# Supplementary material for: An intronic enhancer of Cebpa regulates adipocyte differentiation and adipose tissue development via long‐range loop formation
Source: Cell Prolif. 2023 Oct 31;57(3):e13552. doi: 10.1111/cpr.13552 (PMC10905358; doi:10.1111/cpr.13552)
Supplement: Supplementary file 6 — TABLE S1. The primer for qRT‐PCR. [file CPR-57-e13552-s002.xlsx]

## Sheet: Table S1
Supplementary Table 1. The primer for qRT-PCR
Gene	Primer	Sequence（5'-3'）	Length	Tm (℃)	GC (%)	Product length
Cebpa	Forward	TGCTGGAGTTGACCAGTGAC	20nt	59.89	55	117bp
	Reverse	CCTTGACCAAGGAGCTCTCA	20nt	59.02	55
Pparg	Forward	TCGCTGATGCACTGCCTATG	20nt	60.53	55	103bp
	Reverse	GAGAGGTCCACAGAGCTGATT	21nt	59.17	52.38
Srebf1	Forward	CAAGGCCATCGACTACATCCG	21nt	60.87	57.14	172bp
	Reverse	CACCACTTCGGGTTTCATGC	20nt	59.76	55
Lpl	Forward	ATGGATGGACGGTAACGGGAATGT	24nt	64.03	50	128bp
	Reverse	TGGATAATGTTGCTGGGCCCGATA	24nt	64.11	50
Adipoq	Forward	TCCTGGAGAGAAGGGAGAGAA	21nt	59	52.38	157bp
	Reverse	TGAGCGATACACATAAGCGGC	21nt	60.87	52.38
Slc2a4	Forward	ACACTGGTCCTAGCTGTATTCT	22nt	58.29	45.45	118bp
	Reverse	CCAGCCACGTTGCATTGTA	19nt	58.75	52.63
Fabp4	Forward	GATGAAATCACCGCAGACGACA	22nt	61.24	50	101bp
	Reverse	ATTGTGGTCGACTTTCCATCCC	22nt	60.62	50
Pepd	Forward	GGGAAGAGATGCAACGGTACT	21nt	59.79	52.38	138bp
	Reverse	CAAACAGGGTTGATTTTCCAGTG	23nt	58.63	43.48
SMC3	Forward	AGCAGCGATTGGCTTTGTTG	20nt	60.04	50	89bp
	Reverse	CCGGTTGTCCGAATTGTCAAAAA	23nt	60.49	43.48
SMC1a	Forward	TTACCGCCATCATTGGACCC	20nt	60.11	55	129bp
	Reverse	CAGGTGCTCCATGTATCAGGT	21nt	59.51	52.38
β-actin	Forward	GATCTGGCACCACACCTTCT	20nt	59.67	55	138bp
	Reverse	GGGGTGTTGAAGGTCTCAAA	20nt	57.64	50
dCas9	Forward	ACGAGTTCATCCACGACCTT	20nt	59.03	50	181bp
	Reverse	TTGCCAACCGGAACTTCATG	20nt	59.04	50
