# Supplementary material for: An intronic enhancer of Cebpa regulates adipocyte differentiation and adipose tissue development via long‐range loop formation
Source: Cell Prolif. 2023 Oct 31;57(3):e13552. doi: 10.1111/cpr.13552 (PMC10905358; doi:10.1111/cpr.13552)
Supplement: Supplementary file 7 — TABLE S2. The primer for 4C‐seq library construction. [file CPR-57-e13552-s003.xlsx]

## Sheet: Table S2
Supplementary Table 2. The primer for 4C-seq library construction
Primers for the first round PCR
Primer	sequence (5'-3')
Cebpa-step1-Forward	TACACGACGCTCTTCCGATCTATCTGGCCCAGAGAGCGATC
Cebpa-step1-Reverse	ACTGGAGTTCAGACGTGTGCTCTTCCGATCTGGGGTTCGTGAGAAATGTCCC
Primers for the second round PCR
Primer for 3T3-L1-PRE	sequence (5'-3')
Cebpa-step2-Forward	AATGATACGGCGACCACCGAGATCTACACTAGATCGCTCTTTCCCTACACGACGCTCTTCCGATCT
Cebpa-step2-Reverse	CAAGCAGAAGACGGCATACGAGATTCGCCTTAGTGACTGGAGTTCAGACGTGTGCT
Primer for 3T3-L1-AD	sequence (5'-3')
Cebpa-step2-Forward	AATGATACGGCGACCACCGAGATCTACACCTCTCTATTCTTTCCCTACACGACGCTCTTCCGATCT
Cebpa-step2-Reverse	CAAGCAGAAGACGGCATACGAGATCTAGTACGGTGACTGGAGTTCAGACGTGTGCT
Primer for iWAT	sequence (5'-3')
Cebpa-step2-Forward	AATGATACGGCGACCACCGAGATCTACACTATCCTCTTCTTTCCCTACACGACGCTCTTCCGATCT
Cebpa-step2-Reverse	CAAGCAGAAGACGGCATACGAGATAGGAGTCCGTGACTGGAGTTCAGACGTGTGCT
