# Supplementary material for: An intronic enhancer of Cebpa regulates adipocyte differentiation and adipose tissue development via long‐range loop formation
Source: Cell Prolif. 2023 Oct 31;57(3):e13552. doi: 10.1111/cpr.13552 (PMC10905358; doi:10.1111/cpr.13552)
Supplement: Supplementary file 8 — TABLE S3. The detailed information of ChIP‐seq, DHS‐seq, ATAC‐seq, and GRO‐seq data. [file CPR-57-e13552-s015.xlsx]

## Sheet: Table S3
Supplementary Table 3. The detailed information of ChIP-seq, DHS-seq, ATAC-seq, and GRO-seq data
Cell/Tissue	Data descreption	ChIP antibody	Dataset	Experiment accession	Source
Cell	3T3L1_t1_H3K27ac	H3K27ac Abcam, Cat# ab4729, Lot# 31456	GSM535744	SRX019366	Comparative Epigenomic Analysis of Murine and Human Adipogenesis
	3T3L1_t4_H3K27ac	H3K27ac Abcam, Cat# ab4729, Lot# 31456	GSM535765	SRX019387	Comparative Epigenomic Analysis of Murine and Human Adipogenesis
	3T3L1_t1_H3K4me1	Abcam, Cat# ab8895, Lot# 268176	GSM535743	SRX019365	Comparative Epigenomic Analysis of Murine and Human Adipogenesis
	3T3L1_t4_H3K4me1	Abcam, Cat# ab8895, Lot# 268176	GSM535764	SRX019386	Comparative Epigenomic Analysis of Murine and Human Adipogenesis
	3T3L1_t1_H3K4me2	Abcam, Cat# ab7766, Lot# 56293	GSM535742	SRX019364	Comparative Epigenomic Analysis of Murine and Human Adipogenesis
	3T3L1_t4_H3K4me2	Abcam, Cat# ab7766, Lot# 56293	GSM535763	SRX019385	Comparative Epigenomic Analysis of Murine and Human Adipogenesis
	3T3L1_t1_H3K4me3	Abcam, Cat# ab8580, Lot# 376637	GSM535741	SRX019363	Comparative Epigenomic Analysis of Murine and Human Adipogenesis
	3T3L1_t4_H3K4me3	Abcam, Cat# ab8580, Lot# 376637	GSM535762	SRX019384	Comparative Epigenomic Analysis of Murine and Human Adipogenesis
	3T3L1_t4_CTCF	Upstate, Cat# 07-729, Lot# 1350637	GSM535768	SRX019390	Comparative Epigenomic Analysis of Murine and Human Adipogenesis
	3T3L1_WCE	None	GSM535740	SRX019362	Comparative Epigenomic Analysis of Murine and Human Adipogenesis
	DHS-seq day 0	DNase I digestion	GSM686964	SRX047636	Extensive chromatin remodelling and establishment of transcription factor 'hotspots' during early adipogenesis
	DHS-seq day 6	DNase I digestion	GSM686969	SRX057536	Extensive chromatin remodelling and establishment of transcription factor 'hotspots' during early adipogenesis
	PPARgamma ChIP-seq day 6	PPARgamma	GSM686980	SRX057537	Extensive chromatin remodelling and establishment of transcription factor 'hotspots' during early adipogenesis
	Input	None	GSM686983	SRX047652	Extensive chromatin remodelling and establishment of transcription factor 'hotspots' during early adipogenesis
	3T3L1_BRD4_D2_EXP2	BRD4, Bethyl A301-985A	GSM2974282	SRX3636397	BET bromodomain proteins regulate enhancer function during adipogenesis
	3T3L1_BRD4_D0_EXP2	BRD4, Bethyl A301-985A	GSM2974281	SRX3636396	BET bromodomain proteins regulate enhancer function during adipogenesis
	3T3L1_WCE_D0_EXP2	None	GSM2974287	SRX3636402	BET bromodomain proteins regulate enhancer function during adipogenesis
	3T3L1_WCE_D2_EXP2	None	GSM2974288	SRX3636403	BET bromodomain proteins regulate enhancer function during adipogenesis
	SMC1_D0_Exp1	RRID:AB_2192467, Cat#A300-055A	GSM2515974	SRX2599823	Dynamic rewiring of promoter-anchored chromatin loops during adipocyte differentiation
	SMC1_D0_Exp2	RRID:AB_2192467, Cat#A300-055A	GSM2515975	SRX2599824	Dynamic rewiring of promoter-anchored chromatin loops during adipocyte differentiation
	SMC1_D7_Exp1	RRID:AB_2192467, Cat#A300-055A	GSM2515980	SRX2599829	Dynamic rewiring of promoter-anchored chromatin loops during adipocyte differentiation
	SMC1_D7_Exp2	RRID:AB_2192467, Cat#A300-055A	GSM2515981	SRX2599830	Dynamic rewiring of promoter-anchored chromatin loops during adipocyte differentiation
	CTCF_D7_Exp1	CTCF antibody, Cat#07-729; RRID:AB_441965	GSM2515932	SRX2599781	Dynamic Rewiring of Promoter-Anchored Chromatin Loops during Adipocyte Differentiation
	CTCF_D7_Exp2	CTCF antibody, Cat#07-729; RRID:AB_441965	GSM2515933	SRX2599782	Dynamic Rewiring of Promoter-Anchored Chromatin Loops during Adipocyte Differentiation
	MED1_D0_Exp1	RRID:AB_2144021, Cat#sc-8998,	GSM2515956	SRX2599805	Dynamic rewiring of promoter-anchored chromatin loops during adipocyte differentiation
	MED1_D0_Exp2	RRID:AB_2144021, Cat#sc-8998,	GSM2515957	SRX2599806	Dynamic rewiring of promoter-anchored chromatin loops during adipocyte differentiation
	MED1_D7_Exp1	RRID:AB_2144021, Cat#sc-8998,	GSM2515962	SRX2599811	Dynamic rewiring of promoter-anchored chromatin loops during adipocyte differentiation
	MED1_D7_Exp2	RRID:AB_2144021, Cat#sc-8998,	GSM2515963	SRX2599812	Dynamic rewiring of promoter-anchored chromatin loops during adipocyte differentiation
	3T3-L1 adipocyte CEBPa untreated	CEBPa, sc-61x, Santa Cruz	GSM1368011	SRX515667	Anti-diabetic rosiglitazone remodels the adipocyte transcriptome by redistributing transcription to PPARγ-driven enhancers
	3T3-L1 adipocyte ATF2 untreated	sc-6233x, Santa Cruz	GSM1368013	SRX515669	Anti-diabetic rosiglitazone remodels the adipocyte transcriptome by redistributing transcription to PPARγ-driven enhancers
	3T3-L1 adipocyte CEBPb untreated	sc-150x, Santa Cruz	GSM1368012	SRX515668	Anti-diabetic rosiglitazone remodels the adipocyte transcriptome by redistributing transcription to PPARγ-driven enhancers
	3T3-L1 adipocyte input	None	GSM1368002	SRX515658	Anti-diabetic rosiglitazone remodels the adipocyte transcriptome by redistributing transcription to PPARγ-driven enhancers
	RXR_Day7_rep1	RXR antibody (433900,Thermo Fisher Scientific)	GSM5769140	SRX13581822	Waves of sumoylation support transcription dynamics during adipocyte differentiation
	RXR_Day7_rep2	RXR antibody (433900,Thermo Fisher Scientific)	GSM5769141	SRX13581823	Waves of sumoylation support transcription dynamics during adipocyte differentiation
	RXR_Day7_ML792_rep1	RXR antibody (433900,Thermo Fisher Scientific)	GSM5769142	SRX13581824	Waves of sumoylation support transcription dynamics during adipocyte differentiation
	RXR_Day7_ML792_rep2	RXR antibody (433900,Thermo Fisher Scientific)	GSM5769143	SRX13581825	Waves of sumoylation support transcription dynamics during adipocyte differentiation
	Input Day7	None	GSM5099797	SRX13581819	Waves of sumoylation support transcription dynamics during adipocyte differentiation
	p300 3T3-L1 ChIPseq	p300	GSM427092	SRX019011	A Quantitative Model of Transcriptional Regulation Reveals the Influence of Binding Location on Expression
	3T3-L1_D0_Pol2	Pol II	GSM1893632	SRX1287765	H3K4/H3K9me3 Bivalent Chromatin Domains Targeted by Lineage-Specific DNA Methylation Pauses Adipocyte Differentiation
	3T3-L1_D6_Pol2	Pol II	GSM1893637	SRX1287770	H3K4/H3K9me3 Bivalent Chromatin Domains Targeted by Lineage-Specific DNA Methylation Pauses Adipocyte Differentiation
	3T3-L1_D0_Input	None	GSM1893649	SRX1287782	H3K4/H3K9me3 Bivalent Chromatin Domains Targeted by Lineage-Specific DNA Methylation Pauses Adipocyte Differentiation
	3T3-L1 adipocyte untreated, replicate 1	None	GSM1367990	SRX515646	Antidiabetic Rosiglitazone Remodels the Adipocyte Transcriptome by Redistributing Transcription to PPARg-Driven Enhancers
	3T3-L1 adipocyte untreated, replicate 2	None	GSM1367995	SRX515651	Antidiabetic Rosiglitazone Remodels the Adipocyte Transcriptome by Redistributing Transcription to PPARg-Driven Enhancers
Tissue	Whole WAT H3K27ac rep1	H3K27ac (Active Motif, 39133)	GSM2433334	SRX2436382	Simultaneous Transcriptional and Epigenomic Profiling from Specific Cell Types within Heterogeneous Tissues In Vivo
	Whole WAT H3K27ac rep2	H3K27ac (Active Motif, 39133)	GSM2433335	SRX2436383	Simultaneous Transcriptional and Epigenomic Profiling from Specific Cell Types within Heterogeneous Tissues In Vivo
	Whole_WAT_Input	None	GSM2433336	SRX2436384	Simultaneous Transcriptional and Epigenomic Profiling from Specific Cell Types within Heterogeneous Tissues In Vivo
	WAT Adipocyte H3K4me1 rep1	H3K4me1 (CST, 5326)	GSM2433328	SRX2436376	Simultaneous Transcriptional and Epigenomic Profiling from Specific Cell Types within Heterogeneous Tissues In Vivo
	WAT Adipocyte H3K4me1 rep2	H3K4me1 (CST, 5326)	GSM2433329	SRX2436377	Simultaneous Transcriptional and Epigenomic Profiling from Specific Cell Types within Heterogeneous Tissues In Vivo
	WAT_adipocyte_Input	None	GSM2433331	SRX2436379	Simultaneous Transcriptional and Epigenomic Profiling from Specific Cell Types within Heterogeneous Tissues In Vivo
	WAT_adipocyte_H3K4me3	H3K4me3 (CST, 9751)	GSM2433330	SRX2436378	Simultaneous Transcriptional and Epigenomic Profiling from Specific Cell Types within Heterogeneous Tissues In Vivo
	WAT_adipocyte_Input	None	GSM2433331	SRX2436379	Simultaneous Transcriptional and Epigenomic Profiling from Specific Cell Types within Heterogeneous Tissues In Vivo
	WT_2	Tn5 transposase	GSM2816567	SRX3288420	IL-10 Signaling Remodels Adipose Chromatin Architecture to Limit Thermogenesis and Energy Expenditure
	WT_4	Tn5 transposase	GSM2816568	SRX3288421	IL-10 Signaling Remodels Adipose Chromatin Architecture to Limit Thermogenesis and Energy Expenditure
	PolII ChIP-seq, Epididymal white adipose tissue	PolII (Santa Cruz sc-899, sc-9001)	GSM1561378	SRX800011	PRDM16 binds MED2 and controls chromatin architecture to determine a brown fat transcriptional program
	Inguinal white adipose tissue	None	GSM2087174	SRX1630257	The Nuclear Receptor Rev-erb alpha Regulates Adipose Tissue-Specific FGF21 Signaling
