# Supplementary material for: An intronic enhancer of Cebpa regulates adipocyte differentiation and adipose tissue development via long‐range loop formation
Source: Cell Prolif. 2023 Oct 31;57(3):e13552. doi: 10.1111/cpr.13552 (PMC10905358; doi:10.1111/cpr.13552)
Supplement: Supplementary file 9 — TABLE S4. The PCR primers of constructed vectors. [file CPR-57-e13552-s021.xlsx]

## Sheet: Table S4
Supplementary Table 4. The PCR primers of constructed vectors
The PCR primers of constructed pGL3-promoter-Cebpa-Enhancer vectors
Enhancer	Genomic coordinates	Length	Forward primer (5'-3')	Reverse primer (5'-3')
Cebpa-L1-PRE-En1	Chr7:35036225-35036973	748bp
Cebpa-L1-PRE-En2	Chr7:35041196-35042032	836bp
Cebpa-L1-PRE-En3	Chr7:35042692-35043357	665bp
Cebpa-L1-AD-En1	Chr7:35041210-35041818	608bp	ACTGAAGCCAGGTCTCATGG	CAAGCACAAAGGGCTGCTTA
Cebpa-L1-AD-En2	Chr7:35042367-35043640	1273bp	CCAGGGCTCTTTCTTCCCAG	CCAGACAGGATTGGCTCCAG
Cebpa-L1-AD-En3	Chr7:35122379-35123228	849bp	GCTACAACTGCCCATGAGGT	CCCGTGTTCACAGATTCCCA
Cebpa-L1-AD-En4	Chr7:35138228-35139058	830bp	AGCCTCACTTTGGCTTGGAA	CCAAGTTCACTTTGGCGAGC
Cebpa-L1-AD-En5	Chr7:35141309-35142031	722bp	CCTCTTCCTGGCCCATTCAT	GACAGGGAGCACAGACACTT
Cebpa-L1-AD-En6	Chr7:35169013-35169864	851bp	TGGAGGGTCTTTCTCCACCT	ATGGAGACGTGCACAGCTAA
Cebpa-L1-AD-En7	Chr7:35171921-35173015	1094bp	AACTTTTGTACTCCCGTGGGC	ACTGCCCTCCACATTGGC
The PCR primers of constructed overexpression vector
Primer name	Primer (5'-3')
Rxra-CDS-F	TGGGCATGAGTTAGTCGCAG
Rxra-CDS-R	AAAGATCCACACGGGCCATC
Rxra-Homologous arm-F	CTCAGATCTCGAGCTCAAGCTTTGGGCATGAGTTAGTCGCAG
Rxra-Homologous arm-R	TCGACTGCAGAATTCGAAGCTTAAAGATCCACACGGGCCATC
Pparg-CDS-F	CAAAACACCAGTGTGAATTACAGC
Pparg-CDS-R	CGGGTGGGACTTTCCTGCTA
Pparg-Homologous arm-F	CTCAGATCTCGAGCTCAAGCTTCAAAACACCAGTGTGAATTACAGC
Pparg-Homologous arm-R	TCGACTGCAGAATTCGAAGCTTCGGGTGGGACTTTCCTGCTA
