# Supplementary material for: An intronic enhancer of Cebpa regulates adipocyte differentiation and adipose tissue development via long‐range loop formation
Source: Cell Prolif. 2023 Oct 31;57(3):e13552. doi: 10.1111/cpr.13552 (PMC10905358; doi:10.1111/cpr.13552)
Supplement: Supplementary file 10 — TABLE S5. CRISPRi single guide RNA (sgRNA) for targeting active enhancers of Cebpa. [file CPR-57-e13552-s010.xlsx]

## Sheet: Table S5
Supplementary Table 5. CRISPRi single guide RNA (sgRNA) for targeting active enhancers of Cebpa
sgRNA name	sgRNA sequence	Target Sequence	Genomic coordinates	Targeting Strand	CRISPR Finder: Off-target Summary
Cebpa-En2-sgRNA1	gCTTCAATGGCCATAAGGCT	CTTCAATGGCCATAAGGCTGGG	chr7:35043152-35043173	positive	{0: 1, 1: 0, 2: 0, 3: 4, 4: 68}
Cebpa-En2-sgRNA2	gTCAATTAGTGGTTCACGTA	TCAATTAGTGGTTCACGTAAGG	chr7:35042908-35042929	negative	{0: 1, 1: 0, 2: 0, 3: 4, 4: 47}
Cebpa-En3-sgRNA1	gGCCTGTTACTACAGCCAAC	GCCTGTTACTACAGCCAACTGG	chr7:35122583-35122604	negative	{0: 1, 1: 0, 2: 0, 3: 4, 4: 48}
Cebpa-En3-sgRNA2	gAGCCTCTAGGCAGGCGATG	AGCCTCTAGGCAGGCGATGGGG	chr7:35122918-35122939	negative	{0: 1, 1: 0, 2: 0, 3: 8, 4: 122}
Cebpa-En7-sgRNA1	GTCCCATATCCTCCCAACCG	GTCCCATATCCTCCCAACCGGGG	chr7:35172502-35172524	positive	{0: 1, 1: 0, 2: 0, 3: 5, 4: 48}
Cebpa-En7-sgRNA2	gGCATGCTGCAGCCGAGGTG	GCATGCTGCAGCCGAGGTGAGG	chr7:35172991-35173012	positive	{0: 1, 1: 0, 2: 0, 3: 3, 4: 93}
