# Supplementary material for: An intronic enhancer of Cebpa regulates adipocyte differentiation and adipose tissue development via long‐range loop formation
Source: Cell Prolif. 2023 Oct 31;57(3):e13552. doi: 10.1111/cpr.13552 (PMC10905358; doi:10.1111/cpr.13552)
Supplement: Supplementary file 11 — TABLE S6. Sequences of siRNAs. [file CPR-57-e13552-s008.xlsx]

## Sheet: Table S6
Supplementary Table 6. Sequences of siRNAs
Small RNA	Targeted Genes/Gene ID [Mus musculus]	Sequence (5'→3')
mPepd-742 sense	Pepd/18624	CCACACCUCUUACACCUGUAUTT
mPepd-742 aintisense		AUACAGGUGUAAGAGGUGUGGTT
Smc1a sense	Smc1a/24061	GCAAGAGAGCAGCUACUUUTT
Smc1a aintisense		AAAGUAGCUGCUCUCUUGCTT
Smc3 sense	Smc3/13006	GGAGGUUAUUACGACACAATT
Smc3 aintisense		UUGUGUCGUAAUAACCUCCTT
NC sense		UUCUCCGAACGUGUCACGUTT
NC aintisense		ACGUGACACGUUCGGAGAATT
