# Supplementary material for: An intronic enhancer of Cebpa regulates adipocyte differentiation and adipose tissue development via long‐range loop formation
Source: Cell Prolif. 2023 Oct 31;57(3):e13552. doi: 10.1111/cpr.13552 (PMC10905358; doi:10.1111/cpr.13552)
Supplement: Supplementary file 12 — TABLE S7. The primer for 3C‐qPCR. [file CPR-57-e13552-s018.xlsx]

## Sheet: Table S7
Supplementary Table 7. The primer for 3C-qPCR
Cebpa locus (chr7; mm10)
Primer name	Primer	Genomic sequence (5' to 3')	Size (nt)	Tm (℃)	GC (%)	Genomic position (chr7; mm10)	Distance from the Cebpa transcriptional start site (kb)	Product length (bp)
Cebpa-3C-qPCR-F5	Forward	CGCTGTTGCTGAAGGAACTT	20	59.05	50	chr7:34820734-34820753	+2.215
Cebpa-3C-qPCR-F1	Forward	CAAGGCCCCAAGACATATGC	20	58.96	55	chr7:34740522-34740541	-80.232	174
Cebpa-3C-qPCR-F2	Forward	TTGGCCCTCAAACAGTCAGA	20	59.16	50	chr7:34742367-34742386	-78.387	161
Cebpa-3C-qPCR-F3	Forward	TGGACAGCAAATAGGGAGGA	20	58.03	50	chr7:35077398-35077417	-43.931	205
Cebpa-3C-qPCR-F4	Forward	AGATTTCCTCCACGACAGCA	20	59.02	50	chr7:34796885-34796904	-23.869	219
Cebpa-3C-qPCR-F6	Forward	CTGAGAGGAGCGGAGGAAC	19	59.19	63.16	chr7:34872183-34872201	+51.468	179
Ercc3 locus (chr18; mm10)
Primer name	Type	Genomic sequence (5' to 3')	Size (nt)	Tm (℃)	GC (%)	Genomic position (chr18; mm10)	Distance from Ercc3-3C-qPCR-F1 (kb)	Product length (bp)
Ercc3-3C-qPCR-F1	Forward	TGATGTGACAGTCTAGTGGTGT	22	58.77	45.45	chr18:32241974-32241995
Ercc3-3C-qPCR-F2	Forward	GTGGCCCCTTCTCAGTGTAG	20	59.75	60	chr18:32254025-32254044	+12.071	201
