# Supplementary material for: An intronic enhancer of Cebpa regulates adipocyte differentiation and adipose tissue development via long‐range loop formation
Source: Cell Prolif. 2023 Oct 31;57(3):e13552. doi: 10.1111/cpr.13552 (PMC10905358; doi:10.1111/cpr.13552)
Supplement: Supplementary file 13 — TABLE S8. The quality metrics of 4C‐seq data. [file CPR-57-e13552-s004.xlsx]

## Sheet: Table S8
Supplementary Table 8. The quality metrics of 4C-seq data
vpname	nReads	nMapped	nMappedCis	nMappedCisperc	fragMapped	fragMappedCis	fragMappedCisPerc	fragMappedCisCorr	cis/overall ratio	capt100Kb	cov1Mb
Cebpa_L1-PRE_1	12859742	10998640	9318954	0.8473	1.0687e+07	9101042	0.8516	7171173	0.818881	0.916	0.7393
Cebpa_L1-PRE_2	24044036	20807240	17796108	0.8553	2.02815e+07	17391395	0.8575	12814731	0.815963	0.9895	0.7404
Cebpa_L1-AD_1	17833567	16338495	14848825	0.9088	1.60513e+07	14656460	0.9131	4774134	0.773921	0.7349	0.8376
Cebpa_L1-AD_2	27286287	25077224	22632210	0.9025	2.45974e+07	22319707	0.9074	7385798	0.764191	0.9029	0.8519
Cebpa_iWAT	54003906	30221422	22444261	0.7427	29227782	22059802	0.7548	18850454	0.7245	0.9292	0.6925
