# Supplementary material for: An intronic enhancer of Cebpa regulates adipocyte differentiation and adipose tissue development via long‐range loop formation
Source: Cell Prolif. 2023 Oct 31;57(3):e13552. doi: 10.1111/cpr.13552 (PMC10905358; doi:10.1111/cpr.13552)
Supplement: Supplementary file 14 — TABLE S9. Genome‐wide chromatin interaction sites of 4C data identified by r3Cseq. [file CPR-57-e13552-s017.xlsx]

## Sheet: Cebpa_3T3-L1-PRE_1
Supplementary Table 9. Genome-wide chromatin interaction sites of 4C data identified by r3Cseq
Chromosome	Start	End	nReads	RPMs	P-value	q-value
chr7	3146001	3148000	124	7.12218	1	1
chr7	3236001	3238000	1023	43.0962	0.993603	1
chr7	3286001	3288000	22	1.62906	1	1
chr7	3302001	3304000	371	18.1404	1	1
chr7	3310001	3312000	40	2.71289	1	1
chr7	3336001	3338000	1144	47.4086	0.969396	1
chr7	3338001	3340000	1144	47.4086	0.969289	1
chr7	3340001	3342000	34	2.36167	1	1
chr7	3342001	3344000	2171	81.8876	0.811706	1
chr7	3440001	3442000	1326	53.7719	0.935883	1
chr7	3462001	3464000	1069	44.744	0.974548	1
chr7	3464001	3466000	1069	44.744	0.974449	1
chr7	3468001	3470000	609	27.6867	1	1
chr7	3500001	3502000	2842	103.039	0.704998	1
chr7	3566001	3568000	1131	46.9486	0.959956	1
chr7	3604001	3606000	52	3.39342	1	1
chr7	3654001	3656000	89	5.3671	1	1
chr7	3690001	3692000	1065	44.6011	0.96461	1
chr7	3692001	3694000	50	3.28176	1	1
chr7	3710001	3712000	4796	161.017	0.44126	1
chr7	3930001	3932000	739	32.6554	1	1
chr7	4098001	4100000	249	12.9096	1	1
chr7	4100001	4102000	249	12.9096	1	1
chr7	4122001	4124000	961	40.8578	0.964438	1
chr7	4124001	4126000	2000	76.3523	0.805329	1
chr7	4170001	4172000	157	8.71037	1	1
chr7	4386001	4388000	133	7.56088	1	1
chr7	4422001	4424000	800	34.9414	0.980666	1
chr7	4448001	4450000	133	7.56088	1	1
chr7	4496001	4498000	930	39.7307	0.958687	1
chr7	4670001	4672000	40	2.71289	1	1
chr7	4692001	4694000	400	19.3433	1	1
chr7	4714001	4716000	44	2.94269	1	1
chr7	4720001	4722000	53	3.44901	1	1
chr7	4730001	4732000	59	3.77945	1	1
chr7	4742001	4744000	22	1.62906	1	1
chr7	4830001	4832000	82	5.00483	1	1
chr7	4838001	4840000	2662	97.4447	0.691265	1
chr7	4842001	4844000	231	12.1091	1	1
chr7	4882001	4884000	138	7.80271	1	1
chr7	4924001	4926000	245	12.7325	1	1
chr7	4938001	4940000	714	31.7106	0.983314	1
chr7	4964001	4966000	682	30.4941	0.987862	1
chr7	5006001	5008000	1233	50.5376	0.902088	1
chr7	5052001	5054000	588	26.8701	1	1
chr7	5070001	5072000	1836	70.9779	0.809335	1
chr7	5102001	5104000	50	3.28176	1	1
chr7	5136001	5138000	43	2.88554	1	1
chr7	5346001	5348000	28	2.00118	1	1
chr7	5348001	5350000	628	28.4219	0.991437	1
chr7	5364001	5366000	2077	78.853	0.770024	1
chr7	6024001	6026000	60	3.83403	1	1
chr7	6064001	6066000	208	11.0727	1	1
chr7	6128001	6130000	1503	59.838	0.852771	1
chr7	6148001	6150000	285	14.4858	1	1
chr7	6154001	6156000	120	6.92571	1	1
chr7	6222001	6224000	234	12.2431	1	1
chr7	6224001	6226000	42	2.82819	1	1
chr7	6230001	6232000	168	9.22839	1	1
chr7	6260001	6262000	857	37.0544	0.951967	1
chr7	6288001	6290000	423	20.2883	1	1
chr7	6292001	6294000	231	12.1091	1	1
chr7	6316001	6318000	595	27.1428	0.992536	1
chr7	6326001	6328000	45	2.99965	1	1
chr7	6366001	6368000	26	1.87858	1	1
chr7	6368001	6370000	27	1.94005	1	1
chr7	6398001	6400000	3348	118.497	0.586446	1
chr7	6442001	6444000	323	16.1181	1	1
chr7	6470001	6472000	475	22.3976	1	1
chr7	6530001	6532000	1110	46.2039	0.913064	1
chr7	6540001	6542000	503	23.5192	1	1
chr7	6582001	6584000	1296	52.7323	0.884548	1
chr7	6604001	6606000	80	4.90051	1	1
chr7	6640001	6642000	1008	42.5565	0.928962	1
chr7	6662001	6664000	732	32.3913	0.971683	1
chr7	6672001	6674000	1129	46.8778	0.910366	1
chr7	6726001	6728000	276	14.0946	1	1
chr7	6792001	6794000	286	14.5292	1	1
chr7	6794001	6796000	286	14.5292	1	1
chr7	6866001	6868000	20	1.50184	1	1
chr7	6920001	6922000	107	6.28033	1	1
chr7	6998001	7000000	37	2.53833	1	1
chr7	7092001	7094000	1167	48.2205	0.905558	1
chr7	7174001	7176000	1259	51.4453	0.891671	1
chr7	7280001	7282000	78	4.7958	1	1
chr7	10074001	10076000	14	1.10784	1	1
chr7	10078001	10080000	366	17.9316	1	1
chr7	10308001	10310000	15	1.175	1	1
chr7	10470001	10472000	687	30.6847	0.997899	1
chr7	10494001	10496000	335	16.6276	1	1
chr7	10500001	10502000	527	24.4732	1	1
chr7	10566001	10568000	2086	79.1444	0.784378	1
chr7	10716001	10718000	2915	105.292	0.664646	1
chr7	10726001	10728000	2701	98.6613	0.695153	1
chr7	10814001	10816000	39	2.65493	1	1
chr7	11084001	11086000	36	2.47969	1	1
chr7	11184001	11186000	27	1.94005	1	1
chr7	11232001	11234000	15	1.175	1	1
chr7	11234001	11236000	444	21.1445	1	1
chr7	11732001	11734000	422	20.2474	1	1
chr7	12298001	12300000	23	1.69202	1	1
chr7	12334001	12336000	1246	50.9918	0.920692	1
chr7	12364001	12366000	89	5.3671	1	1
chr7	12366001	12368000	89	5.3671	1	1
chr7	12456001	12458000	1422	57.0758	0.893999	1
chr7	12826001	12828000	54	3.50445	1	1
chr7	12830001	12832000	26	1.87858	1	1
chr7	12852001	12854000	734	32.4668	1	1
chr7	12882001	12884000	112	6.52984	1	1
chr7	12892001	12894000	1880	72.4265	0.825256	1
chr7	12920001	12922000	39	2.65493	1	1
chr7	12922001	12924000	39	2.65493	1	1
chr7	12946001	12948000	1549	61.3969	0.875739	1
chr7	12952001	12954000	912	39.0738	0.973959	1
chr7	12964001	12966000	2102	79.662	0.791985	1
chr7	12976001	12978000	1005	42.4484	0.959603	1
chr7	12978001	12980000	1008	42.5565	0.959143	1
chr7	12994001	12996000	290	14.7023	1	1
chr7	13002001	13004000	606	27.5703	1	1
chr7	13028001	13030000	1527	60.6522	0.879249	1
chr7	13046001	13048000	1869	72.0648	0.82719	1
chr7	13056001	13058000	412	19.8373	1	1
chr7	13288001	13290000	1001	42.3043	0.960633	1
chr7	13450001	13452000	644	29.0385	1	1
chr7	13472001	13474000	102	6.02909	1	1
chr7	13808001	13810000	435	20.7783	1	1
chr7	14158001	14160000	772	33.8954	0.995577	1
chr7	14250001	14252000	46	3.05643	1	1
chr7	14422001	14424000	1549	61.3969	0.874977	1
chr7	14484001	14486000	89	5.3671	1	1
chr7	14512001	14514000	265	13.614	1	1
chr7	14656001	14658000	46	3.05643	1	1
chr7	15862001	15864000	1173	48.4319	0.923515	1
chr7	15876001	15878000	406	19.5906	1	1
chr7	15882001	15884000	943	40.204	0.958855	1
chr7	15910001	15912000	482	22.6789	1	1
chr7	15936001	15938000	1239	50.7473	0.912588	1
chr7	15946001	15948000	200	10.7084	1	1
chr7	15950001	15952000	898	38.5615	0.965119	1
chr7	15964001	15966000	95	5.67428	1	1
chr7	15972001	15974000	32	2.24264	1	1
chr7	15974001	15976000	1044	43.8498	0.94228	1
chr7	15982001	15984000	121	6.97492	1	1
chr7	15994001	15996000	1425	57.1785	0.883393	1
chr7	16006001	16008000	2053	78.0751	0.788084	1
chr7	16008001	16010000	2053	78.0751	0.788063	1
chr7	16028001	16030000	1451	58.0674	0.879044	1
chr7	16044001	16046000	1313	53.3219	0.900049	1
chr7	16072001	16074000	2582	94.9409	0.709558	1
chr7	16094001	16096000	114	6.62919	1	1
chr7	16098001	16100000	307	15.4345	1	1
chr7	16100001	16102000	309	15.5202	1	1
chr7	16106001	16108000	51	3.33767	1	1
chr7	16110001	16112000	20	1.50184	1	1
chr7	16134001	16136000	29	2.06199	1	1
chr7	16152001	16154000	1900	73.0833	0.809448	1
chr7	16184001	16186000	167	9.18151	1	1
chr7	16322001	16324000	307	15.4345	1	1
chr7	16324001	16326000	942	40.1677	0.954009	1
chr7	16330001	16332000	44	2.94269	1	1
chr7	16342001	16344000	388	18.8472	1	1
chr7	16388001	16390000	30	2.1225	1	1
chr7	16400001	16402000	159	8.80494	1	1
chr7	16406001	16408000	1758	68.3973	0.82787	1
chr7	16422001	16424000	59	3.77945	1	1
chr7	16430001	16432000	501	23.4394	1	1
chr7	16446001	16448000	263	13.5263	1	1
chr7	16476001	16478000	1087	45.3859	0.929703	1
chr7	16480001	16482000	566	26.0101	1	1
chr7	16492001	16494000	580	26.5579	1	1
chr7	16506001	16508000	437	20.8597	1	1
chr7	16514001	16516000	1366	55.1527	0.886287	1
chr7	16520001	16522000	53	3.44901	1	1
chr7	16536001	16538000	1234	50.5725	0.906293	1
chr7	16556001	16558000	98	5.8268	1	1
chr7	16560001	16562000	41	2.77065	1	1
chr7	16564001	16566000	152	8.47316	1	1
chr7	16566001	16568000	589	26.9091	1	1
chr7	16578001	16580000	1257	51.3756	0.902231	1
chr7	16582001	16584000	1148	47.55	0.918966	1
chr7	16598001	16600000	234	12.2431	1	1
chr7	16604001	16606000	32	2.24264	1	1
chr7	16630001	16632000	846	36.6483	0.965036	1
chr7	16634001	16636000	308	15.4774	1	1
chr7	16636001	16638000	80	4.90051	1	1
chr7	16656001	16658000	1137	47.161	0.919743	1
chr7	16660001	16662000	20	1.50184	1	1
chr7	16668001	16670000	749	33.032	0.979587	1
chr7	16670001	16672000	1955	74.8843	0.794985	1
chr7	16694001	16696000	1129	46.8778	0.92051	1
chr7	16736001	16738000	42	2.82819	1	1
chr7	16738001	16740000	42	2.82819	1	1
chr7	16750001	16752000	1708	66.7343	0.831251	1
chr7	16754001	16756000	111	6.48007	1	1
chr7	16758001	16760000	17	1.30741	1	1
chr7	16766001	16768000	98	5.8268	1	1
chr7	16770001	16772000	945	40.2768	0.948006	1
chr7	16814001	16816000	716	31.7863	0.982934	1
chr7	16818001	16820000	279	14.2252	1	1
chr7	16848001	16850000	838	36.3524	0.963643	1
chr7	16878001	16880000	1453	58.1356	0.868583	1
chr7	16884001	16886000	308	15.4774	1	1
chr7	16888001	16890000	878	37.8276	0.956994	1
chr7	16900001	16902000	39	2.65493	1	1
chr7	16906001	16908000	190	10.2499	1	1
chr7	16910001	16912000	1433	57.4523	0.871285	1
chr7	16944001	16946000	1443	57.7941	0.869384	1
chr7	16972001	16974000	499	23.3595	1	1
chr7	16974001	16976000	499	23.3595	1	1
chr7	16978001	16980000	150	8.37796	1	1
chr7	16986001	16988000	498	23.3196	1	1
chr7	16988001	16990000	898	38.5615	0.952802	1
chr7	17002001	17004000	2485	91.8896	0.713176	1
chr7	17006001	17008000	32	2.24264	1	1
chr7	17014001	17016000	54	3.50445	1	1
chr7	17034001	17036000	1215	49.9075	0.903409	1
chr7	17046001	17048000	309	15.5202	1	1
chr7	17088001	17090000	87	5.26404	1	1
chr7	17176001	17178000	45	2.99965	1	1
chr7	17198001	17200000	99	5.87748	1	1
chr7	17200001	17202000	960	40.8215	0.941177	1
chr7	17360001	17362000	477	22.478	1	1
chr7	17752001	17754000	20	1.50184	1	1
chr7	17776001	17778000	1012	42.7005	0.930669	1
chr7	17806001	17808000	83	5.05686	1	1
chr7	17814001	17816000	340	16.8391	1	1
chr7	18026001	18028000	18	1.37274	1	1
chr7	18030001	18032000	516	24.0367	1	1
chr7	18278001	18280000	463	21.914	1	1
chr7	18366001	18368000	28	2.00118	1	1
chr7	18716001	18718000	2175	82.0162	0.766108	1
chr7	18724001	18726000	116	6.72828	1	1
chr7	18754001	18756000	252	13.0422	1	1
chr7	18814001	18816000	18	1.37274	1	1
chr7	18880001	18882000	1552	61.4983	0.864895	1
chr7	18884001	18886000	1457	58.2721	0.879561	1
chr7	18890001	18892000	246	12.7768	1	1
chr7	18914001	18916000	45	2.99965	1	1
chr7	18928001	18930000	716	31.7863	0.995448	1
chr7	18930001	18932000	716	31.7863	0.995519	1
chr7	18944001	18946000	46	3.05643	1	1
chr7	18956001	18958000	772	33.8954	0.98777	1
chr7	18988001	18990000	77	4.7433	1	1
chr7	19022001	19024000	292	14.7888	1	1
chr7	19038001	19040000	92	5.52106	1	1
chr7	19040001	19042000	1137	47.161	0.934404	1
chr7	19058001	19060000	308	15.4774	1	1
chr7	19062001	19064000	416	20.0015	1	1
chr7	19066001	19068000	1308	53.1486	0.909029	1
chr7	19068001	19070000	1308	53.1486	0.909106	1
chr7	19070001	19072000	596	27.1817	1	1
chr7	19080001	19082000	80	4.90051	1	1
chr7	19086001	19088000	28	2.00118	1	1
chr7	19100001	19102000	35	2.42081	1	1
chr7	19110001	19112000	87	5.26404	1	1
chr7	19112001	19114000	847	36.6852	0.982072	1
chr7	19114001	19116000	3132	111.943	0.641103	1
chr7	19116001	19118000	3213	114.409	0.629956	1
chr7	19128001	19130000	1350	54.6011	0.904985	1
chr7	19138001	19140000	39	2.65493	1	1
chr7	19142001	19144000	1761	68.4969	0.842663	1
chr7	19144001	19146000	695	30.9893	1	1
chr7	19180001	19182000	322	16.0756	1	1
chr7	19192001	19194000	1978	75.6352	0.811803	1
chr7	19194001	19196000	24	1.75458	1	1
chr7	19224001	19226000	325	16.2032	1	1
chr7	19270001	19272000	528	24.5128	1	1
chr7	19294001	19296000	1414	56.8018	0.90187	1
chr7	19316001	19318000	3975	137.185	0.53556	1
chr7	19324001	19326000	544	25.1451	1	1
chr7	19326001	19328000	544	25.1451	1	1
chr7	19340001	19342000	229	12.0196	1	1
chr7	19348001	19350000	309	15.5202	1	1
chr7	19352001	19354000	325	16.2032	1	1
chr7	19374001	19376000	1019	42.9524	0.966171	1
chr7	19376001	19378000	377	18.3904	1	1
chr7	19404001	19406000	2658	97.3198	0.71947	1
chr7	19430001	19432000	316	15.8197	1	1
chr7	19448001	19450000	394	19.0955	1	1
chr7	19450001	19452000	394	19.0955	1	1
chr7	19458001	19460000	2088	79.2092	0.805945	1
chr7	19460001	19462000	66	4.1588	1	1
chr7	19488001	19490000	1100	45.8486	0.958347	1
chr7	19490001	19492000	461	21.8332	1	1
chr7	19494001	19496000	2028	77.2633	0.81642	1
chr7	19506001	19508000	21	1.56567	1	1
chr7	19530001	19532000	219	11.5704	1	1
chr7	19560001	19562000	39	2.65493	1	1
chr7	19562001	19564000	597	27.2206	1	1
chr7	19570001	19572000	14	1.10784	1	1
chr7	19576001	19578000	1512	60.1436	0.898326	1
chr7	19582001	19584000	54	3.50445	1	1
chr7	19600001	19602000	66	4.1588	1	1
chr7	19612001	19614000	75	4.63799	1	1
chr7	19614001	19616000	1946	74.5901	0.833527	1
chr7	19622001	19624000	1547	61.3293	0.894751	1
chr7	19628001	19630000	427	20.4518	1	1
chr7	19634001	19636000	844	36.5743	1	1
chr7	19646001	19648000	415	19.9605	1	1
chr7	19648001	19650000	415	19.9605	1	1
chr7	19680001	19682000	109	6.38033	1	1
chr7	19714001	19716000	72	4.47925	1	1
chr7	19722001	19724000	637	28.769	1	1
chr7	19758001	19760000	3301	117.076	0.640832	1
chr7	19778001	19780000	57	3.66988	1	1
chr7	19782001	19784000	1940	74.3939	0.840592	1
chr7	19784001	19786000	1940	74.3939	0.840661	1
chr7	19798001	19800000	1175	48.5024	0.95864	1
chr7	19800001	19802000	54	3.50445	1	1
chr7	19802001	19804000	54	3.50445	1	1
chr7	19810001	19812000	849	36.7591	1	1
chr7	19812001	19814000	1378	55.5657	0.927747	1
chr7	19832001	19834000	638	28.8076	1	1
chr7	19838001	19840000	1223	50.1877	0.952576	1
chr7	19844001	19846000	2193	82.5949	0.804435	1
chr7	19868001	19870000	85	5.16062	1	1
chr7	19902001	19904000	40	2.71289	1	1
chr7	19926001	19928000	2295	85.8612	0.791675	1
chr7	19990001	19992000	63	3.99699	1	1
chr7	20002001	20004000	1511	60.1096	0.913157	1
chr7	20042001	20044000	13	1.03997	1	1
chr7	23400001	23402000	3085	110.509	0.669059	1
chr7	23620001	23622000	1428	57.2812	0.912867	1
chr7	23658001	23660000	20	1.50184	1	1
chr7	23980001	23982000	386	18.7643	1	1
chr7	24010001	24012000	49	3.22568	1	1
chr7	24058001	24060000	171	9.36879	1	1
chr7	24110001	24112000	699	31.1414	1	1
chr7	24112001	24114000	151	8.42558	1	1
chr7	24126001	24128000	223	11.7504	1	1
chr7	24174001	24176000	488	22.9195	1	1
chr7	24218001	24220000	1012	42.7005	0.97102	1
chr7	24220001	24222000	367	17.9734	1	1
chr7	24228001	24230000	211	11.2088	1	1
chr7	24230001	24232000	627	28.3833	1	1
chr7	24242001	24244000	833	36.1673	0.998591	1
chr7	24244001	24246000	750	33.0696	1	1
chr7	24250001	24252000	53	3.44901	1	1
chr7	24258001	24260000	159	8.80494	1	1
chr7	24274001	24276000	120	6.92571	1	1
chr7	24288001	24290000	4714	158.665	0.449722	1
chr7	24314001	24316000	72	4.47925	1	1
chr7	24318001	24320000	279	14.2252	1	1
chr7	24332001	24334000	328	16.3308	1	1
chr7	24336001	24338000	71	4.42612	1	1
chr7	24344001	24346000	1117	46.4524	0.954013	1
chr7	24346001	24348000	1117	46.4524	0.954003	1
chr7	24370001	24372000	222	11.7055	1	1
chr7	24374001	24376000	1736	67.6664	0.858668	1
chr7	24376001	24378000	1747	68.0321	0.856981	1
chr7	24380001	24382000	80	4.90051	1	1
chr7	24392001	24394000	469	22.156	1	1
chr7	24402001	24404000	2144	81.018	0.796819	1
chr7	24408001	24410000	698	31.1033	1	1
chr7	24422001	24424000	77	4.7433	1	1
chr7	24436001	24438000	4863	162.934	0.432038	1
chr7	24438001	24440000	662	29.7295	1	1
chr7	24440001	24442000	662	29.7295	1	1
chr7	24452001	24454000	1257	51.3756	0.931915	1
chr7	24458001	24460000	269	13.7891	1	1
chr7	24480001	24482000	1216	49.9425	0.938157	1
chr7	24490001	24492000	211	11.2088	1	1
chr7	24492001	24494000	480	22.5986	1	1
chr7	24494001	24496000	2011	76.7104	0.816508	1
chr7	24538001	24540000	149	8.33029	1	1
chr7	24542001	24544000	759	33.4078	1	1
chr7	24556001	24558000	13	1.03997	1	1
chr7	24564001	24566000	39	2.65493	1	1
chr7	24566001	24568000	42	2.82819	1	1
chr7	24570001	24572000	2294	85.8293	0.773956	1
chr7	24576001	24578000	1588	62.7132	0.880687	1
chr7	24578001	24580000	1597	63.0163	0.879306	1
chr7	24592001	24594000	332	16.5005	1	1
chr7	24594001	24596000	275	14.0511	1	1
chr7	24616001	24618000	42	2.82819	1	1
chr7	24628001	24630000	1195	49.2058	0.941144	1
chr7	24658001	24660000	381	18.5567	1	1
chr7	24662001	24664000	451	21.4285	1	1
chr7	24704001	24706000	31	2.18271	1	1
chr7	24730001	24732000	218	11.5253	1	1
chr7	24732001	24734000	219	11.5704	1	1
chr7	24766001	24768000	184	9.97311	1	1
chr7	24768001	24770000	186	10.0655	1	1
chr7	24800001	24802000	598	27.2595	1	1
chr7	24822001	24824000	1854	71.5711	0.840305	1
chr7	24840001	24842000	1637	64.3604	0.873445	1
chr7	24842001	24844000	16	1.24151	1	1
chr7	24846001	24848000	1596	62.9826	0.879744	1
chr7	24888001	24890000	3534	124.091	0.597866	1
chr7	24926001	24928000	14	1.10784	1	1
chr7	24944001	24946000	1730	67.4669	0.859704	1
chr7	24964001	24966000	1455	58.2039	0.901952	1
chr7	24966001	24968000	1319	53.5297	0.922911	1
chr7	24968001	24970000	25	1.81676	1	1
chr7	24972001	24974000	343	16.9658	1	1
chr7	24974001	24976000	73	4.53227	1	1
chr7	24980001	24982000	1642	64.528	0.87336	1
chr7	24990001	24992000	124	7.12218	1	1
chr7	24998001	25000000	1534	60.8893	0.890027	1
chr7	25004001	25006000	71	4.42612	1	1
chr7	25006001	25008000	936	39.9493	0.982398	1
chr7	25012001	25014000	1137	47.161	0.95132	1
chr7	25016001	25018000	71	4.42612	1	1
chr7	25032001	25034000	767	33.708	1	1
chr7	25038001	25040000	950	40.4585	0.980453	1
chr7	25040001	25042000	148	8.28257	1	1
chr7	25048001	25050000	472	22.2769	1	1
chr7	25050001	25052000	43	2.88554	1	1
chr7	25058001	25060000	2215	83.3013	0.78716	1
chr7	25066001	25068000	451	21.4285	1	1
chr7	25092001	25094000	625	28.306	1	1
chr7	25116001	25118000	132	7.51236	1	1
chr7	25126001	25128000	232	12.1538	1	1
chr7	25132001	25134000	2514	92.8036	0.743414	1
chr7	25154001	25156000	625	28.306	1	1
chr7	25156001	25158000	87	5.26404	1	1
chr7	25172001	25174000	57	3.66988	1	1
chr7	25190001	25192000	658	29.5762	1	1
chr7	25204001	25206000	998	42.1961	0.974368	1
chr7	25212001	25214000	2745	100.031	0.710386	1
chr7	25216001	25218000	221	11.6605	1	1
chr7	25234001	25236000	27	1.94005	1	1
chr7	25246001	25248000	387	18.8057	1	1
chr7	25252001	25254000	1939	74.3611	0.830272	1
chr7	25262001	25264000	36	2.47969	1	1
chr7	25280001	25282000	1003	42.3764	0.974272	1
chr7	25286001	25288000	152	8.47316	1	1
chr7	25294001	25296000	1197	49.276	0.944375	1
chr7	25302001	25304000	138	7.80271	1	1
chr7	25334001	25336000	3408	120.306	0.617966	1
chr7	25344001	25346000	65	4.10498	1	1
chr7	25350001	25352000	257	13.2626	1	1
chr7	25364001	25366000	1620	63.7897	0.879863	1
chr7	25370001	25372000	109	6.38033	1	1
chr7	25378001	25380000	908	38.9275	0.989862	1
chr7	25386001	25388000	680	30.4178	1	1
chr7	25390001	25392000	1826	70.648	0.84863	1
chr7	25392001	25394000	1127	46.8069	0.956069	1
chr7	25398001	25400000	61	3.88848	1	1
chr7	25414001	25416000	150	8.37796	1	1
chr7	25416001	25418000	503	23.5192	1	1
chr7	25430001	25432000	940	40.0949	0.985349	1
chr7	25432001	25434000	1285	52.3503	0.931986	1
chr7	25434001	25436000	326	16.2458	1	1
chr7	25436001	25438000	786	34.419	1	1
chr7	25464001	25466000	441	21.0225	1	1
chr7	25506001	25508000	1616	63.6553	0.881639	1
chr7	25510001	25512000	738	32.6177	1	1
chr7	25554001	25556000	885	38.0848	0.994827	1
chr7	25576001	25578000	33	2.30229	1	1
chr7	25604001	25606000	1047	43.9572	0.970054	1
chr7	25620001	25622000	1257	51.3756	0.937663	1
chr7	25628001	25630000	84	5.10879	1	1
chr7	25640001	25642000	868	37.4598	0.99799	1
chr7	25642001	25644000	2112	79.9852	0.807145	1
chr7	25662001	25664000	3163	112.888	0.654078	1
chr7	25678001	25680000	142	7.99525	1	1
chr7	25684001	25686000	465	21.9947	1	1
chr7	25686001	25688000	454	21.5501	1	1
chr7	25690001	25692000	1442	57.76	0.909477	1
chr7	25694001	25696000	15	1.175	1	1
chr7	25696001	25698000	1650	64.7961	0.877559	1
chr7	25698001	25700000	1266	51.6892	0.936655	1
chr7	25700001	25702000	5279	174.752	0.390421	1
chr7	25712001	25714000	27	1.94005	1	1
chr7	25736001	25738000	2742	99.9375	0.714389	1
chr7	25754001	25756000	481	22.6387	1	1
chr7	25790001	25792000	389	18.8886	1	1
chr7	25796001	25798000	33	2.30229	1	1
chr7	25798001	25800000	33	2.30229	1	1
chr7	25826001	25828000	198	10.6169	1	1
chr7	25860001	25862000	372	18.1821	1	1
chr7	25886001	25888000	4018	138.45	0.539481	1
chr7	25908001	25910000	1163	48.0795	0.952833	1
chr7	25944001	25946000	168	9.22839	1	1
chr7	25956001	25958000	154	8.56818	1	1
chr7	25992001	25994000	16	1.24151	1	1
chr7	26420001	26422000	1507	59.9739	0.896052	1
chr7	26564001	26566000	22	1.62906	1	1
chr7	26690001	26692000	27	1.94005	1	1
chr7	26902001	26904000	77	4.7433	1	1
chr7	26904001	26906000	77	4.7433	1	1
chr7	27050001	27052000	18	1.37274	1	1
chr7	27130001	27132000	19	1.43754	1	1
chr7	27132001	27134000	2643	96.8511	0.715669	1
chr7	27140001	27142000	90	5.4185	1	1
chr7	27216001	27218000	64	4.05105	1	1
chr7	27226001	27228000	565	25.9709	1	1
chr7	27228001	27230000	13	1.03997	1	1
chr7	27272001	27274000	14	1.10784	1	1
chr7	27310001	27312000	64	4.05105	1	1
chr7	27372001	27374000	83	5.05686	1	1
chr7	27376001	27378000	201	10.754	1	1
chr7	27380001	27382000	15	1.175	1	1
chr7	27384001	27386000	21	1.56567	1	1
chr7	27396001	27398000	297	15.0045	1	1
chr7	27414001	27416000	741	32.7307	1	1
chr7	27426001	27428000	706	31.4072	1	1
chr7	27428001	27430000	84	5.10879	1	1
chr7	27436001	27438000	351	17.3028	1	1
chr7	27462001	27464000	577	26.4407	1	1
chr7	27468001	27470000	45	2.99965	1	1
chr7	27480001	27482000	15	1.175	1	1
chr7	27492001	27494000	2196	82.6913	0.776672	1
chr7	27494001	27496000	2482	91.7949	0.734433	1
chr7	27496001	27498000	2502	92.4256	0.731487	1
chr7	27526001	27528000	207	11.0273	1	1
chr7	27530001	27532000	170	9.32203	1	1
chr7	27534001	27536000	524	24.3543	1	1
chr7	27542001	27544000	159	8.80494	1	1
chr7	27552001	27554000	745	32.8814	0.997833	1
chr7	27562001	27564000	490	22.9996	1	1
chr7	27606001	27608000	590	26.9481	1	1
chr7	27672001	27674000	208	11.0727	1	1
chr7	27678001	27680000	1034	43.4912	0.951808	1
chr7	27690001	27692000	2985	107.446	0.660309	1
chr7	27720001	27722000	623	28.2288	1	1
chr7	27722001	27724000	69	4.31954	1	1
chr7	27724001	27726000	69	4.31954	1	1
chr7	27732001	27734000	31	2.18271	1	1
chr7	27744001	27746000	5210	172.801	0.383111	1
chr7	27748001	27750000	377	18.3904	1	1
chr7	27768001	27770000	4271	145.854	0.490172	1
chr7	27806001	27808000	39	2.65493	1	1
chr7	27820001	27822000	78	4.7958	1	1
chr7	27862001	27864000	206	10.9818	1	1
chr7	27902001	27904000	101	5.97863	1	1
chr7	27922001	27924000	471	22.2366	1	1
chr7	27986001	27988000	997	42.16	0.955735	1
chr7	27994001	27996000	34	2.36167	1	1
chr7	28000001	28002000	84	5.10879	1	1
chr7	28008001	28010000	1144	47.4086	0.932968	1
chr7	28036001	28038000	1449	57.9991	0.885979	1
chr7	28070001	28072000	544	25.1451	1	1
chr7	28090001	28092000	912	39.0738	0.968799	1
chr7	28126001	28128000	419	20.1245	1	1
chr7	28136001	28138000	28	2.00118	1	1
chr7	28138001	28140000	28	2.00118	1	1
chr7	28144001	28146000	2342	87.3591	0.751429	1
chr7	28146001	28148000	3124	111.699	0.639336	1
chr7	28148001	28150000	178	9.695	1	1
chr7	28166001	28168000	228	11.9748	1	1
chr7	28178001	28180000	7292	230.201	0.201244	1
chr7	28188001	28190000	256	13.2186	1	1
chr7	28194001	28196000	15	1.175	1	1
chr7	28206001	28208000	53	3.44901	1	1
chr7	28208001	28210000	53	3.44901	1	1
chr7	28248001	28250000	34	2.36167	1	1
chr7	28264001	28266000	23	1.69202	1	1
chr7	28276001	28278000	110	6.43024	1	1
chr7	28310001	28312000	1280	52.1764	0.912772	1
chr7	28326001	28328000	804	35.0904	0.986475	1
chr7	28328001	28330000	821	35.7224	0.983856	1
chr7	28334001	28336000	425	20.3701	1	1
chr7	28340001	28342000	40	2.71289	1	1
chr7	28346001	28348000	66	4.1588	1	1
chr7	28348001	28350000	957	40.7127	0.962948	1
chr7	28350001	28352000	172	9.41551	1	1
chr7	28356001	28358000	2843	103.07	0.679852	1
chr7	28360001	28362000	46	3.05643	1	1
chr7	28380001	28382000	1564	61.9037	0.869724	1
chr7	28388001	28390000	412	19.8373	1	1
chr7	28390001	28392000	412	19.8373	1	1
chr7	28406001	28408000	67	4.2125	1	1
chr7	28432001	28434000	546	25.224	1	1
chr7	28446001	28448000	725	32.1269	0.99978	1
chr7	28484001	28486000	49	3.22568	1	1
chr7	28514001	28516000	462	21.8736	1	1
chr7	28554001	28556000	340	16.8391	1	1
chr7	28556001	28558000	410	19.7551	1	1
chr7	28562001	28564000	866	37.3861	0.979245	1
chr7	28564001	28566000	83	5.05686	1	1
chr7	28588001	28590000	384	18.6813	1	1
chr7	28608001	28610000	173	9.46219	1	1
chr7	28614001	28616000	322	16.0756	1	1
chr7	28648001	28650000	945	40.2768	0.968121	1
chr7	28656001	28658000	1505	59.906	0.881877	1
chr7	28662001	28664000	119	6.87644	1	1
chr7	28690001	28692000	1315	53.3911	0.911536	1
chr7	28704001	28706000	54	3.50445	1	1
chr7	28722001	28724000	551	25.4209	1	1
chr7	28734001	28736000	40	2.71289	1	1
chr7	28738001	28740000	720	31.9377	1	1
chr7	28760001	28762000	109	6.38033	1	1
chr7	28934001	28936000	368	18.0152	1	1
chr7	28936001	28938000	2649	97.0386	0.714634	1
chr7	28940001	28942000	1214	49.8724	0.93078	1
chr7	28994001	28996000	51	3.33767	1	1
chr7	29012001	29014000	43	2.88554	1	1
chr7	29040001	29042000	314	15.7342	1	1
chr7	29110001	29112000	1414	56.8018	0.902461	1
chr7	29138001	29140000	39	2.65493	1	1
chr7	29140001	29142000	1528	60.6861	0.885374	1
chr7	29188001	29190000	665	29.8444	1	1
chr7	29190001	29192000	646	29.1154	1	1
chr7	29210001	29212000	26	1.87858	1	1
chr7	29242001	29244000	1274	51.9677	0.925817	1
chr7	29258001	29260000	3311	117.379	0.625215	1
chr7	29282001	29284000	22	1.62906	1	1
chr7	29298001	29300000	523	24.3146	1	1
chr7	29300001	29302000	523	24.3146	1	1
chr7	29306001	29308000	168	9.22839	1	1
chr7	29308001	29310000	158	8.75768	1	1
chr7	29344001	29346000	1450	58.0332	0.899926	1
chr7	29370001	29372000	87	5.26404	1	1
chr7	29376001	29378000	5401	178.191	0.372035	1
chr7	29398001	29400000	58	3.72474	1	1
chr7	29400001	29402000	324	16.1607	1	1
chr7	29422001	29424000	3957	136.655	0.540776	1
chr7	29432001	29434000	435	20.7783	1	1
chr7	29444001	29446000	128	7.31772	1	1
chr7	29500001	29502000	2434	90.2783	0.75276	1
chr7	29514001	29516000	2305	86.1803	0.771957	1
chr7	29530001	29532000	2641	96.7885	0.722642	1
chr7	29546001	29548000	1502	59.8041	0.893732	1
chr7	29558001	29560000	412	19.8373	1	1
chr7	29640001	29642000	35	2.42081	1	1
chr7	29670001	29672000	186	10.0655	1	1
chr7	29732001	29734000	294	14.8752	1	1
chr7	29762001	29764000	30	2.1225	1	1
chr7	29766001	29768000	1006	42.4845	0.97097	1
chr7	29790001	29792000	286	14.5292	1	1
chr7	29800001	29802000	941	40.1313	0.980995	1
chr7	29814001	29816000	188	10.1578	1	1
chr7	29816001	29818000	436	20.819	1	1
chr7	29820001	29822000	1446	57.8966	0.902933	1
chr7	29838001	29840000	485	22.7992	1	1
chr7	29848001	29850000	358	17.5967	1	1
chr7	29860001	29862000	17	1.30741	1	1
chr7	29864001	29866000	38	2.59674	1	1
chr7	29866001	29868000	38	2.59674	1	1
chr7	29884001	29886000	98	5.8268	1	1
chr7	29900001	29902000	168	9.22839	1	1
chr7	29904001	29906000	107	6.28033	1	1
chr7	29932001	29934000	204	10.8908	1	1
chr7	29974001	29976000	103	6.07948	1	1
chr7	29994001	29996000	388	18.8472	1	1
chr7	29998001	30000000	72	4.47925	1	1
chr7	30028001	30030000	1654	64.9301	0.869912	1
chr7	30036001	30038000	93	5.57221	1	1
chr7	30064001	30066000	484	22.7591	1	1
chr7	30094001	30096000	505	23.5989	1	1
chr7	30100001	30102000	860	37.165	0.991869	1
chr7	30102001	30104000	902	38.708	0.985347	1
chr7	30132001	30134000	23	1.69202	1	1
chr7	30148001	30150000	786	34.419	1	1
chr7	30154001	30156000	566	26.0101	1	1
chr7	30168001	30170000	3188	113.649	0.643458	1
chr7	30172001	30174000	31	2.18271	1	1
chr7	30186001	30188000	858	37.0913	0.991644	1
chr7	30190001	30192000	1250	51.1314	0.930964	1
chr7	30200001	30202000	30	2.1225	1	1
chr7	30204001	30206000	857	37.0544	0.991706	1
chr7	30208001	30210000	35	2.42081	1	1
chr7	30228001	30230000	70	4.37289	1	1
chr7	30250001	30252000	603	27.4538	1	1
chr7	30252001	30254000	532	24.6711	1	1
chr7	30288001	30290000	92	5.52106	1	1
chr7	30300001	30302000	22	1.62906	1	1
chr7	30314001	30316000	257	13.2626	1	1
chr7	30320001	30322000	1106	46.0618	0.95279	1
chr7	30322001	30324000	1106	46.0618	0.952788	1
chr7	30332001	30334000	2902	104.892	0.683255	1
chr7	30344001	30346000	2688	98.2561	0.71402	1
chr7	30350001	30352000	749	33.032	1	1
chr7	30352001	30354000	35	2.42081	1	1
chr7	30366001	30368000	2117	80.1467	0.798306	1
chr7	30370001	30372000	459	21.7524	1	1
chr7	30374001	30376000	169	9.27523	1	1
chr7	30380001	30382000	23	1.69202	1	1
chr7	30394001	30396000	87	5.26404	1	1
chr7	30406001	30408000	1615	63.6217	0.874524	1
chr7	30414001	30416000	64	4.05105	1	1
chr7	30424001	30426000	896	38.4882	0.985498	1
chr7	30428001	30430000	1629	64.0919	0.872478	1
chr7	30438001	30440000	2433	90.2467	0.751551	1
chr7	30446001	30448000	455	21.5905	1	1
chr7	30448001	30450000	455	21.5905	1	1
chr7	30454001	30456000	123	7.07315	1	1
chr7	30462001	30464000	1529	60.72	0.888007	1
chr7	30464001	30466000	113	6.57955	1	1
chr7	30466001	30468000	288	14.6158	1	1
chr7	30470001	30472000	437	20.8597	1	1
chr7	30474001	30476000	405	19.5494	1	1
chr7	30478001	30480000	183	9.92685	1	1
chr7	30480001	30482000	4509	152.76	0.471888	1
chr7	30490001	30492000	64	4.05105	1	1
chr7	30504001	30506000	72	4.47925	1	1
chr7	30510001	30512000	1357	54.8425	0.914888	1
chr7	30522001	30524000	2710	98.9417	0.711771	1
chr7	30524001	30526000	19	1.43754	1	1
chr7	30528001	30530000	2523	93.087	0.739081	1
chr7	30544001	30546000	1581	62.4773	0.880876	1
chr7	30546001	30548000	1581	62.4773	0.880903	1
chr7	30548001	30550000	1801	69.822	0.847337	1
chr7	30550001	30552000	63	3.99699	1	1
chr7	30552001	30554000	746	32.9191	1	1
chr7	30556001	30558000	1625	63.9577	0.874306	1
chr7	30558001	30560000	1521	60.4488	0.890275	1
chr7	30568001	30570000	157	8.71037	1	1
chr7	30572001	30574000	454	21.5501	1	1
chr7	30574001	30576000	1271	51.8633	0.929009	1
chr7	30576001	30578000	752	33.1448	1	1
chr7	30584001	30586000	975	41.3651	0.974954	1
chr7	30598001	30600000	66	4.1588	1	1
chr7	30600001	30602000	31	2.18271	1	1
chr7	30614001	30616000	1177	48.5728	0.944235	1
chr7	30616001	30618000	1056	44.2794	0.962991	1
chr7	30620001	30622000	659	29.6145	1	1
chr7	30642001	30644000	100	5.92809	1	1
chr7	30668001	30670000	83	5.05686	1	1
chr7	30672001	30674000	1654	64.9301	0.87199	1
chr7	30686001	30688000	1725	67.3005	0.861426	1
chr7	30700001	30702000	51	3.33767	1	1
chr7	30702001	30704000	20	1.50184	1	1
chr7	30714001	30716000	446	21.2257	1	1
chr7	30716001	30718000	230	12.0644	1	1
chr7	30722001	30724000	73	4.53227	1	1
chr7	30726001	30728000	323	16.1181	1	1
chr7	30736001	30738000	3668	128.094	0.581859	1
chr7	30748001	30750000	757	33.3327	1	1
chr7	30760001	30762000	1375	55.4625	0.916548	1
chr7	30768001	30770000	63	3.99699	1	1
chr7	30794001	30796000	34	2.36167	1	1
chr7	30796001	30798000	13	1.03997	1	1
chr7	30798001	30800000	1278	52.1069	0.93211	1
chr7	30804001	30806000	1323	53.6681	0.925246	1
chr7	30810001	30812000	37	2.53833	1	1
chr7	30818001	30820000	946	40.3131	0.983734	1
chr7	30822001	30824000	1546	61.2954	0.891141	1
chr7	30824001	30826000	1855	71.6041	0.843948	1
chr7	30834001	30836000	995	42.0878	0.976313	1
chr7	30836001	30838000	3454	121.69	0.611982	1
chr7	30838001	30840000	50	3.28176	1	1
chr7	30846001	30848000	861	37.2019	0.997179	1
chr7	30874001	30876000	2658	97.3198	0.724579	1
chr7	30878001	30880000	1195	49.2058	0.945633	1
chr7	30880001	30882000	704	31.3313	1	1
chr7	30882001	30884000	43	2.88554	1	1
chr7	30888001	30890000	2362	87.9951	0.76813	1
chr7	30892001	30894000	376	18.3488	1	1
chr7	30900001	30902000	918	39.293	0.988528	1
chr7	30902001	30904000	19	1.43754	1	1
chr7	30910001	30912000	342	16.9236	1	1
chr7	30914001	30916000	332	16.5005	1	1
chr7	30916001	30918000	349	17.2186	1	1
chr7	30940001	30942000	417	20.0425	1	1
chr7	30956001	30958000	1939	74.3611	0.831172	1
chr7	30960001	30962000	131	7.46378	1	1
chr7	30966001	30968000	987	41.799	0.977267	1
chr7	30968001	30970000	85	5.16062	1	1
chr7	30970001	30972000	105	6.18004	1	1
chr7	30972001	30974000	135	7.65777	1	1
chr7	30974001	30976000	109	6.38033	1	1
chr7	30996001	30998000	308	15.4774	1	1
chr7	31016001	31018000	23	1.69202	1	1
chr7	31034001	31036000	510	23.7981	1	1
chr7	31036001	31038000	266	13.6578	1	1
chr7	31038001	31040000	227	11.93	1	1
chr7	31040001	31042000	287	14.5725	1	1
chr7	31050001	31052000	242	12.5993	1	1
chr7	31056001	31058000	120	6.92571	1	1
chr7	31058001	31060000	732	32.3913	1	1
chr7	31060001	31062000	1275	52.0025	0.929937	1
chr7	31064001	31066000	1184	48.8191	0.943816	1
chr7	31066001	31068000	3734	130.057	0.571501	1
chr7	31068001	31070000	1337	54.1522	0.920009	1
chr7	31080001	31082000	675	30.2269	1	1
chr7	31084001	31086000	18	1.37274	1	1
chr7	31096001	31098000	2212	83.205	0.785483	1
chr7	31098001	31100000	2215	83.3013	0.784925	1
chr7	31100001	31102000	2060	78.3021	0.808046	1
chr7	31104001	31106000	20	1.50184	1	1
chr7	31122001	31124000	288	14.6158	1	1
chr7	31124001	31126000	298	15.0476	1	1
chr7	31128001	31130000	209	11.1181	1	1
chr7	31130001	31132000	653	29.3844	1	1
chr7	31138001	31140000	1357	54.8425	0.912775	1
chr7	31140001	31142000	780	34.1948	1	1
chr7	31144001	31146000	1631	64.1591	0.870271	1
chr7	31148001	31150000	752	33.1448	1	1
chr7	31156001	31158000	195	10.4796	1	1
chr7	31170001	31172000	328	16.3308	1	1
chr7	31184001	31186000	832	36.1303	0.990165	1
chr7	31194001	31196000	349	17.2186	1	1
chr7	31202001	31204000	2071	78.6587	0.798642	1
chr7	31206001	31208000	111	6.48007	1	1
chr7	31208001	31210000	415	19.9605	1	1
chr7	31236001	31238000	666	29.8827	1	1
chr7	31238001	31240000	535	24.7898	1	1
chr7	31300001	31302000	43	2.88554	1	1
chr7	31302001	31304000	14	1.10784	1	1
chr7	31404001	31406000	372	18.1821	1	1
chr7	31442001	31444000	739	32.6554	0.969326	1
chr7	31500001	31502000	23	1.69202	1	1
chr7	31668001	31670000	134	7.60936	1	1
chr7	33410001	33412000	986	41.7629	0.684873	1
chr7	33568001	33570000	176	9.602	0.847319	1
chr7	33594001	33596000	29	2.06199	0.878724	1
chr7	33654001	33656000	156	8.66302	0.881992	1
chr7	33674001	33676000	51	3.33767	0.906338	1
chr7	33686001	33688000	46	3.05643	0.912205	1
chr7	33716001	33718000	13	1.03997	0.930564	1
chr7	33718001	33720000	94	5.62329	0.918979	1
chr7	33740001	33742000	19	1.43754	0.940802	1
chr7	33772001	33774000	58	3.72474	0.950422	1
chr7	33912001	33914000	698	31.1033	0.930378	1
chr7	33916001	33918000	119	6.87644	1	1
chr7	33944001	33946000	1700	66.4675	0.797785	1
chr7	33946001	33948000	1700	66.4675	0.799059	1
chr7	33992001	33994000	1102	45.9197	0.920994	1
chr7	33996001	33998000	80	4.90051	1	1
chr7	34010001	34012000	2735	99.7198	0.68894	1
chr7	34026001	34028000	525	24.3939	1	1
chr7	34058001	34060000	84	5.10879	1	1
chr7	34062001	34064000	30	2.1225	1	1
chr7	34094001	34096000	934	39.8765	1	1
chr7	34100001	34102000	24	1.75458	1	1
chr7	34104001	34106000	518	24.1162	1	1
chr7	34110001	34112000	667	29.921	1	1
chr7	34112001	34114000	27	1.94005	1	1
chr7	34118001	34120000	974	41.3289	1	1
chr7	34120001	34122000	974	41.3289	1	1
chr7	34126001	34128000	525	24.3939	1	1
chr7	34134001	34136000	3512	123.431	0.667306	1
chr7	34136001	34138000	3254	115.653	0.70571	1
chr7	34138001	34140000	103	6.07948	1	1
chr7	34140001	34142000	179	9.74145	1	1
chr7	34150001	34152000	162	8.94647	1	1
chr7	34152001	34154000	731	32.3535	1	1
chr7	34154001	34156000	745	32.8814	1	1
chr7	34160001	34162000	197	10.5712	1	1
chr7	34168001	34170000	524	24.3543	1	1
chr7	34172001	34174000	430	20.5744	1	1
chr7	34174001	34176000	438	20.9005	1	1
chr7	34176001	34178000	39	2.65493	1	1
chr7	34180001	34182000	96	5.7252	1	1
chr7	34182001	34184000	48	3.16944	1	1
chr7	34184001	34186000	2287	85.6058	0.890652	1
chr7	34192001	34194000	323	16.1181	1	1
chr7	34194001	34196000	3606	126.244	0.702188	1
chr7	34196001	34198000	632	28.5763	1	1
chr7	34200001	34202000	644	29.0385	1	1
chr7	34202001	34204000	912	39.0738	1	1
chr7	34204001	34206000	17	1.30741	1	1
chr7	34208001	34210000	1164	48.1147	1	1
chr7	34210001	34212000	1406	56.5275	1	1
chr7	34212001	34214000	551	25.4209	1	1
chr7	34214001	34216000	1884	72.5579	0.980082	1
chr7	34216001	34218000	1686	66.0003	1	1
chr7	34218001	34220000	3374	119.282	0.756795	1
chr7	34220001	34222000	1510	60.0757	1	1
chr7	34222001	34224000	734	32.4668	1	1
chr7	34224001	34226000	3023	108.611	0.814598	1
chr7	34226001	34228000	2380	88.5668	0.914579	1
chr7	34228001	34230000	68	4.26607	1	1
chr7	34230001	34232000	1181	48.7136	1	1
chr7	34232001	34234000	213	11.2994	1	1
chr7	34238001	34240000	270	13.8328	1	1
chr7	34242001	34244000	1647	64.6956	1	1
chr7	34244001	34246000	4181	143.228	0.663087	1
chr7	34246001	34248000	35	2.42081	1	1
chr7	34248001	34250000	2589	95.1604	0.903161	1
chr7	34250001	34252000	1753	68.2313	1	1
chr7	34252001	34254000	3519	123.641	0.766093	1
chr7	34254001	34256000	17	1.30741	1	1
chr7	34256001	34258000	4422	150.242	0.639739	1
chr7	34258001	34260000	1508	60.0078	1	1
chr7	34260001	34262000	2081	78.9826	0.993137	1
chr7	34264001	34266000	3130	111.882	0.83559	1
chr7	34268001	34270000	645	29.077	1	1
chr7	34272001	34274000	1624	63.9241	1	1
chr7	34274001	34276000	2422	89.8985	0.953681	1
chr7	34276001	34278000	523	24.3146	1	1
chr7	34278001	34280000	1445	57.8625	1	1
chr7	34280001	34282000	1918	73.6736	1	1
chr7	34282001	34284000	1420	57.0073	1	1
chr7	34284001	34286000	1069	44.744	1	1
chr7	34286001	34288000	880	37.9011	1	1
chr7	34288001	34290000	1994	76.1568	1	1
chr7	34290001	34292000	1187	48.9246	1	1
chr7	34292001	34294000	3918	135.505	0.743329	1
chr7	34294001	34296000	3833	132.993	0.757608	1
chr7	34296001	34298000	17	1.30741	1	1
chr7	34300001	34302000	91	5.46982	1	1
chr7	34302001	34304000	3362	118.92	0.835247	1
chr7	34304001	34306000	7391	232.865	0.32305	1
chr7	34306001	34308000	3460	121.871	0.823933	1
chr7	34308001	34310000	1101	45.8841	1	1
chr7	34314001	34316000	229	12.0196	1	1
chr7	34316001	34318000	561	25.8139	1	1
chr7	34318001	34320000	1612	63.5209	1	1
chr7	34320001	34322000	1561	61.8024	1	1
chr7	34322001	34324000	1449	57.9991	1	1
chr7	34324001	34326000	129	7.36646	1	1
chr7	34326001	34328000	3372	119.221	0.854335	1
chr7	34330001	34332000	962	40.8941	1	1
chr7	34332001	34334000	869	37.4966	1	1
chr7	34338001	34340000	2139	80.8567	1	1
chr7	34340001	34342000	486	22.8393	1	1
chr7	34342001	34344000	929	39.6943	1	1
chr7	34344001	34346000	4876	163.305	0.64733	1
chr7	34346001	34348000	2977	107.2	0.930885	1
chr7	34348001	34350000	28	2.00118	1	1
chr7	34350001	34352000	234	12.2431	1	1
chr7	34352001	34354000	455	21.5905	1	1
chr7	34354001	34356000	495	23.1997	1	1
chr7	34356001	34358000	813	35.4252	1	1
chr7	34360001	34362000	218	11.5253	1	1
chr7	34362001	34364000	1528	60.6861	1	1
chr7	34364001	34366000	3620	126.662	0.84516	1
chr7	34366001	34368000	8334	257.984	0.267369	1
chr7	34368001	34370000	2737	99.782	0.983686	1
chr7	34370001	34372000	2672	97.7569	0.995065	1
chr7	34372001	34374000	2558	94.1875	1	1
chr7	34374001	34376000	400	19.3433	1	1
chr7	34376001	34378000	960	40.8215	1	1
chr7	34378001	34380000	1283	52.2808	1	1
chr7	34382001	34384000	3445	121.42	0.88308	1
chr7	34384001	34386000	2175	82.0162	1	1
chr7	34386001	34388000	3447	121.48	0.885023	1
chr7	34388001	34390000	2992	107.66	0.956252	1
chr7	34390001	34392000	4573	154.608	0.718424	1
chr7	34392001	34394000	2287	85.6058	1	1
chr7	34394001	34396000	10867	323.532	0.114024	1
chr7	34396001	34398000	8901	272.885	0.231196	1
chr7	34398001	34400000	6927	220.334	0.4164	1
chr7	34400001	34402000	6515	209.104	0.464486	1
chr7	34402001	34404000	3819	132.579	0.836227	1
chr7	34404001	34406000	4447	150.966	0.743234	1
chr7	34406001	34408000	1039	43.6705	1	1
chr7	34408001	34410000	6449	207.296	0.475061	1
chr7	34410001	34412000	5997	194.836	0.531661	1
chr7	34412001	34414000	9998	301.327	0.161047	1
chr7	34414001	34416000	8472	261.624	0.269485	1
chr7	34416001	34418000	3066	109.928	0.957401	1
chr7	34418001	34420000	4818	161.647	0.694452	1
chr7	34420001	34422000	2455	90.9424	1	1
chr7	34422001	34424000	768	33.7455	1	1
chr7	34424001	34426000	44	2.94269	1	1
chr7	34428001	34430000	157	8.71037	1	1
chr7	34430001	34432000	9714	294.01	0.18049	1
chr7	34432001	34434000	11774	346.432	0.082088	1
chr7	34434001	34436000	4968	165.93	0.677226	1
chr7	34436001	34438000	5635	184.757	0.58561	1
chr7	34438001	34440000	3888	134.62	0.837297	1
chr7	34440001	34442000	6038	195.971	0.533693	1
chr7	34442001	34444000	3568	125.108	0.886964	1
chr7	34444001	34446000	1121	46.5942	1	1
chr7	34448001	34450000	1765	68.6296	1	1
chr7	34450001	34452000	2950	106.37	0.983855	1
chr7	34452001	34454000	4123	141.531	0.804429	1
chr7	34454001	34456000	4377	148.936	0.766826	1
chr7	34456001	34458000	6253	201.909	0.508952	1
chr7	34458001	34460000	4644	156.653	0.728157	1
chr7	34460001	34462000	2027	77.2308	1	1
chr7	34462001	34464000	2172	81.9197	1	1
chr7	34464001	34466000	490	22.9996	1	1
chr7	34466001	34468000	1625	63.9577	1	1
chr7	34468001	34470000	2296	85.8931	1	1
chr7	34470001	34472000	3156	112.675	0.955086	1
chr7	34472001	34474000	1347	54.4976	1	1
chr7	34474001	34476000	761	33.4829	1	1
chr7	34476001	34478000	6504	208.803	0.480532	1
chr7	34478001	34480000	3578	125.408	0.891194	1
chr7	34480001	34482000	1293	52.6282	1	1
chr7	34484001	34486000	920	39.366	1	1
chr7	34486001	34488000	1343	54.3595	1	1
chr7	34488001	34490000	3256	115.714	0.942391	1
chr7	34490001	34492000	102	6.02909	1	1
chr7	34492001	34494000	937	39.9857	1	1
chr7	34496001	34498000	1913	73.5097	1	1
chr7	34498001	34500000	12300	359.592	0.0677813	1
chr7	34500001	34502000	2077	78.853	1	1
chr7	34502001	34504000	3778	131.364	0.864773	1
chr7	34504001	34506000	1070	44.7797	1	1
chr7	34506001	34508000	122	7.02406	1	1
chr7	34508001	34510000	54	3.50445	1	1
chr7	34510001	34512000	3672	128.213	0.882858	1
chr7	34512001	34514000	213	11.2994	1	1
chr7	34514001	34516000	2666	97.5696	1	1
chr7	34516001	34518000	1429	57.3154	1	1
chr7	34518001	34520000	537	24.8688	1	1
chr7	34520001	34522000	617	27.9967	1	1
chr7	34522001	34524000	410	19.7551	1	1
chr7	34530001	34532000	188	10.1578	1	1
chr7	34532001	34534000	3199	113.983	0.962975	1
chr7	34534001	34536000	3157	112.705	0.970318	1
chr7	34536001	34538000	3670	128.153	0.892023	1
chr7	34538001	34540000	2262	84.8069	1	1
chr7	34542001	34544000	2717	99.1597	1	1
chr7	34544001	34546000	1713	66.9009	1	1
chr7	34546001	34548000	4359	148.414	0.792279	1
chr7	34548001	34550000	1162	48.0442	1	1
chr7	34550001	34552000	16	1.24151	1	1
chr7	34552001	34554000	237	12.3769	1	1
chr7	34556001	34558000	1225	50.2577	1	1
chr7	34558001	34560000	2430	90.1517	1	1
chr7	34562001	34564000	6219	200.972	0.540638	1
chr7	34564001	34566000	847	36.6852	1	1
chr7	34566001	34568000	1267	51.724	1	1
chr7	34570001	34572000	707	31.4451	1	1
chr7	34572001	34574000	9109	278.315	0.244774	1
chr7	34574001	34576000	1591	62.8143	1	1
chr7	34576001	34578000	2300	86.0208	1	1
chr7	34580001	34582000	2257	84.6469	1	1
chr7	34582001	34584000	2020	77.0032	1	1
chr7	34584001	34586000	2129	80.5341	1	1
chr7	34586001	34588000	2330	86.9771	1	1
chr7	34588001	34590000	1394	56.1157	1	1
chr7	34590001	34592000	4277	146.029	0.839834	1
chr7	34592001	34594000	31	2.18271	1	1
chr7	34594001	34596000	8813	270.581	0.281403	1
chr7	34596001	34598000	630	28.4991	1	1
chr7	34598001	34600000	162	8.94647	1	1
chr7	34600001	34602000	3498	123.012	0.971743	1
chr7	34602001	34604000	4562	154.29	0.811305	1
chr7	34604001	34606000	3950	136.449	0.907272	1
chr7	34606001	34608000	5081	169.145	0.739385	1
chr7	34608001	34610000	2856	103.471	1	1
chr7	34610001	34612000	3198	113.953	1	1
chr7	34612001	34614000	272	13.9202	1	1
chr7	34614001	34616000	937	39.9857	1	1
chr7	34616001	34618000	2182	82.2414	1	1
chr7	34618001	34620000	4281	146.145	0.876639	1
chr7	34620001	34622000	126	7.22006	1	1
chr7	34622001	34624000	701	31.2173	1	1
chr7	34624001	34626000	62	3.9428	1	1
chr7	34626001	34628000	2148	81.1469	1	1
chr7	34628001	34630000	2885	104.367	1	1
chr7	34630001	34632000	6824	217.536	0.531563	1
chr7	34632001	34634000	1713	66.9009	1	1
chr7	34634001	34636000	4527	153.28	0.86382	1
chr7	34636001	34638000	1995	76.1894	1	1
chr7	34638001	34640000	830	36.0562	1	1
chr7	34640001	34642000	3199	113.983	1	1
chr7	34642001	34644000	5115	170.11	0.787393	1
chr7	34644001	34646000	62	3.9428	1	1
chr7	34646001	34648000	338	16.7546	1	1
chr7	34648001	34650000	1572	62.1738	1	1
chr7	34650001	34652000	3480	122.471	1	1
chr7	34652001	34654000	114	6.62919	1	1
chr7	34656001	34658000	696	31.0273	1	1
chr7	34658001	34660000	533	24.7107	1	1
chr7	34660001	34662000	1885	72.5908	1	1
chr7	34662001	34664000	4448	150.995	0.91911	1
chr7	34664001	34666000	2052	78.0426	1	1
chr7	34666001	34668000	16414	459.951	0.015591	1
chr7	34668001	34670000	6660	213.068	0.602743	1
chr7	34670001	34672000	3696	128.927	1	1
chr7	34672001	34674000	9419	286.376	0.293947	1
chr7	34674001	34676000	9294	283.13	0.30681	1
chr7	34676001	34678000	10100	303.948	0.239887	1
chr7	34678001	34680000	13747	395.383	0.0600459	1
chr7	34680001	34682000	5737	187.606	0.74764	1
chr7	34682001	34684000	1687	66.0337	1	1
chr7	34684001	34686000	1232	50.5026	1	1
chr7	34686001	34688000	15626	441.046	0.0254932	1
chr7	34688001	34690000	5338	176.417	0.815668	1
chr7	34690001	34692000	12536	365.47	0.103404	1
chr7	34692001	34694000	6326	203.918	0.674422	1
chr7	34694001	34696000	3895	134.826	1	1
chr7	34696001	34698000	9107	278.263	0.339192	1
chr7	34698001	34700000	15034	426.751	0.0353039	1
chr7	34700001	34702000	6396	205.842	0.670604	1
chr7	34702001	34704000	8403	259.805	0.416016	1
chr7	34704001	34706000	6457	207.515	0.66444	1
chr7	34706001	34708000	2622	96.1942	1	1
chr7	34708001	34710000	6419	206.473	0.671843	1
chr7	34710001	34712000	3513	123.461	1	1
chr7	34712001	34714000	2082	79.015	1	1
chr7	34714001	34716000	6093	197.493	0.720875	1
chr7	34716001	34718000	647	29.1539	1	1
chr7	34718001	34720000	5277	174.695	0.843335	1
chr7	34720001	34722000	4396	149.488	0.9791	1
chr7	34722001	34724000	7803	243.894	0.491613	1
chr7	34724001	34726000	7224	228.368	0.565067	1
chr7	34726001	34728000	2330	86.9771	1	1
chr7	34728001	34730000	3108	111.211	1	1
chr7	34730001	34732000	4386	149.198	0.979726	1
chr7	34732001	34734000	2178	82.1127	1	1
chr7	34734001	34736000	2616	96.0064	1	1
chr7	34736001	34738000	7358	231.977	0.544708	1
chr7	34738001	34740000	10073	303.255	0.256602	1
chr7	34740001	34742000	5705	186.713	0.773503	1
chr7	34742001	34744000	6796	216.774	0.615961	1
chr7	34744001	34746000	2444	90.5946	1	1
chr7	34746001	34748000	1614	63.5881	1	1
chr7	34748001	34750000	3169	113.071	1	1
chr7	34750001	34752000	7207	227.91	0.554308	1
chr7	34752001	34754000	821	35.7224	1	1
chr7	34754001	34756000	6639	212.495	0.625966	1
chr7	34756001	34758000	6830	217.699	0.597438	1
chr7	34758001	34760000	5691	186.322	0.756039	1
chr7	34760001	34762000	5411	178.473	0.794613	1
chr7	34762001	34764000	977	41.4374	1	1
chr7	34764001	34766000	8459	261.281	0.389312	1
chr7	34766001	34768000	1693	66.234	1	1
chr7	34768001	34770000	3386	119.644	1	1
chr7	34770001	34772000	9160	279.644	0.312088	1
chr7	34772001	34774000	2289	85.6697	1	1
chr7	34774001	34776000	1347	54.4976	1	1
chr7	34776001	34778000	9037	276.438	0.316621	1
chr7	34778001	34780000	1634	64.2597	1	1
chr7	34780001	34782000	4710	158.55	0.864432	1
chr7	34782001	34784000	2193	82.5949	1	1
chr7	34784001	34786000	3311	117.379	1	1
chr7	34786001	34788000	76	4.69069	1	1
chr7	34788001	34790000	6492	208.475	0.592329	1
chr7	34790001	34792000	6452	207.378	0.59468	1
chr7	34792001	34794000	4194	143.608	0.922142	1
chr7	34794001	34796000	5426	178.895	0.733075	1
chr7	34796001	34798000	18235	503.143	0.00461749	0.637214
chr7	34798001	34800000	5339	176.445	0.74023	1
chr7	34800001	34802000	664	29.8061	1	1
chr7	34802001	34804000	209	11.1181	1	1
chr7	34804001	34806000	7539	236.837	0.442499	1
chr7	34806001	34808000	5301	175.373	0.73705	1
chr7	34808001	34810000	939	40.0585	1	1
chr7	34810001	34812000	7321	230.982	0.464232	1
chr7	34812001	34814000	3546	124.45	0.999951	1
chr7	34816001	34818000	10855	323.228	0.155321	1
chr7	34818001	34820000	7716	241.572	0.417159	1
chr7	34820001	34822000	109	6.38033	1	1
chr7	34822001	34824000	9523	289.071	0.245694	1
chr7	34826001	34828000	3863	133.881	0.953708	1
chr7	34828001	34830000	8619	265.492	0.327524	1
chr7	34830001	34832000	3438	121.209	1	1
chr7	34832001	34834000	118	6.82712	1	1
chr7	34834001	34836000	10564	315.821	0.178534	1
chr7	34836001	34838000	6928	220.361	0.526115	1
chr7	34838001	34840000	4221	144.396	0.918482	1
chr7	34840001	34842000	2303	86.1165	1	1
chr7	34842001	34844000	3528	123.911	1	1
chr7	34844001	34846000	3399	120.035	1	1
chr7	34846001	34848000	6020	195.473	0.673801	1
chr7	34848001	34850000	9182	280.217	0.305179	1
chr7	34850001	34852000	9599	291.038	0.273128	1
chr7	34852001	34854000	2524	93.1185	1	1
chr7	34854001	34856000	3104	111.089	1	1
chr7	34856001	34858000	2342	87.3591	1	1
chr7	34858001	34860000	2675	97.8505	1	1
chr7	34860001	34862000	55	3.55974	1	1
chr7	34862001	34864000	8520	262.888	0.421009	1
chr7	34864001	34866000	1828	70.714	1	1
chr7	34866001	34868000	83	5.05686	1	1
chr7	34868001	34870000	18	1.37274	1	1
chr7	34870001	34872000	3378	119.402	1	1
chr7	34872001	34874000	4337	147.774	1	1
chr7	34874001	34876000	1672	65.5324	1	1
chr7	34876001	34878000	8130	252.587	0.556389	1
chr7	34878001	34880000	6136	198.682	0.859966	1
chr7	34880001	34882000	2111	79.9529	1	1
chr7	34882001	34884000	5737	187.606	0.963056	1
chr7	34884001	34886000	443	21.1038	1	1
chr7	34886001	34888000	3813	132.401	1	1
chr7	34888001	34890000	6027	195.667	0.988422	1
chr7	34890001	34892000	3921	135.594	1	1
chr7	34892001	34894000	5454	179.682	1	1
chr7	34894001	34896000	3401	120.096	1	1
chr7	34896001	34898000	10465	313.294	0.458843	1
chr7	34898001	34900000	4958	165.645	1	1
chr7	34900001	34902000	2975	107.138	1	1
chr7	34902001	34904000	5146	170.989	1	1
chr7	34904001	34906000	140	7.89908	1	1
chr7	34906001	34908000	1111	46.2394	1	1
chr7	34908001	34910000	3003	107.998	1	1
chr7	34910001	34912000	3192	113.77	1	1
chr7	34912001	34914000	14217	406.886	0.25839	1
chr7	34914001	34916000	3119	111.547	1	1
chr7	34916001	34918000	5778	188.749	1	1
chr7	34918001	34920000	13710	394.475	0.379193	1
chr7	34920001	34922000	3011	108.243	1	1
chr7	34922001	34924000	4580	154.809	1	1
chr7	34924001	34926000	4744	159.526	1	1
chr7	34926001	34928000	1349	54.5666	1	1
chr7	34928001	34930000	16451	460.836	0.258999	1
chr7	34930001	34932000	11434	337.879	0.925201	1
chr7	34932001	34934000	9112	278.394	1	1
chr7	34934001	34936000	6337	204.221	1	1
chr7	34936001	34938000	6373	205.21	1	1
chr7	34938001	34940000	9332	284.118	1	1
chr7	34940001	34942000	8655	266.437	1	1
chr7	34942001	34944000	1701	66.5009	1	1
chr7	34944001	34946000	5985	194.503	1	1
chr7	34946001	34948000	2472	91.4793	1	1
chr7	34948001	34950000	4493	152.297	1	1
chr7	34950001	34952000	4456	151.227	1	1
chr7	34952001	34954000	14211	406.74	1	1
chr7	34954001	34956000	2445	90.6263	1	1
chr7	34956001	34958000	5991	194.669	1	1
chr7	34958001	34960000	983	41.6544	1	1
chr7	34960001	34962000	4419	150.155	1	1
chr7	34962001	34964000	5620	184.337	1	1
chr7	34964001	34966000	2645	96.9136	1	1
chr7	34966001	34968000	5943	193.338	1	1
chr7	34968001	34970000	1326	53.7719	1	1
chr7	34970001	34972000	12943	375.569	1	1
chr7	34972001	34974000	10627	317.427	1	1
chr7	34974001	34976000	18960	520.159	0.985982	1
chr7	34976001	34978000	3022	108.581	1	1
chr7	34978001	34980000	3336	118.135	1	1
chr7	34980001	34982000	3706	129.225	1	1
chr7	34982001	34984000	5345	176.614	1	1
chr7	34984001	34986000	26305	687.776	0.283857	1
chr7	34986001	34988000	3002	107.967	1	1
chr7	34988001	34990000	5735	187.55	1	1
chr7	34990001	34992000	7101	225.047	1	1
chr7	34992001	34994000	5955	193.671	1	1
chr7	34994001	34996000	2908	105.077	1	1
chr7	34996001	34998000	19367	529.67	1	1
chr7	34998001	35000000	11499	339.517	1	1
chr7	35000001	35002000	4358	148.385	1	1
chr7	35002001	35004000	8285	256.689	1	1
chr7	35004001	35006000	8945	274.035	1	1
chr7	35006001	35008000	8285	256.689	1	1
chr7	35008001	35010000	9121	278.628	1	1
chr7	35010001	35012000	12710	369.793	1	1
chr7	35012001	35014000	6448	207.269	1	1
chr7	35014001	35016000	11428	337.728	1	1
chr7	35016001	35018000	26060	682.307	1	1
chr7	35018001	35020000	25685	673.922	1	1
chr7	35020001	35022000	23798	631.45	1	1
chr7	35022001	35024000	2873	103.997	1	1
chr7	35024001	35026000	77424	1727.47	6.13825e-22	2.753e-19
chr7	35026001	35028000	16045	451.115	1	1
chr7	35028001	35030000	7973	248.42	1	1
chr7	35030001	35032000	56298	1316.31	8.74741e-08	2.24184e-05
chr7	35032001	35034000	45393	1095.44	0.00148269	0.241813
chr7	35034001	35036000	39216	966.931	0.0542529	1
chr7	35036001	35038000	50618	1202.14	4.36614e-05	0.00979107
chr7	35038001	35040000	46912	1126.64	0.00091018	0.155511
chr7	35040001	35042000	34811	873.475	0.358733	1
chr7	35042001	35044000	65861	1504.82	5.16631e-12	1.54473e-09
chr7	35044001	35046000	15566	439.601	1	1
chr7	35046001	35048000	14773	420.423	1	1
chr7	35048001	35050000	40303	989.749	0.0709547	1
chr7	35050001	35052000	39490	972.692	0.107896	1
chr7	35052001	35054000	28189	729.584	1	1
chr7	35054001	35056000	9202	280.738	1	1
chr7	35056001	35058000	29788	764.745	1	1
chr7	35058001	35060000	41772	1020.44	0.0561421	1
chr7	35060001	35062000	79298	1763.08	4.81865e-20	1.92104e-17
chr7	35062001	35064000	31526	802.651	1	1
chr7	35064001	35066000	37451	929.68	0.323643	1
chr7	35066001	35068000	47195	1132.43	0.00429007	0.615711
chr7	35068001	35070000	73599	1654.4	1.67949e-15	6.02602e-13
chr7	35070001	35072000	35117	880.021	0.638071	1
chr7	35072001	35074000	32615	826.244	1	1
chr7	35074001	35076000	52493	1240.02	0.000136286	0.0271664
chr7	35076001	35078000	3456	121.75	1	1
chr7	35078001	35080000	44391	1074.78	0.026393	1
chr7	35080001	35082000	11910	349.843	1	1
chr7	35082001	35084000	21947	589.304	1	1
chr7	35084001	35086000	18561	510.806	1	1
chr7	35086001	35088000	54603	1282.42	2.80265e-05	0.00670394
chr7	35088001	35090000	26894	700.892	1	1
chr7	35090001	35092000	8474	261.677	1	1
chr7	35092001	35094000	46936	1127.13	0.00670293	0.890745
chr7	35094001	35096000	47964	1148.16	0.00351405	0.52535
chr7	35096001	35098000	23537	625.537	1	1
chr7	35098001	35100000	51496	1219.9	0.000287408	0.0542747
chr7	35100001	35102000	106331	2264.41	2.52824e-46	1.81427e-43
chr7	35102001	35104000	30920	789.47	1	1
chr7	35104001	35106000	43470	1055.73	0.0344928	1
chr7	35106001	35108000	61343	1416.3	2.08644e-08	5.75858e-06
chr7	35108001	35110000	156163	3143.06	1.03161e-127	3.70141e-124
chr7	35110001	35112000	128459	2660.72	6.76998e-78	1.21453e-74
chr7	35118001	35120000	88261	1931.73	4.5992e-28	2.75032e-25
chr7	35120001	35122000	127382	2641.67	2.57261e-77	3.07685e-74
chr7	35122001	35124000	122873	2561.69	1.24213e-70	1.11419e-67
chr7	35124001	35126000	29987	769.101	1	1
chr7	35126001	35128000	87256	1912.95	9.279e-28	4.75615e-25
chr7	35128001	35130000	17927	495.884	1	1
chr7	35130001	35132000	32593	825.769	0.705778	1
chr7	35132001	35134000	45653	1100.79	0.00314583	0.490749
chr7	35134001	35136000	68397	1554.11	1.25572e-13	4.09592e-11
chr7	35136001	35138000	30887	788.751	0.867101	1
chr7	35138001	35140000	35266	883.205	0.288852	1
chr7	35140001	35142000	43277	1051.73	0.00780241	0.999823
chr7	35144001	35146000	34812	873.496	0.267955	1
chr7	35146001	35148000	25302	665.34	1	1
chr7	35148001	35150000	39395	970.695	0.0363129	1
chr7	35150001	35152000	31077	792.888	0.59808	1
chr7	35152001	35154000	28625	739.2	0.919444	1
chr7	35154001	35156000	2663	97.4759	1	1
chr7	35156001	35158000	4376	148.907	1	1
chr7	35158001	35160000	33218	839.259	0.250554	1
chr7	35160001	35162000	38800	958.174	0.0222134	1
chr7	35162001	35164000	28775	742.503	0.693572	1
chr7	35164001	35166000	30213	774.044	0.466402	1
chr7	35166001	35168000	19783	539.361	1	1
chr7	35168001	35170000	8807	270.424	1	1
chr7	35170001	35172000	26201	685.455	0.90588	1
chr7	35172001	35174000	43418	1054.65	0.000432184	0.0775337
chr7	35174001	35176000	29750	763.913	0.355933	1
chr7	35176001	35178000	27903	723.264	0.533283	1
chr7	35178001	35180000	44038	1067.48	0.000135788	0.0271664
chr7	35180001	35182000	14094	403.881	1	1
chr7	35182001	35184000	36217	903.484	0.01569	1
chr7	35184001	35186000	16865	470.711	1	1
chr7	35186001	35188000	31594	804.127	0.10124	1
chr7	35188001	35190000	10162	305.539	1	1
chr7	35190001	35192000	14455	412.69	1	1
chr7	35192001	35194000	3888	134.62	1	1
chr7	35194001	35196000	3931	135.889	1	1
chr7	35196001	35198000	10086	303.588	1	1
chr7	35198001	35200000	4652	156.883	1	1
chr7	35200001	35202000	3919	135.535	1	1
chr7	35202001	35204000	16338	458.134	1	1
chr7	35204001	35206000	7445	234.315	1	1
chr7	35206001	35208000	11449	338.257	1	1
chr7	35208001	35210000	8070	250.996	1	1
chr7	35210001	35212000	7438	234.127	1	1
chr7	35212001	35214000	5645	185.037	1	1
chr7	35214001	35216000	1053	44.172	1	1
chr7	35216001	35218000	5821	189.947	1	1
chr7	35218001	35220000	13639	392.731	1	1
chr7	35220001	35222000	7128	225.777	1	1
chr7	35222001	35224000	11697	344.498	1	1
chr7	35224001	35226000	4961	165.731	1	1
chr7	35226001	35228000	9188	280.373	1	1
chr7	35228001	35230000	21372	576.107	0.352423	1
chr7	35230001	35232000	3062	109.806	1	1
chr7	35232001	35234000	4716	158.723	1	1
chr7	35234001	35236000	1006	42.4845	1	1
chr7	35236001	35238000	10227	307.205	1	1
chr7	35238001	35240000	1789	69.4249	1	1
chr7	35240001	35242000	4750	159.698	1	1
chr7	35242001	35244000	8065	250.863	1	1
chr7	35244001	35246000	1083	45.2434	1	1
chr7	35246001	35248000	8845	271.419	1	1
chr7	35248001	35250000	5543	182.18	1	1
chr7	35250001	35252000	11671	343.845	1	1
chr7	35252001	35254000	2343	87.3909	1	1
chr7	35254001	35256000	8087	251.447	1	1
chr7	35256001	35258000	5073	168.917	1	1
chr7	35258001	35260000	5210	172.801	1	1
chr7	35260001	35262000	13679	393.714	0.770928	1
chr7	35262001	35264000	828	35.982	1	1
chr7	35264001	35266000	6991	222.07	1	1
chr7	35266001	35268000	4307	146.902	1	1
chr7	35268001	35270000	10916	324.776	1	1
chr7	35270001	35272000	7313	230.766	1	1
chr7	35272001	35274000	8107	251.977	1	1
chr7	35274001	35276000	4829	161.961	1	1
chr7	35276001	35278000	3017	108.427	1	1
chr7	35278001	35280000	1034	43.4912	1	1
chr7	35280001	35282000	2099	79.565	1	1
chr7	35282001	35284000	1492	59.4642	1	1
chr7	35284001	35286000	1478	58.9879	1	1
chr7	35286001	35288000	2723	99.3465	1	1
chr7	35288001	35290000	3050	109.438	1	1
chr7	35290001	35292000	3483	122.561	1	1
chr7	35292001	35294000	2664	97.5072	1	1
chr7	35294001	35296000	3800	132.016	1	1
chr7	35296001	35298000	8203	254.521	0.991188	1
chr7	35298001	35300000	3466	122.051	1	1
chr7	35300001	35302000	758	33.3703	1	1
chr7	35302001	35304000	4085	140.417	1	1
chr7	35304001	35306000	2718	99.1908	1	1
chr7	35306001	35308000	4940	165.132	1	1
chr7	35308001	35310000	2698	98.5678	1	1
chr7	35310001	35312000	2148	81.1469	1	1
chr7	35312001	35314000	6127	198.433	1	1
chr7	35314001	35316000	4804	161.246	1	1
chr7	35316001	35318000	1764	68.5964	1	1
chr7	35318001	35320000	2533	93.4016	1	1
chr7	35320001	35322000	276	14.0946	1	1
chr7	35322001	35324000	15	1.175	1	1
chr7	35324001	35326000	3003	107.998	1	1
chr7	35326001	35328000	7299	230.39	0.72412	1
chr7	35328001	35330000	2582	94.9409	1	1
chr7	35330001	35332000	457	21.6715	1	1
chr7	35332001	35334000	1888	72.6893	1	1
chr7	35334001	35336000	3229	114.894	1	1
chr7	35336001	35338000	820	35.6852	1	1
chr7	35338001	35340000	66	4.1588	1	1
chr7	35340001	35342000	3692	128.808	1	1
chr7	35342001	35344000	4008	138.156	1	1
chr7	35344001	35346000	4116	141.326	1	1
chr7	35346001	35348000	3515	123.521	1	1
chr7	35348001	35350000	6319	203.726	0.639191	1
chr7	35352001	35354000	1638	64.3939	1	1
chr7	35354001	35356000	2298	85.957	1	1
chr7	35356001	35358000	1025	43.168	1	1
chr7	35358001	35360000	3252	115.592	1	1
chr7	35360001	35362000	9026	276.15	0.25565	1
chr7	35362001	35364000	2467	91.3215	1	1
chr7	35364001	35366000	935	39.9129	1	1
chr7	35366001	35368000	1056	44.2794	1	1
chr7	35368001	35370000	3077	110.264	0.946827	1
chr7	35370001	35372000	840	36.4264	1	1
chr7	35372001	35374000	1460	58.3745	1	1
chr7	35374001	35376000	173	9.46219	1	1
chr7	35376001	35378000	4363	148.53	0.693252	1
chr7	35378001	35380000	6610	211.703	0.395762	1
chr7	35380001	35382000	724	32.0891	1	1
chr7	35382001	35384000	3289	116.713	0.810633	1
chr7	35384001	35386000	937	39.9857	1	1
chr7	35386001	35388000	4348	148.094	0.632012	1
chr7	35392001	35394000	852	36.8699	1	1
chr7	35394001	35396000	6150	199.068	0.373009	1
chr7	35396001	35398000	1382	55.7033	1	1
chr7	35398001	35400000	2021	77.0357	0.906595	1
chr7	35400001	35402000	6247	201.744	0.341271	1
chr7	35402001	35404000	2897	104.737	0.753383	1
chr7	35404001	35406000	5973	194.17	0.355316	1
chr7	35406001	35408000	4645	156.682	0.497304	1
chr7	35408001	35410000	4180	143.199	0.54827	1
chr7	35410001	35412000	2324	86.7859	0.80149	1
chr7	35412001	35414000	5343	176.558	0.395938	1
chr7	35414001	35416000	181	9.83423	1	1
chr7	35416001	35418000	102	6.02909	1	1
chr7	35418001	35420000	264	13.5702	1	1
chr7	35420001	35422000	5676	185.903	0.339924	1
chr7	35422001	35424000	51	3.33767	1	1
chr7	35424001	35426000	102	6.02909	1	1
chr7	35426001	35428000	759	33.4078	0.979218	1
chr7	35428001	35430000	1727	67.3671	0.824127	1
chr7	35430001	35432000	2568	94.5015	0.694009	1
chr7	35432001	35434000	150	8.37796	1	1
chr7	35434001	35436000	731	32.3535	0.959073	1
chr7	35436001	35438000	5152	171.159	0.359256	1
chr7	35438001	35440000	3167	113.01	0.590731	1
chr7	35440001	35442000	2174	81.9841	0.725504	1
chr7	35444001	35446000	3004	108.029	0.600449	1
chr7	35448001	35450000	1550	61.4307	0.801361	1
chr7	35452001	35454000	1278	52.1069	0.835382	1
chr7	35456001	35458000	77	4.7433	1	1
chr7	35458001	35460000	510	23.7981	0.944123	1
chr7	35460001	35462000	5136	170.705	0.331149	1
chr7	35462001	35464000	1195	49.2058	0.834136	1
chr7	35464001	35466000	1206	49.5919	0.830327	1
chr7	35466001	35468000	2638	96.6947	0.620677	1
chr7	35468001	35470000	194	10.4337	0.982074	1
chr7	35470001	35472000	246	12.7768	0.972426	1
chr7	35472001	35474000	58	3.72474	1	1
chr7	35474001	35476000	1855	71.6041	0.726079	1
chr7	35478001	35480000	436	20.819	0.938525	1
chr7	35482001	35484000	161	8.89934	0.979886	1
chr7	35484001	35486000	3276	116.32	0.528283	1
chr7	35486001	35488000	1257	51.3756	0.81131	1
chr7	35488001	35490000	336	16.67	0.952238	1
chr7	35490001	35492000	33	2.30229	0.999292	1
chr7	35492001	35494000	2024	77.1332	0.69859	1
chr7	35494001	35496000	1458	58.3063	0.781959	1
chr7	35496001	35498000	3980	137.333	0.443753	1
chr7	35498001	35500000	1922	73.8046	0.714893	1
chr7	35500001	35502000	192	10.3419	0.977463	1
chr7	35502001	35504000	1700	66.4675	0.749032	1
chr7	35504001	35506000	1638	64.3939	0.75922	1
chr7	35506001	35508000	869	37.4966	0.876323	1
chr7	35508001	35510000	1121	46.5942	0.839208	1
chr7	35510001	35512000	283	14.399	0.969414	1
chr7	35512001	35514000	906	38.8544	0.874935	1
chr7	35516001	35518000	1644	64.5951	0.766894	1
chr7	35518001	35520000	5304	175.458	0.314924	1
chr7	35522001	35524000	131	7.46378	1	1
chr7	35526001	35528000	55	3.55974	1	1
chr7	35528001	35530000	182	9.88056	1	1
chr7	35532001	35534000	3647	127.468	0.506783	1
chr7	35534001	35536000	900	38.6348	0.898762	1
chr7	35536001	35538000	4701	158.292	0.388551	1
chr7	35538001	35540000	1981	75.7331	0.740859	1
chr7	35542001	35544000	1519	60.381	0.814777	1
chr7	35544001	35546000	1630	64.1255	0.800747	1
chr7	35546001	35548000	2122	80.3082	0.730517	1
chr7	35548001	35550000	4667	157.315	0.403618	1
chr7	35550001	35552000	1298	52.8017	0.859288	1
chr7	35552001	35554000	381	18.5567	1	1
chr7	35556001	35558000	121	6.97492	1	1
chr7	35558001	35560000	165	9.08762	1	1
chr7	35560001	35562000	3400	120.065	0.570585	1
chr7	35562001	35564000	144	8.09122	1	1
chr7	35564001	35566000	14	1.10784	1	1
chr7	35568001	35570000	478	22.5182	1	1
chr7	35570001	35572000	720	31.9377	0.97757	1
chr7	35572001	35574000	3274	116.259	0.602745	1
chr7	35576001	35578000	1685	65.9669	0.837932	1
chr7	35578001	35580000	597	27.2206	1	1
chr7	35582001	35584000	1100	45.8486	0.936072	1
chr7	35584001	35586000	1871	72.1306	0.820843	1
chr7	35586001	35588000	326	16.2458	1	1
chr7	35590001	35592000	944	40.2404	0.971092	1
chr7	35592001	35594000	68	4.26607	1	1
chr7	35594001	35596000	2224	83.59	0.780802	1
chr7	35596001	35598000	1664	65.2649	0.867921	1
chr7	35602001	35604000	956	40.6764	0.984504	1
chr7	35604001	35606000	160	8.85216	1	1
chr7	35608001	35610000	65	4.10498	1	1
chr7	35610001	35612000	2902	104.892	0.699876	1
chr7	35616001	35618000	2543	93.7161	0.758608	1
chr7	35620001	35622000	1663	65.2314	0.895795	1
chr7	35622001	35624000	54	3.50445	1	1
chr7	35624001	35626000	3083	110.448	0.688047	1
chr7	35626001	35628000	20	1.50184	1	1
chr7	35628001	35630000	178	9.695	1	1
chr7	35638001	35640000	190	10.2499	1	1
chr7	35640001	35642000	16	1.24151	1	1
chr7	35642001	35644000	15	1.175	1	1
chr7	35644001	35646000	563	25.8924	1	1
chr7	35646001	35648000	853	36.9068	1	1
chr7	35652001	35654000	3545	124.42	0.646233	1
chr7	35662001	35664000	55	3.55974	1	1
chr7	35666001	35668000	920	39.366	1	1
chr7	35668001	35670000	331	16.4581	1	1
chr7	35674001	35676000	842	36.5004	1	1
chr7	35676001	35678000	4161	142.643	0.57751	1
chr7	35682001	35684000	1932	74.1321	0.904854	1
chr7	35686001	35688000	966	41.0391	1	1
chr7	35690001	35692000	1090	45.4928	1	1
chr7	35700001	35702000	182	9.88056	1	1
chr7	35704001	35706000	2959	106.647	0.760498	1
chr7	35706001	35708000	201	10.754	1	1
chr7	35714001	35716000	6822	217.482	0.293735	1
chr7	35716001	35718000	211	11.2088	1	1
chr7	35718001	35720000	1728	67.4003	0.953114	1
chr7	35720001	35722000	996	42.1239	1	1
chr7	35726001	35728000	2839	102.946	0.786172	1
chr7	35732001	35734000	1950	74.7209	0.923141	1
chr7	35734001	35736000	219	11.5704	1	1
chr7	35738001	35740000	170	9.32203	1	1
chr7	35748001	35750000	389	18.8886	1	1
chr7	35754001	35756000	746	32.9191	1	1
chr7	35756001	35758000	1707	66.7009	0.965494	1
chr7	35758001	35760000	1080	45.1365	1	1
chr7	35760001	35762000	1644	64.5951	0.975745	1
chr7	35766001	35768000	378	18.432	1	1
chr7	35768001	35770000	1571	62.14	0.987797	1
chr7	35774001	35776000	21	1.56567	1	1
chr7	35778001	35780000	202	10.7997	1	1
chr7	35784001	35786000	1090	45.4928	1	1
chr7	35792001	35794000	14	1.10784	1	1
chr7	35804001	35806000	59	3.77945	1	1
chr7	35810001	35812000	1931	74.0993	0.930992	1
chr7	35818001	35820000	65	4.10498	1	1
chr7	35822001	35824000	81	4.95272	1	1
chr7	35834001	35836000	2670	97.6945	0.81414	1
chr7	35842001	35844000	251	12.998	1	1
chr7	35852001	35854000	45	2.99965	1	1
chr7	35856001	35858000	185	10.0193	1	1
chr7	35864001	35866000	26	1.87858	1	1
chr7	35866001	35868000	32	2.24264	1	1
chr7	35884001	35886000	183	9.92685	1	1
chr7	35902001	35904000	73	4.53227	1	1
chr7	35912001	35914000	45	2.99965	1	1
chr7	35920001	35922000	566	26.0101	1	1
chr7	35926001	35928000	367	17.9734	1	1
chr7	35928001	35930000	75	4.63799	1	1
chr7	35936001	35938000	164	9.04061	1	1
chr7	35948001	35950000	338	16.7546	1	1
chr7	35964001	35966000	101	5.97863	1	1
chr7	35966001	35968000	101	5.97863	1	1
chr7	35988001	35990000	295	14.9183	1	1
chr7	36002001	36004000	1315	53.3911	0.955449	1
chr7	36024001	36026000	222	11.7055	1	1
chr7	36036001	36038000	529	24.5524	1	1
chr7	36044001	36046000	22	1.62906	1	1
chr7	36056001	36058000	221	11.6605	1	1
chr7	36072001	36074000	474	22.3574	1	1
chr7	36114001	36116000	211	11.2088	1	1
chr7	36172001	36174000	475	22.3976	1	1
chr7	36192001	36194000	55	3.55974	1	1
chr7	36208001	36210000	1777	69.0275	0.811478	1
chr7	36210001	36212000	34	2.36167	1	1
chr7	36224001	36226000	770	33.8204	0.962333	1
chr7	36238001	36240000	726	32.1647	0.966409	1
chr7	36242001	36244000	2098	79.5327	0.756937	1
chr7	36268001	36270000	256	13.2186	1	1
chr7	36272001	36274000	50	3.28176	1	1
chr7	36274001	36276000	50	3.28176	1	1
chr7	36282001	36284000	1830	70.78	0.790635	1
chr7	36284001	36286000	1830	70.78	0.790371	1
chr7	36304001	36306000	14	1.10784	1	1
chr7	36306001	36308000	14	1.10784	1	1
chr7	36324001	36326000	227	11.93	1	1
chr7	36356001	36358000	79	4.8482	1	1
chr7	36370001	36372000	1388	55.9096	0.849365	1
chr7	36402001	36404000	67	4.2125	1	1
chr7	36424001	36426000	129	7.36646	1	1
chr7	36428001	36430000	759	33.4078	0.944476	1
chr7	36442001	36444000	253	13.0863	1	1
chr7	36458001	36460000	278	14.1817	1	1
chr7	36466001	36468000	438	20.9005	0.994656	1
chr7	36478001	36480000	679	30.3796	0.957702	1
chr7	36486001	36488000	630	28.4991	0.965589	1
chr7	36508001	36510000	2558	94.1875	0.677214	1
chr7	36512001	36514000	1036	43.5629	0.904175	1
chr7	36518001	36520000	1212	49.8023	0.877512	1
chr7	36526001	36528000	661	29.6912	0.962934	1
chr7	36528001	36530000	661	29.6912	0.963067	1
chr7	36532001	36534000	308	15.4774	1	1
chr7	36584001	36586000	75	4.63799	1	1
chr7	36586001	36588000	2229	83.7502	0.730263	1
chr7	36588001	36590000	3932	135.918	0.499499	1
chr7	36608001	36610000	585	26.7531	0.981945	1
chr7	36614001	36616000	633	28.6149	0.975167	1
chr7	36618001	36620000	659	29.6145	0.971587	1
chr7	36620001	36622000	2281	85.4142	0.726074	1
chr7	36638001	36640000	168	9.22839	1	1
chr7	36644001	36646000	81	4.95272	1	1
chr7	36646001	36648000	1159	47.9384	0.897693	1
chr7	36650001	36652000	891	38.3049	0.939496	1
chr7	36652001	36654000	1204	49.5218	0.891522	1
chr7	36672001	36674000	566	26.0101	0.992632	1
chr7	36680001	36682000	2598	95.4425	0.687284	1
chr7	36686001	36688000	2043	77.7505	0.76896	1
chr7	36696001	36698000	15	1.175	1	1
chr7	36702001	36704000	2244	84.2308	0.741405	1
chr7	36704001	36706000	37	2.53833	1	1
chr7	36716001	36718000	1558	61.7011	0.845969	1
chr7	36726001	36728000	399	19.3021	1	1
chr7	36740001	36742000	174	9.50883	1	1
chr7	36750001	36752000	23	1.69202	1	1
chr7	36752001	36754000	908	38.9275	0.951067	1
chr7	36764001	36766000	820	35.6852	0.966502	1
chr7	36774001	36776000	384	18.6813	1	1
chr7	36776001	36778000	42	2.82819	1	1
chr7	36786001	36788000	450	21.388	1	1
chr7	36788001	36790000	136	7.70614	1	1
chr7	36822001	36824000	91	5.46982	1	1
chr7	36854001	36856000	346	17.0923	1	1
chr7	36864001	36866000	987	41.799	0.956188	1
chr7	36880001	36882000	1339	54.2213	0.904325	1
chr7	36884001	36886000	115	6.67877	1	1
chr7	36892001	36894000	260	13.3946	1	1
chr7	36894001	36896000	84	5.10879	1	1
chr7	36896001	36898000	84	5.10879	1	1
chr7	36906001	36908000	1300	52.8711	0.914269	1
chr7	36908001	36910000	2047	77.8804	0.800765	1
chr7	36910001	36912000	128	7.31772	1	1
chr7	36922001	36924000	332	16.5005	1	1
chr7	36944001	36946000	3416	120.547	0.608934	1
chr7	36964001	36966000	422	20.2474	1	1
chr7	36968001	36970000	185	10.0193	1	1
chr7	36972001	36974000	27	1.94005	1	1
chr7	37014001	37016000	54	3.50445	1	1
chr7	37020001	37022000	294	14.8752	1	1
chr7	37022001	37024000	1939	74.3611	0.832296	1
chr7	37036001	37038000	272	13.9202	1	1
chr7	37048001	37050000	858	37.0913	1	1
chr7	37050001	37052000	858	37.0913	1	1
chr7	37074001	37076000	3950	136.449	0.551776	1
chr7	37076001	37078000	82	5.00483	1	1
chr7	37086001	37088000	703	31.2933	1	1
chr7	37094001	37096000	146	8.18699	1	1
chr7	37110001	37112000	1203	49.4867	0.954333	1
chr7	37134001	37136000	1086	45.3503	0.974507	1
chr7	37152001	37154000	1382	55.7033	0.930151	1
chr7	37172001	37174000	508	23.7185	1	1
chr7	37182001	37184000	494	23.1597	1	1
chr7	37184001	37186000	795	34.755	1	1
chr7	37218001	37220000	5420	178.726	0.386276	1
chr7	37240001	37242000	2096	79.468	0.826393	1
chr7	37266001	37268000	1664	65.2649	0.893492	1
chr7	37268001	37270000	19	1.43754	1	1
chr7	37278001	37280000	37	2.53833	1	1
chr7	37298001	37300000	1820	70.4499	0.870839	1
chr7	37306001	37308000	285	14.4858	1	1
chr7	37324001	37326000	14	1.10784	1	1
chr7	37326001	37328000	14	1.10784	1	1
chr7	37340001	37342000	35	2.42081	1	1
chr7	37356001	37358000	399	19.3021	1	1
chr7	37358001	37360000	50	3.28176	1	1
chr7	37360001	37362000	1667	65.3652	0.896015	1
chr7	37366001	37368000	68	4.26607	1	1
chr7	37378001	37380000	1239	50.7473	0.962394	1
chr7	37384001	37386000	1887	72.6565	0.862745	1
chr7	37386001	37388000	112	6.52984	1	1
chr7	37392001	37394000	917	39.2565	1	1
chr7	37396001	37398000	1502	59.8041	0.922016	1
chr7	37434001	37436000	91	5.46982	1	1
chr7	37448001	37450000	13	1.03997	1	1
chr7	37450001	37452000	2675	97.8505	0.745018	1
chr7	37454001	37456000	68	4.26607	1	1
chr7	37462001	37464000	172	9.41551	1	1
chr7	37472001	37474000	748	32.9943	1	1
chr7	37486001	37488000	67	4.2125	1	1
chr7	37500001	37502000	30	2.1225	1	1
chr7	37514001	37516000	1517	60.3132	0.919847	1
chr7	37542001	37544000	728	32.2402	1	1
chr7	37544001	37546000	75	4.63799	1	1
chr7	37556001	37558000	22	1.62906	1	1
chr7	37558001	37560000	22	1.62906	1	1
chr7	37570001	37572000	260	13.3946	1	1
chr7	37596001	37598000	109	6.38033	1	1
chr7	37608001	37610000	29	2.06199	1	1
chr7	37710001	37712000	1675	65.6327	0.891018	1
chr7	37714001	37716000	33	2.30229	1	1
chr7	37720001	37722000	320	15.9903	1	1
chr7	37736001	37738000	118	6.82712	1	1
chr7	37738001	37740000	36	2.47969	1	1
chr7	37740001	37742000	89	5.3671	1	1
chr7	37768001	37770000	20	1.50184	1	1
chr7	37786001	37788000	178	9.695	1	1
chr7	37798001	37800000	81	4.95272	1	1
chr7	37800001	37802000	81	4.95272	1	1
chr7	37848001	37850000	1823	70.549	0.863005	1
chr7	37850001	37852000	1837	71.0109	0.860783	1
chr7	37882001	37884000	861	37.2019	1	1
chr7	37920001	37922000	132	7.51236	1	1
chr7	37924001	37926000	305	15.3487	1	1
chr7	37932001	37934000	124	7.12218	1	1
chr7	37956001	37958000	237	12.3769	1	1
chr7	37960001	37962000	355	17.4709	1	1
chr7	37962001	37964000	356	17.5128	1	1
chr7	37970001	37972000	172	9.41551	1	1
chr7	37974001	37976000	288	14.6158	1	1
chr7	37978001	37980000	61	3.88848	1	1
chr7	37980001	37982000	1392	56.047	0.923431	1
chr7	37996001	37998000	105	6.18004	1	1
chr7	37998001	38000000	435	20.7783	1	1
chr7	38014001	38016000	1253	51.2361	0.943421	1
chr7	38016001	38018000	78	4.7958	1	1
chr7	38018001	38020000	78	4.7958	1	1
chr7	38020001	38022000	1507	59.9739	0.903989	1
chr7	38026001	38028000	1106	46.0618	0.96565	1
chr7	38028001	38030000	1676	65.6662	0.877708	1
chr7	38030001	38032000	83	5.05686	1	1
chr7	38038001	38040000	379	18.4736	1	1
chr7	38052001	38054000	282	14.3556	1	1
chr7	38058001	38060000	1306	53.0792	0.933377	1
chr7	38062001	38064000	636	28.7305	1	1
chr7	38064001	38066000	626	28.3447	1	1
chr7	38066001	38068000	911	39.0372	0.994178	1
chr7	38068001	38070000	909	38.9641	0.994406	1
chr7	38084001	38086000	2214	83.2692	0.793872	1
chr7	38090001	38092000	4265	145.679	0.509299	1
chr7	38092001	38094000	277	14.1382	1	1
chr7	38094001	38096000	30	2.1225	1	1
chr7	38096001	38098000	3132	111.943	0.659803	1
chr7	38098001	38100000	123	7.07315	1	1
chr7	38114001	38116000	16	1.24151	1	1
chr7	38118001	38120000	136	7.70614	1	1
chr7	38122001	38124000	748	32.9943	1	1
chr7	38126001	38128000	1103	45.9552	0.96202	1
chr7	38128001	38130000	2146	81.0824	0.802367	1
chr7	38130001	38132000	2146	81.0824	0.802291	1
chr7	38132001	38134000	138	7.80271	1	1
chr7	38138001	38140000	2444	90.5946	0.757586	1
chr7	38152001	38154000	1435	57.5207	0.909739	1
chr7	38158001	38160000	1089	45.4572	0.962945	1
chr7	38160001	38162000	78	4.7958	1	1
chr7	38166001	38168000	455	21.5905	1	1
chr7	38168001	38170000	218	11.5253	1	1
chr7	38170001	38172000	2135	80.7277	0.802446	1
chr7	38176001	38178000	1316	53.4258	0.927171	1
chr7	38178001	38180000	1549	61.3969	0.891227	1
chr7	38180001	38182000	481	22.6387	1	1
chr7	38182001	38184000	431	20.6152	1	1
chr7	38184001	38186000	118	6.82712	1	1
chr7	38190001	38192000	136	7.70614	1	1
chr7	38192001	38194000	70	4.37289	1	1
chr7	38194001	38196000	3260	115.835	0.638493	1
chr7	38200001	38202000	1703	66.5676	0.866826	1
chr7	38208001	38210000	1014	42.7725	0.972681	1
chr7	38210001	38212000	3438	121.209	0.613476	1
chr7	38212001	38214000	301	15.1768	1	1
chr7	38216001	38218000	3205	114.166	0.645415	1
chr7	38220001	38222000	87	5.26404	1	1
chr7	38226001	38228000	1502	59.8041	0.896687	1
chr7	38230001	38232000	2710	98.9417	0.715379	1
chr7	38232001	38234000	1135	47.0902	0.953078	1
chr7	38238001	38240000	2448	90.7211	0.753432	1
chr7	38250001	38252000	176	9.602	1	1
chr7	38270001	38272000	1256	51.3407	0.933032	1
chr7	38298001	38300000	281	14.3122	1	1
chr7	39188001	39190000	234	12.2431	1	1
chr7	39452001	39454000	657	29.5379	1	1
chr7	39454001	39456000	657	29.5379	1	1
chr7	39464001	39466000	373	18.2238	1	1
chr7	39520001	39522000	370	18.0987	1	1
chr7	39530001	39532000	797	34.8296	0.979848	1
chr7	39556001	39558000	412	19.8373	1	1
chr7	39582001	39584000	175	9.55543	1	1
chr7	39584001	39586000	130	7.41515	1	1
chr7	39618001	39620000	1383	55.7377	0.888842	1
chr7	39634001	39636000	208	11.0727	1	1
chr7	39678001	39680000	120	6.92571	1	1
chr7	39680001	39682000	306	15.3916	1	1
chr7	39730001	39732000	703	31.2933	0.99329	1
chr7	39840001	39842000	1623	63.8905	0.851185	1
chr7	39864001	39866000	39	2.65493	1	1
chr7	39868001	39870000	1325	53.7373	0.896696	1
chr7	39878001	39880000	63	3.99699	1	1
chr7	39918001	39920000	3310	117.349	0.606189	1
chr7	39926001	39928000	2543	93.7161	0.713932	1
chr7	39934001	39936000	371	18.1404	1	1
chr7	39938001	39940000	1426	57.2128	0.88102	1
chr7	39948001	39950000	1084	45.279	0.933628	1
chr7	39950001	39952000	39	2.65493	1	1
chr7	39952001	39954000	501	23.4394	1	1
chr7	40002001	40004000	108	6.33036	1	1
chr7	40004001	40006000	14	1.10784	1	1
chr7	40014001	40016000	139	7.85092	1	1
chr7	40030001	40032000	2779	101.087	0.679855	1
chr7	40032001	40034000	1419	56.9731	0.881924	1
chr7	40034001	40036000	26	1.87858	1	1
chr7	40102001	40104000	897	38.5249	0.962313	1
chr7	40162001	40164000	20	1.50184	1	1
chr7	40170001	40172000	2478	91.6687	0.723069	1
chr7	40202001	40204000	331	16.4581	1	1
chr7	40206001	40208000	164	9.04061	1	1
chr7	40212001	40214000	49	3.22568	1	1
chr7	40224001	40226000	929	39.6943	0.957309	1
chr7	40316001	40318000	32	2.24264	1	1
chr7	40420001	40422000	332	16.5005	1	1
chr7	40520001	40522000	1155	47.7972	0.922688	1
chr7	40560001	40562000	145	8.13913	1	1
chr7	40704001	40706000	1146	47.4793	0.924523	1
chr7	40750001	40752000	495	23.1997	1	1
chr7	40756001	40758000	81	4.95272	1	1
chr7	40902001	40904000	492	23.0797	1	1
chr7	40912001	40914000	183	9.92685	1	1
chr7	40966001	40968000	985	41.7267	0.950312	1
chr7	41068001	41070000	450	21.388	1	1
chr7	41110001	41112000	22	1.62906	1	1
chr7	41286001	41288000	16	1.24151	1	1
chr7	41398001	41400000	42	2.82819	1	1
chr7	41540001	41542000	45	2.99965	1	1
chr7	41558001	41560000	1212	49.8023	0.918139	1
chr7	41662001	41664000	630	28.4991	1	1
chr7	41664001	41666000	614	27.8805	1	1
chr7	41688001	41690000	887	38.1582	0.96908	1
chr7	42048001	42050000	14	1.10784	1	1
chr7	42112001	42114000	394	19.0955	1	1
chr7	42146001	42148000	989	41.8712	0.955791	1
chr7	42412001	42414000	250	12.9538	1	1
chr7	42834001	42836000	173	9.46219	1	1
chr7	42990001	42992000	59	3.77945	1	1
chr7	43256001	43258000	851	36.833	0.980849	1
chr7	43274001	43276000	420	20.1655	1	1
chr7	43276001	43278000	423	20.2883	1	1
chr7	43382001	43384000	50	3.28176	1	1
chr7	43400001	43402000	84	5.10879	1	1
chr7	43420001	43422000	1024	43.1321	0.954048	1
chr7	43422001	43424000	1027	43.2399	0.953582	1
chr7	43444001	43446000	270	13.8328	1	1
chr7	43452001	43454000	946	40.3131	0.966093	1
chr7	43464001	43466000	87	5.26404	1	1
chr7	43466001	43468000	5016	167.297	0.404852	1
chr7	43482001	43484000	23	1.69202	1	1
chr7	43518001	43520000	119	6.87644	1	1
chr7	43528001	43530000	85	5.16062	1	1
chr7	43544001	43546000	79	4.8482	1	1
chr7	43550001	43552000	43	2.88554	1	1
chr7	43560001	43562000	250	12.9538	1	1
chr7	43578001	43580000	13	1.03997	1	1
chr7	43586001	43588000	79	4.8482	1	1
chr7	43598001	43600000	1052	44.1362	0.949467	1
chr7	43608001	43610000	3952	136.508	0.530901	1
chr7	43614001	43616000	139	7.85092	1	1
chr7	43648001	43650000	511	23.8379	1	1
chr7	43654001	43656000	3843	133.289	0.54478	1
chr7	43672001	43674000	19	1.43754	1	1
chr7	43674001	43676000	33	2.30229	1	1
chr7	43684001	43686000	766	33.6705	0.993537	1
chr7	43704001	43706000	51	3.33767	1	1
chr7	43710001	43712000	94	5.62329	1	1
chr7	43718001	43720000	377	18.3904	1	1
chr7	43726001	43728000	2024	77.1332	0.800589	1
chr7	43740001	43742000	824	35.8337	0.984376	1
chr7	43752001	43754000	1072	44.8511	0.945944	1
chr7	43772001	43774000	108	6.33036	1	1
chr7	43782001	43784000	1487	59.2942	0.881919	1
chr7	43790001	43792000	777	34.0825	0.991478	1
chr7	43798001	43800000	210	11.1635	1	1
chr7	43804001	43806000	227	11.93	1	1
chr7	43812001	43814000	2448	90.7211	0.73738	1
chr7	43846001	43848000	277	14.1382	1	1
chr7	43900001	43902000	688	30.7228	1	1
chr7	43924001	43926000	315	15.777	1	1
chr7	43974001	43976000	342	16.9236	1	1
chr7	44002001	44004000	34	2.36167	1	1
chr7	44036001	44038000	29	2.06199	1	1
chr7	44048001	44050000	140	7.89908	1	1
chr7	44064001	44066000	22	1.62906	1	1
chr7	44072001	44074000	2860	103.595	0.676656	1
chr7	44098001	44100000	122	7.02406	1	1
chr7	44112001	44114000	1635	64.2933	0.857606	1
chr7	44138001	44140000	69	4.31954	1	1
chr7	44208001	44210000	1698	66.4008	0.847423	1
chr7	44218001	44220000	31	2.18271	1	1
chr7	44268001	44270000	81	4.95272	1	1
chr7	44276001	44278000	519	24.1559	1	1
chr7	44278001	44280000	758	33.3703	0.991714	1
chr7	44280001	44282000	760	33.4454	0.991392	1
chr7	44284001	44286000	884	38.048	0.972158	1
chr7	44316001	44318000	242	12.5993	1	1
chr7	44322001	44324000	1415	56.8361	0.889991	1
chr7	44326001	44328000	549	25.3421	1	1
chr7	44364001	44366000	1972	75.4395	0.805065	1
chr7	44382001	44384000	585	26.7531	1	1
chr7	44386001	44388000	1496	59.6002	0.877213	1
chr7	44428001	44430000	2956	106.554	0.66114	1
chr7	44430001	44432000	2956	106.554	0.661131	1
chr7	44432001	44434000	1136	47.1256	0.932348	1
chr7	44454001	44456000	1343	54.3595	0.90034	1
chr7	44458001	44460000	21	1.56567	1	1
chr7	44460001	44462000	340	16.8391	1	1
chr7	44466001	44468000	100	5.92809	1	1
chr7	44468001	44470000	244	12.6881	1	1
chr7	44470001	44472000	114	6.62919	1	1
chr7	44472001	44474000	819	35.6481	0.981194	1
chr7	44484001	44486000	391	18.9714	1	1
chr7	44488001	44490000	2269	85.0307	0.760154	1
chr7	44502001	44504000	371	18.1404	1	1
chr7	44510001	44512000	1328	53.8411	0.90239	1
chr7	44512001	44514000	1328	53.8411	0.902381	1
chr7	44524001	44526000	547	25.2634	1	1
chr7	44534001	44536000	16	1.24151	1	1
chr7	44536001	44538000	261	13.4385	1	1
chr7	44552001	44554000	34	2.36167	1	1
chr7	44576001	44578000	674	30.1887	1	1
chr7	44578001	44580000	277	14.1382	1	1
chr7	44606001	44608000	2156	81.4046	0.776489	1
chr7	44622001	44624000	132	7.51236	1	1
chr7	44632001	44634000	99	5.87748	1	1
chr7	44670001	44672000	4620	155.962	0.445673	1
chr7	44678001	44680000	394	19.0955	1	1
chr7	44684001	44686000	64	4.05105	1	1
chr7	44688001	44690000	1317	53.4604	0.903539	1
chr7	44690001	44692000	25	1.81676	1	1
chr7	44692001	44694000	119	6.87644	1	1
chr7	44698001	44700000	912	39.0738	0.966057	1
chr7	44704001	44706000	54	3.50445	1	1
chr7	44712001	44714000	147	8.2348	1	1
chr7	44720001	44722000	368	18.0152	1	1
chr7	44722001	44724000	376	18.3488	1	1
chr7	44742001	44744000	51	3.33767	1	1
chr7	44774001	44776000	92	5.52106	1	1
chr7	44778001	44780000	59	3.77945	1	1
chr7	44780001	44782000	1028	43.2758	0.948051	1
chr7	44782001	44784000	41	2.77065	1	1
chr7	44800001	44802000	17	1.30741	1	1
chr7	44804001	44806000	184	9.97311	1	1
chr7	44812001	44814000	1680	65.7998	0.847927	1
chr7	44814001	44816000	27	1.94005	1	1
chr7	44860001	44862000	87	5.26404	1	1
chr7	44886001	44888000	3350	118.557	0.605891	1
chr7	44900001	44902000	138	7.80271	1	1
chr7	44930001	44932000	1638	64.3939	0.854583	1
chr7	44956001	44958000	376	18.3488	1	1
chr7	44958001	44960000	797	34.8296	0.984207	1
chr7	44996001	44998000	37	2.53833	1	1
chr7	44998001	45000000	414	19.9194	1	1
chr7	45000001	45002000	417	20.0425	1	1
chr7	45004001	45006000	827	35.9449	0.979795	1
chr7	45046001	45048000	3999	137.892	0.521495	1
chr7	45048001	45050000	32	2.24264	1	1
chr7	45072001	45074000	1173	48.4319	0.926742	1
chr7	45090001	45092000	171	9.36879	1	1
chr7	45130001	45132000	1955	74.8843	0.807857	1
chr7	45158001	45160000	1682	65.8667	0.849446	1
chr7	45160001	45162000	56	3.61488	1	1
chr7	45166001	45168000	513	23.9175	1	1
chr7	45204001	45206000	45	2.99965	1	1
chr7	45214001	45216000	177	9.64852	1	1
chr7	45216001	45218000	517	24.0765	1	1
chr7	45236001	45238000	69	4.31954	1	1
chr7	45244001	45246000	19	1.43754	1	1
chr7	45246001	45248000	19	1.43754	1	1
chr7	45300001	45302000	33	2.30229	1	1
chr7	45324001	45326000	157	8.71037	1	1
chr7	45330001	45332000	2605	95.6619	0.71404	1
chr7	45398001	45400000	21	1.56567	1	1
chr7	45432001	45434000	1474	58.8517	0.884832	1
chr7	45440001	45442000	192	10.3419	1	1
chr7	45444001	45446000	298	15.0476	1	1
chr7	45464001	45466000	924	39.512	0.970185	1
chr7	45466001	45468000	38	2.59674	1	1
chr7	45510001	45512000	252	13.0422	1	1
chr7	45516001	45518000	106	6.23022	1	1
chr7	45518001	45520000	87	5.26404	1	1
chr7	45536001	45538000	113	6.57955	1	1
chr7	45572001	45574000	1038	43.6347	0.954389	1
chr7	45582001	45584000	1476	58.9198	0.887049	1
chr7	45602001	45604000	1912	73.4769	0.820994	1
chr7	45662001	45664000	54	3.50445	1	1
chr7	45670001	45672000	690	30.799	1	1
chr7	45672001	45674000	103	6.07948	1	1
chr7	45698001	45700000	688	30.7228	1	1
chr7	45716001	45718000	2362	87.9951	0.755785	1
chr7	45728001	45730000	704	31.3313	1	1
chr7	45744001	45746000	359	17.6387	1	1
chr7	45750001	45752000	1040	43.7064	0.957365	1
chr7	45788001	45790000	263	13.5263	1	1
chr7	45800001	45802000	294	14.8752	1	1
chr7	45806001	45808000	1400	56.3217	0.902866	1
chr7	45854001	45856000	862	37.2388	0.986912	1
chr7	45858001	45860000	120	6.92571	1	1
chr7	45864001	45866000	963	40.9303	0.971458	1
chr7	45880001	45882000	909	38.9641	0.980127	1
chr7	45884001	45886000	29	2.06199	1	1
chr7	45890001	45892000	16	1.24151	1	1
chr7	45892001	45894000	16	1.24151	1	1
chr7	45950001	45952000	17	1.30741	1	1
[truncated: 4,472 more rows]

## Sheet: Cebpa_3T3-L1-PRE_2
Chromosome	Start	End	nReads	RPMs	P-value	q-value
chr7	35110001	35112000	239424	2885.06	2.35929e-254	2.23425e-250
chr7	35108001	35110000	220383	2702	2.39008e-211	1.1317e-207
chr7	35126001	35128000	193212	2434.9	1.05406e-157	3.3273e-154
chr7	35100001	35102000	175430	2255.86	1.23859e-125	2.93236e-122
chr7	35122001	35124000	163080	2129.28	1.05534e-106	1.99882e-103
chr7	35120001	35122000	148353	1975.68	1.96584e-85	3.10276e-82
chr7	35068001	35070000	136862	1853.62	1.39828e-69	1.89168e-66
chr7	35134001	35136000	122873	1702.07	1.01641e-54	1.20317e-51
chr7	35086001	35088000	118419	1653.08	4.46503e-49	4.6982e-46
chr7	35060001	35062000	116718	1634.27	4.28511e-47	4.058e-44
chr7	35118001	35120000	113818	1602.06	5.13252e-45	4.41864e-42
chr7	35106001	35108000	107297	1529.01	1.18134e-38	9.32277e-36
chr7	35042001	35044000	102959	1479.9	2.75586e-34	2.00754e-31
chr7	35078001	35080000	99790	1443.75	7.83826e-32	5.30202e-29
chr7	35066001	35068000	98290	1426.55	1.59087e-30	1.00437e-27
chr7	35058001	35060000	95354	1392.74	3.52757e-28	2.08788e-25
chr7	35036001	35038000	90377	1334.91	1.88781e-24	1.05162e-21
chr7	35132001	35134000	87792	1304.62	1.83327e-23	9.64504e-21
chr7	35148001	35150000	85784	1280.96	2.32849e-22	1.16057e-19
chr7	35092001	35094000	85767	1280.76	1.48697e-21	7.04081e-19
chr7	35038001	35040000	84381	1264.36	2.25816e-20	1.01832e-17
chr7	35098001	35100000	82162	1237.98	2.80291e-19	1.15407e-16
chr7	35094001	35096000	81973	1235.73	4.03153e-19	1.59077e-16
chr7	35176001	35178000	80836	1222.15	1.19709e-19	5.15291e-17
chr7	35048001	35050000	77450	1181.47	3.71342e-16	1.35254e-13
chr7	35158001	35160000	76518	1170.21	1.09175e-16	4.13554e-14
chr7	35024001	35026000	76468	1169.61	1.31594e-15	4.61554e-13
chr7	35070001	35072000	72776	1124.71	1.1347e-13	3.83773e-11
chr7	35140001	35142000	71497	1109.04	1.2006e-13	3.92058e-11
chr7	35030001	35032000	71332	1107.02	7.40673e-13	2.26264e-10
chr7	35146001	35148000	70960	1102.45	1.89579e-13	5.98439e-11
chr7	35102001	35104000	69894	1089.32	2.0336e-12	6.01819e-10
chr7	35034001	35036000	66035	1041.47	2.5051e-10	6.97744e-08
chr7	35074001	35076000	65727	1037.62	2.84094e-10	7.68677e-08
chr7	35138001	35140000	65369	1033.15	1.25649e-10	3.60574e-08
chr7	35064001	35066000	64356	1020.46	1.2419e-09	3.09494e-07
chr7	35160001	35162000	63511	1009.85	4.62852e-10	1.18465e-07
chr7	35170001	35172000	63382	1008.23	3.88778e-10	1.0227e-07
chr7	35152001	35154000	62346	995.168	1.86215e-09	4.52169e-07
chr7	35172001	35174000	61244	981.228	3.07172e-09	7.27229e-07
chr7	35130001	35132000	61179	980.404	9.80825e-09	2.21153e-06
chr7	35150001	35152000	60841	976.117	8.36888e-09	1.93301e-06
chr7	35018001	35020000	60787	975.431	3.80796e-08	8.38636e-06
chr7	35062001	35064000	59542	959.593	1.124e-07	2.41916e-05
chr7	35050001	35052000	58823	950.415	2.20916e-07	4.64904e-05
chr7	35072001	35074000	57631	935.148	5.32665e-07	0.00010509
chr7	35082001	35084000	56990	926.91	8.24744e-07	0.000159394
chr7	35084001	35086000	56860	925.237	8.98417e-07	0.00017016
chr7	35136001	35138000	56849	925.096	4.04148e-07	8.14315e-05
chr7	35166001	35168000	56252	917.402	3.34304e-07	6.88229e-05
chr7	35016001	35018000	56166	916.293	1.88572e-06	0.00033694
chr7	35128001	35130000	55677	909.976	1.23441e-06	0.000229213
chr7	35164001	35166000	54631	896.426	1.33032e-06	0.000242271
chr7	35032001	35034000	51312	853.064	6.8529e-05	0.0117994
chr7	35056001	35058000	50885	847.444	8.84351e-05	0.014955
chr7	35182001	35184000	50179	838.129	2.48882e-05	0.00436466
chr7	35052001	35054000	48923	821.49	0.000312505	0.0519197
chr7	35040001	35042000	46729	792.208	0.00115202	0.188098
chr7	35054001	35056000	45837	780.222	0.00184298	0.295814
chr7	35124001	35126000	44564	763.031	0.00217589	0.337797
chr7	35174001	35176000	43458	748.011	0.00190974	0.301421
chr7	35178001	35180000	40521	707.731	0.00790046	1
chr7	35020001	35022000	36696	654.342	0.0970433	1
chr7	35104001	35106000	35807	641.77	0.108123	1
chr7	35162001	35164000	35236	633.661	0.0826411	1
chr7	35046001	35048000	34695	625.952	0.181992	1
chr7	35044001	35046000	33254	605.296	0.269431	1
chr7	35088001	35090000	31461	579.33	0.381934	1
chr7	35190001	35192000	31424	578.791	0.20398	1
chr7	35144001	35146000	31386	578.237	0.297257	1
chr7	34996001	34998000	28826	540.599	0.65939	1
chr7	35250001	35252000	27969	527.845	0.278543	1
chr7	34676001	34678000	27866	526.307	0.0139374	1
chr7	34970001	34972000	27088	514.649	0.814422	1
chr7	35096001	35098000	26630	507.753	0.901826	1
chr7	34678001	34680000	26431	504.749	0.026822	1
chr7	34972001	34974000	25851	495.967	0.975232	1
chr7	35026001	35028000	25747	494.388	1	1
chr7	34938001	34940000	25291	487.449	0.938204	1
chr7	35186001	35188000	24202	470.769	0.921854	1
chr7	35080001	35082000	23811	464.743	1	1
chr7	35206001	35208000	23710	463.183	0.895675	1
chr7	34828001	34830000	23051	452.969	0.667797	1
chr7	35180001	35182000	23008	452.3	1	1
chr7	35090001	35092000	22938	451.212	1	1
chr7	34690001	34692000	22835	449.608	0.122764	1
chr7	35236001	35238000	22777	448.704	0.868582	1
chr7	35010001	35012000	22377	442.459	1	1
chr7	34756001	34758000	21961	435.94	0.396662	1
chr7	35188001	35190000	21642	430.923	1	1
chr7	34984001	34986000	21219	424.247	1	1
chr7	34822001	34824000	20856	418.495	0.899377	1
chr7	34788001	34790000	20823	417.971	0.691356	1
chr7	34686001	34688000	20438	411.846	0.232406	1
chr7	34940001	34942000	20128	406.897	1	1
chr7	35220001	35222000	20039	405.473	1	1
chr7	35168001	35170000	19895	403.166	1	1
chr7	34722001	34724000	19501	396.837	0.456563	1
chr7	35208001	35210000	19323	393.969	1	1
chr7	34870001	34872000	19148	391.144	1	1
chr7	34930001	34932000	18906	387.228	1	1
chr7	35264001	35266000	18834	386.061	1	1
chr7	35184001	35186000	18789	385.331	1	1
chr7	34912001	34914000	18608	382.392	1	1
chr7	35196001	35198000	18590	382.099	1	1
chr7	34758001	34760000	18312	377.572	0.803178	1
chr7	35222001	35224000	18285	377.132	1	1
chr7	34920001	34922000	18151	374.944	1	1
chr7	34918001	34920000	18027	372.916	1	1
chr7	35014001	35016000	17950	371.655	1	1
chr7	34702001	34704000	17854	370.082	0.515528	1
chr7	35394001	35396000	17802	369.229	0.621185	1
chr7	34402001	34404000	17695	367.472	0.025127	1
chr7	35254001	35256000	17536	364.858	1	1
chr7	35076001	35078000	17530	364.759	1	1
chr7	34966001	34968000	17455	363.524	1	1
chr7	35226001	35228000	17364	362.024	1	1
chr7	34974001	34976000	17253	360.192	1	1
chr7	35234001	35236000	16869	353.836	1	1
chr7	34790001	34792000	16769	352.175	1	1
chr7	35268001	35270000	16729	351.511	1	1
chr7	34986001	34988000	16717	351.311	1	1
chr7	35006001	35008000	16547	348.482	1	1
chr7	34924001	34926000	16525	348.116	1	1
chr7	34684001	34686000	16520	348.032	0.557689	1
chr7	35294001	35296000	16261	343.709	1	1
chr7	34834001	34836000	16180	342.354	1	1
chr7	34718001	34720000	16016	339.606	0.823475	1
chr7	34394001	34396000	15635	333.199	0.0535445	1
chr7	35260001	35262000	15632	333.148	1	1
chr7	34876001	34878000	15523	331.309	1	1
chr7	35216001	35218000	15479	330.566	1	1
chr7	34498001	34500000	15198	325.81	0.125562	1
chr7	35204001	35206000	15092	324.011	1	1
chr7	34936001	34938000	15027	322.907	1	1
chr7	35248001	35250000	14873	320.286	1	1
chr7	35002001	35004000	14757	318.309	1	1
chr7	35292001	35294000	14694	317.233	1	1
chr7	34700001	34702000	14591	315.473	0.883109	1
chr7	34740001	34742000	14493	313.796	1	1
chr7	35218001	35220000	14418	312.51	1	1
chr7	34796001	34798000	14290	310.314	1	1
chr7	34978001	34980000	14253	309.678	1	1
chr7	34848001	34850000	14124	307.459	1	1
chr7	34928001	34930000	14056	306.287	1	1
chr7	35224001	35226000	14016	305.597	1	1
chr7	34750001	34752000	13943	304.338	1	1
chr7	34748001	34750000	13867	303.025	1	1
chr7	34902001	34904000	13822	302.246	1	1
chr7	34934001	34936000	13325	293.617	1	1
chr7	35314001	35316000	13305	293.268	1	1
chr7	34672001	34674000	13270	292.657	0.868592	1
chr7	34894001	34896000	13221	291.802	1	1
chr7	35272001	35274000	13182	291.121	1	1
chr7	34398001	34400000	13139	290.37	0.127685	1
chr7	35274001	35276000	13031	288.48	1	1
chr7	35202001	35204000	12851	285.323	1	1
chr7	34980001	34982000	12710	282.844	1	1
chr7	34976001	34978000	12533	279.723	1	1
chr7	34846001	34848000	12431	277.921	1	1
chr7	34736001	34738000	12381	277.036	1	1
chr7	35008001	35010000	12294	275.495	1	1
chr7	34708001	34710000	12257	274.839	1	1
chr7	35156001	35158000	12254	274.786	1	1
chr7	35296001	35298000	12243	274.591	1	1
chr7	34950001	34952000	12155	273.028	1	1
chr7	34764001	34766000	12045	271.072	1	1
chr7	35412001	35414000	12013	270.502	1	1
chr7	35246001	35248000	11990	270.092	1	1
chr7	35228001	35230000	11960	269.558	1	1
chr7	34836001	34838000	11948	269.344	1	1
chr7	34704001	34706000	11917	268.791	1	1
chr7	34400001	34402000	11884	268.202	0.187339	1
chr7	34952001	34954000	11842	267.452	1	1
chr7	34776001	34778000	11829	267.219	1	1
chr7	35012001	35014000	11824	267.13	1	1
chr7	34434001	34436000	11821	267.076	0.223497	1
chr7	35194001	35196000	11813	266.933	1	1
chr7	35230001	35232000	11740	265.628	1	1
chr7	34706001	34708000	11735	265.538	1	1
chr7	34982001	34984000	11690	264.732	1	1
chr7	34852001	34854000	11471	260.801	1	1
chr7	35000001	35002000	11417	259.83	1	1
chr7	35386001	35388000	11370	258.983	1	1
chr7	34956001	34958000	11357	258.749	1	1
chr7	35266001	35268000	11175	255.463	1	1
chr7	34452001	34454000	11146	254.939	0.291797	1
chr7	35256001	35258000	11056	253.309	1	1
chr7	34410001	34412000	10998	252.257	0.24921	1
chr7	35022001	35024000	10998	252.257	1	1
chr7	34390001	34392000	10939	251.186	0.233412	1
chr7	34666001	34668000	10936	251.132	1	1
chr7	34962001	34964000	10887	250.241	1	1
chr7	34412001	34414000	10865	249.841	0.260208	1
chr7	34994001	34996000	10846	249.495	1	1
chr7	34988001	34990000	10837	249.332	1	1
chr7	34830001	34832000	10795	248.567	1	1
chr7	35242001	35244000	10791	248.494	1	1
chr7	34806001	34808000	10772	248.148	1	1
chr7	34364001	34366000	10742	247.601	0.224038	1
chr7	34698001	34700000	10732	247.419	1	1
chr7	34780001	34782000	10702	246.871	1	1
chr7	34888001	34890000	10654	245.995	1	1
chr7	34404001	34406000	10614	245.264	0.2686	1
chr7	35004001	35006000	10595	244.917	1	1
chr7	34896001	34898000	10580	244.642	1	1
chr7	35360001	35362000	10571	244.478	1	1
chr7	35258001	35260000	10521	243.563	1	1
chr7	35192001	35194000	10438	242.041	1	1
chr7	35280001	35282000	10352	240.462	1	1
chr7	34914001	34916000	10332	240.095	1	1
chr7	34932001	34934000	10323	239.929	1	1
chr7	34696001	34698000	10281	239.157	1	1
chr7	34726001	34728000	10236	238.328	1	1
chr7	34890001	34892000	10236	238.328	1	1
chr7	34802001	34804000	10214	237.923	1	1
chr7	35332001	35334000	10193	237.536	1	1
chr7	34628001	34630000	10173	237.167	0.99407	1
chr7	34692001	34694000	10057	235.026	1	1
chr7	35028001	35030000	9977	233.545	1	1
chr7	35368001	35370000	9977	233.545	1	1
chr7	34374001	34376000	9975	233.508	0.283167	1
chr7	34578001	34580000	9834	230.893	0.779011	1
chr7	35340001	35342000	9801	230.28	1	1
chr7	35270001	35272000	9779	229.871	1	1
chr7	35312001	35314000	9769	229.685	1	1
chr7	34732001	34734000	9745	229.239	1	1
chr7	35392001	35394000	9744	229.22	1	1
chr7	34954001	34956000	9735	229.053	1	1
chr7	34448001	34450000	9733	229.016	0.399863	1
chr7	34326001	34328000	9689	228.196	0.264485	1
chr7	34606001	34608000	9689	228.196	0.934372	1
chr7	34688001	34690000	9661	227.674	1	1
chr7	34674001	34676000	9642	227.32	1	1
chr7	35364001	35366000	9629	227.078	1	1
chr7	34844001	34846000	9626	227.022	1	1
chr7	34712001	34714000	9575	226.07	1	1
chr7	34798001	34800000	9573	226.032	1	1
chr7	34998001	35000000	9561	225.808	1	1
chr7	34456001	34458000	9558	225.752	0.430642	1
chr7	34420001	34422000	9510	224.855	0.374165	1
chr7	34744001	34746000	9508	224.817	1	1
chr7	34754001	34756000	9474	224.181	1	1
chr7	34534001	34536000	9417	223.113	0.652626	1
chr7	34710001	34712000	9353	221.913	1	1
chr7	34648001	34650000	9349	221.838	1	1
chr7	34408001	34410000	9248	219.94	0.379633	1
chr7	34926001	34928000	9141	217.925	1	1
chr7	34774001	34776000	9113	217.396	1	1
chr7	34992001	34994000	9067	216.528	1	1
chr7	35430001	35432000	9052	216.244	1	1
chr7	35372001	35374000	9016	215.564	1	1
chr7	34608001	34610000	9000	215.261	1	1
chr7	34916001	34918000	8924	213.822	1	1
chr7	35288001	35290000	8899	213.348	1	1
chr7	35240001	35242000	8880	212.988	1	1
chr7	34556001	34558000	8861	212.627	0.803127	1
chr7	34960001	34962000	8848	212.38	1	1
chr7	35328001	35330000	8843	212.285	1	1
chr7	35326001	35328000	8828	212	1	1
chr7	34454001	34456000	8782	211.126	0.502201	1
chr7	34838001	34840000	8758	210.67	1	1
chr7	35298001	35300000	8754	210.593	1	1
chr7	35262001	35264000	8682	209.222	1	1
chr7	34368001	34370000	8680	209.184	0.37924	1
chr7	35410001	35412000	8671	209.012	1	1
chr7	34794001	34796000	8527	206.262	1	1
chr7	34856001	34858000	8519	206.109	1	1
chr7	34854001	34856000	8513	205.994	1	1
chr7	35252001	35254000	8443	204.653	1	1
chr7	34878001	34880000	8415	204.116	1	1
chr7	34440001	34442000	8399	203.809	0.513023	1
chr7	34882001	34884000	8374	203.329	1	1
chr7	34630001	34632000	8347	202.81	1	1
chr7	35402001	35404000	8344	202.752	1	1
chr7	34898001	34900000	8336	202.598	1	1
chr7	34812001	34814000	8316	202.214	1	1
chr7	35320001	35322000	8278	201.482	1	1
chr7	35200001	35202000	8227	200.5	1	1
chr7	35324001	35326000	8204	200.056	1	1
chr7	35382001	35384000	8189	199.767	1	1
chr7	35400001	35402000	8171	199.419	1	1
chr7	34480001	34482000	8130	198.627	0.633983	1
chr7	34900001	34902000	8110	198.241	1	1
chr7	35210001	35212000	8041	196.905	1	1
chr7	34968001	34970000	8017	196.44	1	1
chr7	34858001	34860000	7986	195.839	1	1
chr7	35308001	35310000	7959	195.315	1	1
chr7	34714001	34716000	7826	192.729	1	1
chr7	35344001	35346000	7819	192.593	1	1
chr7	34716001	34718000	7813	192.476	1	1
chr7	34626001	34628000	7748	191.208	1	1
chr7	35348001	35350000	7729	190.837	1	1
chr7	34668001	34670000	7717	190.602	1	1
chr7	34418001	34420000	7702	190.309	0.54448	1
chr7	34590001	34592000	7677	189.82	1	1
chr7	35460001	35462000	7666	189.605	1	1
chr7	35356001	35358000	7663	189.547	1	1
chr7	34770001	34772000	7653	189.351	1	1
chr7	34910001	34912000	7640	189.096	1	1
chr7	35284001	35286000	7600	188.313	1	1
chr7	35528001	35530000	7565	187.626	1	1
chr7	34946001	34948000	7555	187.43	1	1
chr7	34944001	34946000	7537	187.077	1	1
chr7	35232001	35234000	7515	186.645	1	1
chr7	35238001	35240000	7476	185.878	1	1
chr7	34670001	34672000	7471	185.78	1	1
chr7	34752001	34754000	7465	185.662	1	1
chr7	34742001	34744000	7453	185.426	1	1
chr7	34958001	34960000	7449	185.347	1	1
chr7	34622001	34624000	7444	185.248	1	1
chr7	34826001	34828000	7366	183.711	1	1
chr7	34486001	34488000	7351	183.415	0.741976	1
chr7	34724001	34726000	7320	182.803	1	1
chr7	34720001	34722000	7314	182.685	1	1
chr7	35358001	35360000	7173	179.893	1	1
chr7	34800001	34802000	7112	178.682	1	1
chr7	34492001	34494000	7081	178.065	0.792741	1
chr7	34850001	34852000	7010	176.652	1	1
chr7	34548001	34550000	6903	174.515	1	1
chr7	34310001	34312000	6747	171.388	0.501856	1
chr7	34832001	34834000	6715	170.745	1	1
chr7	34356001	34358000	6678	170	0.559309	1
chr7	34382001	34384000	6650	169.436	0.598703	1
chr7	34604001	34606000	6642	169.275	1	1
chr7	34436001	34438000	6626	168.952	0.701227	1
chr7	34862001	34864000	6624	168.912	1	1
chr7	35318001	35320000	6623	168.891	1	1
chr7	35336001	35338000	6495	166.304	1	1
chr7	35490001	35492000	6489	166.183	1	1
chr7	34680001	34682000	6461	165.615	1	1
chr7	34302001	34304000	6447	165.331	0.525279	1
chr7	34874001	34876000	6445	165.291	1	1
chr7	34488001	34490000	6411	164.6	0.863653	1
chr7	34432001	34434000	6399	164.357	0.719404	1
chr7	34516001	34518000	6380	163.97	0.960126	1
chr7	34244001	34246000	6366	163.686	0.48816	1
chr7	34544001	34546000	6331	162.973	1	1
chr7	35444001	35446000	6311	162.566	1	1
chr7	35370001	35372000	6293	162.199	1	1
chr7	34462001	34464000	6285	162.036	0.805316	1
chr7	35390001	35392000	6240	161.118	1	1
chr7	34778001	34780000	6195	160.198	1	1
chr7	35458001	35460000	6191	160.116	1	1
chr7	34586001	34588000	6140	159.072	1	1
chr7	34570001	34572000	6138	159.031	1	1
chr7	34230001	34232000	6043	157.08	0.511461	1
chr7	34746001	34748000	6014	156.484	1	1
chr7	35286001	35288000	5997	156.134	1	1
chr7	34256001	34258000	5992	156.031	0.53499	1
chr7	34296001	34298000	5965	155.474	0.570911	1
chr7	35362001	35364000	5947	155.103	1	1
chr7	35398001	35400000	5945	155.062	1	1
chr7	35316001	35318000	5934	154.835	1	1
chr7	34292001	34294000	5878	153.678	0.57669	1
chr7	34892001	34894000	5875	153.616	1	1
chr7	34738001	34740000	5874	153.595	1	1
chr7	34818001	34820000	5826	152.601	1	1
chr7	34314001	34316000	5814	152.353	0.605152	1
chr7	35586001	35588000	5800	152.062	1	1
chr7	35404001	35406000	5776	151.564	1	1
chr7	34786001	34788000	5743	150.879	1	1
chr7	34470001	34472000	5738	150.775	0.895402	1
chr7	35548001	35550000	5726	150.526	1	1
chr7	34948001	34950000	5721	150.422	1	1
chr7	34810001	34812000	5681	149.589	1	1
chr7	34618001	34620000	5556	146.979	1	1
chr7	34584001	34586000	5543	146.707	1	1
chr7	34458001	34460000	5537	146.582	0.888032	1
chr7	34194001	34196000	5464	145.051	0.548336	1
chr7	34386001	34388000	5455	144.862	0.743691	1
chr7	34860001	34862000	5447	144.694	1	1
chr7	34282001	34284000	5443	144.61	0.61574	1
chr7	34392001	34394000	5404	143.789	0.760284	1
chr7	34388001	34390000	5381	143.305	0.756065	1
chr7	34378001	34380000	5373	143.136	0.740264	1
chr7	35486001	35488000	5362	142.905	1	1
chr7	34990001	34992000	5359	142.841	1	1
chr7	34760001	34762000	5320	142.018	1	1
chr7	34620001	34622000	5316	141.934	1	1
chr7	34886001	34888000	5307	141.744	1	1
chr7	34636001	34638000	5301	141.617	1	1
chr7	34260001	34262000	5294	141.469	0.613808	1
chr7	35212001	35214000	5266	140.877	1	1
chr7	34308001	34310000	5213	139.754	0.667141	1
chr7	35478001	35480000	5213	139.754	1	1
chr7	35346001	35348000	5209	139.669	1	1
chr7	34500001	34502000	5201	139.499	1	1
chr7	34816001	34818000	5167	138.778	1	1
chr7	34768001	34770000	5139	138.182	1	1
chr7	34792001	34794000	5136	138.119	1	1
chr7	35424001	35426000	5136	138.119	1	1
chr7	34214001	34216000	5123	137.842	0.59873	1
chr7	35338001	35340000	5118	137.735	1	1
chr7	34730001	34732000	5113	137.629	1	1
chr7	34904001	34906000	5088	137.096	1	1
chr7	34650001	34652000	5040	136.072	1	1
chr7	34536001	34538000	4983	134.853	1	1
chr7	34762001	34764000	4900	133.074	1	1
chr7	34610001	34612000	4893	132.923	1	1
chr7	34430001	34432000	4865	132.321	0.903984	1
chr7	34514001	34516000	4829	131.546	1	1
chr7	35498001	35500000	4809	131.115	1	1
chr7	35334001	35336000	4807	131.072	1	1
chr7	34880001	34882000	4792	130.748	1	1
chr7	35434001	35436000	4787	130.64	1	1
chr7	34522001	34524000	4783	130.554	1	1
chr7	35518001	35520000	4773	130.338	1	1
chr7	34694001	34696000	4763	130.122	1	1
chr7	34804001	34806000	4760	130.057	1	1
chr7	34406001	34408000	4742	129.668	0.868385	1
chr7	34438001	34440000	4701	128.78	0.943411	1
chr7	34324001	34326000	4680	128.325	0.748242	1
chr7	34298001	34300000	4653	127.739	0.722633	1
chr7	35302001	35304000	4651	127.695	1	1
chr7	34520001	34522000	4647	127.608	1	1
chr7	34414001	34416000	4625	127.13	0.899371	1
chr7	34964001	34966000	4620	127.021	1	1
chr7	38194001	38196000	4620	127.021	0.486576	1
chr7	35592001	35594000	4574	126.02	1	1
chr7	34228001	34230000	4572	125.976	0.671378	1
chr7	35376001	35378000	4559	125.693	1	1
chr7	34110001	34112000	4558	125.671	0.593463	1
chr7	34588001	34590000	4547	125.431	1	1
chr7	35584001	35586000	4524	124.929	1	1
chr7	34322001	34324000	4514	124.71	0.765968	1
chr7	34384001	34386000	4488	124.142	0.859214	1
chr7	34564001	34566000	4447	123.244	1	1
chr7	34222001	34224000	4445	123.2	0.681693	1
chr7	34682001	34684000	4444	123.178	1	1
chr7	34640001	34642000	4431	122.893	1	1
chr7	35550001	35552000	4427	122.805	1	1
chr7	34574001	34576000	4413	122.498	1	1
chr7	34664001	34666000	4407	122.366	1	1
chr7	34346001	34348000	4403	122.278	0.810472	1
chr7	34632001	34634000	4383	121.839	1	1
chr7	34396001	34398000	4329	120.65	0.90099	1
chr7	35366001	35368000	4285	119.679	1	1
chr7	35380001	35382000	4285	119.679	1	1
chr7	34580001	34582000	4217	118.174	1	1
chr7	34562001	34564000	4183	117.419	1	1
chr7	34422001	34424000	4167	117.064	0.974523	1
chr7	34922001	34924000	4154	116.775	1	1
chr7	34212001	34214000	4149	116.664	0.709121	1
chr7	34582001	34584000	4134	116.33	1	1
chr7	35496001	35498000	4123	116.085	1	1
chr7	35466001	35468000	4101	115.595	1	1
chr7	34476001	34478000	4091	115.372	1	1
chr7	34908001	34910000	4084	115.216	1	1
chr7	79306001	79308000	4082	115.171	0.563659	1
chr7	35438001	35440000	4063	114.747	1	1
chr7	35352001	35354000	4016	113.695	1	1
chr7	34864001	34866000	4004	113.427	1	1
chr7	34532001	34534000	3962	112.484	1	1
chr7	35574001	35576000	3949	112.192	1	1
chr7	35484001	35486000	3926	111.675	1	1
chr7	34442001	34444000	3921	111.563	1	1
chr7	34472001	34474000	3914	111.405	1	1
chr7	34232001	34234000	3908	111.27	0.753274	1
chr7	35694001	35696000	3897	111.022	0.981969	1
chr7	34366001	34368000	3888	110.819	0.904612	1
chr7	35436001	35438000	3869	110.391	1	1
chr7	35610001	35612000	3868	110.368	1	1
chr7	34638001	34640000	3858	110.142	1	1
chr7	34572001	34574000	3851	109.984	1	1
chr7	35516001	35518000	3835	109.622	1	1
chr7	34766001	34768000	3790	108.604	1	1
chr7	35506001	35508000	3780	108.377	1	1
chr7	35662001	35664000	3762	107.968	1	1
chr7	35378001	35380000	3707	106.718	1	1
chr7	34274001	34276000	3699	106.536	0.815009	1
chr7	34460001	34462000	3694	106.422	1	1
chr7	34220001	34222000	3683	106.171	0.771226	1
chr7	35426001	35428000	3660	105.646	1	1
chr7	35808001	35810000	3651	105.441	0.680844	1
chr7	34598001	34600000	3650	105.418	1	1
chr7	35464001	35466000	3629	104.938	1	1
chr7	34530001	34532000	3616	104.64	1	1
chr7	34542001	34544000	3604	104.365	1	1
chr7	35576001	35578000	3601	104.297	1	1
chr7	34372001	34374000	3600	104.274	0.950803	1
chr7	35644001	35646000	3600	104.274	1	1
chr7	34942001	34944000	3590	104.045	1	1
chr7	35276001	35278000	3589	104.022	1	1
chr7	35502001	35504000	3586	103.953	1	1
chr7	34252001	34254000	3581	103.838	0.80975	1
chr7	34808001	34810000	3521	102.459	1	1
chr7	34484001	34486000	3480	101.515	1	1
chr7	35534001	35536000	3463	101.122	1	1
chr7	34546001	34548000	3457	100.983	1	1
chr7	35278001	35280000	3436	100.498	1	1
chr7	34240001	34242000	3435	100.475	0.817671	1
chr7	35198001	35200000	3435	100.475	1	1
chr7	34154001	34156000	3424	100.22	0.754066	1
chr7	34444001	34446000	3420	100.127	1	1
chr7	35538001	35540000	3418	100.081	1	1
chr7	34248001	34250000	3412	99.9421	0.827246	1
chr7	34866001	34868000	3410	99.8958	1	1
chr7	34600001	34602000	3402	99.7103	1	1
chr7	34576001	34578000	3395	99.548	1	1
chr7	35406001	35408000	3385	99.316	1	1
chr7	34284001	34286000	3379	99.1767	0.864616	1
chr7	34184001	34186000	3366	98.8748	0.782806	1
chr7	34502001	34504000	3365	98.8515	1	1
chr7	35582001	35584000	3365	98.8515	1	1
chr7	34370001	34372000	3361	98.7586	0.977861	1
chr7	34490001	34492000	3352	98.5493	1	1
chr7	35532001	35534000	3351	98.526	1	1
chr7	34642001	34644000	3347	98.433	1	1
chr7	34290001	34292000	3337	98.2003	0.876015	1
chr7	34558001	34560000	3329	98.014	1	1
chr7	35304001	35306000	3320	97.8043	1	1
chr7	35544001	35546000	3296	97.2446	1	1
chr7	97528001	97530000	3279	96.8476	0.647355	1
chr7	35762001	35764000	3245	96.0524	0.848875	1
chr7	35714001	35716000	3240	95.9353	0.997698	1
chr7	34286001	34288000	3238	95.8884	0.884343	1
chr7	34338001	34340000	3225	95.5838	0.947279	1
chr7	38130001	38132000	3216	95.3727	0.639944	1
chr7	35540001	35542000	3213	95.3023	1	1
chr7	34270001	34272000	3189	94.7388	0.874816	1
chr7	38044001	38046000	3186	94.6682	0.648792	1
chr7	34658001	34660000	3183	94.5977	1	1
chr7	34506001	34508000	3180	94.5272	1	1
chr7	34224001	34226000	3174	94.3861	0.837092	1
chr7	34474001	34476000	3166	94.1978	1	1
chr7	35546001	35548000	3163	94.1272	1	1
chr7	34872001	34874000	3158	94.0095	1	1
chr7	34550001	34552000	3156	93.9624	1	1
chr7	34660001	34662000	3153	93.8917	1	1
chr7	35290001	35292000	3145	93.7032	1	1
chr7	35396001	35398000	3139	93.5618	1	1
chr7	34504001	34506000	3133	93.4203	1	1
chr19	49642001	49644000	3126	93.2551	0.0465821	1
chr7	34294001	34296000	3113	92.9482	0.908436	1
chr7	46746001	46748000	3111	92.901	0.675073	1
chr7	34340001	34342000	3105	92.7592	0.965251	1
chr7	35580001	35582000	3050	91.457	1	1
chr7	30236001	30238000	3030	90.9823	0.691952	1
chr7	35342001	35344000	3018	90.6972	1	1
chr7	34772001	34774000	3017	90.6734	1	1
chr7	34306001	34308000	3010	90.5069	0.934683	1
chr7	46252001	46254000	3010	90.5069	0.685946	1
chr7	35306001	35308000	3004	90.3642	1	1
chr7	38186001	38188000	2995	90.1499	0.662561	1
chr7	34842001	34844000	2989	90.007	1	1
chr7	38166001	38168000	2989	90.007	0.664174	1
chr7	35628001	35630000	2986	89.9356	1	1
chr7	30572001	30574000	2956	89.2201	0.709117	1
chr7	34150001	34152000	2944	88.9334	0.80993	1
chr7	35422001	35424000	2936	88.7422	1	1
chr7	5090001	5092000	2909	88.096	0.686493	1
chr7	34182001	34184000	2898	87.8324	0.839118	1
chr7	35420001	35422000	2894	87.7365	1	1
chr7	35658001	35660000	2883	87.4726	1	1
chr7	35244001	35246000	2875	87.2805	1	1
chr7	34264001	34266000	2860	86.9201	0.910652	1
chr7	34158001	34160000	2842	86.487	0.828343	1
chr7	34318001	34320000	2841	86.463	0.970262	1
chr7	34330001	34332000	2838	86.3907	0.985769	1
chr7	38184001	38186000	2838	86.3907	0.680894	1
chr7	38176001	38178000	2825	86.0775	0.682779	1
chr7	30662001	30664000	2821	85.9811	0.727343	1
chr7	34496001	34498000	2819	85.9329	1	1
chr7	34634001	34636000	2819	85.9329	1	1
chr7	30872001	30874000	2817	85.8847	0.730161	1
chr7	34840001	34842000	2814	85.8123	1	1
chr7	35154001	35156000	2802	85.5227	1	1
chr7	35826001	35828000	2787	85.1603	0.742552	1
chr7	49164001	49166000	2783	85.0636	0.706503	1
chr7	51772001	51774000	2779	84.9669	0.711271	1
chr7	34416001	34418000	2774	84.8459	1	1
chr7	36738001	36740000	2770	84.7491	0.715424	1
chr7	30880001	30882000	2764	84.6039	0.736487	1
chr7	34554001	34556000	2748	84.2162	1	1
chr7	34138001	34140000	2734	83.8767	0.827364	1
chr7	34646001	34648000	2730	83.7796	1	1
chr7	34478001	34480000	2729	83.7553	1	1
chr7	34624001	34626000	2726	83.6825	1	1
chr14	65822001	65824000	2693	82.8801	0.0964465	1
chr7	51820001	51822000	2690	82.807	0.721918	1
chr7	35634001	35636000	2684	82.6609	1	1
chr7	35408001	35410000	2683	82.6365	1	1
chr7	35480001	35482000	2682	82.6122	1	1
chr7	34218001	34220000	2671	82.344	0.895342	1
chr7	34512001	34514000	2671	82.344	1	1
chr7	37362001	37364000	2666	82.2221	0.813053	1
chr7	35716001	35718000	2657	82.0024	1	1
chr7	35668001	35670000	2653	81.9047	1	1
chr7	24654001	24656000	2633	81.4159	0.727453	1
chr7	34278001	34280000	2607	80.7793	0.95609	1
chr7	34560001	34562000	2603	80.6812	1	1
chr7	35636001	35638000	2594	80.4605	1	1
chr7	38246001	38248000	2589	80.3378	0.707753	1
chr7	35778001	35780000	2583	80.1905	0.887122	1
chr7	16580001	16582000	2568	79.8219	0.740244	1
chr7	35300001	35302000	2551	79.4036	1	1
chr7	35796001	35798000	2549	79.3543	0.843655	1
chr7	35596001	35598000	2547	79.3051	1	1
chr7	34510001	34512000	2546	79.2804	1	1
chr7	34552001	34554000	2531	78.9107	1	1
chr7	35512001	35514000	2529	78.8614	1	1
chr7	34334001	34336000	2517	78.5652	1	1
chr10	56950001	56952000	2496	78.0462	0.130225	1
chr7	35620001	35622000	2493	77.972	1	1
chr7	46086001	46088000	2470	77.4024	0.748964	1
chr7	34656001	34658000	2438	76.6081	1	1
chr7	17026001	17028000	2431	76.434	0.756712	1
chr7	30744001	30746000	2427	76.3345	0.776513	1
chr7	84730001	84732000	2415	76.0358	0.746928	1
chr7	38078001	38080000	2414	76.0109	0.737111	1
chr7	16638001	16640000	2402	75.7119	0.760332	1
chr7	51822001	51824000	2400	75.662	0.756798	1
chr7	31034001	31036000	2385	75.2877	0.779242	1
chr2	17212001	17214000	2377	75.0878	0.154695	1
chr7	34868001	34870000	2370	74.9128	1	1
chr7	35756001	35758000	2365	74.7878	0.97741	1
chr9	83226001	83228000	2363	74.7378	0.157789	1
chr10	69658001	69660000	2359	74.6377	0.158682	1
chr7	34662001	34664000	2355	74.5375	1	1
chr7	29246001	29248000	2350	74.4123	0.75826	1
chr7	35282001	35284000	2347	74.3372	1	1
chr7	35646001	35648000	2344	74.262	1	1
chr7	35508001	35510000	2338	74.1116	1	1
chr7	34316001	34318000	2337	74.0865	1	1
chr7	35742001	35744000	2333	73.9862	1	1
chr7	30420001	30422000	2331	73.936	0.780495	1
chr7	35536001	35538000	2329	73.8858	1	1
chr7	116586001	116588000	2328	73.8607	0.758721	1
chr7	35552001	35554000	2325	73.7854	1	1
chr7	31204001	31206000	2313	73.484	0.777248	1
chr3	96638001	96640000	2312	73.4589	0.16946	1
chr7	38192001	38194000	2308	73.3583	0.743455	1
chr7	34246001	34248000	2301	73.1823	0.965379	1
chr3	101566001	101568000	2299	73.1319	0.172535	1
chr7	19166001	19168000	2287	72.8298	0.767977	1
chr7	34602001	34604000	2271	72.4264	1	1
chr7	34538001	34540000	2270	72.4012	1	1
chr7	111518001	111520000	2269	72.376	0.768522	1
chr7	34616001	34618000	2265	72.275	1	1
chr7	35310001	35312000	2262	72.1993	1	1
chr7	61832001	61834000	2261	72.174	0.765337	1
chr7	79774001	79776000	2251	71.9214	0.774083	1
chr7	46496001	46498000	2250	71.8961	0.77798	1
chr6	72554001	72556000	2244	71.7444	0.186011	1
chr7	34332001	34334000	2240	71.6433	1	1
chr7	34468001	34470000	2235	71.5167	1	1
chr3	154868001	154870000	2233	71.4661	0.188797	1
chr7	81060001	81062000	2231	71.4155	0.77196	1
chr7	43838001	43840000	2228	71.3395	0.776647	1
chr7	43840001	43842000	2228	71.3395	0.776684	1
chr7	36748001	36750000	2222	71.1875	0.787421	1
chrX	138206001	138208000	2218	71.0861	0.192646	1
chr7	39796001	39798000	2208	70.8324	0.795982	1
chr7	102286001	102288000	2205	70.7563	0.772377	1
chr12	87020001	87022000	2204	70.7309	0.19629	1
chr7	66636001	66638000	2201	70.6547	0.782213	1
chr7	79178001	79180000	2201	70.6547	0.781429	1
chr7	30360001	30362000	2195	70.5023	0.7956	1
chr7	34254001	34256000	2192	70.4261	0.986268	1
chr7	35754001	35756000	2190	70.3752	1	1
chr7	46886001	46888000	2189	70.3498	0.784993	1
chr7	65412001	65414000	2189	70.3498	0.788273	1
chr7	24372001	24374000	2183	70.1972	0.780348	1
chr2	104312001	104314000	2180	70.1209	0.202654	1
chr7	34728001	34730000	2176	70.0191	1	1
chr7	30370001	30372000	2169	69.8409	0.79906	1
chr7	78998001	79000000	2165	69.739	0.786066	1
chr10	46940001	46942000	2156	69.5095	0.209166	1
chr7	113704001	113706000	2149	69.331	0.789965	1
chrX	42702001	42704000	2149	69.331	0.211094	1
chr7	35772001	35774000	2148	69.3054	0.95882	1
chr7	34090001	34092000	2143	69.1778	0.867772	1
chr7	27758001	27760000	2142	69.1523	0.784283	1
chr7	142326001	142328000	2142	69.1523	0.779579	1
chr7	122172001	122174000	2130	68.8456	0.777204	1
chr7	113360001	113362000	2128	68.7945	0.792205	1
chr11	94590001	94592000	2127	68.7689	0.217236	1
chr7	30966001	30968000	2125	68.7177	0.813291	1
chr7	16552001	16554000	2123	68.6666	0.794359	1
chr7	35570001	35572000	2119	68.5642	1	1
chr7	43424001	43426000	2112	68.385	0.780606	1
chr19	47610001	47612000	2112	68.385	0.221497	1
chr7	123092001	123094000	2108	68.2825	0.781746	1
chr7	38208001	38210000	2106	68.2312	0.767222	1
chr7	35612001	35614000	2101	68.1031	1	1
chr7	74680001	74682000	2098	68.0261	0.792148	1
chr7	140036001	140038000	2092	67.8722	0.784801	1
chr7	35676001	35678000	2089	67.7952	1	1
chr2	137034001	137036000	2089	67.7952	0.228146	1
chr7	35624001	35626000	2088	67.7695	1	1
chr7	36226001	36228000	2078	67.5126	0.497144	1
chr7	35526001	35528000	2072	67.3584	1	1
chr5	30386001	30388000	2070	67.307	0.233745	1
chr7	35418001	35420000	2069	67.2812	1	1
chr7	24794001	24796000	2068	67.2555	0.796756	1
chr7	98562001	98564000	2068	67.2555	0.792105	1
chr7	35452001	35454000	2061	67.0754	1	1
chr7	25052001	25054000	2060	67.0496	0.798866	1
chr3	57546001	57548000	2058	66.9981	0.237332	1
chr3	57548001	57550000	2058	66.9981	0.237332	1
chr7	35828001	35830000	2057	66.9724	0.827398	1
chr5	8216001	8218000	2057	66.9724	0.237632	1
chr7	35604001	35606000	2055	66.9208	1	1
chr19	22430001	22432000	2049	66.7662	0.240047	1
chr7	112804001	112806000	2048	66.7404	0.800659	1
chr7	79166001	79168000	2047	66.7147	0.800347	1
chr12	58510001	58512000	2044	66.6373	0.241564	1
chr7	80100001	80102000	2037	66.4567	0.799305	1
chr7	35416001	35418000	2034	66.3793	1	1
chr7	38190001	38192000	2033	66.3535	0.77691	1
chr7	35666001	35668000	2031	66.3018	1	1
chr7	30366001	30368000	2028	66.2243	0.816356	1
chr7	38114001	38116000	2028	66.2243	0.781589	1
chr7	28540001	28542000	2027	66.1985	0.797666	1
chr7	35388001	35390000	2021	66.0435	1	1
chr7	37356001	37358000	2019	65.9917	0.89485	1
chr7	63772001	63774000	2019	65.9917	0.801926	1
chr7	29780001	29782000	2012	65.8107	0.805013	1
chr7	34380001	34382000	2009	65.7331	1	1
chr7	66092001	66094000	2005	65.6295	0.809767	1
chr7	25022001	25024000	2002	65.5518	0.8059	1
chr4	97470001	97472000	2000	65.5	0.255212	1
chr5	89380001	89382000	1994	65.3445	0.257114	1
chr7	48934001	48936000	1986	65.137	0.802669	1
chr7	37342001	37344000	1976	64.8775	0.902489	1
chr13	117386001	117388000	1975	64.8515	0.263201	1
chr7	25272001	25274000	1973	64.7995	0.8102	1
chr1	189274001	189276000	1970	64.7216	0.264819	1
chr7	35660001	35662000	1969	64.6956	1	1
chr7	55862001	55864000	1969	64.6956	0.80902	1
chr7	43648001	43650000	1968	64.6696	0.804396	1
chr7	30652001	30654000	1967	64.6436	0.831413	1
chr18	13674001	13676000	1967	64.6436	0.265793	1
chr14	21432001	21434000	1962	64.5136	0.267422	1
chr7	35720001	35722000	1960	64.4615	1	1
chr14	39840001	39842000	1960	64.4615	0.268076	1
chr7	27828001	27830000	1955	64.3314	0.807229	1
chr10	62656001	62658000	1954	64.3054	0.270043	1
chr7	34362001	34364000	1951	64.2273	1	1
chr9	83408001	83410000	1947	64.1231	0.272351	1
chr12	92108001	92110000	1945	64.071	0.273013	1
chr7	25858001	25860000	1944	64.0449	0.81364	1
chr12	92106001	92108000	1944	64.0449	0.273344	1
chr7	25060001	25062000	1942	63.9928	0.81345	1
chr7	51834001	51836000	1940	63.9407	0.813138	1
chr7	28744001	28746000	1939	63.9146	0.808157	1
chr7	38080001	38082000	1939	63.9146	0.794724	1
chr7	16438001	16440000	1934	63.7842	0.817569	1
chr7	67192001	67194000	1931	63.7059	0.810633	1
chr7	35556001	35558000	1928	63.6276	1	1
chr7	46422001	46424000	1926	63.5754	0.817648	1
chr7	29762001	29764000	1925	63.5493	0.815453	1
chr7	43514001	43516000	1923	63.497	0.806394	1
chr7	68296001	68298000	1920	63.4186	0.803489	1
chr2	166512001	166514000	1920	63.4186	0.281379	1
chr7	39482001	39484000	1919	63.3925	0.823557	1
chr15	7930001	7932000	1916	63.3141	0.282733	1
chr7	76188001	76190000	1914	63.2618	0.815779	1
chr7	16280001	16282000	1913	63.2357	0.819958	1
chr18	81248001	81250000	1911	63.1834	0.284433	1
chr7	16132001	16134000	1908	63.1049	0.820311	1
chr7	30640001	30642000	1908	63.1049	0.838469	1
chr7	31014001	31016000	1905	63.0264	0.839228	1
chr7	29080001	29082000	1901	62.9217	0.812786	1
chr17	43008001	43010000	1898	62.8431	0.288883	1
chr1	60110001	60112000	1897	62.8169	0.289228	1
chr15	52576001	52578000	1891	62.6597	0.291299	1
chr7	29020001	29022000	1889	62.6073	0.814198	1
chr7	44988001	44990000	1889	62.6073	0.814254	1
chr7	126476001	126478000	1887	62.5548	0.807974	1
chr7	27760001	27762000	1886	62.5286	0.815796	1
chr7	25014001	25016000	1884	62.4762	0.820457	1
chr7	19030001	19032000	1882	62.4237	0.81822	1
chr7	43374001	43376000	1882	62.4237	0.807386	1
chr7	19280001	19282000	1880	62.3712	0.817531	1
chr17	6836001	6838000	1880	62.3712	0.295123	1
chr7	35958001	35960000	1876	62.2662	0.629297	1
chr7	34288001	34290000	1875	62.2399	1	1
chr7	82564001	82566000	1874	62.2137	0.812029	1
chr7	30204001	30206000	1873	62.1874	0.831403	1
chr2	164386001	164388000	1872	62.1612	0.297924	1
chr2	102766001	102768000	1866	62.0035	0.300037	1
chr7	35384001	35386000	1863	61.9246	1	1
chr12	51494001	51496000	1862	61.8983	0.301452	1
chr7	38266001	38268000	1861	61.872	0.795057	1
chr7	43452001	43454000	1859	61.8194	0.81253	1
chr4	142732001	142734000	1859	61.8194	0.302515	1
chr10	120900001	120902000	1859	61.8194	0.302515	1
chr7	65168001	65170000	1857	61.7668	0.828829	1
chr7	36650001	36652000	1856	61.7405	0.767195	1
chr7	97382001	97384000	1855	61.7142	0.817494	1
chr7	35708001	35710000	1854	61.6879	1	1
chr7	35494001	35496000	1850	61.5826	1	1
chr7	35718001	35720000	1845	61.4509	1	1
chr15	97534001	97536000	1845	61.4509	0.307512	1
chr11	16906001	16908000	1844	61.4245	0.30787	1
chr7	81094001	81096000	1840	61.3191	0.819895	1
chr7	35504001	35506000	1837	61.24	1	1
chr16	4910001	4912000	1836	61.2136	0.310752	1
chr7	34342001	34344000	1834	61.1609	1	1
chr7	65758001	65760000	1832	61.1081	0.832253	1
chr7	24756001	24758000	1831	61.0817	0.825843	1
chr19	23180001	23182000	1831	61.0817	0.312562	1
chr7	37322001	37324000	1830	61.0553	0.923938	1
chr10	117716001	117718000	1829	61.0289	0.313288	1
chr7	130876001	130878000	1827	60.9761	0.81326	1
chr7	46490001	46492000	1824	60.8969	0.830474	1
chr6	13434001	13436000	1822	60.8441	0.315838	1
chr7	30912001	30914000	1820	60.7912	0.852109	1
chr1	15782001	15784000	1819	60.7648	0.316934	1
chr1	15784001	15786000	1819	60.7648	0.316934	1
chr7	35686001	35688000	1817	60.712	1	1
chr7	76146001	76148000	1816	60.6855	0.827887	1
chr7	27900001	27902000	1815	60.6591	0.824509	1
chr10	117444001	117446000	1814	60.6326	0.318768	1
chr15	82562001	82564000	1813	60.6062	0.319136	1
chr7	30798001	30800000	1812	60.5798	0.85319	1
chr7	83792001	83794000	1811	60.5533	0.820032	1
chr7	35476001	35478000	1807	60.4475	1	1
chr7	104196001	104198000	1806	60.421	0.823368	1
chr7	66052001	66054000	1799	60.2357	0.835481	1
chr7	132412001	132414000	1798	60.2092	0.818356	1
chr7	54032001	54034000	1795	60.1297	0.832233	1
chr7	34784001	34786000	1794	60.1032	1	1
chr7	25688001	25690000	1793	60.0767	0.832626	1
chr7	112738001	112740000	1793	60.0767	0.831992	1
chr1	152000001	152002000	1791	60.0237	0.327292	1
chr15	14754001	14756000	1788	59.9442	0.328414	1
chr16	63052001	63054000	1785	59.8646	0.329539	1
chr7	4108001	4110000	1784	59.838	0.827715	1
chr7	35510001	35512000	1782	59.785	1	1
chr7	30856001	30858000	1781	59.7584	0.857304	1
chr7	38096001	38098000	1781	59.7584	0.813116	1
chr7	114152001	114154000	1780	59.7319	0.835351	1
chr5	65408001	65410000	1780	59.7319	0.33142	1
chrX	48262001	48264000	1779	59.7053	0.331797	1
chr7	34906001	34908000	1772	59.5194	1	1
chr7	45618001	45620000	1771	59.4929	0.83022	1
chr7	66624001	66626000	1769	59.4397	0.83563	1
chr13	103098001	103100000	1760	59.2004	0.339012	1
chr6	112974001	112976000	1758	59.1471	0.339778	1
chr5	137134001	137136000	1754	59.0406	0.341311	1
chr5	137136001	137138000	1754	59.0406	0.341311	1
chr7	30824001	30826000	1752	58.9874	0.860866	1
chr7	48950001	48952000	1750	58.9341	0.831891	1
chr11	112226001	112228000	1749	58.9075	0.343235	1
chr7	36100001	36102000	1745	58.8009	0.541507	1
chr2	162364001	162366000	1740	58.6676	0.346715	1
chr7	35630001	35632000	1739	58.6409	1	1
chr7	35432001	35434000	1737	58.5875	1	1
chr7	42428001	42430000	1736	58.5608	0.801268	1
chr7	54632001	54634000	1736	58.5608	0.839302	1
chr9	43246001	43248000	1733	58.4808	0.349437	1
chr7	16100001	16102000	1732	58.4541	0.842115	1
chr7	83794001	83796000	1732	58.4541	0.829834	1
chr7	64092001	64094000	1731	58.4274	0.839496	1
chr8	117398001	117400000	1731	58.4274	0.350217	1
chr7	24900001	24902000	1729	58.374	0.839228	1
chr7	30622001	30624000	1727	58.3205	0.860626	1
chr7	29338001	29340000	1726	58.2938	0.835427	1
chr7	15954001	15956000	1725	58.2671	0.842649	1
chr7	35598001	35600000	1723	58.2137	1	1
chr7	67454001	67456000	1719	58.1067	0.834551	1
chr2	128770001	128772000	1717	58.0532	0.35571	1
chr7	46524001	46526000	1716	58.0265	0.843973	1
chr7	73566001	73568000	1714	57.973	0.838523	1
chr7	66430001	66432000	1711	57.8927	0.844293	1
chr7	79624001	79626000	1711	57.8927	0.841091	1
chr4	8830001	8832000	1711	57.8927	0.35808	1
chr7	34304001	34306000	1710	57.8659	1	1
chr7	45890001	45892000	1706	57.7588	0.840933	1
chr7	44974001	44976000	1705	57.7321	0.837191	1
chr7	30266001	30268000	1704	57.7053	0.854048	1
chr7	55820001	55822000	1704	57.7053	0.84196	1
chr11	56244001	56246000	1703	57.6785	0.361256	1
chr7	80748001	80750000	1702	57.6517	0.838372	1
chr7	75616001	75618000	1701	57.6249	0.841785	1
chr7	27402001	27404000	1700	57.5981	0.839251	1
chr7	35590001	35592000	1698	57.5445	1	1
chr7	44494001	44496000	1696	57.4909	0.844243	1
chr7	14012001	14014000	1694	57.4372	0.838501	1
chr7	99212001	99214000	1694	57.4372	0.838235	1
chr10	72528001	72530000	1693	57.4104	0.365251	1
chr17	65324001	65326000	1692	57.3836	0.365652	1
chr8	56656001	56658000	1689	57.3031	0.366857	1
chr7	72438001	72440000	1686	57.2225	0.839135	1
chr7	35834001	35836000	1685	57.1957	0.860195	1
chr7	98276001	98278000	1684	57.1688	0.839504	1
chr7	37072001	37074000	1683	57.142	0.954808	1
chr1	39452001	39454000	1683	57.142	0.369273	1
chr7	6312001	6314000	1682	57.1151	0.827549	1
chr7	104996001	104998000	1682	57.1151	0.83986	1
chr7	16714001	16716000	1680	57.0614	0.849322	1
chr7	30558001	30560000	1679	57.0345	0.864964	1
chr7	88466001	88468000	1678	57.0077	0.839141	1
chr14	79552001	79554000	1678	57.0077	0.371295	1
chr7	65078001	65080000	1676	56.9539	0.851127	1
chr7	27838001	27840000	1669	56.7656	0.842699	1
chr7	51434001	51436000	1669	56.7656	0.846286	1
chr7	31044001	31046000	1667	56.7118	0.867815	1
chr18	85764001	85766000	1667	56.7118	0.375766	1
chr7	39550001	39552000	1666	56.6849	0.857558	1
chr7	30688001	30690000	1660	56.5234	0.870549	1
chr11	59570001	59572000	1658	56.4695	0.379449	1
chr7	36816001	36818000	1654	56.3617	0.893402	1
chr7	39574001	39576000	1654	56.3617	0.85985	1
chr7	34162001	34164000	1651	56.2808	0.981392	1
chr7	82784001	82786000	1649	56.2269	0.839821	1
chr7	19310001	19312000	1648	56.1999	0.846255	1
chr6	43388001	43390000	1646	56.1459	0.384394	1
chr7	84158001	84160000	1645	56.1189	0.840972	1
chr6	30594001	30596000	1643	56.065	0.385636	1
chrX	57434001	57436000	1642	56.038	0.386051	1
chr7	43466001	43468000	1641	56.011	0.839988	1
chr7	104704001	104706000	1641	56.011	0.844594	1
chr2	77914001	77916000	1641	56.011	0.386466	1
chr17	73326001	73328000	1641	56.011	0.386466	1
chr9	21708001	21710000	1640	55.984	0.386881	1
chr7	36090001	36092000	1639	55.957	0.55641	1
chr6	96588001	96590000	1632	55.7678	0.390212	1
chr10	117706001	117708000	1631	55.7408	0.39063	1
chr7	45318001	45320000	1630	55.7138	0.845876	1
chr7	46242001	46244000	1629	55.6867	0.853686	1
chr4	106966001	106968000	1629	55.6867	0.391466	1
chr7	36210001	36212000	1628	55.6597	0.541665	1
chr7	36212001	36214000	1628	55.6597	0.541867	1
chr7	119668001	119670000	1627	55.6326	0.835379	1
chr13	71936001	71938000	1627	55.6326	0.392303	1
chr7	30020001	30022000	1626	55.6056	0.857793	1
chr7	83618001	83620000	1625	55.5785	0.843016	1
chr3	55368001	55370000	1625	55.5785	0.393142	1
chr19	27280001	27282000	1624	55.5515	0.393561	1
chr7	19330001	19332000	1622	55.4973	0.849426	1
chr7	143918001	143920000	1622	55.4973	0.842932	1
chr7	130328001	130330000	1619	55.4161	0.83864	1
chr7	56860001	56862000	1618	55.389	0.850886	1
chr7	29274001	29276000	1615	55.3078	0.848917	1
chr7	30740001	30742000	1615	55.3078	0.877159	1
chr3	109822001	109824000	1615	55.3078	0.397349	1
chr16	17302001	17304000	1615	55.3078	0.397349	1
chr18	39748001	39750000	1615	55.3078	0.397349	1
chr7	30726001	30728000	1613	55.2536	0.877177	1
chr4	154588001	154590000	1613	55.2536	0.398194	1
chr7	44606001	44608000	1611	55.1994	0.853422	1
chr7	37744001	37746000	1609	55.1452	0.873327	1
chr19	6354001	6356000	1608	55.1181	0.400311	1
chr7	30738001	30740000	1606	55.0638	0.878258	1
chr17	31802001	31804000	1606	55.0638	0.40116	1
chr7	37450001	37452000	1605	55.0367	0.930225	1
chr7	58604001	58606000	1604	55.0096	0.849079	1
chr10	87774001	87776000	1602	54.9553	0.40286	1
chr6	143682001	143684000	1600	54.901	0.403712	1
chr15	88868001	88870000	1600	54.901	0.403712	1
chr17	41060001	41062000	1600	54.901	0.403712	1
chr16	4172001	4174000	1598	54.8467	0.404565	1
chr7	3420001	3422000	1597	54.8196	0.852428	1
chr7	139654001	139656000	1596	54.7924	0.84595	1
chr7	34266001	34268000	1595	54.7653	1	1
chr7	35664001	35666000	1594	54.7381	1	1
chr7	109696001	109698000	1594	54.7381	0.847918	1
chr9	42524001	42526000	1593	54.7109	0.406702	1
chr7	34152001	34154000	1592	54.6838	0.981449	1
chr7	109794001	109796000	1592	54.6838	0.848168	1
chr4	109444001	109446000	1592	54.6838	0.40713	1
chr7	29430001	29432000	1590	54.6294	0.853029	1
chr7	30748001	30750000	1588	54.5751	0.880675	1
chr4	11818001	11820000	1587	54.5479	0.409275	1
chr7	100914001	100916000	1585	54.4935	0.849802	1
chr14	89466001	89468000	1584	54.4663	0.410565	1
chr7	16388001	16390000	1582	54.4119	0.861343	1
chr11	69370001	69372000	1582	54.4119	0.411426	1
chr7	35462001	35464000	1581	54.3847	1	1
chr7	35736001	35738000	1580	54.3575	1	1
chr6	55620001	55622000	1578	54.303	0.413153	1
chr6	55622001	55624000	1578	54.303	0.413153	1
chr7	72136001	72138000	1575	54.2213	0.851851	1
chr5	62632001	62634000	1574	54.1941	0.414883	1
chr7	73028001	73030000	1573	54.1669	0.85503	1
chr1	159876001	159878000	1567	54.0034	0.417922	1
chr7	4906001	4908000	1566	53.9761	0.850751	1
chr7	34540001	34542000	1566	53.9761	1	1
chr1	57466001	57468000	1566	53.9761	0.418357	1
chr7	24528001	24530000	1565	53.9488	0.857734	1
chr7	38138001	38140000	1564	53.9216	0.837444	1
chr7	79846001	79848000	1564	53.9216	0.858844	1
chr10	117714001	117716000	1563	53.8943	0.419664	1
chr7	44404001	44406000	1562	53.867	0.861935	1
chr13	31374001	31376000	1561	53.8397	0.420537	1
chr7	19130001	19132000	1560	53.8124	0.857924	1
chr7	30456001	30458000	1560	53.8124	0.877136	1
chr19	27908001	27910000	1560	53.8124	0.420973	1
chr14	64330001	64332000	1559	53.7851	0.42141	1
chr7	16790001	16792000	1558	53.7579	0.864581	1
chr7	30490001	30492000	1558	53.7579	0.878307	1
chr6	53766001	53768000	1558	53.7579	0.421848	1
chr7	104472001	104474000	1555	53.676	0.855013	1
chr7	37336001	37338000	1554	53.6486	0.95684	1
chr7	45810001	45812000	1550	53.5394	0.859606	1
chr7	6364001	6366000	1549	53.5121	0.843829	1
chr19	29216001	29218000	1548	53.4847	0.426235	1
chr7	19234001	19236000	1547	53.4574	0.859158	1
chr7	24068001	24070000	1547	53.4574	0.857442	1
chr7	68094001	68096000	1547	53.4574	0.850943	1
chr7	109634001	109636000	1547	53.4574	0.853798	1
chr7	102270001	102272000	1546	53.4301	0.853798	1
chr2	69976001	69978000	1544	53.3754	0.427998	1
chr7	63460001	63462000	1543	53.348	0.859286	1
chr7	34508001	34510000	1542	53.3207	1	1
chr7	51732001	51734000	1542	53.3207	0.862553	1
chr7	102422001	102424000	1542	53.3207	0.854343	1
chr10	110376001	110378000	1542	53.3207	0.42888	1
chr13	42894001	42896000	1541	53.2933	0.429322	1
chr7	49278001	49280000	1540	53.266	0.858494	1
chr7	36500001	36502000	1539	53.2386	0.690933	1
chr7	36666001	36668000	1538	53.2112	0.817923	1
chr7	35414001	35416000	1537	53.1839	1	1
chr7	84338001	84340000	1537	53.1839	0.854612	1
chr7	84340001	84342000	1537	53.1839	0.854613	1
chr7	27336001	27338000	1536	53.1565	0.859839	1
chr7	35766001	35768000	1536	53.1565	1	1
chr7	19252001	19254000	1532	53.0469	0.860968	1
chr7	95760001	95762000	1532	53.0469	0.855473	1
chr4	94808001	94810000	1532	53.0469	0.43331	1
chr7	34156001	34158000	1531	53.0196	0.992169	1
chr7	64234001	64236000	1531	53.0196	0.865318	1
chr7	64236001	64238000	1531	53.0196	0.865329	1
chr7	106720001	106722000	1530	52.9922	0.859653	1
chr7	27180001	27182000	1528	52.9374	0.861185	1
chr6	33230001	33232000	1527	52.9099	0.435535	1
chr9	25974001	25976000	1525	52.8551	0.436427	1
chr7	37984001	37986000	1524	52.8277	0.853958	1
chr8	77308001	77310000	1524	52.8277	0.436873	1
chr7	101664001	101666000	1523	52.8003	0.856802	1
chr7	109586001	109588000	1523	52.8003	0.856811	1
chr7	17636001	17638000	1522	52.7728	0.86788	1
chr7	74934001	74936000	1522	52.7728	0.863779	1
chr7	29816001	29818000	1521	52.7454	0.86673	1
chr7	31202001	31204000	1521	52.7454	0.875647	1
chr7	44560001	44562000	1521	52.7454	0.865299	1
chr7	49124001	49126000	1520	52.718	0.860769	1
chr7	13342001	13344000	1518	52.6631	0.857196	1
chr7	24786001	24788000	1518	52.6631	0.865034	1
chr7	7296001	7298000	1517	52.6357	0.844199	1
chr7	16042001	16044000	1517	52.6357	0.868868	1
chr7	64284001	64286000	1517	52.6357	0.867361	1
chr6	45096001	45098000	1517	52.6357	0.440004	1
chr9	86562001	86564000	1517	52.6357	0.440004	1
chr7	63942001	63944000	1516	52.6082	0.865464	1
chr7	35606001	35608000	1513	52.5258	1	1
chr7	49694001	49696000	1513	52.5258	0.862671	1
chr7	81780001	81782000	1511	52.4709	0.858553	1
chr7	34594001	34596000	1508	52.3885	1	1
chr7	56002001	56004000	1507	52.361	0.866301	1
chr7	19422001	19424000	1506	52.3335	0.863596	1
chr6	19196001	19198000	1506	52.3335	0.444951	1
chr9	84242001	84244000	1505	52.306	0.445402	1
chr18	26074001	26076000	1505	52.306	0.445402	1
chr7	44962001	44964000	1503	52.251	0.862512	1
chr7	110696001	110698000	1503	52.251	0.860396	1
chr7	3424001	3426000	1502	52.2235	0.864314	1
chr4	10464001	10466000	1502	52.2235	0.446757	1
chr4	10466001	10468000	1502	52.2235	0.446757	1
chr7	58612001	58614000	1501	52.196	0.861941	1
chr7	35542001	35544000	1497	52.086	1	1
chr7	35488001	35490000	1495	52.0309	1	1
chr7	37364001	37366000	1495	52.0309	0.959856	1
chr7	64186001	64188000	1495	52.0309	0.86955	1
chr7	64188001	64190000	1495	52.0309	0.869562	1
chr7	35446001	35448000	1491	51.9207	1	1
chr7	79342001	79344000	1491	51.9207	0.869197	1
chr15	91050001	91052000	1491	51.9207	0.451747	1
chr7	3714001	3716000	1490	51.8932	0.865525	1
chr7	19532001	19534000	1489	51.8656	0.86533	1
chr7	34180001	34182000	1489	51.8656	1	1
chr14	16866001	16868000	1488	51.8381	0.453113	1
chr7	35836001	35838000	1487	51.8105	0.880546	1
chr7	83830001	83832000	1487	51.8105	0.860418	1
chr7	113150001	113152000	1487	51.8105	0.871417	1
chr7	4862001	4864000	1485	51.7554	0.86115	1
chr10	117710001	117712000	1483	51.7002	0.455395	1
chr7	65872001	65874000	1481	51.6451	0.87587	1
chr17	23966001	23968000	1481	51.6451	0.45631	1
chr7	37584001	37586000	1479	51.5899	0.919028	1
chr7	105196001	105198000	1479	51.5899	0.865458	1
chr7	112934001	112936000	1479	51.5899	0.871842	1
chr16	44538001	44540000	1479	51.5899	0.457226	1
chr7	38124001	38126000	1478	51.5623	0.848991	1
chr7	36812001	36814000	1476	51.5071	0.914004	1
chr7	37298001	37300000	1476	51.5071	0.972155	1
chr7	39836001	39838000	1476	51.5071	0.887603	1
chr17	24516001	24518000	1476	51.5071	0.458601	1
chr7	114184001	114186000	1475	51.4795	0.873431	1
chr7	141646001	141648000	1472	51.3967	0.862436	1
chr7	48468001	48470000	1470	51.3414	0.866881	1
chr7	54548001	54550000	1470	51.3414	0.872617	1
chr7	101902001	101904000	1470	51.3414	0.863323	1
chr7	113344001	113346000	1470	51.3414	0.873949	1
chr7	19458001	19460000	1469	51.3138	0.868103	1
chr7	100536001	100538000	1469	51.3138	0.864819	1
chr5	118140001	118142000	1469	51.3138	0.46182	1
chr7	16502001	16504000	1468	51.2861	0.875761	1
chr7	74702001	74704000	1468	51.2861	0.870417	1
chr3	151070001	151072000	1467	51.2585	0.462742	1
chr7	30062001	30064000	1466	51.2309	0.878823	1
chr3	151210001	151212000	1466	51.2309	0.463203	1
chr7	101116001	101118000	1465	51.2032	0.864566	1
chr10	40088001	40090000	1465	51.2032	0.463665	1
chr7	16888001	16890000	1464	51.1756	0.876342	1
chr7	44304001	44306000	1463	51.1479	0.875065	1
chr11	43990001	43992000	1463	51.1479	0.464589	1
chr7	113364001	113366000	1462	51.1203	0.874987	1
chr7	44624001	44626000	1461	51.0926	0.871961	1
chr7	75712001	75714000	1461	51.0926	0.871863	1
chr7	114200001	114202000	1461	51.0926	0.875166	1
chr13	89184001	89186000	1461	51.0926	0.465514	1
chr2	168618001	168620000	1460	51.0649	0.465977	1
chr7	107642001	107644000	1459	51.0373	0.867447	1
chr7	109230001	109232000	1459	51.0373	0.865043	1
chr7	82668001	82670000	1458	51.0096	0.863736	1
chr7	135486001	135488000	1458	51.0096	0.862403	1
chr7	30258001	30260000	1457	50.9819	0.884817	1
chr14	40432001	40434000	1456	50.9542	0.467831	1
chr7	63866001	63868000	1454	50.8989	0.872783	1
chr3	14964001	14966000	1454	50.8989	0.468759	1
chr7	35440001	35442000	1453	50.8712	1	1
chr7	65552001	65554000	1453	50.8712	0.879814	1
chr5	112394001	112396000	1453	50.8712	0.469224	1
chr5	112396001	112398000	1453	50.8712	0.469224	1
chr8	108230001	108232000	1453	50.8712	0.469224	1
chr15	80150001	80152000	1453	50.8712	0.469224	1
chr4	136820001	136822000	1452	50.8435	0.469689	1
chr15	102922001	102924000	1452	50.8435	0.469689	1
chr7	79676001	79678000	1451	50.8158	0.87348	1
chr5	150522001	150524000	1450	50.7881	0.470619	1
chr15	58300001	58302000	1450	50.7881	0.470619	1
chr7	139696001	139698000	1449	50.7603	0.864348	1
chr7	72310001	72312000	1448	50.7326	0.868413	1
chr7	16494001	16496000	1447	50.7049	0.878392	1
chr7	31000001	31002000	1447	50.7049	0.897102	1
chr7	44986001	44988000	1447	50.7049	0.869337	1
chr10	61986001	61988000	1447	50.7049	0.472017	1
chr7	18716001	18718000	1446	50.6772	0.873802	1
chr7	30308001	30310000	1446	50.6772	0.887509	1
chr7	111538001	111540000	1446	50.6772	0.870457	1
chr7	30536001	30538000	1445	50.6495	0.893774	1
chr7	5088001	5090000	1444	50.6217	0.864863	1
chr7	28436001	28438000	1444	50.6217	0.870322	1
chr7	30890001	30892000	1443	50.594	0.899643	1
chr7	52196001	52198000	1441	50.5385	0.875737	1
chr7	80572001	80574000	1441	50.5385	0.871689	1
chr7	90160001	90162000	1441	50.5385	0.868064	1
chr9	107338001	107340000	1441	50.5385	0.47482	1
chr7	80464001	80466000	1440	50.5108	0.872233	1
chr7	100824001	100826000	1438	50.4553	0.868313	1
chr7	104464001	104466000	1437	50.4275	0.869779	1
chr14	34422001	34424000	1437	50.4275	0.476693	1
chr7	16002001	16004000	1436	50.3998	0.878942	1
chr2	180886001	180888000	1436	50.3998	0.477162	1
chr12	51764001	51766000	1436	50.3998	0.477162	1
chr7	66456001	66458000	1435	50.372	0.878664	1
chr9	59902001	59904000	1434	50.3442	0.478101	1
chr7	81466001	81468000	1433	50.3164	0.869297	1
chr7	123122001	123124000	1432	50.2887	0.865583	1
chr9	23296001	23298000	1432	50.2887	0.47904	1
chr7	24930001	24932000	1431	50.2609	0.87664	1
chr7	35870001	35872000	1431	50.2609	0.816759	1
chr12	80382001	80384000	1431	50.2609	0.47951	1
chr7	112700001	112702000	1430	50.2331	0.877232	1
chr1	70744001	70746000	1430	50.2331	0.479981	1
chr10	87486001	87488000	1430	50.2331	0.479981	1
chr7	4564001	4566000	1429	50.2053	0.869897	1
chr7	35454001	35456000	1429	50.2053	1	1
chr7	126782001	126784000	1429	50.2053	0.864435	1
chr18	23536001	23538000	1429	50.2053	0.480452	1
chr7	55854001	55856000	1428	50.1775	0.876444	1
chr6	94234001	94236000	1428	50.1775	0.480923	1
chr13	42090001	42092000	1426	50.1219	0.481865	1
chr15	73884001	73886000	1426	50.1219	0.481865	1
chr18	14686001	14688000	1426	50.1219	0.481865	1
chr7	44758001	44760000	1425	50.0941	0.874628	1
chr7	54858001	54860000	1424	50.0663	0.878162	1
chr14	101436001	101438000	1424	50.0663	0.482809	1
chr7	16072001	16074000	1423	50.0385	0.880738	1
chr3	112506001	112508000	1423	50.0385	0.483281	1
chr16	36018001	36020000	1423	50.0385	0.483281	1
chr7	35500001	35502000	1422	50.0107	1	1
chr6	145840001	145842000	1422	50.0107	0.483754	1
chr7	40028001	40030000	1418	49.8993	0.895491	1
chr9	85702001	85704000	1417	49.8715	0.48612	1
chr13	113208001	113210000	1417	49.8715	0.48612	1
chr15	5410001	5412000	1417	49.8715	0.48612	1
chr7	105622001	105624000	1414	49.788	0.87402	1
chr2	50916001	50918000	1414	49.788	0.487543	1
chr7	49220001	49222000	1413	49.7601	0.87432	1
chr9	54408001	54410000	1413	49.7601	0.488017	1
chr18	74862001	74864000	1412	49.7323	0.488492	1
chr7	130652001	130654000	1410	49.6765	0.864991	1
chr18	74860001	74862000	1410	49.6765	0.489443	1
chr7	19284001	19286000	1409	49.6486	0.876272	1
chr7	35520001	35522000	1409	49.6486	1	1
chr7	38198001	38200000	1409	49.6486	0.853703	1
chr7	44380001	44382000	1408	49.6208	0.881467	1
chr9	34912001	34914000	1408	49.6208	0.490395	1
chr7	68038001	68040000	1407	49.5929	0.868833	1
chr7	116338001	116340000	1407	49.5929	0.873832	1
chr4	28910001	28912000	1406	49.565	0.491348	1
chr7	3326001	3328000	1404	49.5092	0.876585	1
chr7	3328001	3330000	1404	49.5092	0.876586	1
chr7	105588001	105590000	1404	49.5092	0.875249	1
chr7	35728001	35730000	1402	49.4534	1	1
chr6	14060001	14062000	1402	49.4534	0.493256	1
chr18	62842001	62844000	1402	49.4534	0.493256	1
chr7	30196001	30198000	1401	49.4255	0.890275	1
chr7	36366001	36368000	1401	49.4255	0.618565	1
chr7	79330001	79332000	1401	49.4255	0.880519	1
chr12	31840001	31842000	1401	49.4255	0.493734	1
chr7	17744001	17746000	1399	49.3697	0.88304	1
chr7	68020001	68022000	1399	49.3697	0.869958	1
chr1	156226001	156228000	1399	49.3697	0.49469	1
chr7	27378001	27380000	1398	49.3418	0.877069	1
chr6	39174001	39176000	1398	49.3418	0.495168	1
chr7	56166001	56168000	1397	49.3139	0.879837	1
chr7	27656001	27658000	1396	49.2859	0.876987	1
chr7	35602001	35604000	1396	49.2859	1	1
chr5	151246001	151248000	1396	49.2859	0.496126	1
chr7	35492001	35494000	1395	49.258	1	1
chr7	80458001	80460000	1395	49.258	0.877906	1
chr7	133330001	133332000	1395	49.258	0.869392	1
chrX	156888001	156890000	1395	49.258	0.496605	1
chr7	33580001	33582000	1394	49.2301	0.718164	1
chr6	31352001	31354000	1394	49.2301	0.497085	1
chr17	80710001	80712000	1394	49.2301	0.497085	1
chr6	42538001	42540000	1393	49.2021	0.497564	1
chr10	42564001	42566000	1393	49.2021	0.497564	1
chr7	24932001	24934000	1392	49.1742	0.88155	1
chr7	27294001	27296000	1392	49.1742	0.877979	1
chr7	126304001	126306000	1392	49.1742	0.869884	1
chr19	23438001	23440000	1391	49.1462	0.498525	1
chr1	3358001	3360000	1390	49.1183	0.499005	1
chr7	81806001	81808000	1389	49.0903	0.873772	1
chr7	137852001	137854000	1389	49.0903	0.871339	1
chr8	68780001	68782000	1389	49.0903	0.499486	1
chr7	128052001	128054000	1388	49.0624	0.867692	1
chr7	129478001	129480000	1388	49.0624	0.867117	1
chr7	129480001	129482000	1388	49.0624	0.867117	1
chr7	122746001	122748000	1387	49.0344	0.87051	1
chr10	84100001	84102000	1387	49.0344	0.500448	1
chr3	86050001	86052000	1386	49.0064	0.500929	1
chr7	64574001	64576000	1384	48.9505	0.885648	1
chr8	14418001	14420000	1384	48.9505	0.501893	1
chr7	113570001	113572000	1382	48.8945	0.885302	1
chr7	34134001	34136000	1380	48.8385	0.995217	1
chr7	49162001	49164000	1380	48.8385	0.878379	1
chr7	24754001	24756000	1379	48.8105	0.882316	1
chr7	44522001	44524000	1379	48.8105	0.883611	1
chr7	58628001	58630000	1379	48.8105	0.87721	1
chr7	23948001	23950000	1378	48.7825	0.878051	1
chr7	70764001	70766000	1378	48.7825	0.871023	1
chr7	70766001	70768000	1378	48.7825	0.87103	1
chr7	89526001	89528000	1378	48.7825	0.876377	1
chr8	122872001	122874000	1378	48.7825	0.504789	1
chr14	63178001	63180000	1377	48.7545	0.505273	1
chr7	30892001	30894000	1376	48.7265	0.908085	1
chr7	45808001	45810000	1376	48.7265	0.881413	1
chr7	64770001	64772000	1376	48.7265	0.887592	1
chr7	64772001	64774000	1376	48.7265	0.887601	1
chr1	57402001	57404000	1375	48.6985	0.506241	1
chr14	67094001	67096000	1375	48.6985	0.506241	1
chr7	109656001	109658000	1374	48.6705	0.875468	1
chr7	111882001	111884000	1374	48.6705	0.880959	1
chr10	128022001	128024000	1374	48.6705	0.506725	1
chr7	46596001	46598000	1372	48.6144	0.88713	1
chr7	99358001	99360000	1372	48.6144	0.878414	1
chr8	90764001	90766000	1371	48.5864	0.50818	1
chr7	35738001	35740000	1370	48.5584	1	1
chr4	116880001	116882000	1370	48.5584	0.508665	1
chr7	46350001	46352000	1369	48.5303	0.886929	1
chr7	30016001	30018000	1368	48.5023	0.890088	1
chr7	46620001	46622000	1368	48.5023	0.887632	1
chr7	79896001	79898000	1368	48.5023	0.883282	1
chr7	134154001	134156000	1368	48.5023	0.873267	1
chr1	186538001	186540000	1368	48.5023	0.509637	1
chr15	89564001	89566000	1368	48.5023	0.509637	1
chr7	19470001	19472000	1367	48.4742	0.880865	1
chr7	40662001	40664000	1367	48.4742	0.889233	1
chr15	11866001	11868000	1367	48.4742	0.510123	1
chr7	35976001	35978000	1366	48.4462	0.667623	1
chr7	44964001	44966000	1366	48.4462	0.879683	1
chr2	103450001	103452000	1366	48.4462	0.510609	1
chr7	28440001	28442000	1365	48.4181	0.880235	1
chr7	122020001	122022000	1365	48.4181	0.87169	1
chr7	141760001	141762000	1365	48.4181	0.87589	1
chr7	58462001	58464000	1362	48.3339	0.879686	1
chr7	79930001	79932000	1362	48.3339	0.88393	1
chr15	99918001	99920000	1362	48.3339	0.512556	1
chr7	28580001	28582000	1361	48.3059	0.880487	1
chr7	46656001	46658000	1361	48.3059	0.888495	1
chr5	150634001	150636000	1358	48.2216	0.514508	1
chr9	56572001	56574000	1358	48.2216	0.514508	1
chr7	114438001	114440000	1357	48.1935	0.887816	1
chr6	64998001	65000000	1357	48.1935	0.514996	1
chr7	36808001	36810000	1356	48.1654	0.927288	1
chrX	6322001	6324000	1356	48.1654	0.515485	1
chr7	97832001	97834000	1355	48.1373	0.880363	1
chr3	90170001	90172000	1355	48.1373	0.515974	1
chr12	49518001	49520000	1354	48.1092	0.516463	1
chr7	102252001	102254000	1353	48.0811	0.877981	1
chr18	29332001	29334000	1353	48.0811	0.516953	1
chr7	79030001	79032000	1352	48.053	0.88713	1
chr7	35706001	35708000	1350	47.9968	1	1
chr7	35804001	35806000	1350	47.9968	0.974444	1
chr7	40160001	40162000	1350	47.9968	0.903056	1
chr7	35626001	35628000	1349	47.9686	1	1
chr7	135202001	135204000	1349	47.9686	0.876013	1
chr7	37192001	37194000	1348	47.9405	0.99836	1
chr7	47046001	47048000	1348	47.9405	0.888867	1
chr7	109558001	109560000	1348	47.9405	0.878761	1
chr7	30424001	30426000	1347	47.9124	0.90309	1
chr7	34258001	34260000	1347	47.9124	1	1
chr7	35572001	35574000	1347	47.9124	1	1
chr7	38202001	38204000	1347	47.9124	0.861279	1
chr11	4478001	4480000	1347	47.9124	0.519894	1
chr17	79468001	79470000	1347	47.9124	0.519894	1
chr18	12212001	12214000	1345	47.8561	0.520877	1
chr7	134972001	134974000	1344	47.8279	0.876581	1
chr13	46984001	46986000	1344	47.8279	0.521368	1
chr7	116410001	116412000	1343	47.7998	0.881501	1
chr1	75414001	75416000	1343	47.7998	0.52186	1
chr2	117666001	117668000	1343	47.7998	0.52186	1
chr2	117668001	117670000	1343	47.7998	0.52186	1
chr7	34202001	34204000	1342	47.7716	1	1
chr2	50596001	50598000	1342	47.7716	0.522352	1
chr2	50594001	50596000	1341	47.7435	0.522845	1
chr10	117514001	117516000	1341	47.7435	0.522845	1
chr7	45016001	45018000	1340	47.7153	0.882565	1
chr7	73778001	73780000	1340	47.7153	0.88566	1
chr7	100672001	100674000	1340	47.7153	0.880822	1
chr7	111442001	111444000	1340	47.7153	0.883378	1
chr7	25752001	25754000	1339	47.6871	0.889367	1
chr7	89548001	89550000	1339	47.6871	0.881266	1
chr8	120286001	120288000	1339	47.6871	0.52383	1
chr7	73276001	73278000	1338	47.6589	0.885068	1
chr7	90886001	90888000	1336	47.6026	0.88062	1
chr2	154506001	154508000	1336	47.6026	0.52531	1
chr2	165574001	165576000	1336	47.6026	0.52531	1
chr2	166340001	166342000	1336	47.6026	0.52531	1
chr4	8014001	8016000	1336	47.6026	0.52531	1
chr1	59866001	59868000	1335	47.5744	0.525803	1
chr10	97278001	97280000	1335	47.5744	0.525803	1
chr7	16396001	16398000	1334	47.5462	0.892502	1
chr7	30482001	30484000	1334	47.5462	0.906305	1
chr7	75430001	75432000	1334	47.5462	0.887651	1
chr7	119012001	119014000	1334	47.5462	0.872397	1
chr5	86220001	86222000	1334	47.5462	0.526297	1
chr7	25220001	25222000	1333	47.518	0.889974	1
chr7	25424001	25426000	1333	47.518	0.890275	1
chr7	27492001	27494000	1331	47.4616	0.885326	1
chr7	29244001	29246000	1331	47.4616	0.884377	1
chr7	36810001	36812000	1331	47.4616	0.931406	1
chr7	65064001	65066000	1331	47.4616	0.894377	1
chr7	75828001	75830000	1331	47.4616	0.888284	1
chr7	24518001	24520000	1329	47.4052	0.887292	1
chr7	55890001	55892000	1329	47.4052	0.888838	1
chr14	56626001	56628000	1329	47.4052	0.528771	1
chr7	19028001	19030000	1328	47.377	0.88743	1
chr1	86160001	86162000	1328	47.377	0.529266	1
chr8	93358001	93360000	1328	47.377	0.529266	1
chr10	25380001	25382000	1328	47.377	0.529266	1
chr13	63254001	63256000	1328	47.377	0.529266	1
chr7	19566001	19568000	1327	47.3487	0.885552	1
chr7	26610001	26612000	1327	47.3487	0.888304	1
chr7	40844001	40846000	1326	47.3205	0.888134	1
chr7	51888001	51890000	1326	47.3205	0.889867	1
chr7	63648001	63650000	1326	47.3205	0.887581	1
chr7	63650001	63652000	1326	47.3205	0.887593	1
chr7	35758001	35760000	1325	47.2923	1	1
chr5	31968001	31970000	1325	47.2923	0.530754	1
chr6	8490001	8492000	1324	47.264	0.53125	1
chr1	193006001	193008000	1323	47.2358	0.531747	1
chr11	62758001	62760000	1323	47.2358	0.531747	1
chr15	86038001	86040000	1323	47.2358	0.531747	1
chr7	19604001	19606000	1322	47.2076	0.886047	1
chr7	47114001	47116000	1322	47.2076	0.891772	1
chr1	93380001	93382000	1322	47.2076	0.532243	1
chr2	38994001	38996000	1321	47.1793	0.53274	1
chr2	75972001	75974000	1321	47.1793	0.53274	1
chr7	39586001	39588000	1320	47.151	0.90221	1
chr7	86776001	86778000	1320	47.151	0.883577	1
chr7	35722001	35724000	1319	47.1228	1	1
chr7	37882001	37884000	1319	47.1228	0.890546	1
chr7	91786001	91788000	1319	47.1228	0.881903	1
chr6	30584001	30586000	1319	47.1228	0.533735	1
chr12	105574001	105576000	1319	47.1228	0.533735	1
chr7	31132001	31134000	1318	47.0945	0.906831	1
chr10	83336001	83338000	1318	47.0945	0.534233	1
chr7	37374001	37376000	1317	47.0663	0.980781	1
chr7	51862001	51864000	1317	47.0663	0.89097	1
chr11	109994001	109996000	1317	47.0663	0.534731	1
chr1	133488001	133490000	1316	47.038	0.535229	1
chr14	108458001	108460000	1316	47.038	0.535229	1
chr7	67086001	67088000	1315	47.0097	0.888478	1
chr7	5020001	5022000	1314	46.9814	0.881616	1
chr7	29118001	29120000	1314	46.9814	0.886118	1
chr7	84650001	84652000	1314	46.9814	0.882848	1
chr4	21904001	21906000	1313	46.9531	0.536725	1
chr7	46796001	46798000	1312	46.9249	0.894416	1
chr7	19860001	19862000	1311	46.8966	0.886558	1
chr7	43634001	43636000	1311	46.8966	0.885945	1
chr7	49158001	49160000	1311	46.8966	0.88705	1
chr7	133642001	133644000	1311	46.8966	0.880149	1
chr5	84918001	84920000	1311	46.8966	0.537724	1
chr7	30546001	30548000	1310	46.8683	0.911079	1
chr7	72080001	72082000	1309	46.84	0.884981	1
chr7	83882001	83884000	1308	46.8116	0.882921	1
chr2	55550001	55552000	1308	46.8116	0.539223	1
chr6	113120001	113122000	1308	46.8116	0.539223	1
chr7	30916001	30918000	1307	46.7833	0.916573	1
chr7	34136001	34138000	1307	46.7833	1	1
chr14	56696001	56698000	1307	46.7833	0.539723	1
chr14	63378001	63380000	1307	46.7833	0.539723	1
chr7	44386001	44388000	1304	46.6984	0.894507	1
chr7	64276001	64278000	1304	46.6984	0.894088	1
chr2	38992001	38994000	1304	46.6984	0.541226	1
chr6	115600001	115602000	1304	46.6984	0.541226	1
chr7	122072001	122074000	1303	46.67	0.879593	1
chr6	126158001	126160000	1303	46.67	0.541727	1
chr2	113392001	113394000	1302	46.6417	0.542228	1
chr3	123716001	123718000	1302	46.6417	0.542228	1
chr8	28980001	28982000	1302	46.6417	0.542228	1
chr7	28582001	28584000	1301	46.6134	0.88803	1
chr7	29006001	29008000	1301	46.6134	0.8876	1
chr5	29676001	29678000	1301	46.6134	0.54273	1
chr6	100646001	100648000	1301	46.6134	0.54273	1
chrX	145718001	145720000	1301	46.6134	0.54273	1
chr7	82680001	82682000	1300	46.585	0.883562	1
chr7	136698001	136700000	1300	46.585	0.882392	1
chr1	133486001	133488000	1300	46.585	0.543232	1
chr19	6886001	6888000	1300	46.585	0.543232	1
chr2	21276001	21278000	1299	46.5567	0.543734	1
chr18	14276001	14278000	1298	46.5283	0.544237	1
chr18	73396001	73398000	1298	46.5283	0.544237	1
chr7	30834001	30836000	1297	46.5	0.918179	1
chr7	35530001	35532000	1297	46.5	1	1
chr4	3986001	3988000	1297	46.5	0.544739	1
chr11	95860001	95862000	1297	46.5	0.544739	1
chr19	36110001	36112000	1297	46.5	0.544739	1
chr7	16008001	16010000	1296	46.4716	0.896577	1
chr7	37406001	37408000	1296	46.4716	0.977777	1
chr7	73816001	73818000	1295	46.4432	0.891375	1
chr7	24622001	24624000	1294	46.4149	0.892293	1
chr7	37884001	37886000	1294	46.4149	0.893455	1
chr7	38082001	38084000	1294	46.4149	0.874776	1
chr18	89734001	89736000	1294	46.4149	0.546248	1
chr7	6544001	6546000	1293	46.3865	0.874989	1
chr7	79736001	79738000	1293	46.3865	0.89319	1
chr7	97590001	97592000	1293	46.3865	0.887925	1
chr7	27588001	27590000	1292	46.3581	0.890128	1
chr7	35594001	35596000	1292	46.3581	1	1
chr7	130658001	130660000	1292	46.3581	0.879804	1
chr5	7546001	7548000	1292	46.3581	0.547256	1
chr5	65748001	65750000	1292	46.3581	0.547256	1
chr5	119618001	119620000	1291	46.3297	0.54776	1
chr6	143954001	143956000	1291	46.3297	0.54776	1
chr7	31058001	31060000	1289	46.2729	0.914786	1
chr7	63128001	63130000	1289	46.2729	0.889517	1
chr7	81960001	81962000	1288	46.2445	0.886076	1
chr7	81962001	81964000	1288	46.2445	0.886071	1
chr7	19508001	19510000	1287	46.2161	0.890794	1
chr7	35988001	35990000	1287	46.2161	0.664367	1
chr9	69432001	69434000	1287	46.2161	0.549778	1
chr11	68280001	68282000	1287	46.2161	0.549778	1
chr9	56444001	56446000	1286	46.1877	0.550283	1
chr7	47112001	47114000	1285	46.1593	0.896445	1
chr7	89656001	89658000	1285	46.1593	0.888001	1
chr4	130794001	130796000	1285	46.1593	0.550789	1
chr7	34160001	34162000	1284	46.1309	1	1
chr7	46638001	46640000	1284	46.1309	0.898208	1
chr7	35780001	35782000	1283	46.1025	1	1
chr10	22288001	22290000	1283	46.1025	0.5518	1
chr7	24352001	24354000	1282	46.074	0.89225	1
chr12	110086001	110088000	1282	46.074	0.552306	1
chr12	110088001	110090000	1282	46.074	0.552306	1
chr7	25154001	25156000	1281	46.0456	0.896351	1
chr7	27342001	27344000	1281	46.0456	0.89185	1
chr7	36260001	36262000	1281	46.0456	0.588153	1
chr7	47082001	47084000	1281	46.0456	0.897116	1
chr7	59158001	59160000	1281	46.0456	0.888487	1
chr7	63382001	63384000	1281	46.0456	0.891768	1
chr7	114168001	114170000	1281	46.0456	0.89786	1
chr2	109944001	109946000	1281	46.0456	0.552812	1
chr7	29976001	29978000	1280	46.0172	0.900283	1
chr7	91912001	91914000	1279	45.9887	0.88682	1
chr7	130536001	130538000	1279	45.9887	0.881341	1
chr5	139472001	139474000	1279	45.9887	0.553826	1
chr9	89540001	89542000	1279	45.9887	0.553826	1
chr14	46096001	46098000	1279	45.9887	0.553826	1
chr7	35830001	35832000	1278	45.9603	0.920541	1
chr7	68070001	68072000	1278	45.9603	0.884823	1
chr11	95466001	95468000	1278	45.9603	0.554333	1
chr2	93148001	93150000	1276	45.9034	0.555347	1
chr2	14428001	14430000	1275	45.8749	0.555855	1
chr14	115836001	115838000	1275	45.8749	0.555855	1
chr7	28176001	28178000	1274	45.8464	0.891998	1
chr3	89104001	89106000	1274	45.8464	0.556363	1
chr5	74972001	74974000	1274	45.8464	0.556363	1
chr12	76658001	76660000	1274	45.8464	0.556363	1
chr17	49498001	49500000	1274	45.8464	0.556363	1
chr7	19384001	19386000	1272	45.7895	0.893134	1
chr7	43816001	43818000	1272	45.7895	0.89505	1
chr7	126166001	126168000	1272	45.7895	0.885185	1
chr15	103022001	103024000	1271	45.761	0.557888	1
chr7	31126001	31128000	1270	45.7325	0.913305	1
chr6	54528001	54530000	1270	45.7325	0.558396	1
chr17	25516001	25518000	1270	45.7325	0.558396	1
chr7	16632001	16634000	1268	45.6756	0.901022	1
chr7	37818001	37820000	1268	45.6756	0.90525	1
chr8	51186001	51188000	1268	45.6756	0.559415	1
chr19	61050001	61052000	1268	45.6756	0.559415	1
chr19	61052001	61054000	1268	45.6756	0.559415	1
chr7	128088001	128090000	1267	45.6471	0.882847	1
chr7	87008001	87010000	1266	45.6186	0.890477	1
chr7	66728001	66730000	1264	45.5615	0.898069	1
chr5	137568001	137570000	1264	45.5615	0.561454	1
chr17	49500001	49502000	1264	45.5615	0.561454	1
chr12	118768001	118770000	1263	45.533	0.561964	1
chr7	68054001	68056000	1262	45.5045	0.886942	1
chr5	77866001	77868000	1262	45.5045	0.562475	1
chr7	97024001	97026000	1261	45.476	0.891267	1
chr15	9838001	9840000	1261	45.476	0.562986	1
chr7	65848001	65850000	1260	45.4474	0.903757	1
chr14	45536001	45538000	1260	45.4474	0.563497	1
chr7	58770001	58772000	1259	45.4189	0.892018	1
chr13	30634001	30636000	1258	45.3904	0.564519	1
chr7	30756001	30758000	1257	45.3618	0.922544	1
chr7	43530001	43532000	1257	45.3618	0.889929	1
chr7	110182001	110184000	1257	45.3618	0.890388	1
chr7	55336001	55338000	1256	45.3333	0.898807	1
chr5	99768001	99770000	1256	45.3333	0.565543	1
chr6	120600001	120602000	1256	45.3333	0.565543	1
chr7	16206001	16208000	1255	45.3047	0.902168	1
chr7	93776001	93778000	1255	45.3047	0.888785	1
chr7	101500001	101502000	1255	45.3047	0.89056	1
chr7	16018001	16020000	1254	45.2762	0.901898	1
chr7	35916001	35918000	1254	45.2762	0.758884	1
chr7	111864001	111866000	1254	45.2762	0.895987	1
chr7	111866001	111868000	1254	45.2762	0.895996	1
chr5	50812001	50814000	1254	45.2762	0.566567	1
chr7	24594001	24596000	1253	45.2476	0.897301	1
chr7	35692001	35694000	1253	45.2476	1	1
chr7	79632001	79634000	1253	45.2476	0.898504	1
chr7	28516001	28518000	1252	45.219	0.894324	1
chr5	106536001	106538000	1252	45.219	0.567593	1
chr7	96552001	96554000	1251	45.1905	0.891866	1
chr1	160116001	160118000	1250	45.1619	0.568619	1
chr7	27420001	27422000	1249	45.1333	0.895751	1
chr7	62214001	62216000	1249	45.1333	0.89152	1
chr7	109878001	109880000	1249	45.1333	0.891199	1
chr7	40702001	40704000	1248	45.1047	0.902916	1
chr7	35448001	35450000	1247	45.0761	1	1
chr7	37456001	37458000	1247	45.0761	0.974472	1
chr8	9708001	9710000	1247	45.0761	0.57016	1
chr17	30306001	30308000	1247	45.0761	0.57016	1
chr17	30308001	30310000	1247	45.0761	0.57016	1
chr8	70670001	70672000	1246	45.0475	0.570674	1
chr15	73922001	73924000	1246	45.0475	0.570674	1
chr16	90072001	90074000	1246	45.0475	0.570674	1
chr7	45876001	45878000	1244	44.9903	0.898725	1
chr7	45878001	45880000	1244	44.9903	0.898746	1
chr11	19974001	19976000	1244	44.9903	0.571703	1
chr17	56094001	56096000	1244	44.9903	0.571703	1
chr7	35920001	35922000	1243	44.9617	0.754123	1
chr7	27364001	27366000	1242	44.9331	0.896725	1
chr4	5122001	5124000	1242	44.9331	0.572733	1
chr7	16454001	16456000	1241	44.9045	0.904296	1
chr7	25690001	25692000	1241	44.9045	0.901799	1
chr7	91888001	91890000	1241	44.9045	0.891625	1
chr7	96756001	96758000	1241	44.9045	0.893417	1
chr7	61524001	61526000	1240	44.8758	0.891645	1
chr3	133734001	133736000	1240	44.8758	0.573764	1
chr7	34124001	34126000	1239	44.8472	1	1
chr7	110224001	110226000	1239	44.8472	0.8927	1
chr8	36320001	36322000	1239	44.8472	0.574279	1
chr15	93760001	93762000	1239	44.8472	0.574279	1
chr7	118912001	118914000	1238	44.8186	0.884606	1
chr6	7680001	7682000	1236	44.7613	0.575828	1
chr14	84674001	84676000	1236	44.7613	0.575828	1
chr17	68156001	68158000	1236	44.7613	0.575828	1
chr7	44884001	44886000	1235	44.7326	0.896961	1
chr7	75160001	75162000	1235	44.7326	0.899979	1
chr7	122868001	122870000	1235	44.7326	0.889858	1
chr14	116144001	116146000	1235	44.7326	0.576344	1
chr7	27540001	27542000	1234	44.704	0.897486	1
chr7	46624001	46626000	1234	44.704	0.904521	1
chr3	30488001	30490000	1234	44.704	0.576861	1
chr11	56594001	56596000	1234	44.704	0.576861	1
chr7	16178001	16180000	1233	44.6753	0.904892	1
chr7	47102001	47104000	1233	44.6753	0.90306	1
chr7	141972001	141974000	1233	44.6753	0.892544	1
chr14	105598001	105600000	1233	44.6753	0.577378	1
chr1	100160001	100162000	1232	44.6467	0.577895	1
chr7	4468001	4470000	1231	44.618	0.895304	1
chr7	62028001	62030000	1231	44.618	0.893417	1
chr7	143266001	143268000	1231	44.618	0.892555	1
chr6	62212001	62214000	1230	44.5893	0.57893	1
chr7	16216001	16218000	1229	44.5606	0.905468	1
chr7	60782001	60784000	1229	44.5606	0.892925	1
chr7	38154001	38156000	1228	44.5319	0.878579	1
chr18	10010001	10012000	1228	44.5319	0.579966	1
chr7	14214001	14216000	1227	44.5033	0.89803	1
chr7	84486001	84488000	1226	44.4746	0.893782	1
chr17	31800001	31802000	1226	44.4746	0.581003	1
chr7	30902001	30904000	1225	44.4459	0.927095	1
chr7	35846001	35848000	1225	44.4459	0.891521	1
chr7	44486001	44488000	1225	44.4459	0.903448	1
chr7	139836001	139838000	1225	44.4459	0.892561	1
chr8	26804001	26806000	1225	44.4459	0.581522	1
chr8	26806001	26808000	1225	44.4459	0.581522	1
chr13	96934001	96936000	1225	44.4459	0.581522	1
chr7	15990001	15992000	1224	44.4172	0.905616	1
chr7	30142001	30144000	1224	44.4172	0.911248	1
chr19	36616001	36618000	1224	44.4172	0.582041	1
chr7	27160001	27162000	1223	44.3885	0.899569	1
chr7	48940001	48942000	1223	44.3885	0.897894	1
chr7	132384001	132386000	1223	44.3885	0.890176	1
chr6	91208001	91210000	1223	44.3885	0.58256	1
chrX	158594001	158596000	1223	44.3885	0.58256	1
chr8	12450001	12452000	1222	44.3597	0.583079	1
chr18	7960001	7962000	1222	44.3597	0.583079	1
chr19	42768001	42770000	1222	44.3597	0.583079	1
chr7	5970001	5972000	1221	44.331	0.887143	1
chr7	34450001	34452000	1221	44.331	1	1
chr7	44740001	44742000	1221	44.331	0.900547	1
chr15	66204001	66206000	1221	44.331	0.583599	1
chr7	46868001	46870000	1220	44.3023	0.905793	1
chr5	32256001	32258000	1220	44.3023	0.584119	1
chr5	135186001	135188000	1220	44.3023	0.584119	1
chr7	44808001	44810000	1219	44.2736	0.899893	1
chr7	110184001	110186000	1219	44.2736	0.895177	1
chr4	98014001	98016000	1219	44.2736	0.584639	1
chr13	36560001	36562000	1219	44.2736	0.584639	1
chr7	35984001	35986000	1218	44.2448	0.676425	1
chr7	141344001	141346000	1218	44.2448	0.894233	1
chr7	37390001	37392000	1217	44.2161	0.990704	1
chr7	74080001	74082000	1217	44.2161	0.901511	1
chr7	114762001	114764000	1217	44.2161	0.904624	1
chr1	155376001	155378000	1217	44.2161	0.585679	1
chr8	90094001	90096000	1217	44.2161	0.585679	1
chr18	52306001	52308000	1216	44.1874	0.5862	1
chr7	98348001	98350000	1215	44.1586	0.898339	1
chr7	130470001	130472000	1215	44.1586	0.889342	1
chr17	72146001	72148000	1215	44.1586	0.586721	1
chr7	37976001	37978000	1214	44.1299	0.893624	1
chr3	131134001	131136000	1214	44.1299	0.587242	1
chr8	46870001	46872000	1214	44.1299	0.587242	1
chr9	7458001	7460000	1214	44.1299	0.587242	1
chr7	34168001	34170000	1213	44.1011	1	1
chr18	39510001	39512000	1213	44.1011	0.587763	1
chr7	16264001	16266000	1212	44.0723	0.907697	1
chr7	66408001	66410000	1212	44.0723	0.907092	1
chr12	117360001	117362000	1212	44.0723	0.588285	1
chr6	26710001	26712000	1211	44.0436	0.588806	1
chr7	12978001	12980000	1210	44.0148	0.894105	1
chr7	29842001	29844000	1210	44.0148	0.90635	1
chr7	30406001	30408000	1209	43.986	0.920038	1
chr7	30612001	30614000	1209	43.986	0.925612	1
chr7	38172001	38174000	1209	43.986	0.880018	1
chr7	40314001	40316000	1209	43.986	0.918443	1
chr14	47628001	47630000	1209	43.986	0.589851	1
chr7	28380001	28382000	1208	43.9572	0.900095	1
chr7	46330001	46332000	1208	43.9572	0.907125	1
chr7	112326001	112328000	1208	43.9572	0.903753	1
chr2	152486001	152488000	1208	43.9572	0.590373	1
chr10	16844001	16846000	1208	43.9572	0.590373	1
chr7	95860001	95862000	1207	43.9284	0.89642	1
chr7	125520001	125522000	1207	43.9284	0.894321	1
chr7	107142001	107144000	1206	43.8997	0.899982	1
chr1	168338001	168340000	1205	43.8709	0.591941	1
chr8	25222001	25224000	1205	43.8709	0.591941	1
chr11	98052001	98054000	1205	43.8709	0.591941	1
chr7	16970001	16972000	1204	43.8421	0.909042	1
chr7	38100001	38102000	1204	43.8421	0.884858	1
chr7	111722001	111724000	1204	43.8421	0.901681	1
chr7	38048001	38050000	1203	43.8132	0.888744	1
chr6	50320001	50322000	1203	43.8132	0.592988	1
chr7	37142001	37144000	1202	43.7844	1	1
chr7	118598001	118600000	1202	43.7844	0.889763	1
chr1	105850001	105852000	1202	43.7844	0.593512	1
chr6	143652001	143654000	1202	43.7844	0.593512	1
chr7	38038001	38040000	1201	43.7556	0.889791	1
chr7	90182001	90184000	1201	43.7556	0.898227	1
chr17	31976001	31978000	1201	43.7556	0.594036	1
chr15	11874001	11876000	1200	43.7268	0.59456	1
chr14	21076001	21078000	1199	43.698	0.595084	1
chr1	141990001	141992000	1198	43.6691	0.595608	1
chr19	5006001	5008000	1198	43.6691	0.595608	1
chr7	46612001	46614000	1197	43.6403	0.909195	1
chr7	81660001	81662000	1197	43.6403	0.898352	1
chr7	92166001	92168000	1197	43.6403	0.896924	1
chr7	56212001	56214000	1196	43.6115	0.905078	1
chr6	33596001	33598000	1196	43.6115	0.596658	1
chr7	14538001	14540000	1195	43.5826	0.903642	1
chr7	49318001	49320000	1195	43.5826	0.901918	1
chr7	46850001	46852000	1194	43.5538	0.909139	1
chr7	29548001	29550000	1193	43.5249	0.904026	1
chr7	68396001	68398000	1193	43.5249	0.893694	1
chr7	92120001	92122000	1193	43.5249	0.897468	1
chr7	113300001	113302000	1193	43.5249	0.908753	1
chr7	107414001	107416000	1192	43.496	0.901383	1
chr13	12386001	12388000	1192	43.496	0.59876	1
chr7	97726001	97728000	1191	43.4672	0.900916	1
chr7	25592001	25594000	1189	43.4094	0.908444	1
chr13	95248001	95250000	1189	43.4094	0.600338	1
chr7	44966001	44968000	1187	43.3516	0.902208	1
chr7	101854001	101856000	1187	43.3516	0.898913	1
chr8	101700001	101702000	1187	43.3516	0.601392	1
chr10	117508001	117510000	1187	43.3516	0.601392	1
chr11	106674001	106676000	1187	43.3516	0.601392	1
chr7	35784001	35786000	1186	43.3227	1	1
chr7	46912001	46914000	1186	43.3227	0.909919	1
chr7	89556001	89558000	1186	43.3227	0.900529	1
chr7	56090001	56092000	1185	43.2938	0.906672	1
chr2	77890001	77892000	1185	43.2938	0.602446	1
chr15	103114001	103116000	1185	43.2938	0.602446	1
chr7	14136001	14138000	1184	43.2649	0.903071	1
chr7	16702001	16704000	1184	43.2649	0.911648	1
chr7	82004001	82006000	1184	43.2649	0.899077	1
chr7	118388001	118390000	1184	43.2649	0.892595	1
chr6	38586001	38588000	1184	43.2649	0.602973	1
chr8	56768001	56770000	1184	43.2649	0.602973	1
chr7	44852001	44854000	1183	43.236	0.903889	1
chr7	92718001	92720000	1183	43.236	0.898267	1
chr7	125802001	125804000	1183	43.236	0.896959	1
chr2	179988001	179990000	1183	43.236	0.603501	1
chr8	97714001	97716000	1183	43.236	0.603501	1
chr7	24356001	24358000	1182	43.2071	0.904882	1
chr7	31030001	31032000	1182	43.2071	0.929531	1
chr7	95274001	95276000	1182	43.2071	0.898824	1
chr7	72778001	72780000	1181	43.1782	0.903599	1
chr7	95272001	95274000	1181	43.1782	0.898948	1
chr6	135176001	135178000	1181	43.1782	0.604557	1
chr7	35938001	35940000	1179	43.1204	0.735969	1
chr7	85380001	85382000	1179	43.1204	0.90045	1
chr7	85382001	85384000	1179	43.1204	0.900452	1
chr7	40200001	40202000	1178	43.0914	0.924283	1
chr7	48882001	48884000	1178	43.0914	0.90353	1
chr7	67450001	67452000	1178	43.0914	0.902403	1
chr7	38034001	38036000	1177	43.0625	0.893138	1
chr9	23618001	23620000	1177	43.0625	0.606671	1
chr19	40762001	40764000	1177	43.0625	0.606671	1
chr7	30650001	30652000	1176	43.0335	0.930734	1
chr7	37972001	37974000	1176	43.0335	0.8988	1
chr7	66054001	66056000	1176	43.0335	0.913657	1
chr7	15942001	15944000	1175	43.0046	0.911684	1
chr7	27414001	27416000	1175	43.0046	0.905094	1
chr7	27690001	27692000	1175	43.0046	0.90479	1
chr7	61902001	61904000	1174	42.9756	0.900394	1
chr10	15666001	15668000	1174	42.9756	0.608259	1
chr10	15668001	15670000	1174	42.9756	0.608259	1
chr10	82968001	82970000	1174	42.9756	0.608259	1
chr18	62580001	62582000	1174	42.9756	0.608259	1
chr7	16520001	16522000	1173	42.9467	0.912945	1
chr7	27872001	27874000	1173	42.9467	0.904926	1
chr7	142984001	142986000	1173	42.9467	0.900016	1
chr9	45034001	45036000	1173	42.9467	0.608789	1
chr10	117704001	117706000	1173	42.9467	0.608789	1
chr7	4440001	4442000	1172	42.9177	0.902889	1
chr7	128918001	128920000	1171	42.8887	0.894403	1
chr7	130268001	130270000	1171	42.8887	0.894742	1
chr3	29998001	30000000	1171	42.8887	0.609849	1
chr17	42320001	42322000	1171	42.8887	0.609849	1
chrX	139994001	139996000	1171	42.8887	0.609849	1
chr7	19418001	19420000	1170	42.8598	0.905873	1
chr7	24658001	24660000	1170	42.8598	0.908134	1
chr7	34144001	34146000	1170	42.8598	1	1
chr15	10294001	10296000	1170	42.8598	0.610379	1
chr7	34238001	34240000	1169	42.8308	1	1
chr7	55984001	55986000	1169	42.8308	0.908865	1
chr7	65202001	65204000	1169	42.8308	0.9152	1
chr7	74328001	74330000	1169	42.8308	0.907795	1
chr7	24596001	24598000	1168	42.8018	0.908038	1
chr7	34242001	34244000	1168	42.8018	1	1
chr3	80878001	80880000	1168	42.8018	0.61144	1
chr14	32992001	32994000	1168	42.8018	0.61144	1
chr7	44980001	44982000	1167	42.7728	0.904618	1
chr2	83894001	83896000	1167	42.7728	0.611971	1
chr7	39500001	39502000	1166	42.7438	0.918667	1
chr15	11408001	11410000	1166	42.7438	0.612502	1
chr7	115686001	115688000	1165	42.7148	0.907543	1
chr2	11390001	11392000	1165	42.7148	0.613034	1
chr8	106088001	106090000	1165	42.7148	0.613034	1
chr8	106090001	106092000	1165	42.7148	0.613034	1
chr17	56230001	56232000	1165	42.7148	0.613034	1
chr7	5294001	5296000	1164	42.6858	0.898714	1
chr7	5296001	5298000	1164	42.6858	0.898701	1
chr7	49314001	49316000	1164	42.6858	0.905823	1
chr7	127852001	127854000	1164	42.6858	0.896088	1
chr7	128042001	128044000	1164	42.6858	0.895864	1
chr5	129870001	129872000	1164	42.6858	0.613565	1
chr12	10528001	10530000	1164	42.6858	0.613565	1
chr3	37736001	37738000	1163	42.6568	0.614097	1
chr10	117608001	117610000	1163	42.6568	0.614097	1
chr7	46508001	46510000	1161	42.5987	0.913664	1
chr7	78574001	78576000	1161	42.5987	0.911578	1
chr7	101802001	101804000	1161	42.5987	0.902214	1
chr1	98672001	98674000	1160	42.5697	0.615693	1
chr7	34142001	34144000	1159	42.5407	1	1
chr7	36660001	36662000	1159	42.5407	0.86071	1
chr8	65086001	65088000	1159	42.5407	0.616226	1
chr16	14976001	14978000	1159	42.5407	0.616226	1
chr7	40190001	40192000	1158	42.5116	0.92695	1
chr7	44512001	44514000	1158	42.5116	0.911596	1
chr7	78870001	78872000	1158	42.5116	0.911763	1
chr4	66074001	66076000	1157	42.4826	0.617292	1
chr18	15930001	15932000	1157	42.4826	0.617292	1
chr19	25218001	25220000	1157	42.4826	0.617292	1
chr7	72258001	72260000	1156	42.4536	0.904958	1
chr7	103348001	103350000	1156	42.4536	0.903611	1
chr7	116462001	116464000	1156	42.4536	0.904789	1
chr7	133414001	133416000	1156	42.4536	0.899514	1
chr13	60070001	60072000	1156	42.4536	0.617825	1
chr2	77022001	77024000	1155	42.4245	0.618358	1
chr7	31120001	31122000	1154	42.3954	0.928379	1
chr10	117492001	117494000	1153	42.3664	0.619426	1
chr14	69118001	69120000	1153	42.3664	0.619426	1
chrX	140570001	140572000	1153	42.3664	0.619426	1
chr7	36760001	36762000	1152	42.3373	0.927981	1
chr7	36762001	36764000	1152	42.3373	0.929118	1
chr7	111444001	111446000	1152	42.3373	0.907079	1
chr1	91060001	91062000	1152	42.3373	0.619959	1
chr10	24712001	24714000	1152	42.3373	0.619959	1
chr16	36810001	36812000	1152	42.3373	0.619959	1
chr7	36524001	36526000	1151	42.3082	0.755559	1
chr1	169118001	169120000	1151	42.3082	0.620494	1
chr2	92690001	92692000	1151	42.3082	0.620494	1
chr2	144696001	144698000	1151	42.3082	0.620494	1
chr7	28924001	28926000	1149	42.2501	0.906744	1
chr7	46902001	46904000	1149	42.2501	0.914634	1
chr7	145076001	145078000	1149	42.2501	0.900057	1
chr7	16344001	16346000	1148	42.221	0.915907	1
chr7	19342001	19344000	1148	42.221	0.908931	1
chr7	89362001	89364000	1148	42.221	0.905416	1
chr7	101708001	101710000	1148	42.221	0.903903	1
chr7	52148001	52150000	1147	42.1919	0.912731	1
chr3	123632001	123634000	1147	42.1919	0.622632	1
chr7	64046001	64048000	1146	42.1628	0.912663	1
chr7	101844001	101846000	1146	42.1628	0.904089	1
chr7	36688001	36690000	1145	42.1337	0.882752	1
chr2	157858001	157860000	1145	42.1337	0.623703	1
chr7	74360001	74362000	1144	42.1046	0.910978	1
chr5	9698001	9700000	1144	42.1046	0.624238	1
chr11	109956001	109958000	1144	42.1046	0.624238	1
chr19	45812001	45814000	1144	42.1046	0.624238	1
chr7	29460001	29462000	1142	42.0463	0.90959	1
chr7	51960001	51962000	1142	42.0463	0.913161	1
chr7	51962001	51964000	1142	42.0463	0.913164	1
chr5	60352001	60354000	1142	42.0463	0.62531	1
chr7	28314001	28316000	1141	42.0172	0.908636	1
chr7	31150001	31152000	1141	42.0172	0.927906	1
chr7	49014001	49016000	1141	42.0172	0.908308	1
chr10	107250001	107252000	1141	42.0172	0.625846	1
chr7	24440001	24442000	1140	41.9881	0.910673	1
chr7	41588001	41590000	1140	41.9881	0.884702	1
chr7	44292001	44294000	1140	41.9881	0.915824	1
chr2	179126001	179128000	1140	41.9881	0.626383	1
chr11	31698001	31700000	1140	41.9881	0.626383	1
chr12	31248001	31250000	1140	41.9881	0.626383	1
chr19	29904001	29906000	1139	41.9589	0.626919	1
chr7	131828001	131830000	1138	41.9298	0.900319	1
chr7	140208001	140210000	1138	41.9298	0.90373	1
chr11	113492001	113494000	1138	41.9298	0.627456	1
chr7	36980001	36982000	1137	41.9006	1	1
chr6	12798001	12800000	1137	41.9006	0.627993	1
chr7	29946001	29948000	1136	41.8715	0.917817	1
chr7	49046001	49048000	1136	41.8715	0.908974	1
chr7	64310001	64312000	1136	41.8715	0.915488	1
chr7	109680001	109682000	1136	41.8715	0.905433	1
chr18	52830001	52832000	1136	41.8715	0.62853	1
chr7	101782001	101784000	1135	41.8423	0.905504	1
chr1	134726001	134728000	1135	41.8423	0.629067	1
chr7	43586001	43588000	1134	41.8132	0.906987	1
chr7	140206001	140208000	1134	41.8132	0.904234	1
chr7	35588001	35590000	1133	41.784	1	1
chr7	39578001	39580000	1133	41.784	0.925591	1
chr7	46668001	46670000	1133	41.784	0.917252	1
chr7	66362001	66364000	1132	41.7548	0.917511	1
chr1	170432001	170434000	1132	41.7548	0.630681	1
chr7	112820001	112822000	1131	41.7256	0.915325	1
chr1	74692001	74694000	1130	41.6964	0.631757	1
chr10	88708001	88710000	1130	41.6964	0.631757	1
chr7	31624001	31626000	1129	41.6672	0.865302	1
chr10	76868001	76870000	1129	41.6672	0.632295	1
chr10	76870001	76872000	1129	41.6672	0.632295	1
chr14	63674001	63676000	1129	41.6672	0.632295	1
chr7	30434001	30436000	1128	41.6381	0.931049	1
chr2	77888001	77890000	1128	41.6381	0.632834	1
chr6	32060001	32062000	1128	41.6381	0.632834	1
chr15	14970001	14972000	1128	41.6381	0.632834	1
chr18	33408001	33410000	1128	41.6381	0.632834	1
chr7	102760001	102762000	1127	41.6088	0.90669	1
chr9	57990001	57992000	1127	41.6088	0.633373	1
chr7	68008001	68010000	1126	41.5796	0.904396	1
chr5	137428001	137430000	1126	41.5796	0.633912	1
chr14	72820001	72822000	1126	41.5796	0.633912	1
chr7	66802001	66804000	1125	41.5504	0.914988	1
chr4	92058001	92060000	1125	41.5504	0.634451	1
chr10	117030001	117032000	1125	41.5504	0.634451	1
chr10	117626001	117628000	1125	41.5504	0.634451	1
chr7	39824001	39826000	1124	41.5212	0.931932	1
chr7	54734001	54736000	1124	41.5212	0.916081	1
chr14	23302001	23304000	1124	41.5212	0.634991	1
chr7	6676001	6678000	1123	41.492	0.895785	1
chr1	58410001	58412000	1123	41.492	0.635531	1
chr7	16530001	16532000	1122	41.4628	0.919401	1
chr7	76988001	76990000	1122	41.4628	0.915769	1
chr7	141500001	141502000	1122	41.4628	0.906405	1
chr4	27914001	27916000	1122	41.4628	0.636071	1
chr7	4988001	4990000	1121	41.4335	0.906137	1
chr7	109900001	109902000	1121	41.4335	0.907348	1
chr9	57988001	57990000	1121	41.4335	0.636611	1
chr7	12734001	12736000	1120	41.4043	0.904287	1
chr7	12736001	12738000	1120	41.4043	0.904297	1
chr5	21472001	21474000	1120	41.4043	0.637151	1
chr7	109944001	109946000	1119	41.375	0.907617	1
chr6	28688001	28690000	1119	41.375	0.637691	1
chr15	74836001	74838000	1119	41.375	0.637691	1
chr7	24836001	24838000	1118	41.3458	0.915646	1
chr7	44650001	44652000	1118	41.3458	0.914809	1
chr7	44870001	44872000	1118	41.3458	0.911886	1
chr7	57524001	57526000	1118	41.3458	0.912396	1
chr7	84390001	84392000	1118	41.3458	0.907319	1
chr7	44264001	44266000	1117	41.3165	0.918836	1
chr7	79488001	79490000	1117	41.3165	0.916012	1
chr7	110068001	110070000	1117	41.3165	0.907943	1
chr4	55668001	55670000	1117	41.3165	0.638773	1
chr12	3990001	3992000	1117	41.3165	0.638773	1
chr7	16652001	16654000	1116	41.2873	0.920231	1
chr7	28876001	28878000	1116	41.2873	0.910933	1
chr7	66744001	66746000	1116	41.2873	0.916622	1
chr10	42424001	42426000	1116	41.2873	0.639314	1
chr10	42426001	42428000	1116	41.2873	0.639314	1
chr7	30214001	30216000	1114	41.2287	0.926976	1
chr7	46648001	46650000	1114	41.2287	0.919671	1
chr7	75602001	75604000	1114	41.2287	0.915506	1
chr17	6722001	6724000	1114	41.2287	0.640396	1
chr7	30246001	30248000	1113	41.1994	0.927929	1
chr7	33996001	33998000	1113	41.1994	0.937198	1
chr7	56156001	56158000	1113	41.1994	0.915658	1
chr7	66742001	66744000	1113	41.1994	0.917018	1
chr4	4564001	4566000	1113	41.1994	0.640938	1
chr4	56654001	56656000	1113	41.1994	0.640938	1
chr11	81782001	81784000	1113	41.1994	0.640938	1
chr7	83712001	83714000	1112	41.1702	0.907483	1
chr7	84614001	84616000	1112	41.1702	0.908275	1
chr8	116902001	116904000	1112	41.1702	0.64148	1
chr10	94088001	94090000	1112	41.1702	0.64148	1
chr17	79380001	79382000	1112	41.1702	0.64148	1
chr7	36520001	36522000	1111	41.1409	0.757289	1
chr7	43802001	43804000	1111	41.1409	0.915088	1
chr7	61546001	61548000	1111	41.1409	0.907932	1
chr7	81884001	81886000	1111	41.1409	0.908575	1
chr8	121260001	121262000	1111	41.1409	0.642022	1
chr7	15970001	15972000	1110	41.1116	0.919972	1
chr7	25866001	25868000	1110	41.1116	0.918063	1
chr7	36382001	36384000	1110	41.1116	0.660761	1
chr7	36826001	36828000	1110	41.1116	0.966804	1
chr7	38092001	38094000	1110	41.1116	0.897234	1
chr7	38252001	38254000	1110	41.1116	0.889055	1
chr7	80576001	80578000	1110	41.1116	0.913364	1
chr7	110838001	110840000	1110	41.1116	0.910217	1
chr5	149158001	149160000	1110	41.1116	0.642564	1
chr17	24200001	24202000	1110	41.1116	0.642564	1
chr7	12510001	12512000	1109	41.0823	0.904622	1
chr7	15968001	15970000	1109	41.0823	0.920093	1
chr7	83662001	83664000	1109	41.0823	0.907824	1
chr7	94654001	94656000	1109	41.0823	0.907457	1
chr4	57860001	57862000	1109	41.0823	0.643106	1
chr14	9722001	9724000	1109	41.0823	0.643106	1
chr7	100702001	100704000	1108	41.053	0.910018	1
chr7	113596001	113598000	1108	41.053	0.919892	1
chr3	38876001	38878000	1108	41.053	0.643649	1
chr7	36532001	36534000	1107	41.0236	0.76716	1
chr7	80984001	80986000	1107	41.0236	0.912128	1
chr7	82722001	82724000	1107	41.0236	0.907864	1
chr7	109920001	109922000	1107	41.0236	0.909123	1
chr9	15770001	15772000	1106	40.9943	0.644735	1
chr15	26182001	26184000	1106	40.9943	0.644735	1
chr19	6928001	6930000	1106	40.9943	0.644735	1
chr7	52476001	52478000	1105	40.965	0.918343	1
chr7	55532001	55534000	1105	40.965	0.917623	1
chr7	97844001	97846000	1105	40.965	0.911883	1
chr8	4152001	4154000	1105	40.965	0.645278	1
chr17	50920001	50922000	1105	40.965	0.645278	1
chr7	27348001	27350000	1104	40.9357	0.914173	1
chr7	65310001	65312000	1104	40.9357	0.923637	1
chr9	53390001	53392000	1104	40.9357	0.645821	1
chr19	6926001	6928000	1104	40.9357	0.645821	1
chr7	35682001	35684000	1103	40.9063	1	1
chr7	38264001	38266000	1103	40.9063	0.889532	1
[truncated: 17,096 more rows]

## Sheet: Cebpa_3T3-L1-AD_1
Chromosome	Start	End	nReads	RPMs	P-value	q-value
chr7	3266001	3268000	2	1.03832	1	1
chr7	3346001	3348000	2159	110.226	0.936901	1
chr7	3464001	3466000	1961	103.367	0.951728	1
chr7	3688001	3690000	2054	106.616	0.943953	1
chr7	4316001	4318000	140	17.7301	1	1
chr7	4360001	4362000	1687	93.4815	0.967721	1
chr7	4616001	4618000	743	54.0582	1	1
chr7	4618001	4620000	743	54.0582	1	1
chr7	4748001	4750000	467	39.6425	1	1
chr7	4972001	4974000	2522	122.283	0.898355	1
chr7	5000001	5002000	3356	147.992	0.835407	1
chr7	5074001	5076000	491	40.9919	1	1
chr7	5096001	5098000	62	10.2907	1	1
chr7	6576001	6578000	378	34.4214	1	1
chr7	10194001	10196000	239	25.3425	1	1
chr7	10482001	10484000	997	65.7899	0.946518	1
chr7	10524001	10526000	367	33.7491	0.99438	1
chr7	11678001	11680000	55	9.49933	1	1
chr7	12486001	12488000	1315	79.1523	0.935497	1
chr7	12518001	12520000	90	13.1992	1	1
chr7	12776001	12778000	1495	86.2338	0.927255	1
chr7	12834001	12836000	30	6.33678	1	1
chr7	12848001	12850000	173	20.4224	1	1
chr7	12872001	12874000	360	33.3178	1	1
chr7	12980001	12982000	87	12.9037	1	1
chr7	13136001	13138000	3411	149.608	0.791789	1
chr7	13450001	13452000	1161	72.8339	0.969052	1
chr7	13486001	13488000	20	4.83341	1	1
chr7	13602001	13604000	23	5.30634	1	1
chr7	13604001	13606000	23	5.30634	1	1
chr7	14116001	14118000	16	4.16414	1	1
chr7	14422001	14424000	3535	153.219	0.818982	1
chr7	14562001	14564000	53	9.2672	1	1
chr7	14564001	14566000	65	10.6207	1	1
chr7	16074001	16076000	640	48.9299	1	1
chr7	16234001	16236000	2129	109.201	0.971496	1
chr7	16296001	16298000	480	40.3762	1	1
chr7	16298001	16300000	10	3.04221	1	1
chr7	16310001	16312000	5	1.91481	1	1
chr7	16388001	16390000	15	3.98845	1	1
chr7	16438001	16440000	5	1.91481	1	1
chr7	16440001	16442000	5	1.91481	1	1
chr7	16490001	16492000	15	3.98845	1	1
chr7	16502001	16504000	1848	99.3497	0.996589	1
chr7	16524001	16526000	534	43.3561	1	1
chr7	16576001	16578000	3871	162.798	0.84426	1
chr7	16630001	16632000	5136	196.64	0.751552	1
chr7	16634001	16636000	12471	355.636	0.309184	1
chr7	16724001	16726000	1298	78.4674	1	1
chr7	16728001	16730000	1209	74.8316	1	1
chr7	16862001	16864000	3353	147.904	0.885208	1
chr7	16866001	16868000	106	14.7235	1	1
chr7	16868001	16870000	108	14.9085	1	1
chr7	16876001	16878000	887	60.8482	1	1
chr7	16986001	16988000	6311	225.649	0.669915	1
chr7	17056001	17058000	34	6.8893	1	1
chr7	18278001	18280000	1467	85.1516	1	1
chr7	18786001	18788000	538	43.5727	1	1
chr7	18798001	18800000	140	17.7301	1	1
chr7	18944001	18946000	2440	119.612	0.935745	1
chr7	19020001	19022000	711	52.4918	1	1
chr7	19026001	19028000	113	15.3661	1	1
chr7	19058001	19060000	63	10.4013	1	1
chr7	19086001	19088000	89	13.1011	1	1
chr7	19088001	19090000	89	13.1011	1	1
chr7	19110001	19112000	17628	448.121	0.124892	1
chr7	19120001	19122000	38	7.4206	1	1
chr7	19160001	19162000	1349	80.5135	1	1
chr7	19162001	19164000	2260	113.644	0.945533	1
chr7	19168001	19170000	1446	84.3355	1	1
chr7	19176001	19178000	203	22.7244	1	1
chr7	19196001	19198000	416	36.6957	1	1
chr7	19338001	19340000	48	8.6737	1	1
chr7	19428001	19430000	148	18.4006	1	1
chr7	19436001	19438000	123	16.2615	1	1
chr7	19540001	19542000	4626	183.373	0.761922	1
chr7	19662001	19664000	1477	85.5389	0.995911	1
chr7	19718001	19720000	391	35.2077	1	1
chr7	19722001	19724000	4147	170.462	0.793726	1
chr7	19760001	19762000	51	9.03213	1	1
chr7	19762001	19764000	51	9.03213	1	1
chr7	19876001	19878000	77	11.8931	1	1
chr7	19884001	19886000	1835	98.8824	0.964499	1
chr7	19908001	19910000	6	2.16278	1	1
chr7	23336001	23338000	6	2.16278	1	1
chr7	23510001	23512000	71	11.2658	1	1
chr7	24202001	24204000	2	1.03832	1	1
chr7	24228001	24230000	354	32.9459	1	1
chr7	24230001	24232000	354	32.9459	1	1
chr7	24378001	24380000	1078	69.3135	0.982338	1
chr7	24430001	24432000	3872	162.826	0.773166	1
chr7	24456001	24458000	1268	77.2514	0.968707	1
chr7	24518001	24520000	686	51.2517	1	1
chr7	24592001	24594000	234	24.9872	1	1
chr7	24674001	24676000	2	1.03832	1	1
chr7	24708001	24710000	150	18.5663	1	1
chr7	24738001	24740000	43	8.05928	1	1
chr7	24806001	24808000	567	45.1278	1	1
chr7	24906001	24908000	3011	137.649	0.843307	1
chr7	24942001	24944000	1014	66.5371	0.995051	1
chr7	24944001	24946000	441	38.1543	1	1
chr7	24976001	24978000	94	13.5882	1	1
chr7	25130001	25132000	550	44.2195	1	1
chr7	25278001	25280000	45	8.30775	1	1
chr7	25334001	25336000	3459	151.01	0.818046	1
chr7	25344001	25346000	84	12.6048	1	1
chr7	25408001	25410000	52	9.15004	1	1
chr7	25518001	25520000	48	8.6737	1	1
chr7	25636001	25638000	167	19.9465	1	1
chr7	25670001	25672000	3	1.36128	1	1
chr7	25706001	25708000	5190	198.019	0.7005	1
chr7	25736001	25738000	5045	194.306	0.711469	1
chr7	25820001	25822000	22	5.15111	1	1
chr7	25822001	25824000	122	16.173	1	1
chr7	25852001	25854000	4121	169.748	0.780973	1
chr7	27288001	27290000	38	7.4206	1	1
chr7	27294001	27296000	2542	122.929	0.936673	1
chr7	27358001	27360000	7787	259.654	0.563096	1
chr7	27494001	27496000	15	3.98845	1	1
chr7	27592001	27594000	910	61.8976	1	1
chr7	27636001	27638000	2403	118.398	0.955579	1
chr7	27650001	27652000	608	47.282	1	1
chr7	27670001	27672000	830	58.2078	1	1
chr7	27708001	27710000	1384	81.9028	1	1
chr7	27872001	27874000	128	16.7001	1	1
chr7	27984001	27986000	1794	97.4011	1	1
chr7	28334001	28336000	692	51.5507	1	1
chr7	28528001	28530000	1356	80.7923	1	1
chr7	28538001	28540000	79	12.0985	1	1
chr7	28828001	28830000	119	15.9063	1	1
chr7	28950001	28952000	1071	69.0125	1	1
chr7	29034001	29036000	2868	133.247	0.944809	1
chr7	29036001	29038000	2868	133.247	0.944831	1
chr7	29240001	29242000	808	57.1727	1	1
chr7	29408001	29410000	8264	270.173	0.561621	1
chr7	29514001	29516000	2834	132.19	0.951201	1
chr7	29546001	29548000	5651	209.6	0.741408	1
chr7	29972001	29974000	71	11.2658	1	1
chr7	30044001	30046000	4	1.64967	1	1
chr7	30046001	30048000	1245	76.3126	1	1
chr7	30088001	30090000	36	7.1574	1	1
chr7	30120001	30122000	86	12.8044	1	1
chr7	30128001	30130000	5277	200.23	0.768876	1
chr7	30286001	30288000	2794	130.941	0.953829	1
chr7	30288001	30290000	2794	130.941	0.953811	1
chr7	30360001	30362000	3658	156.759	0.88752	1
chr7	30364001	30366000	2985	136.854	0.938424	1
chr7	30532001	30534000	14887	400.288	0.22314	1
chr7	30552001	30554000	2468	120.528	0.973542	1
chr7	30584001	30586000	122	16.173	1	1
chr7	30594001	30596000	173	20.4224	1	1
chr7	30598001	30600000	1320	79.3532	1	1
chr7	30600001	30602000	1631	91.3973	1	1
chr7	30602001	30604000	217	23.7596	1	1
chr7	30614001	30616000	1254	76.6807	1	1
chr7	30630001	30632000	151	18.6489	1	1
chr7	30640001	30642000	153	18.8135	1	1
chr7	30648001	30650000	1691	93.6295	1	1
chr7	30650001	30652000	141	17.8146	1	1
chr7	30652001	30654000	142	17.8989	1	1
chr7	30660001	30662000	53	9.2672	1	1
chr7	30768001	30770000	1152	72.4563	1	1
chr7	30780001	30782000	196	22.198	1	1
chr7	30880001	30882000	8474	274.739	0.528776	1
chr7	30888001	30890000	3772	160.006	0.855767	1
chr7	30952001	30954000	3072	139.505	0.902562	1
chr7	31028001	31030000	45	8.30775	1	1
chr7	31184001	31186000	4025	167.096	0.803109	1
chr7	31198001	31200000	671	50.5004	1	1
chr7	31238001	31240000	6	2.16278	1	1
chr7	31258001	31260000	80	12.2006	1	1
chr7	31412001	31414000	180	20.9707	1	1
chr7	31630001	31632000	14	3.80883	1	1
chr7	31634001	31636000	6	2.16278	1	1
chr7	33404001	33406000	29	6.19491	0.892626	1
chr7	33446001	33448000	4	1.64967	0.902181	1
chr7	33760001	33762000	563	44.9149	0.94403	1
chr7	33836001	33838000	89	13.1011	1	1
chr7	33876001	33878000	206	22.9482	1	1
chr7	33964001	33966000	41	7.80693	1	1
chr7	33980001	33982000	3	1.36128	1	1
chr7	33996001	33998000	1941	102.662	0.93732	1
chr7	34008001	34010000	161	19.465	1	1
chr7	34072001	34074000	3075	139.596	0.889853	1
chr7	34090001	34092000	4108	169.39	0.82198	1
chr7	34120001	34122000	19	4.67062	1	1
chr7	34134001	34136000	2937	135.38	0.934282	1
chr7	34138001	34140000	470	39.8124	1	1
chr7	34150001	34152000	3644	156.358	0.889917	1
chr7	34152001	34154000	869	60.0207	1	1
chr7	34178001	34180000	11	3.24218	1	1
chr7	34180001	34182000	9	2.83548	1	1
chr7	34182001	34184000	2	1.03832	1	1
chr7	34184001	34186000	3	1.36128	1	1
chr7	34194001	34196000	2427	119.186	1	1
chr7	34202001	34204000	4845	189.127	0.828761	1
chr7	34206001	34208000	4247	173.197	0.875504	1
chr7	34212001	34214000	202	22.6496	1	1
chr7	34214001	34216000	8062	265.744	0.605748	1
chr7	34222001	34224000	9008	286.185	0.547139	1
chr7	34224001	34226000	234	24.9872	1	1
chr7	34240001	34242000	30	6.33678	1	1
chr7	34242001	34244000	10	3.04221	1	1
chr7	34244001	34246000	348	32.5718	1	1
chr7	34252001	34254000	227	24.4854	1	1
chr7	34258001	34260000	472	39.9255	1	1
chr7	34266001	34268000	8155	267.787	0.6134	1
chr7	34268001	34270000	78	11.996	1	1
chr7	34276001	34278000	129	16.7871	1	1
chr7	34280001	34282000	489	40.8803	1	1
chr7	34286001	34288000	3011	137.649	0.989065	1
chr7	34288001	34290000	1814	98.1251	1	1
chr7	34290001	34292000	1042	67.7587	1	1
chr7	34292001	34294000	2235	112.803	1	1
chr7	34294001	34296000	2235	112.803	1	1
chr7	34300001	34302000	52	9.15004	1	1
chr7	34302001	34304000	1187	73.9193	1	1
chr7	34304001	34306000	4049	167.761	0.906898	1
chr7	34310001	34312000	976	64.8611	1	1
chr7	34314001	34316000	134	17.2189	1	1
chr7	34318001	34320000	239	25.3425	1	1
chr7	34320001	34322000	4009	166.652	0.904594	1
chr7	34322001	34324000	12987	365.398	0.328014	1
chr7	34326001	34328000	2829	132.034	0.991827	1
chr7	34338001	34340000	129	16.7871	1	1
chr7	34340001	34342000	1582	89.554	1	1
chr7	34350001	34352000	5974	217.528	0.745667	1
chr7	34356001	34358000	12	3.43618	1	1
chr7	34366001	34368000	6332	226.15	0.712881	1
chr7	34368001	34370000	13502	375.014	0.291995	1
chr7	34372001	34374000	116	15.6373	1	1
chr7	34374001	34376000	1506	86.657	1	1
chr7	34384001	34386000	379	34.4822	1	1
chr7	34386001	34388000	5758	212.242	0.746288	1
chr7	34390001	34392000	252	26.2551	1	1
chr7	34392001	34394000	3450	150.748	0.91583	1
chr7	34394001	34396000	1739	95.3964	1	1
chr7	34398001	34400000	4960	192.113	0.801007	1
chr7	34400001	34402000	464	39.4722	1	1
chr7	34402001	34404000	3970	165.568	0.873875	1
chr7	34404001	34406000	7826	260.522	0.597867	1
chr7	34408001	34410000	21558	512.596	0.0658269	1
chr7	34410001	34412000	1845	99.242	1	1
chr7	34412001	34414000	336	31.8173	1	1
chr7	34418001	34420000	5338	201.773	0.770182	1
chr7	34420001	34422000	4521	180.582	0.83039	1
chr7	34430001	34432000	616	47.6966	1	1
chr7	34434001	34436000	764	55.074	1	1
chr7	34436001	34438000	5690	210.565	0.746031	1
chr7	34438001	34440000	953	63.8361	1	1
chr7	34440001	34442000	198	22.349	1	1
chr7	34442001	34444000	619	47.8516	1	1
chr7	34444001	34446000	3508	152.436	0.910306	1
chr7	34448001	34450000	6075	219.977	0.721993	1
chr7	34452001	34454000	569	45.234	1	1
chr7	34454001	34456000	3853	162.292	0.888682	1
chr7	34456001	34458000	2300	114.984	1	1
chr7	34458001	34460000	4542	181.142	0.839265	1
chr7	34476001	34478000	3211	143.69	0.954347	1
chr7	34480001	34482000	2398	118.233	1	1
chr7	34486001	34488000	32	6.61591	1	1
chr7	34500001	34502000	1804	97.7634	1	1
chr7	34522001	34524000	2200	111.62	1	1
chr7	34532001	34534000	474	40.0384	1	1
chr7	34544001	34546000	499	41.4368	1	1
chr7	34548001	34550000	568	45.1809	1	1
chr7	34556001	34558000	4	1.64967	1	1
chr7	34558001	34560000	1893	100.959	1	1
chr7	34560001	34562000	9768	302.094	0.608617	1
chr7	34570001	34572000	834	58.395	1	1
chr7	34576001	34578000	6743	235.852	0.845332	1
chr7	34578001	34580000	1156	72.6243	1	1
chr7	34580001	34582000	68	10.9456	1	1
chr7	34582001	34584000	221	24.0512	1	1
chr7	34584001	34586000	153	18.8135	1	1
chr7	34590001	34592000	620	47.9032	1	1
chr7	34600001	34602000	2170	110.601	1	1
chr7	34602001	34604000	1250	76.5172	1	1
chr7	34610001	34612000	1530	87.577	1	1
chr7	34616001	34618000	1832	98.7744	1	1
chr7	34618001	34620000	3782	160.289	1	1
chr7	34628001	34630000	1359	80.9116	1	1
chr7	34636001	34638000	173	20.4224	1	1
chr7	34640001	34642000	3447	150.66	1	1
chr7	34642001	34644000	6238	223.902	0.875403	1
chr7	34644001	34646000	110	15.0924	1	1
chr7	34650001	34652000	853	59.2803	1	1
chr7	34658001	34660000	2358	116.912	1	1
chr7	34662001	34664000	3675	157.245	1	1
chr7	34664001	34666000	7897	262.098	0.700321	1
chr7	34668001	34670000	33	6.75329	1	1
chr7	34670001	34672000	1770	96.5289	1	1
chr7	34672001	34674000	3477	151.535	1	1
chr7	34674001	34676000	4505	180.155	0.918475	1
chr7	34676001	34678000	10894	324.93	0.470763	1
chr7	34678001	34680000	2549	123.155	1	1
chr7	34680001	34682000	2241	113.005	1	1
chr7	34682001	34684000	373	34.1166	1	1
chr7	34684001	34686000	2918	134.794	1	1
chr7	34686001	34688000	3123	141.048	0.979591	1
chr7	34688001	34690000	1320	79.3532	1	1
chr7	34690001	34692000	6149	221.763	0.738441	1
chr7	34692001	34694000	958	64.0596	1	1
chr7	34694001	34696000	130	16.8739	1	1
chr7	34696001	34698000	4215	172.324	0.857932	1
chr7	34698001	34700000	4936	191.492	0.796478	1
chr7	34700001	34702000	3529	153.045	0.893665	1
chr7	34702001	34704000	3151	141.891	0.914215	1
chr7	34704001	34706000	2830	132.065	0.93047	1
chr7	34706001	34708000	2126	109.098	0.975881	1
chr7	34708001	34710000	2427	119.186	0.944839	1
chr7	34710001	34712000	5322	201.368	0.721964	1
chr7	34712001	34714000	3062	139.201	0.880572	1
chr7	34714001	34716000	359	33.2559	1	1
chr7	34718001	34720000	2046	106.339	0.933295	1
chr7	34722001	34724000	2529	122.509	0.880839	1
chr7	34724001	34726000	5331	201.596	0.669087	1
chr7	34732001	34734000	3033	138.319	0.80501	1
chr7	34740001	34742000	181	21.0484	0.990796	1
chr7	34742001	34744000	145	18.1506	0.986457	1
chr7	34744001	34746000	4180	171.367	0.681098	1
chr7	34746001	34748000	2104	108.343	0.824885	1
chr7	34748001	34750000	6	2.16278	0.976644	1
chr7	34750001	34752000	6713	235.15	0.497874	1
chr7	34754001	34756000	68	10.9456	0.952968	1
chr7	34756001	34758000	1793	97.3649	0.817178	1
chr7	34760001	34762000	16	4.16414	0.939629	1
chr7	34762001	34764000	218	23.8326	0.918947	1
chr7	34764001	34766000	4714	185.696	0.590902	1
chr7	34770001	34772000	2674	127.157	0.71853	1
chr7	34772001	34774000	2638	126.011	0.717145	1
chr7	34776001	34778000	8698	279.569	0.341843	1
chr7	34778001	34780000	1699	93.9251	0.774473	1
chr7	34780001	34782000	4812	188.265	0.556715	1
chr7	34782001	34784000	3434	150.281	0.645701	1
chr7	34784001	34786000	5028	193.868	0.538442	1
chr7	34790001	34792000	697	51.7992	0.834466	1
chr7	34792001	34794000	4104	169.28	0.591998	1
chr7	34794001	34796000	11918	345.024	0.19939	1
chr7	34796001	34798000	1765	96.3467	0.753046	1
chr7	34798001	34800000	2538	122.8	0.697429	1
chr7	34802001	34804000	32	6.61591	0.881662	1
chr7	34806001	34808000	2625	125.596	0.69363	1
chr7	34812001	34814000	73	11.4768	0.886469	1
chr7	34816001	34818000	2302	115.05	0.727809	1
chr7	34818001	34820000	3569	154.201	0.642339	1
chr7	34824001	34826000	6112	220.871	0.490104	1
chr7	34828001	34830000	1742	95.5063	0.795956	1
chr7	34832001	34834000	4874	189.882	0.588537	1
chr7	34834001	34836000	2330	115.983	0.772754	1
chr7	34836001	34838000	1742	95.5063	0.823746	1
chr7	34838001	34840000	976	64.8611	0.889411	1
chr7	34846001	34848000	1110	70.681	0.917893	1
chr7	34848001	34850000	5806	213.422	0.590854	1
chr7	34850001	34852000	16	4.16414	1	1
chr7	34852001	34854000	3904	163.724	0.744351	1
chr7	34854001	34856000	5158	197.202	0.667327	1
chr7	34856001	34858000	1622	91.0601	0.939846	1
chr7	34858001	34860000	343	32.2585	1	1
chr7	34862001	34864000	6365	226.937	0.635416	1
chr7	34870001	34872000	4295	174.502	0.84521	1
chr7	34872001	34874000	1679	93.1852	1	1
chr7	34874001	34876000	1885	100.674	1	1
chr7	34876001	34878000	959	64.1043	1	1
chr7	34880001	34882000	2889	133.898	1	1
chr7	34882001	34884000	531	43.1932	1	1
chr7	34886001	34888000	3523	152.871	1	1
chr7	34888001	34890000	8138	267.414	0.72858	1
chr7	34890001	34892000	5104	195.821	0.97527	1
chr7	34892001	34894000	2414	118.76	1	1
chr7	34896001	34898000	2238	112.904	1	1
chr7	34898001	34900000	1003	66.0541	1	1
chr7	34900001	34902000	8714	279.912	0.811814	1
chr7	34902001	34904000	6555	231.439	0.997359	1
chr7	34908001	34910000	2702	128.045	1	1
chr7	34910001	34912000	91	13.297	1	1
chr7	34912001	34914000	1685	93.4075	1	1
chr7	34916001	34918000	3060	139.141	1	1
chr7	34918001	34920000	1769	96.4925	1	1
chr7	34920001	34922000	5390	203.083	1	1
chr7	34924001	34926000	2767	130.094	1	1
chr7	34928001	34930000	7003	241.888	1	1
chr7	34930001	34932000	2977	136.608	1	1
chr7	34932001	34934000	258	26.671	1	1
chr7	34934001	34936000	22313	524.518	0.309794	1
chr7	34936001	34938000	6083	220.171	1	1
chr7	34938001	34940000	9608	298.78	1	1
chr7	34940001	34942000	22502	527.482	0.348677	1
chr7	34942001	34944000	3	1.36128	1	1
chr7	34946001	34948000	1788	97.1834	1	1
chr7	34950001	34952000	5415	203.712	1	1
chr7	34952001	34954000	19077	472.4	0.677021	1
chr7	34954001	34956000	2330	115.983	1	1
chr7	34956001	34958000	203	22.7244	1	1
chr7	34958001	34960000	5171	197.534	1	1
chr7	34960001	34962000	15919	418.615	1	1
chr7	34962001	34964000	2711	128.33	1	1
chr7	34964001	34966000	2711	128.33	1	1
chr7	34966001	34968000	10521	317.456	1	1
chr7	34970001	34972000	6059	219.59	1	1
chr7	34972001	34974000	3682	157.445	1	1
chr7	34974001	34976000	2352	116.714	1	1
chr7	34976001	34978000	2394	118.102	1	1
chr7	34978001	34980000	2213	112.06	1	1
chr7	34980001	34982000	216	23.6864	1	1
chr7	34982001	34984000	2778	130.439	1	1
chr7	34986001	34988000	5194	198.12	1	1
chr7	34988001	34990000	1627	91.2475	1	1
chr7	34990001	34992000	2762	129.937	1	1
chr7	34992001	34994000	24	5.45934	1	1
chr7	34994001	34996000	1670	92.8513	1	1
chr7	34996001	34998000	1914	101.706	1	1
chr7	34998001	35000000	3622	155.727	1	1
chr7	35002001	35004000	21745	515.562	1	1
chr7	35004001	35006000	1305	78.7498	1	1
chr7	35006001	35008000	5214	198.63	1	1
chr7	35008001	35010000	103	14.4439	1	1
chr7	35010001	35012000	2137	109.475	1	1
chr7	35014001	35016000	29202	627.784	0.622964	1
chr7	35016001	35018000	32973	680.832	0.407017	1
chr7	35018001	35020000	12212	350.686	1	1
chr7	35020001	35022000	3971	165.595	1	1
chr7	35022001	35024000	3741	159.126	1	1
chr7	35024001	35026000	56538	976.012	0.00274708	0.245374
chr7	35026001	35028000	10292	312.824	1	1
chr7	35028001	35030000	1681	93.2593	1	1
chr7	35030001	35032000	39102	762.945	0.203067	1
chr7	35032001	35034000	19695	482.567	1	1
chr7	35034001	35036000	18843	468.522	1	1
chr7	35036001	35038000	32326	671.88	0.565418	1
chr7	35038001	35040000	49251	890.082	0.0296141	1
chr7	35040001	35042000	4756	186.799	1	1
chr7	35042001	35044000	80366	1234.43	3.10721e-07	6.48163e-05
chr7	35044001	35046000	27115	597.449	0.985326	1
chr7	35046001	35048000	32335	672.005	0.614445	1
chr7	35048001	35050000	54092	947.602	0.0102059	0.76034
chr7	35050001	35052000	49815	896.877	0.0316678	1
chr7	35052001	35054000	31794	664.474	0.676921	1
chr7	35054001	35056000	24873	563.984	1	1
chr7	35056001	35058000	29255	628.545	0.877766	1
chr7	35058001	35060000	20949	502.879	1	1
chr7	35060001	35062000	64105	1061.43	0.000533084	0.0654322
chr7	35062001	35064000	28871	623.022	0.927335	1
chr7	35064001	35066000	46165	852.432	0.082719	1
chr7	35066001	35068000	37560	742.716	0.364573	1
chr7	35068001	35070000	64120	1061.6	0.000589043	0.0654322
chr7	35070001	35072000	47554	869.478	0.0644236	1
chr7	35072001	35074000	13957	383.408	1	1
chr7	35074001	35076000	22792	532.012	1	1
chr7	35076001	35078000	13980	383.83	1	1
chr7	35078001	35080000	33872	693.175	0.598461	1
chr7	35080001	35082000	10489	316.811	1	1
chr7	35082001	35084000	21065	504.737	1	1
chr7	35084001	35086000	29027	625.269	0.953657	1
chr7	35086001	35088000	52729	931.587	0.0203121	1
chr7	35088001	35090000	9684	300.357	1	1
chr7	35090001	35092000	4974	192.475	1	1
chr7	35092001	35094000	27548	603.805	1	1
chr7	35094001	35096000	47687	871.102	0.0655057	1
chr7	35096001	35098000	26803	592.849	1	1
chr7	35098001	35100000	39798	771.989	0.274262	1
chr7	35100001	35102000	98923	1418.18	1.56083e-11	4.06986e-09
chr7	35102001	35104000	40760	784.403	0.233176	1
chr7	35104001	35106000	25439	572.524	1	1
chr7	35106001	35108000	49051	887.666	0.0462408	1
chr7	35108001	35110000	178757	2105.54	6.54819e-47	6.82976e-44
chr7	35110001	35112000	178048	2099.96	1.59346e-46	8.30991e-44
chr7	35118001	35120000	156069	1923.06	1.61943e-34	5.63023e-32
chr7	35120001	35122000	70556	1131.63	4.19495e-05	0.00729222
chr7	35122001	35124000	66607	1088.92	0.000192484	0.0286801
chr7	35124001	35126000	7280	248.237	1	1
chr7	35126001	35128000	63158	1050.93	0.000627346	0.0654322
chr7	35128001	35130000	8395	273.026	1	1
chr7	35130001	35132000	23643	545.199	1	1
chr7	35132001	35134000	47135	864.354	0.0543917	1
chr7	35134001	35136000	58134	994.329	0.00282309	0.245374
chr7	35136001	35138000	14214	388.109	1	1
chr7	35138001	35140000	37776	745.566	0.285133	1
chr7	35140001	35142000	39328	765.888	0.218321	1
chr7	35142001	35144000	3	1.36128	1	1
chr7	35144001	35146000	9823	303.229	1	1
chr7	35146001	35148000	7398	250.917	1	1
chr7	35148001	35150000	36915	734.172	0.288499	1
chr7	35150001	35152000	32178	669.824	0.53161	1
chr7	35152001	35154000	23782	547.338	1	1
chr7	35154001	35156000	5925	216.334	1	1
chr7	35156001	35158000	10989	326.82	1	1
chr7	35158001	35160000	4964	192.217	1	1
chr7	35160001	35162000	30182	641.778	0.599961	1
chr7	35162001	35164000	19014	471.358	1	1
chr7	35164001	35166000	23806	547.707	1	1
chr7	35166001	35168000	15779	416.153	1	1
chr7	35168001	35170000	10139	309.71	1	1
chr7	35170001	35172000	40786	784.738	0.101351	1
chr7	35172001	35174000	36643	730.555	0.206085	1
chr7	35174001	35176000	13694	378.567	1	1
chr7	35176001	35178000	51752	920.022	0.00592717	0.475541
chr7	35178001	35180000	20280	492.094	1	1
chr7	35180001	35182000	26574	589.461	0.693478	1
chr7	35182001	35184000	16174	423.082	1	1
chr7	35184001	35186000	197	22.2736	1	1
chr7	35186001	35188000	5186	197.917	1	1
chr7	35188001	35190000	6185	222.63	1	1
chr7	35190001	35192000	9746	301.64	1	1
chr7	35192001	35194000	8134	267.326	1	1
chr7	35194001	35196000	5523	206.417	1	1
chr7	35196001	35198000	90	13.1992	1	1
chr7	35198001	35200000	3013	137.71	1	1
chr7	35200001	35202000	820	57.7385	1	1
chr7	35202001	35204000	5869	214.966	1	1
chr7	35204001	35206000	6784	236.809	1	1
chr7	35206001	35208000	893	61.1228	1	1
chr7	35208001	35210000	8193	268.62	1	1
chr7	35210001	35212000	313	30.3455	1	1
chr7	35216001	35218000	216	23.6864	1	1
chr7	35218001	35220000	18014	454.652	0.927132	1
chr7	35220001	35222000	1201	74.5005	1	1
chr7	35222001	35224000	13889	382.159	1	1
chr7	35224001	35226000	13808	380.669	1	1
chr7	35226001	35228000	1796	97.4737	1	1
chr7	35228001	35230000	2623	125.532	1	1
chr7	35230001	35232000	4239	172.979	1	1
chr7	35232001	35234000	8597	277.396	1	1
chr7	35234001	35236000	2644	126.203	1	1
chr7	35236001	35238000	2737	129.15	1	1
chr7	35240001	35242000	7206	246.549	1	1
chr7	35242001	35244000	5000	193.147	1	1
chr7	35244001	35246000	7	2.39733	1	1
chr7	35246001	35248000	8127	267.173	1	1
chr7	35248001	35250000	1149	72.3302	1	1
chr7	35250001	35252000	912	61.9884	1	1
chr7	35252001	35254000	757	54.7364	1	1
chr7	35254001	35256000	9890	304.609	1	1
chr7	35256001	35258000	9411	294.674	1	1
chr7	35258001	35260000	13113	367.762	0.808167	1
chr7	35260001	35262000	720	52.9347	1	1
chr7	35262001	35264000	2248	113.241	1	1
chr7	35264001	35266000	12655	359.132	0.769593	1
chr7	35266001	35268000	1857	99.6726	1	1
chr7	35268001	35270000	5117	196.154	1	1
chr7	35270001	35272000	2142	109.646	1	1
chr7	35272001	35274000	1025	67.0183	1	1
chr7	35276001	35278000	950	63.7018	1	1
chr7	35278001	35280000	498	41.3813	1	1
chr7	35280001	35282000	4353	176.072	1	1
chr7	35284001	35286000	331	31.5003	1	1
chr7	35286001	35288000	331	31.5003	1	1
chr7	35288001	35290000	777	55.6982	1	1
chr7	35290001	35292000	4	1.64967	1	1
chr7	35292001	35294000	2655	126.553	1	1
chr7	35294001	35296000	1250	76.5172	1	1
chr7	35296001	35298000	3409	149.549	1	1
chr7	35304001	35306000	69	11.0528	1	1
chr7	35306001	35308000	3072	139.505	1	1
chr7	35312001	35314000	2394	118.102	0.991427	1
chr7	35314001	35316000	1168	73.1269	1	1
chr7	35316001	35318000	25	5.61025	1	1
chr7	35326001	35328000	1396	82.3764	0.931411	1
chr7	35328001	35330000	68	10.9456	1	1
chr7	35332001	35334000	3745	159.24	0.706272	1
chr7	35334001	35336000	865	59.836	0.902057	1
chr7	35338001	35340000	24	5.45934	0.933361	1
chr7	35340001	35342000	3072	139.505	0.693363	1
chr7	35344001	35346000	2671	127.062	0.693848	1
chr7	35348001	35350000	13090	367.331	0.154486	1
chr7	35356001	35358000	2045	106.304	0.6652	1
chr7	35360001	35362000	103	14.4439	0.783106	1
chr7	35368001	35370000	8827	282.331	0.247631	1
chr7	35370001	35372000	1913	101.67	0.612759	1
chr7	35372001	35374000	1596	90.0826	0.627428	1
chr7	35398001	35400000	289	28.7709	0.672079	1
chr7	35400001	35402000	1936	102.485	0.561126	1
chr7	35402001	35404000	3124	141.078	0.487259	1
chr7	35410001	35412000	935	63.0283	0.630676	1
chr7	35416001	35418000	3337	147.432	0.48305	1
chr7	35424001	35426000	92	13.3944	0.708549	1
chr7	35426001	35428000	1901	101.244	0.588444	1
chr7	35434001	35436000	756	54.6881	0.684513	1
chr7	35436001	35438000	1471	85.3066	0.640236	1
chr7	35450001	35452000	170	20.1851	0.776054	1
chr7	35452001	35454000	175	20.5798	0.7829	1
chr7	35464001	35466000	1640	91.7338	0.722661	1
chr7	35466001	35468000	1825	98.5221	0.717419	1
chr7	35478001	35480000	1901	101.244	0.761951	1
chr7	35484001	35486000	45	8.30775	0.926969	1
chr7	35490001	35492000	4325	175.315	0.64112	1
chr7	35492001	35494000	3089	140.02	0.736317	1
chr7	35498001	35500000	2890	133.929	0.776537	1
chr7	35506001	35508000	1889	100.817	0.885439	1
chr7	35508001	35510000	1750	95.799	0.904462	1
chr7	35512001	35514000	6482	229.714	0.58183	1
chr7	35516001	35518000	1216	75.1207	0.978173	1
chr7	35520001	35522000	1848	99.3497	0.945863	1
chr7	35526001	35528000	311	30.2159	1	1
chr7	35532001	35534000	267	27.2889	1	1
chr7	35534001	35536000	2503	121.667	0.946228	1
chr7	35536001	35538000	349	32.6343	1	1
chr7	35552001	35554000	2283	114.415	1	1
chr7	35554001	35556000	1404	82.6914	1	1
chr7	35556001	35558000	1574	89.2513	1	1
chr7	35560001	35562000	1310	78.9512	1	1
chr7	35562001	35564000	31	6.47709	1	1
chr7	35582001	35584000	1566	88.948	1	1
chr7	35590001	35592000	5	1.91481	1	1
chr7	35596001	35598000	2189	111.247	1	1
chr7	35600001	35602000	561	44.8082	1	1
chr7	35602001	35604000	1599	90.1956	1	1
chr7	35624001	35626000	3001	137.343	1	1
chr7	35634001	35636000	352	32.8214	1	1
chr7	35636001	35638000	846	58.9549	1	1
chr7	35644001	35646000	9	2.83548	1	1
chr7	35648001	35650000	257	26.6019	1	1
chr7	35652001	35654000	104	14.5374	1	1
chr7	35714001	35716000	11636	339.55	0.458746	1
chr7	35734001	35736000	2405	118.464	1	1
chr7	35742001	35744000	1772	96.6017	1	1
chr7	35760001	35762000	23	5.30634	1	1
chr7	35786001	35788000	5933	216.529	0.804397	1
chr7	35798001	35800000	14442	392.256	0.285387	1
chr7	35800001	35802000	2108	108.48	1	1
chr7	35818001	35820000	10	3.04221	1	1
chr7	35858001	35860000	1222	75.3681	1	1
chr7	35954001	35956000	795	56.5567	1	1
chr7	36050001	36052000	4	1.64967	1	1
chr7	36062001	36064000	4078	168.563	0.824801	1
chr7	36092001	36094000	4	1.64967	1	1
chr7	36172001	36174000	18	4.50496	1	1
chr7	36268001	36270000	1375	81.5466	0.974926	1
chr7	36352001	36354000	2356	116.846	0.885823	1
chr7	36354001	36356000	2356	116.846	0.885523	1
chr7	36482001	36484000	2	1.03832	1	1
chr7	36604001	36606000	305	29.8252	1	1
chr7	36618001	36620000	842	58.7686	0.977639	1
chr7	36666001	36668000	150	18.5663	1	1
chr7	36710001	36712000	166	19.8667	1	1
chr7	36780001	36782000	1447	84.3745	0.931807	1
chr7	37102001	37104000	4519	180.529	0.724991	1
chr7	37320001	37322000	30	6.33678	1	1
chr7	37422001	37424000	55	9.49933	1	1
chr7	37476001	37478000	66	10.7295	1	1
chr7	37478001	37480000	66	10.7295	1	1
chr7	37480001	37482000	5528	206.542	0.690994	1
chr7	37510001	37512000	8001	264.399	0.528836	1
chr7	37826001	37828000	258	26.671	1	1
chr7	37894001	37896000	28	6.0514	1	1
chr7	37904001	37906000	583	45.9744	1	1
chr7	38004001	38006000	121	16.0844	1	1
chr7	38028001	38030000	2281	114.348	0.975189	1
chr7	38072001	38074000	431	37.5743	1	1
chr7	38084001	38086000	3358	148.051	0.896751	1
chr7	38104001	38106000	395	35.4478	1	1
chr7	38108001	38110000	45	8.30775	1	1
chr7	38126001	38128000	3888	163.276	0.859174	1
chr7	38156001	38158000	140	17.7301	1	1
chr7	38180001	38182000	1808	97.9082	1	1
chr7	38194001	38196000	46	8.43061	1	1
chr7	38212001	38214000	910	61.8976	1	1
chr7	39640001	39642000	13600	376.829	0.278456	1
chr7	39964001	39966000	2211	111.992	0.993577	1
chr7	39966001	39968000	2231	112.668	0.991986	1
chr7	39980001	39982000	93	13.4915	1	1
chr7	40176001	40178000	2794	130.941	0.941497	1
chr7	40184001	40186000	3969	165.54	0.852464	1
chr7	40210001	40212000	777	55.6982	1	1
chr7	40212001	40214000	777	55.6982	1	1
chr7	40642001	40644000	198	22.349	1	1
chr7	40768001	40770000	76	11.7897	1	1
chr7	41020001	41022000	135	17.3046	1	1
chr7	41040001	41042000	17	4.33622	1	1
chr7	41196001	41198000	3421	149.9	0.84739	1
chr7	41204001	41206000	45	8.30775	1	1
chr7	41664001	41666000	3317	146.841	0.832852	1
chr7	41672001	41674000	1319	79.3131	0.983459	1
chr7	42032001	42034000	77	11.8931	1	1
chr7	42034001	42036000	79	12.0985	1	1
chr7	42508001	42510000	274	27.7647	1	1
chr7	42634001	42636000	38	7.4206	1	1
chr7	42636001	42638000	38	7.4206	1	1
chr7	42646001	42648000	26	5.75916	1	1
chr7	42708001	42710000	13	3.62489	1	1
chr7	43296001	43298000	114	15.4567	1	1
chr7	43410001	43412000	1060	68.5383	0.960253	1
chr7	43422001	43424000	17	4.33622	1	1
chr7	43436001	43438000	9	2.83548	1	1
chr7	43616001	43618000	120	15.9955	1	1
chr7	43632001	43634000	3585	154.663	0.774213	1
chr7	43668001	43670000	894	61.1685	0.976916	1
chr7	43802001	43804000	182	21.126	1	1
chr7	43804001	43806000	324	31.0537	1	1
chr7	43860001	43862000	19	4.67062	1	1
chr7	44252001	44254000	1450	84.4913	0.956238	1
chr7	44412001	44414000	5357	202.252	0.676193	1
chr7	44538001	44540000	344	32.3213	1	1
chr7	44640001	44642000	1005	66.142	1	1
chr7	44722001	44724000	12	3.43618	1	1
chr7	44768001	44770000	1170	73.2105	1	1
chr7	44900001	44902000	117	15.7273	1	1
chr7	44940001	44942000	1060	68.5383	1	1
chr7	45116001	45118000	75	11.6859	1	1
chr7	45206001	45208000	1395	82.337	1	1
chr7	45388001	45390000	612	47.4895	1	1
chr7	45428001	45430000	1321	79.3934	1	1
chr7	45472001	45474000	3	1.36128	1	1
chr7	45574001	45576000	8126	267.151	0.549859	1
chr7	45576001	45578000	8155	267.787	0.5481	1
chr7	45650001	45652000	15	3.98845	1	1
chr7	45692001	45694000	196	22.198	1	1
chr7	45742001	45744000	971	64.639	1	1
chr7	45858001	45860000	59	9.95537	1	1
chr7	45900001	45902000	37	7.28959	1	1
chr7	46110001	46112000	3810	161.08	0.875178	1
chr7	46112001	46114000	3810	161.08	0.87524	1
chr7	46156001	46158000	2627	125.66	0.966194	1
chr7	46290001	46292000	1988	104.316	1	1
chr7	46348001	46350000	851	59.1874	1	1
chr7	46408001	46410000	6784	236.809	0.665718	1
chr7	46414001	46416000	3354	147.933	0.916861	1
chr7	46416001	46418000	6588	232.217	0.6795	1
chr7	46458001	46460000	714	52.6396	1	1
chr7	46600001	46602000	1975	103.859	1	1
chr7	46608001	46610000	15	3.98845	1	1
chr7	46770001	46772000	20	4.83341	1	1
chr7	46872001	46874000	527	42.9756	1	1
chr7	46948001	46950000	8555	276.49	0.55054	1
chr7	46976001	46978000	1097	70.1271	1	1
chr7	47062001	47064000	4	1.64967	1	1
chr7	47112001	47114000	1080	69.3993	1	1
chr7	47974001	47976000	3	1.36128	1	1
chr7	48322001	48324000	173	20.4224	1	1
chr7	48598001	48600000	9	2.83548	1	1
chr7	48792001	48794000	5397	203.259	0.7265	1
chr7	48868001	48870000	49	8.79399	1	1
chr7	48938001	48940000	4	1.64967	1	1
chr7	49030001	49032000	1042	67.7587	1	1
chr7	49208001	49210000	91	13.297	1	1
chr7	49210001	49212000	91	13.297	1	1
chr7	49382001	49384000	3545	153.508	0.845511	1
chr7	49410001	49412000	677	50.8016	1	1
chr7	49446001	49448000	2572	123.897	0.917135	1
chr7	49712001	49714000	6	2.16278	1	1
chr7	49738001	49740000	68	10.9456	1	1
chr7	50162001	50164000	1183	73.7529	1	1
chr7	51348001	51350000	1120	71.1057	0.996817	1
chr7	51482001	51484000	4319	175.153	0.756065	1
chr7	51632001	51634000	110	15.0924	1	1
chr7	51642001	51644000	11021	327.455	0.341192	1
chr7	51714001	51716000	359	33.2559	1	1
chr7	51748001	51750000	853	59.2803	1	1
chr7	51952001	51954000	44	8.18399	1	1
chr7	52006001	52008000	864	59.7898	1	1
chr7	52078001	52080000	658	49.8448	1	1
chr7	52240001	52242000	7	2.39733	1	1
chr7	53874001	53876000	1507	86.6955	0.967533	1
chr7	53930001	53932000	864	59.7898	1	1
chr7	54034001	54036000	904	61.6247	1	1
chr7	54102001	54104000	1226	75.5328	0.990331	1
chr7	54590001	54592000	1664	92.6283	0.960379	1
chr7	55212001	55214000	1228	75.6151	0.998433	1
chr7	55214001	55216000	1228	75.6151	0.998449	1
chr7	55794001	55796000	320	30.7971	1	1
chr7	55802001	55804000	266	27.2206	1	1
chr7	55830001	55832000	292	28.97	1	1
chr7	55832001	55834000	292	28.97	1	1
chr7	55888001	55890000	752	54.4947	1	1
chr7	55982001	55984000	15	3.98845	1	1
chr7	56086001	56088000	1487	85.9253	0.98582	1
chr7	56492001	56494000	632	48.5205	1	1
chr7	56640001	56642000	42	7.93361	1	1
chr7	58168001	58170000	1131	71.5714	1	1
chr7	58250001	58252000	180	20.9707	1	1
chr7	58258001	58260000	5	1.91481	1	1
chr7	58468001	58470000	2072	107.239	0.958848	1
chr7	58470001	58472000	2072	107.239	0.95886	1
chr7	58708001	58710000	8794	281.626	0.489121	1
chr7	59190001	59192000	476	40.1511	1	1
chr7	59322001	59324000	5312	201.116	0.7223	1
chr7	59324001	59326000	58	9.84235	1	1
chr7	60874001	60876000	2903	134.331	0.90393	1
chr7	60978001	60980000	3016	137.801	0.895391	1
chr7	61302001	61304000	1060	68.5383	1	1
chr7	61476001	61478000	15	3.98845	1	1
chr7	61480001	61482000	107	14.8162	1	1
chr7	61654001	61656000	1606	90.4592	1	1
chr7	61696001	61698000	1869	100.102	0.981496	1
chr7	61954001	61956000	452	38.7874	1	1
chr7	62062001	62064000	316	30.5395	1	1
chr7	62190001	62192000	3733	158.899	0.838914	1
chr7	62420001	62422000	149	18.4835	1	1
chr7	62422001	62424000	151	18.6489	1	1
chr7	62754001	62756000	17	4.33622	1	1
chr7	62778001	62780000	3361	148.139	0.863905	1
chr7	63230001	63232000	399	35.6872	1	1
chr7	63268001	63270000	2203	111.722	0.948452	1
chr7	63650001	63652000	2031	105.817	0.958848	1
chr7	63950001	63952000	3699	157.931	0.830771	1
chr7	64154001	64156000	1115	70.8935	1	1
chr7	64268001	64270000	1711	94.3677	0.978418	1
chr7	64992001	64994000	1227	75.5739	1	1
chr7	65446001	65448000	1136	71.7826	1	1
chr7	65600001	65602000	13	3.62489	1	1
chr7	65884001	65886000	903	61.5792	1	1
chr7	66090001	66092000	536	43.4645	1	1
chr7	66410001	66412000	300	29.4978	1	1
chr7	66446001	66448000	1385	81.9423	0.985081	1
chr7	66454001	66456000	234	24.9872	1	1
chr7	66698001	66700000	3	1.36128	1	1
chr7	66708001	66710000	2715	128.456	0.882174	1
chr7	66832001	66834000	1396	82.3764	0.981314	1
chr7	67138001	67140000	5767	212.464	0.657392	1
chr7	67620001	67622000	564	44.9681	1	1
chr7	68004001	68006000	35	7.02399	1	1
chr7	68362001	68364000	460	39.2446	1	1
chr7	69146001	69148000	1030	67.2365	0.996012	1
chr7	69326001	69328000	932	62.8931	1	1
chr7	69798001	69800000	2518	122.153	0.880755	1
chr7	70016001	70018000	631	48.4693	1	1
chr7	70144001	70146000	3998	166.347	0.769847	1
chr7	70476001	70478000	256	26.5327	1	1
chr7	70690001	70692000	3	1.36128	1	1
chr7	71394001	71396000	1498	86.3493	0.954907	1
chr7	71396001	71398000	14	3.80883	1	1
chr7	71458001	71460000	93	13.4915	1	1
chr7	72296001	72298000	1930	102.273	0.921968	1
chr7	72680001	72682000	96	13.7806	1	1
chr7	72750001	72752000	74	11.5816	1	1
chr7	72984001	72986000	23	5.30634	1	1
chr7	73072001	73074000	1146	72.204	0.982426	1
chr7	73452001	73454000	9	2.83548	1	1
chr7	73560001	73562000	958	64.0596	0.997741	1
chr7	73600001	73602000	5	1.91481	1	1
chr7	74432001	74434000	14	3.80883	1	1
chr7	74440001	74442000	3	1.36128	1	1
chr7	74648001	74650000	13	3.62489	1	1
chr7	74650001	74652000	13	3.62489	1	1
chr7	76444001	76446000	6770	236.482	0.587289	1
chr7	78472001	78474000	25	5.61025	1	1
chr7	78598001	78600000	3237	144.466	0.849938	1
chr7	78678001	78680000	109	15.0006	1	1
chr7	78690001	78692000	1433	83.8283	0.987061	1
chr7	78812001	78814000	3708	158.187	0.816161	1
chr7	78896001	78898000	188	21.5887	1	1
chr7	78956001	78958000	24	5.45934	1	1
chr7	79210001	79212000	1473	85.3841	0.987278	1
chr7	79304001	79306000	926	62.6224	1	1
chr7	79310001	79312000	16	4.16414	1	1
chr7	79438001	79440000	4189	171.613	0.784468	1
chr7	79492001	79494000	4421	177.905	0.767815	1
chr7	79592001	79594000	1535	87.7681	0.984932	1
chr7	79594001	79596000	1501	86.4648	0.987534	1
chr7	79942001	79944000	2203	111.722	0.936255	1
chr7	80270001	80272000	1348	80.4736	1	1
chr7	80898001	80900000	891	61.0314	1	1
chr7	80994001	80996000	1096	70.0844	1	1
chr7	80996001	80998000	1096	70.0844	1	1
chr7	81076001	81078000	1828	98.6303	0.971374	1
chr7	81146001	81148000	39	7.55047	1	1
chr7	81904001	81906000	188	21.5887	1	1
chr7	81958001	81960000	101	14.256	1	1
chr7	82042001	82044000	2610	125.116	0.916947	1
chr7	82096001	82098000	22	5.15111	1	1
chr7	82186001	82188000	15	3.98845	1	1
chr7	82628001	82630000	8848	282.78	0.486091	1
chr7	82682001	82684000	1402	82.6127	1	1
chr7	83112001	83114000	688	51.3515	1	1
chr7	83200001	83202000	3066	139.323	0.887484	1
chr7	83724001	83726000	207	23.0225	1	1
chr7	83768001	83770000	34	6.8893	1	1
chr7	83846001	83848000	10	3.04221	1	1
chr7	84162001	84164000	750	54.3978	1	1
chr7	84198001	84200000	10	3.04221	1	1
chr7	84772001	84774000	253	26.3247	1	1
chr7	85108001	85110000	417	36.7546	1	1
chr7	85110001	85112000	417	36.7546	1	1
chr7	85282001	85284000	6	2.16278	1	1
chr7	85582001	85584000	330	31.4367	1	1
chr7	87178001	87180000	1348	80.4736	1	1
chr7	87428001	87430000	8410	273.351	0.520146	1
chr7	87654001	87656000	3879	163.023	0.833053	1
chr7	87656001	87658000	3879	163.023	0.83305	1
chr7	88112001	88114000	78	11.996	1	1
chr7	88280001	88282000	358	33.194	1	1
chr7	88618001	88620000	2962	136.148	0.900223	1
chr7	88642001	88644000	4739	186.353	0.767898	1
chr7	89430001	89432000	242	25.5546	1	1
chr7	89448001	89450000	1056	68.3654	1	1
chr7	89698001	89700000	2971	136.424	0.896823	1
chr7	89786001	89788000	47	8.55259	1	1
chr7	90210001	90212000	306	29.8905	1	1
chr7	90222001	90224000	139	17.6454	1	1
chr7	90438001	90440000	89	13.1011	1	1
chr7	90812001	90814000	42	7.93361	1	1
chr7	91696001	91698000	3442	150.514	0.856255	1
chr7	91782001	91784000	251	26.1855	1	1
chr7	92222001	92224000	130	16.8739	1	1
chr7	92470001	92472000	4489	179.728	0.777349	1
chr7	93196001	93198000	42	7.93361	1	1
chr7	93868001	93870000	4622	183.267	0.767327	1
chr7	94812001	94814000	474	40.0384	1	1
chr7	94936001	94938000	97	13.8763	1	1
chr7	95148001	95150000	1966	103.543	0.969368	1
chr7	95160001	95162000	3706	158.13	0.837974	1
chr7	95162001	95164000	3706	158.13	0.837982	1
chr7	96770001	96772000	12202	350.494	0.315324	1
chr7	97066001	97068000	341	32.1327	1	1
chr7	97114001	97116000	2	1.03832	1	1
chr7	97320001	97322000	2	1.03832	1	1
chr7	97666001	97668000	1150	72.3723	1	1
chr7	97942001	97944000	4	1.64967	1	1
chr7	97944001	97946000	4	1.64967	1	1
chr7	98144001	98146000	574	45.4991	1	1
chr7	98748001	98750000	3283	145.834	0.894139	1
chr7	99144001	99146000	8	2.62097	1	1
chr7	99178001	99180000	1356	80.7923	1	1
chr7	100662001	100664000	481	40.4323	1	1
chr7	100862001	100864000	1802	97.691	1	1
chr7	100932001	100934000	413	36.5188	1	1
chr7	100934001	100936000	413	36.5188	1	1
chr7	101294001	101296000	391	35.2077	1	1
chr7	101458001	101460000	1985	104.21	1	1
chr7	101460001	101462000	9	2.83548	1	1
chr7	101610001	101612000	49	8.79399	1	1
chr7	102158001	102160000	8641	278.344	0.534535	1
chr7	102350001	102352000	622	48.0064	1	1
chr7	103802001	103804000	173	20.4224	1	1
chr7	104410001	104412000	55	9.49933	1	1
chr7	104496001	104498000	3570	154.23	0.883538	1
chr7	104560001	104562000	933	62.9382	1	1
chr7	105202001	105204000	1449	84.4523	1	1
chr7	105206001	105208000	3635	156.1	0.871994	1
chr7	105492001	105494000	3890	163.332	0.849794	1
chr7	105528001	105530000	256	26.5327	1	1
chr7	106998001	107000000	10276	312.499	0.41087	1
chr7	107786001	107788000	3863	162.574	0.823984	1
chr7	107900001	107902000	8044	265.347	0.533035	1
chr7	108772001	108774000	134	17.2189	1	1
chr7	109602001	109604000	78	11.996	1	1
chr7	109604001	109606000	78	11.996	1	1
chr7	109658001	109660000	677	50.8016	1	1
chr7	109662001	109664000	3	1.36128	1	1
chr7	109704001	109706000	312	30.2807	1	1
chr7	109778001	109780000	517	42.4292	1	1
chr7	109780001	109782000	517	42.4292	1	1
chr7	109786001	109788000	3052	138.898	0.86536	1
chr7	109820001	109822000	531	43.1932	1	1
chr7	109822001	109824000	532	43.2476	1	1
chr7	109982001	109984000	3301	146.368	0.845558	1
chr7	110324001	110326000	1918	101.848	0.948397	1
chr7	110730001	110732000	27	5.90617	1	1
chr7	110732001	110734000	27	5.90617	1	1
chr7	110952001	110954000	328	31.3093	1	1
chr7	111130001	111132000	175	20.5798	1	1
chr7	111214001	111216000	98	13.9717	1	1
chr7	111706001	111708000	9	2.83548	1	1
chr7	111844001	111846000	342	32.1957	1	1
chr7	111996001	111998000	732	53.5223	1	1
chr7	112096001	112098000	2314	115.451	0.920104	1
chr7	112372001	112374000	2740	129.245	0.889454	1
chr7	112568001	112570000	3951	165.038	0.800259	1
chr7	112816001	112818000	150	18.5663	1	1
chr7	113164001	113166000	3460	151.04	0.841229	1
chr7	113420001	113422000	65	10.6207	1	1
chr7	113908001	113910000	3	1.36128	1	1
chr7	114044001	114046000	1395	82.337	1	1
chr7	114676001	114678000	173	20.4224	1	1
chr7	115532001	115534000	1634	91.5095	1	1
chr7	115680001	115682000	818	57.6444	1	1
chr7	115694001	115696000	42	7.93361	1	1
chr7	115748001	115750000	6	2.16278	1	1
chr7	115962001	115964000	1604	90.3839	1	1
chr7	117926001	117928000	1693	93.7034	1	1
chr7	118266001	118268000	2967	136.302	0.919757	1
chr7	118470001	118472000	5057	194.615	0.76414	1
chr7	118482001	118484000	620	47.9032	1	1
chr7	118528001	118530000	2270	113.98	0.972953	1
chr7	119698001	119700000	24	5.45934	1	1
chr7	120042001	120044000	2665	126.871	0.938302	1
chr7	120604001	120606000	2146	109.783	0.973984	1
chr7	120686001	120688000	5	1.91481	1	1
chr7	121004001	121006000	8	2.62097	1	1
chr7	121020001	121022000	2680	127.348	0.930022	1
chr7	121600001	121602000	2256	113.51	0.956941	1
chr7	121860001	121862000	4302	174.692	0.800594	1
chr7	122298001	122300000	8210	268.992	0.527774	1
chr7	122870001	122872000	1143	72.0777	1	1
chr7	124358001	124360000	593	46.4996	1	1
chr7	124698001	124700000	29	6.19491	1	1
chr7	125570001	125572000	3238	144.496	0.842931	1
chr7	125742001	125744000	144	18.0669	1	1
chr7	125974001	125976000	174	20.5011	1	1
chr7	125990001	125992000	3447	150.66	0.824383	1
chr7	126024001	126026000	1811	98.0167	0.947395	1
chr7	126156001	126158000	40	7.67923	1	1
chr7	126172001	126174000	476	40.1511	1	1
chr7	126174001	126176000	476	40.1511	1	1
chr7	126398001	126400000	733	53.5712	1	1
chr7	126732001	126734000	1782	96.9655	0.945796	1
chr7	126886001	126888000	348	32.5718	1	1
chr7	127120001	127122000	2	1.03832	1	1
chr7	127468001	127470000	3	1.36128	1	1
chr7	127764001	127766000	1121	71.1481	0.993392	1
chr7	127988001	127990000	98	13.9717	1	1
chr7	128180001	128182000	30	6.33678	1	1
chr7	128742001	128744000	1878	100.424	0.935834	1
chr7	128774001	128776000	197	22.2736	1	1
chr7	129050001	129052000	21	4.99352	1	1
chr7	130512001	130514000	3	1.36128	1	1
chr7	131054001	131056000	1250	76.5172	0.990794	1
chr7	131076001	131078000	5	1.91481	1	1
chr7	131716001	131718000	124	16.3497	1	1
chr7	131718001	131720000	124	16.3497	1	1
chr7	132606001	132608000	11169	330.386	0.3426	1
chr7	133128001	133130000	21	4.99352	1	1
chr7	133646001	133648000	709	52.3931	1	1
chr7	133730001	133732000	294	29.1024	1	1
chr7	133766001	133768000	19	4.67062	1	1
chr7	133938001	133940000	1129	71.4869	1	1
chr7	134274001	134276000	307	29.9557	1	1
chr7	134308001	134310000	3579	154.49	0.830487	1
chr7	134320001	134322000	331	31.5003	1	1
chr7	134790001	134792000	3832	161.701	0.813543	1
chr7	135220001	135222000	614	47.5931	1	1
chr7	135246001	135248000	80	12.2006	1	1
chr7	135572001	135574000	25	5.61025	1	1
chr7	135854001	135856000	3049	138.806	0.875113	1
chr7	135856001	135858000	3049	138.806	0.875118	1
chr7	137654001	137656000	99	14.0668	1	1
chr7	138246001	138248000	2	1.03832	1	1
chr7	138922001	138924000	2221	112.331	0.93498	1
chr7	139734001	139736000	1085	69.6138	1	1
chr7	140118001	140120000	881	60.573	1	1
chr7	140368001	140370000	2	1.03832	1	1
chr7	141452001	141454000	450	38.6727	1	1
chr7	142114001	142116000	93	13.4915	1	1
chr7	142166001	142168000	1331	79.7943	0.971192	1
chr7	142476001	142478000	2173	110.703	0.902271	1
chr7	142478001	142480000	2180	110.941	0.901708	1
chr7	142600001	142602000	2820	131.753	0.851486	1
chr7	143182001	143184000	27	5.90617	1	1
chr7	144170001	144172000	312	30.2807	1	1
chr7	144306001	144308000	44	8.18399	1	1
chr7	144500001	144502000	47	8.55259	1	1
chr7	144722001	144724000	63	10.4013	1	1
chr7	144898001	144900000	21	4.99352	1	1
chr1	3194001	3196000	45	8.30775	1	1
chr1	7370001	7372000	73	11.4768	1	1
chr1	9390001	9392000	2	1.03832	1	1
chr1	9688001	9690000	237	25.2007	1	1
chr1	12758001	12760000	2	1.03832	1	1
chr1	13538001	13540000	12161	349.707	1.74489e-05	0.00183712
chr1	13540001	13542000	12161	349.707	1.74489e-05	0.00183712
chr1	15074001	15076000	92	13.3944	1	1
chr1	15076001	15078000	92	13.3944	1	1
chr1	15566001	15568000	11	3.24218	1	1
chr1	16190001	16192000	15	3.98845	1	1
chr1	16286001	16288000	2	1.03832	1	1
chr1	16344001	16346000	4	1.64967	1	1
chr1	24110001	24112000	117	15.7273	1	1
chr1	25118001	25120000	125	16.4376	1	1
chr1	26696001	26698000	124	16.3497	1	1
chr1	29520001	29522000	2	1.03832	1	1
chr1	30098001	30100000	5	1.91481	1	1
chr1	31232001	31234000	9	2.83548	1	1
chr1	36488001	36490000	117	15.7273	1	1
chr1	38746001	38748000	9	2.83548	1	1
chr1	39638001	39640000	10	3.04221	1	1
chr1	40038001	40040000	46	8.43061	1	1
chr1	45368001	45370000	106	14.7235	1	1
chr1	45908001	45910000	1454	84.6469	0.921096	1
chr1	45910001	45912000	1470	85.2679	0.916119	1
chr1	48204001	48206000	38	7.4206	1	1
chr1	51552001	51554000	59	9.95537	1	1
chr1	55754001	55756000	22	5.15111	1	1
chr1	56252001	56254000	518	42.484	1	1
chr1	59992001	59994000	21	4.99352	1	1
chr1	63002001	63004000	8	2.62097	1	1
chr1	63004001	63006000	8	2.62097	1	1
chr1	64752001	64754000	347	32.5093	1	1
chr1	67764001	67766000	402	35.8662	1	1
chr1	71368001	71370000	2	1.03832	1	1
chr1	71436001	71438000	77	11.8931	1	1
chr1	71454001	71456000	504	41.7136	1	1
chr1	71566001	71568000	552	44.3268	1	1
chr1	72108001	72110000	2120	108.892	0.718797	1
chr1	74220001	74222000	19	4.67062	1	1
chr1	74304001	74306000	2595	124.635	0.584911	1
chr1	77328001	77330000	134	17.2189	1	1
chr1	77502001	77504000	153	18.8135	1	1
chr1	78068001	78070000	1653	92.2189	0.859474	1
chr1	78816001	78818000	46	8.43061	1	1
chr1	80254001	80256000	91	13.297	1	1
chr1	80838001	80840000	9	2.83548	1	1
chr1	80976001	80978000	65	10.6207	1	1
chr1	84386001	84388000	267	27.2889	1	1
chr1	86114001	86116000	2	1.03832	1	1
chr1	89004001	89006000	87	12.9037	1	1
chr1	92198001	92200000	348	32.5718	1	1
chr1	95572001	95574000	440	38.0965	1	1
chr1	95866001	95868000	8	2.62097	1	1
chr1	96252001	96254000	916	62.1699	1	1
chr1	99080001	99082000	139	17.6454	1	1
chr1	100860001	100862000	146	18.2341	1	1
chr1	101034001	101036000	813	57.4088	1	1
chr1	101840001	101842000	7	2.39733	1	1
chr1	102474001	102476000	5	1.91481	1	1
chr1	102700001	102702000	3	1.36128	1	1
chr1	107054001	107056000	2012	105.155	0.750682	1
chr1	107774001	107776000	109	15.0006	1	1
chr1	112488001	112490000	31	6.47709	1	1
chr1	113356001	113358000	167	19.9465	1	1
chr1	113948001	113950000	19	4.67062	1	1
chr1	114452001	114454000	14	3.80883	1	1
chr1	114868001	114870000	90	13.1992	1	1
chr1	116710001	116712000	133	17.133	1	1
chr1	117288001	117290000	162	19.5456	1	1
chr1	118432001	118434000	8	2.62097	1	1
chr1	126104001	126106000	40	7.67923	1	1
chr1	128300001	128302000	2	1.03832	1	1
chr1	132520001	132522000	7	2.39733	1	1
chr1	133332001	133334000	12	3.43618	1	1
chr1	138606001	138608000	14	3.80883	1	1
chr1	140990001	140992000	381	34.6037	1	1
chr1	143370001	143372000	168	20.0262	1	1
chr1	144712001	144714000	15	3.98845	1	1
chr1	150096001	150098000	201	22.5747	1	1
chr1	152426001	152428000	2	1.03832	1	1
chr1	154664001	154666000	1653	92.2189	0.859474	1
chr1	156464001	156466000	27	5.90617	1	1
chr1	157630001	157632000	2115	108.721	0.720263	1
chr1	159370001	159372000	13	3.62489	1	1
chr1	159498001	159500000	315	30.4749	1	1
chr1	161224001	161226000	588	46.2374	1	1
chr1	161414001	161416000	3104	140.474	0.455843	1
chr1	164198001	164200000	6909	239.714	0.0252906	0.68192
chr1	167308001	167310000	63	10.4013	1	1
chr1	167536001	167538000	2	1.03832	1	1
chr1	167544001	167546000	83	12.5043	1	1
chr1	168406001	168408000	3	1.36128	1	1
chr1	169228001	169230000	105	14.6306	1	1
chr1	169230001	169232000	105	14.6306	1	1
chr1	170554001	170556000	2117	108.789	0.719676	1
chr1	170626001	170628000	1152	72.4563	1	1
chr1	171118001	171120000	5	1.91481	1	1
chr1	171120001	171122000	2612	125.18	0.58034	1
chr1	172002001	172004000	3	1.36128	1	1
chr1	172212001	172214000	2192	111.349	0.697805	1
chr1	172476001	172478000	499	41.4368	1	1
chr1	172478001	172480000	511	42.0997	1	1
chr1	172492001	172494000	139	17.6454	1	1
chr1	172910001	172912000	3693	157.759	0.328794	1
chr1	173486001	173488000	223	24.1964	1	1
chr1	175584001	175586000	629	48.3666	1	1
chr1	177476001	177478000	4	1.64967	1	1
chr1	179220001	179222000	3	1.36128	1	1
chr1	181062001	181064000	57	9.72868	1	1
chr1	181950001	181952000	2	1.03832	1	1
chr1	182794001	182796000	25	5.61025	1	1
chr1	183436001	183438000	379	34.4822	1	1
chr1	184382001	184384000	247	25.906	1	1
chr1	184452001	184454000	1272	77.4141	0.977881	1
chr1	184510001	184512000	5	1.91481	1	1
chr1	185926001	185928000	121	16.0844	1	1
chr1	187214001	187216000	275	27.8323	1	1
chr1	187600001	187602000	48	8.6737	1	1
chr1	191066001	191068000	508	41.9345	1	1
chr1	194336001	194338000	616	47.6966	1	1
chr2	3324001	3326000	980	65.0385	1	1
chr2	3974001	3976000	128	16.7001	1	1
chr2	5596001	5598000	42	7.93361	1	1
chr2	7382001	7384000	8	2.62097	1	1
chr2	9884001	9886000	7548	254.304	0.0128692	0.384512
chr2	9936001	9938000	27	5.90617	1	1
chr2	10032001	10034000	3631	155.985	0.340972	1
chr2	10546001	10548000	3430	150.164	0.382406	1
chr2	11500001	11502000	2	1.03832	1	1
chr2	16072001	16074000	3041	138.563	0.470898	1
chr2	17454001	17456000	1458	84.8023	0.919851	1
chr2	19742001	19744000	19	4.67062	1	1
chr2	21880001	21882000	5	1.91481	1	1
chr2	22696001	22698000	1659	92.4423	0.857627	1
chr2	22976001	22978000	385	34.8459	1	1
chr2	22978001	22980000	385	34.8459	1	1
chr2	25182001	25184000	2168	110.533	0.704778	1
chr2	25624001	25626000	34	6.8893	1	1
chr2	27492001	27494000	1536	87.8062	0.895625	1
chr2	28068001	28070000	14	3.80883	1	1
chr2	29404001	29406000	1545	88.1495	0.892835	1
chr2	30972001	30974000	250	26.1158	1	1
chr2	30974001	30976000	67	10.8378	1	1
chr2	31246001	31248000	389	35.0873	1	1
chr2	31542001	31544000	9	2.83548	1	1
chr2	32004001	32006000	25	5.61025	1	1
chr2	32550001	32552000	1054	68.2789	1	1
chr2	32880001	32882000	6	2.16278	1	1
chr2	34102001	34104000	2196	111.484	0.696646	1
chr2	35674001	35676000	415	36.6368	1	1
chr2	36626001	36628000	13	3.62489	1	1
chr2	38536001	38538000	2	1.03832	1	1
chr2	38538001	38540000	2	1.03832	1	1
chr2	38584001	38586000	12	3.43618	1	1
chr2	38586001	38588000	12	3.43618	1	1
chr2	38696001	38698000	7572	254.844	0.0125329	0.379592
chr2	39102001	39104000	1555	88.5302	0.889737	1
chr2	40330001	40332000	354	32.9459	1	1
chr2	44300001	44302000	40	7.67923	1	1
chr2	44802001	44804000	511	42.0997	1	1
chr2	45624001	45626000	1471	85.3066	0.915808	1
chr2	47848001	47850000	3721	158.557	0.323388	1
chr2	50286001	50288000	19	4.67062	1	1
chr2	50756001	50758000	313	30.3455	1	1
chr2	51432001	51434000	79	12.0985	1	1
chr2	52744001	52746000	1982	104.105	0.759618	1
chr2	57354001	57356000	996	65.7458	1	1
chr2	57356001	57358000	8	2.62097	1	1
chr2	58782001	58784000	3	1.36128	1	1
chr2	59026001	59028000	150	18.5663	1	1
chr2	60994001	60996000	229	24.6293	1	1
chr2	62278001	62280000	11	3.24218	1	1
chr2	65092001	65094000	469	39.7558	1	1
chr2	66202001	66204000	3	1.36128	1	1
chr2	66204001	66206000	4	1.64967	1	1
chr2	66302001	66304000	24	5.45934	1	1
chr2	66976001	66978000	3	1.36128	1	1
chr2	68462001	68464000	3813	161.165	0.306036	1
chr2	68932001	68934000	3	1.36128	1	1
chr2	69292001	69294000	1757	96.0548	0.827583	1
chr2	69724001	69726000	3974	165.679	0.277182	1
chr2	70302001	70304000	151	18.6489	1	1
chr2	71410001	71412000	102	14.3501	1	1
chr2	71600001	71602000	23	5.30634	1	1
chr2	74078001	74080000	14	3.80883	1	1
chr2	74444001	74446000	772	55.4585	1	1
chr2	75838001	75840000	241	25.484	1	1
chr2	77880001	77882000	33	6.75329	1	1
chr2	77930001	77932000	6161	222.052	0.0519214	1
chr2	82278001	82280000	110	15.0924	1	1
chr2	84808001	84810000	11	3.24218	1	1
chr2	84810001	84812000	11	3.24218	1	1
chr2	87642001	87644000	5005	193.276	0.136031	1
chr2	90694001	90696000	2912	134.609	0.502564	1
chr2	91458001	91460000	54	9.38362	1	1
chr2	92120001	92122000	145	18.1506	1	1
chr2	92680001	92682000	2	1.03832	1	1
chr2	92976001	92978000	3	1.36128	1	1
chr2	93040001	93042000	3	1.36128	1	1
chr2	93172001	93174000	51	9.03213	1	1
chr2	93434001	93436000	1300	78.5481	0.969131	1
chr2	98662001	98664000	9	2.83548	1	1
chr2	98666001	98668000	22	5.15111	1	1
chr2	100016001	100018000	342	32.1957	1	1
chr2	101406001	101408000	43	8.05928	1	1
chr2	113614001	113616000	3523	152.871	0.362865	1
chr2	113616001	113618000	3523	152.871	0.362865	1
chr2	114320001	114322000	7	2.39733	1	1
chr2	114322001	114324000	9185	289.929	0.00175445	0.0923594
chr2	114824001	114826000	236	25.1296	1	1
chr2	115214001	115216000	8	2.62097	1	1
chr2	117310001	117312000	11	3.24218	1	1
chr2	119144001	119146000	36	7.1574	1	1
chr2	120170001	120172000	415	36.6368	1	1
chr2	121348001	121350000	528	43.0301	1	1
chr2	123150001	123152000	437	37.9228	1	1
chr2	124292001	124294000	74	11.5816	1	1
chr2	124294001	124296000	74	11.5816	1	1
chr2	125116001	125118000	2119	108.858	0.71909	1
chr2	126364001	126366000	2	1.03832	1	1
chr2	126988001	126990000	919	62.3058	1	1
chr2	126990001	126992000	919	62.3058	1	1
chr2	127932001	127934000	2	1.03832	1	1
chr2	130922001	130924000	151	18.6489	1	1
chr2	131144001	131146000	232	24.8443	1	1
chr2	132188001	132190000	16	4.16414	1	1
chr2	132262001	132264000	274	27.7647	1	1
chr2	135916001	135918000	5758	212.242	0.0741245	1
chr2	135918001	135920000	5758	212.242	0.0741245	1
chr2	137908001	137910000	41	7.80693	1	1
chr2	142410001	142412000	42	7.93361	1	1
chr2	143816001	143818000	1436	83.9455	0.926699	1
chr2	145364001	145366000	2550	123.188	0.59709	1
chr2	148268001	148270000	531	43.1932	1	1
chr2	152190001	152192000	581	45.869	1	1
chr2	153550001	153552000	4	1.64967	1	1
chr2	155420001	155422000	331	31.5003	1	1
chr2	157782001	157784000	3	1.36128	1	1
chr2	158336001	158338000	1213	74.9969	0.996328	1
chr2	158338001	158340000	1213	74.9969	0.996328	1
chr2	158410001	158412000	83	12.5043	1	1
chr2	158954001	158956000	4	1.64967	1	1
chr2	160472001	160474000	293	29.0363	1	1
chr2	160748001	160750000	209	23.1709	1	1
chr2	163212001	163214000	1056	68.3654	1	1
chr2	164738001	164740000	8	2.62097	1	1
chr2	165000001	165002000	5	1.91481	1	1
chr2	165086001	165088000	21	4.99352	1	1
chr2	166386001	166388000	12	3.43618	1	1
chr2	166572001	166574000	510	42.0447	1	1
chr2	168170001	168172000	511	42.0997	1	1
chr2	168186001	168188000	37	7.28959	1	1
chr2	169708001	169710000	7	2.39733	1	1
chr2	171252001	171254000	28	6.0514	1	1
chr2	172890001	172892000	15	3.98845	1	1
chr2	173394001	173396000	4	1.64967	1	1
chr2	174098001	174100000	304	29.7599	1	1
chr2	178718001	178720000	6	2.16278	1	1
chr2	179062001	179064000	2548	123.123	0.597634	1
chr2	179110001	179112000	12	3.43618	1	1
chr2	179216001	179218000	58	9.84235	1	1
chr2	179586001	179588000	12	3.43618	1	1
chr2	179978001	179980000	18	4.50496	1	1
chr2	180338001	180340000	3913	163.976	0.287888	1
chr2	180342001	180344000	5	1.91481	1	1
chr2	180698001	180700000	1896	101.066	0.785408	1
chr2	180788001	180790000	1288	78.0631	0.97288	1
chr2	181122001	181124000	178	20.8147	1	1
chr3	3050001	3052000	1635	91.5469	0.865018	1
chr3	3070001	3072000	1837	98.9543	0.80324	1
chr3	3302001	3304000	10	3.04221	1	1
chr3	7984001	7986000	5	1.91481	1	1
chr3	8706001	8708000	1230	75.6973	0.991012	1
chr3	9152001	9154000	6	2.16278	1	1
chr3	9186001	9188000	254	26.3941	1	1
chr3	9680001	9682000	12	3.43618	1	1
chr3	11314001	11316000	2080	107.516	0.730553	1
chr3	12886001	12888000	2	1.03832	1	1
chr3	14194001	14196000	1576	89.327	0.883237	1
chr3	18490001	18492000	266	27.2206	1	1
chr3	18832001	18834000	2901	134.269	0.505315	1
chr3	21422001	21424000	34	6.8893	1	1
chr3	26892001	26894000	40	7.67923	1	1
chr3	27000001	27002000	660	49.946	1	1
chr3	27212001	27214000	33	6.75329	1	1
chr3	28000001	28002000	36	7.1574	1	1
chr3	28828001	28830000	106	14.7235	1	1
chr3	37200001	37202000	11	3.24218	1	1
chr3	37326001	37328000	1992	104.456	0.756635	1
chr3	47946001	47948000	45	8.30775	1	1
chr3	50218001	50220000	5247	199.468	0.112835	1
chr3	51520001	51522000	156	19.0591	1	1
chr3	51522001	51524000	156	19.0591	1	1
chr3	54306001	54308000	1027	67.1056	1	1
chr3	55534001	55536000	332	31.5638	1	1
chr3	56484001	56486000	1415	83.1236	0.93324	1
chr3	57808001	57810000	3	1.36128	1	1
chr3	58550001	58552000	67	10.8378	1	1
chr3	65542001	65544000	575	45.5521	1	1
chr3	66188001	66190000	134	17.2189	1	1
chr3	67020001	67022000	2	1.03832	1	1
chr3	67736001	67738000	1898	101.137	0.784805	1
chr3	79290001	79292000	1176	73.4611	1	1
chr3	81328001	81330000	684	51.1519	1	1
chr3	82036001	82038000	52	9.15004	1	1
chr3	83436001	83438000	62	10.2907	1	1
chr3	83566001	83568000	1610	90.6096	0.87273	1
chr3	89204001	89206000	21	4.99352	1	1
chr3	89206001	89208000	21	4.99352	1	1
chr3	89372001	89374000	1978	103.965	0.760811	1
chr3	89496001	89498000	13	3.62489	1	1
chr3	89948001	89950000	14	3.80883	1	1
chr3	92986001	92988000	10	3.04221	1	1
chr3	95394001	95396000	32	6.61591	1	1
chr3	95788001	95790000	2	1.03832	1	1
chr3	96464001	96466000	1510	86.8107	0.903691	1
chr3	99240001	99242000	2847	132.595	0.518935	1
chr3	99242001	99244000	2866	133.185	0.514121	1
chr3	101252001	101254000	28	6.0514	1	1
chr3	102184001	102186000	37	7.28959	1	1
chr3	102970001	102972000	2	1.03832	1	1
chr3	105510001	105512000	14	3.80883	1	1
chr3	105948001	105950000	2715	128.456	0.553011	1
chr3	106818001	106820000	11	3.24218	1	1
chr3	110182001	110184000	510	42.0447	1	1
chr3	112090001	112092000	2	1.03832	1	1
chr3	116440001	116442000	5	1.91481	1	1
chr3	116442001	116444000	5	1.91481	1	1
chr3	117586001	117588000	272	27.6292	1	1
chr3	121874001	121876000	24	5.45934	1	1
chr3	126790001	126792000	138	17.5606	1	1
chr3	126792001	126794000	138	17.5606	1	1
chr3	127476001	127478000	2	1.03832	1	1
chr3	128796001	128798000	11734	341.457	3.66071e-05	0.00351906
chr3	129766001	129768000	288	28.7044	1	1
chr3	131098001	131100000	6	2.16278	1	1
chr3	139152001	139154000	9	2.83548	1	1
chr3	139408001	139410000	17	4.33622	1	1
chr3	139504001	139506000	18	4.50496	1	1
chr3	139808001	139810000	379	34.4822	1	1
chr3	139894001	139896000	9715	300.998	0.000847972	0.0480735
chr3	139896001	139898000	9715	300.998	0.000847972	0.0480735
chr3	140554001	140556000	2	1.03832	1	1
chr3	143490001	143492000	36	7.1574	1	1
chr3	143680001	143682000	4	1.64967	1	1
chr3	144510001	144512000	4	1.64967	1	1
chr3	144512001	144514000	4	1.64967	1	1
chr3	144776001	144778000	399	35.6872	1	1
chr3	144778001	144780000	399	35.6872	1	1
chr3	146220001	146222000	709	52.3931	1	1
chr3	153696001	153698000	3	1.36128	1	1
chr3	153920001	153922000	2	1.03832	1	1
chr3	154950001	154952000	23	5.30634	1	1
chr3	155496001	155498000	62	10.2907	1	1
chr3	155876001	155878000	2	1.03832	1	1
chr3	155878001	155880000	2	1.03832	1	1
chr3	156112001	156114000	83	12.5043	1	1
chr3	157430001	157432000	188	21.5887	1	1
chr3	159660001	159662000	1773	96.6381	0.8227	1
chr4	4146001	4148000	2767	130.094	0.539457	1
chr4	4388001	4390000	344	32.3213	1	1
chr4	4988001	4990000	7	2.39733	1	1
chr4	5672001	5674000	147	18.3174	1	1
chr4	5674001	5676000	147	18.3174	1	1
chr4	9136001	9138000	936	63.0733	1	1
chr4	11480001	11482000	156	19.0591	1	1
chr4	11502001	11504000	3	1.36128	1	1
chr4	12008001	12010000	2	1.03832	1	1
chr4	12910001	12912000	33	6.75329	1	1
chr4	20360001	20362000	2	1.03832	1	1
chr4	27786001	27788000	2771	130.22	0.538421	1
chr4	33382001	33384000	18	4.50496	1	1
chr4	34776001	34778000	11	3.24218	1	1
chr4	34778001	34780000	11	3.24218	1	1
chr4	39522001	39524000	534	43.3561	1	1
chr4	39666001	39668000	8	2.62097	1	1
chr4	40450001	40452000	47	8.55259	1	1
chr4	40660001	40662000	19	4.67062	1	1
chr4	40860001	40862000	5	1.91481	1	1
chr4	41310001	41312000	842	58.7686	1	1
chr4	44656001	44658000	81	12.3023	1	1
chr4	45414001	45416000	87	12.9037	1	1
chr4	49820001	49822000	9	2.83548	1	1
chr4	50142001	50144000	5897	215.651	0.0657213	1
chr4	50430001	50432000	310	30.1509	1	1
chr4	52442001	52444000	17	4.33622	1	1
chr4	54296001	54298000	43	8.05928	1	1
chr4	55050001	55052000	203	22.7244	1	1
chr4	58350001	58352000	2	1.03832	1	1
chr4	64716001	64718000	28	6.0514	1	1
chr4	65326001	65328000	646	49.2358	1	1
chr4	65328001	65330000	646	49.2358	1	1
chr4	70276001	70278000	15	3.98845	1	1
chr4	70582001	70584000	107	14.8162	1	1
chr4	72738001	72740000	4801	187.978	0.158308	1
chr4	76068001	76070000	301	29.5634	1	1
chr4	76720001	76722000	2497	121.472	0.611581	1
chr4	77210001	77212000	863	59.7436	1	1
chr4	78800001	78802000	2885	133.774	0.509331	1
chr4	80586001	80588000	5	1.91481	1	1
chr4	81118001	81120000	51	9.03213	1	1
chr4	82524001	82526000	174	20.5011	1	1
chr4	84270001	84272000	9	2.83548	1	1
chr4	86408001	86410000	247	25.906	1	1
chr4	87622001	87624000	16	4.16414	1	1
chr4	90216001	90218000	23	5.30634	1	1
chr4	93600001	93602000	4087	168.811	0.258072	1
chr4	94640001	94642000	386	34.9063	1	1
chr4	94818001	94820000	2	1.03832	1	1
chr4	95048001	95050000	6	2.16278	1	1
chr4	95050001	95052000	6	2.16278	1	1
chr4	95830001	95832000	187	21.5119	1	1
chr4	96288001	96290000	15	3.98845	1	1
chr4	97796001	97798000	86	12.8044	1	1
chr4	99942001	99944000	1299	78.5078	0.969443	1
chr4	100182001	100184000	8353	272.112	0.00506521	0.181252
chr4	100848001	100850000	8	2.62097	1	1
chr4	101290001	101292000	280	28.1693	1	1
chr4	104554001	104556000	18	4.50496	1	1
chr4	105302001	105304000	3354	147.933	0.398844	1
chr4	105356001	105358000	4	1.64967	1	1
chr4	108014001	108016000	8	2.62097	1	1
chr4	108616001	108618000	10	3.04221	1	1
chr4	111776001	111778000	3327	147.137	0.404785	1
chr4	114568001	114570000	5	1.91481	1	1
chr4	115028001	115030000	76	11.7897	1	1
chr4	116208001	116210000	8410	273.351	0.00472517	0.180127
chr4	116444001	116446000	2	1.03832	1	1
chr4	117352001	117354000	36	7.1574	1	1
chr4	117420001	117422000	52	9.15004	1	1
chr4	118924001	118926000	2	1.03832	1	1
chr4	119340001	119342000	2	1.03832	1	1
chr4	119342001	119344000	144	18.0669	1	1
chr4	122836001	122838000	2048	106.408	0.740003	1
chr4	123542001	123544000	2	1.03832	1	1
chr4	126340001	126342000	36	7.1574	1	1
chr4	126478001	126480000	2390	117.97	0.641299	1
chr4	127022001	127024000	1235	75.9027	0.989449	1
chr4	128332001	128334000	122	16.173	1	1
chr4	129618001	129620000	1297	78.427	0.970068	1
chr4	131408001	131410000	119	15.9063	1	1
chr4	132444001	132446000	15	3.98845	1	1
chr4	132946001	132948000	10	3.04221	1	1
chr4	134378001	134380000	56	9.61435	1	1
chr4	134612001	134614000	40	7.67923	1	1
chr4	134614001	134616000	40	7.67923	1	1
chr4	134944001	134946000	11	3.24218	1	1
chr4	135158001	135160000	16	4.16414	1	1
chr4	136038001	136040000	2	1.03832	1	1
chr4	139022001	139024000	2289	114.616	0.669889	1
chr4	139086001	139088000	83	12.5043	1	1
chr4	139832001	139834000	8	2.62097	1	1
chr4	141210001	141212000	17	4.33622	1	1
chr4	141642001	141644000	11	3.24218	1	1
chr4	142816001	142818000	16	4.16414	1	1
chr4	143210001	143212000	8770	281.112	0.00301422	0.138842
chr4	146476001	146478000	2	1.03832	1	1
chr4	147518001	147520000	8	2.62097	1	1
chr4	147888001	147890000	2	1.03832	1	1
chr4	149304001	149306000	53	9.2672	1	1
chr4	149400001	149402000	22	5.15111	1	1
chr4	149402001	149404000	22	5.15111	1	1
chr4	149488001	149490000	4	1.64967	1	1
chr4	150218001	150220000	761	54.9294	1	1
chr4	151290001	151292000	5	1.91481	1	1
chr4	151292001	151294000	5	1.91481	1	1
chr4	151354001	151356000	15	3.98845	1	1
chr4	152158001	152160000	84	12.6048	1	1
chr4	152160001	152162000	84	12.6048	1	1
chr4	152820001	152822000	4	1.64967	1	1
chr4	154916001	154918000	2	1.03832	1	1
chr4	155768001	155770000	244	25.6954	1	1
chr5	3124001	3126000	3	1.36128	1	1
chr5	4552001	4554000	692	51.5507	1	1
chr5	4928001	4930000	42	7.93361	1	1
chr5	5190001	5192000	1705	94.1465	0.843496	1
chr5	5700001	5702000	145	18.1506	1	1
chr5	7776001	7778000	25	5.61025	1	1
chr5	9120001	9122000	1391	82.1792	0.940722	1
chr5	15916001	15918000	42	7.93361	1	1
chr5	18752001	18754000	1167	73.0851	1	1
chr5	19200001	19202000	4611	182.976	0.181444	1
chr5	19452001	19454000	5231	199.062	0.114266	1
chr5	22650001	22652000	106	14.7235	1	1
chr5	23886001	23888000	2399	118.266	0.638776	1
chr5	24132001	24134000	12	3.43618	1	1
chr5	24752001	24754000	1746	95.6527	0.830943	1
chr5	24756001	24758000	383	34.7249	1	1
chr5	26374001	26376000	3	1.36128	1	1
chr5	26376001	26378000	3	1.36128	1	1
chr5	27656001	27658000	2	1.03832	1	1
chr5	29044001	29046000	5	1.91481	1	1
chr5	30788001	30790000	25	5.61025	1	1
chr5	33068001	33070000	575	45.5521	1	1
chr5	33130001	33132000	1305	78.7498	0.967568	1
chr5	33772001	33774000	100	14.1615	1	1
chr5	33796001	33798000	1016	66.6247	1	1
chr5	33798001	33800000	1016	66.6247	1	1
chr5	34360001	34362000	82	12.4035	1	1
chr5	36734001	36736000	12	3.43618	1	1
chr5	39216001	39218000	1154	72.5403	1	1
chr5	39218001	39220000	1160	72.792	1	1
chr5	43040001	43042000	40	7.67923	1	1
chr5	44808001	44810000	10	3.04221	1	1
chr5	45382001	45384000	45	8.30775	1	1
chr5	48326001	48328000	80	12.2006	1	1
chr5	52418001	52420000	561	44.8082	1	1
chr5	53190001	53192000	3	1.36128	1	1
chr5	53192001	53194000	3	1.36128	1	1
chr5	54708001	54710000	4	1.64967	1	1
chr5	57530001	57532000	3	1.36128	1	1
chr5	57938001	57940000	114	15.4567	1	1
chr5	61108001	61110000	3	1.36128	1	1
chr5	62482001	62484000	6684	234.471	0.0316538	0.813798
chr5	63512001	63514000	9	2.83548	1	1
chr5	64006001	64008000	337	31.8805	1	1
chr5	68230001	68232000	3	1.36128	1	1
chr5	69840001	69842000	1915	101.741	0.779689	1
chr5	72012001	72014000	13	3.62489	1	1
chr5	73526001	73528000	229	24.6293	1	1
chr5	74104001	74106000	16	4.16414	1	1
chr5	74492001	74494000	1856	99.6368	0.797486	1
chr5	75046001	75048000	708	52.3438	1	1
chr5	75252001	75254000	41	7.80693	1	1
chr5	76500001	76502000	21	4.99352	1	1
chr5	80948001	80950000	80	12.2006	1	1
chr5	82206001	82208000	892	61.0771	1	1
chr5	85422001	85424000	8999	285.994	0.00224287	0.1102
chr5	85424001	85426000	8999	285.994	0.00224287	0.1102
chr5	90002001	90004000	357	33.1321	1	1
chr5	90742001	90744000	2955	135.933	0.491885	1
chr5	93114001	93116000	29	6.19491	1	1
chr5	97070001	97072000	119	15.9063	1	1
chr5	97416001	97418000	119	15.9063	1	1
chr5	97418001	97420000	119	15.9063	1	1
chr5	97642001	97644000	2	1.03832	1	1
chr5	99736001	99738000	25	5.61025	1	1
chr5	100302001	100304000	4827	188.657	0.155324	1
chr5	101800001	101802000	6	2.16278	1	1
chr5	102344001	102346000	5	1.91481	1	1
chr5	103446001	103448000	1143	72.0777	1	1
chr5	103550001	103552000	2	1.03832	1	1
chr5	103900001	103902000	8	2.62097	1	1
chr5	104010001	104012000	4	1.64967	1	1
chr5	104058001	104060000	4755	186.773	0.163694	1
chr5	104138001	104140000	127	16.6128	1	1
chr5	104140001	104142000	127	16.6128	1	1
chr5	105154001	105156000	68	10.9456	1	1
chr5	105156001	105158000	69	11.0528	1	1
chr5	106430001	106432000	8	2.62097	1	1
chr5	110320001	110322000	2	1.03832	1	1
chr5	110862001	110864000	1628	91.2849	0.867176	1
chr5	110994001	110996000	1050	68.1057	1	1
chr5	112412001	112414000	3	1.36128	1	1
chr5	115672001	115674000	35	7.02399	1	1
chr5	115674001	115676000	35	7.02399	1	1
chr5	116170001	116172000	7	2.39733	1	1
chr5	116430001	116432000	476	40.1511	1	1
chr5	116550001	116552000	2296	114.85	0.667892	1
chr5	119238001	119240000	4	1.64967	1	1
chr5	119592001	119594000	37	7.28959	1	1
chr5	120426001	120428000	11	3.24218	1	1
chr5	121996001	121998000	75	11.6859	1	1
chr5	124814001	124816000	59	9.95537	1	1
chr5	125086001	125088000	3	1.36128	1	1
chr5	125370001	125372000	7	2.39733	1	1
chr5	125604001	125606000	12	3.43618	1	1
chr5	126500001	126502000	772	55.4585	1	1
chr5	127308001	127310000	21	4.99352	1	1
chr5	129060001	129062000	1605	90.4215	0.874274	1
chr5	133000001	133002000	131	16.9605	1	1
chr5	133452001	133454000	10	3.04221	1	1
chr5	135792001	135794000	8337	271.764	0.00516456	0.181252
chr5	135896001	135898000	5	1.91481	1	1
chr5	136126001	136128000	236	25.1296	1	1
chr5	138800001	138802000	25	5.61025	1	1
chr5	139408001	139410000	15	3.98845	1	1
chr5	139920001	139922000	658	49.8448	1	1
chr5	141200001	141202000	1059	68.4951	1	1
chr5	146816001	146818000	3	1.36128	1	1
chr5	147170001	147172000	2219	112.263	0.689992	1
chr5	147874001	147876000	1414	83.0843	0.933552	1
chr5	149150001	149152000	3	1.36128	1	1
chr6	3506001	3508000	372	34.0555	1	1
chr6	4564001	4566000	2	1.03832	1	1
chr6	5840001	5842000	330	31.4367	1	1
chr6	5988001	5990000	2	1.03832	1	1
chr6	7238001	7240000	1442	84.1796	0.924831	1
chr6	7452001	7454000	19	4.67062	1	1
chr6	8314001	8316000	463	39.4154	1	1
chr6	8500001	8502000	346	32.4467	1	1
chr6	9534001	9536000	1920	101.919	0.778185	1
chr6	13326001	13328000	3	1.36128	1	1
chr6	14830001	14832000	8	2.62097	1	1
chr6	17176001	17178000	218	23.8326	1	1
chr6	18820001	18822000	1903	101.315	0.783299	1
chr6	19676001	19678000	3119	140.927	0.452299	1
chr6	22660001	22662000	184	21.2808	1	1
chr6	25052001	25054000	26	5.75916	1	1
chr6	25688001	25690000	305	29.8252	1	1
chr6	28448001	28450000	4	1.64967	1	1
chr6	29018001	29020000	366	33.6877	1	1
chr6	29156001	29158000	29	6.19491	1	1
chr6	29526001	29528000	1031	67.2801	1	1
chr6	29620001	29622000	514	42.2646	1	1
chr6	29844001	29846000	13	3.62489	1	1
chr6	30074001	30076000	6	2.16278	1	1
chr6	31162001	31164000	263	27.0151	1	1
chr6	31258001	31260000	3241	144.585	0.424058	1
chr6	31358001	31360000	261	26.8778	1	1
chr6	31548001	31550000	654	49.6422	1	1
chr6	32020001	32022000	12	3.43618	1	1
chr6	32822001	32824000	1404	82.6914	0.936669	1
chr6	33380001	33382000	3627	155.871	0.341767	1
chr6	33734001	33736000	22	5.15111	1	1
chr6	41514001	41516000	60	10.0678	1	1
chr6	41516001	41518000	60	10.0678	1	1
chr6	41732001	41734000	401	35.8066	1	1
chr6	41766001	41768000	94	13.5882	1	1
chr6	44142001	44144000	16	4.16414	1	1
chr6	48434001	48436000	3	1.36128	1	1
chr6	48436001	48438000	3	1.36128	1	1
chr6	48892001	48894000	2	1.03832	1	1
chr6	51274001	51276000	2024	105.574	0.747117	1
chr6	51982001	51984000	6	2.16278	1	1
chr6	52648001	52650000	1582	89.554	0.881382	1
chr6	52686001	52688000	125	16.4376	1	1
chr6	52702001	52704000	610	47.3858	1	1
chr6	55086001	55088000	2978	136.639	0.486224	1
chr6	55358001	55360000	3089	140.02	0.459403	1
chr6	56684001	56686000	370	33.9331	1	1
chr6	58596001	58598000	562	44.8616	1	1
chr6	59096001	59098000	10971	326.462	0.000128726	0.00981424
chr6	61570001	61572000	935	63.0283	1	1
chr6	61572001	61574000	935	63.0283	1	1
chr6	62674001	62676000	124	16.3497	1	1
chr6	63140001	63142000	13	3.62489	1	1
chr6	65268001	65270000	194	22.0465	1	1
chr6	69504001	69506000	180	20.9707	1	1
chr6	71042001	71044000	845	58.9084	1	1
chr6	71690001	71692000	2	1.03832	1	1
chr6	72386001	72388000	1870	100.138	0.793253	1
chr6	72674001	72676000	17	4.33622	1	1
chr6	72676001	72678000	17	4.33622	1	1
chr6	72724001	72726000	26	5.75916	1	1
chr6	76776001	76778000	917	62.2152	1	1
chr6	76942001	76944000	6	2.16278	1	1
chr6	76998001	77000000	9313	292.621	0.00147737	0.0796698
chr6	77244001	77246000	2	1.03832	1	1
chr6	80288001	80290000	4	1.64967	1	1
chr6	80290001	80292000	4	1.64967	1	1
chr6	81136001	81138000	130	16.8739	1	1
chr6	81930001	81932000	875	60.2972	1	1
chr6	83318001	83320000	241	25.484	1	1
chr6	83608001	83610000	38	7.4206	1	1
chr6	83610001	83612000	38	7.4206	1	1
chr6	85108001	85110000	35	7.02399	1	1
chr6	86104001	86106000	555	44.4876	1	1
chr6	86350001	86352000	73	11.4768	1	1
chr6	86676001	86678000	3204	143.481	0.432512	1
chr6	86946001	86948000	8345	271.938	0.00511467	0.181252
chr6	87142001	87144000	1948	102.909	0.769784	1
chr6	88844001	88846000	3	1.36128	1	1
chr6	88880001	88882000	12	3.43618	1	1
chr6	89674001	89676000	7	2.39733	1	1
chr6	89988001	89990000	2947	135.687	0.493862	1
chr6	90126001	90128000	185	21.358	1	1
chr6	90552001	90554000	4	1.64967	1	1
chr6	91866001	91868000	1402	82.6127	0.937292	1
chr6	91944001	91946000	3	1.36128	1	1
chr6	91948001	91950000	111	15.1839	1	1
chr6	92222001	92224000	2353	116.747	0.651714	1
chr6	92264001	92266000	159	19.3031	1	1
chr6	93852001	93854000	7	2.39733	1	1
chr6	93946001	93948000	3180	142.762	0.438048	1
chr6	93958001	93960000	6	2.16278	1	1
chr6	94264001	94266000	181	21.0484	1	1
chr6	95242001	95244000	6639	233.416	0.0330793	0.840671
chr6	96308001	96310000	14	3.80883	1	1
chr6	97578001	97580000	16	4.16414	1	1
chr6	97712001	97714000	2264	113.778	0.677042	1
chr6	98136001	98138000	5	1.91481	1	1
chr6	99694001	99696000	3350	147.815	0.399721	1
chr6	99696001	99698000	3350	147.815	0.399721	1
chr6	101448001	101450000	2	1.03832	1	1
chr6	103212001	103214000	214	23.5397	1	1
chr6	103572001	103574000	4061	168.093	0.262386	1
chr6	103648001	103650000	15	3.98845	1	1
chr6	103708001	103710000	13	3.62489	1	1
chr6	105342001	105344000	1565	88.9101	0.886641	1
chr6	105604001	105606000	2931	135.195	0.49783	1
chr6	107618001	107620000	5	1.91481	1	1
chr6	108056001	108058000	5	1.91481	1	1
chr6	108544001	108546000	2828	132.003	0.523773	1
chr6	114368001	114370000	19	4.67062	1	1
chr6	114428001	114430000	2841	132.408	0.52046	1
chr6	115418001	115420000	3	1.36128	1	1
chr6	115502001	115504000	12	3.43618	1	1
chr6	117298001	117300000	121	16.0844	1	1
chr6	117582001	117584000	10	3.04221	1	1
chr6	117944001	117946000	639	48.8788	1	1
chr6	119376001	119378000	30	6.33678	1	1
chr6	119820001	119822000	3	1.36128	1	1
chr6	120968001	120970000	1699	93.9251	0.845337	1
chr6	122650001	122652000	271	27.5613	1	1
chr6	125350001	125352000	843	58.8152	1	1
chr6	125908001	125910000	539	43.6268	1	1
chr6	126596001	126598000	28	6.0514	1	1
chr6	127042001	127044000	6	2.16278	1	1
chr6	128074001	128076000	2	1.03832	1	1
chr6	128356001	128358000	18	4.50496	1	1
chr6	129336001	129338000	2	1.03832	1	1
chr6	129596001	129598000	2	1.03832	1	1
chr6	131126001	131128000	58	9.84235	1	1
chr6	131378001	131380000	36	7.1574	1	1
chr6	131410001	131412000	15	3.98845	1	1
chr6	132610001	132612000	62	10.2907	1	1
chr6	134488001	134490000	333	31.6273	1	1
chr6	134548001	134550000	1348	80.4736	0.954138	1
chr6	134578001	134580000	2610	125.116	0.580877	1
chr6	134632001	134634000	48	8.6737	1	1
chr6	135994001	135996000	128	16.7001	1	1
chr6	136828001	136830000	102	14.3501	1	1
chr6	138070001	138072000	24	5.45934	1	1
chr6	140294001	140296000	29	6.19491	1	1
chr6	141966001	141968000	2323	115.75	0.660209	1
chr6	143156001	143158000	35	7.02399	1	1
chr6	144128001	144130000	261	26.8778	1	1
chr6	144130001	144132000	261	26.8778	1	1
chr6	144528001	144530000	301	29.5634	1	1
chr6	144530001	144532000	301	29.5634	1	1
chr6	145632001	145634000	278	28.0348	1	1
chr6	145756001	145758000	18	4.50496	1	1
chr6	146980001	146982000	87	12.9037	1	1
chr6	147090001	147092000	26	5.75916	1	1
chr6	147208001	147210000	58	9.84235	1	1
chr6	148178001	148180000	99	14.0668	1	1
chr6	148218001	148220000	413	36.5188	1	1
chr6	148352001	148354000	66	10.7295	1	1
chr6	148770001	148772000	27021	596.065	4.54681e-24	1.0053e-20
chr6	149352001	149354000	15	3.98845	1	1
chr8	4272001	4274000	507	41.8793	1	1
chr8	7024001	7026000	5	1.91481	1	1
chr8	7968001	7970000	93	13.4915	1	1
chr8	10242001	10244000	743	54.0582	1	1
chr8	10526001	10528000	1208	74.7903	0.997891	1
chr8	10528001	10530000	1213	74.9969	0.996328	1
chr8	10932001	10934000	3008	137.557	0.478892	1
chr8	12360001	12362000	1215	75.0794	0.995702	1
chr8	12938001	12940000	21	4.99352	1	1
chr8	13484001	13486000	110	15.0924	1	1
chr8	13542001	13544000	26	5.75916	1	1
chr8	15004001	15006000	4	1.64967	1	1
chr8	15198001	15200000	18	4.50496	1	1
chr8	16318001	16320000	81	12.3023	1	1
chr8	22224001	22226000	10614	319.328	0.000225163	0.0160592
chr8	22394001	22396000	14	3.80883	1	1
chr8	23090001	23092000	38	7.4206	1	1
chr8	23138001	23140000	47	8.55259	1	1
chr8	23140001	23142000	47	8.55259	1	1
chr8	24018001	24020000	315	30.4749	1	1
chr8	24020001	24022000	315	30.4749	1	1
chr8	25604001	25606000	1117	70.9785	1	1
chr8	25768001	25770000	4246	173.17	0.232763	1
chr8	25770001	25772000	4163	170.901	0.245746	1
chr8	26988001	26990000	1181	73.6696	1	1
chr8	26990001	26992000	3	1.36128	1	1
chr8	27504001	27506000	32	6.61591	1	1
chr8	29376001	29378000	2	1.03832	1	1
chr8	30332001	30334000	553	44.3804	1	1
chr8	34722001	34724000	182	21.126	1	1
chr8	36416001	36418000	2998	137.251	0.481329	1
chr8	38336001	38338000	317	30.604	1	1
chr8	38338001	38340000	317	30.604	1	1
chr8	40940001	40942000	7449	252.071	0.0143425	0.422818
chr8	42084001	42086000	8	2.62097	1	1
chr8	43610001	43612000	57	9.72868	1	1
chr8	45636001	45638000	3813	161.165	0.306036	1
chr8	46694001	46696000	1038	67.5849	1	1
chr8	49956001	49958000	1944	102.768	0.770982	1
chr8	50022001	50024000	2	1.03832	1	1
chr8	50300001	50302000	7921	262.63	0.00844972	0.26689
chr8	52276001	52278000	637	48.7766	1	1
chr8	52866001	52868000	11	3.24218	1	1
chr8	52868001	52870000	11	3.24218	1	1
chr8	53394001	53396000	10	3.04221	1	1
chr8	57792001	57794000	138	17.5606	1	1
chr8	57908001	57910000	3	1.36128	1	1
chr8	60762001	60764000	2	1.03832	1	1
chr8	64020001	64022000	11	3.24218	1	1
chr8	67730001	67732000	919	62.3058	1	1
chr8	68726001	68728000	721	52.9838	1	1
chr8	68852001	68854000	9	2.83548	1	1
chr8	70550001	70552000	3	1.36128	1	1
chr8	70600001	70602000	3663	156.902	0.334651	1
chr8	73776001	73778000	10290	312.784	0.000368053	0.0232504
chr8	73862001	73864000	177	20.7366	1	1
chr8	74476001	74478000	3398	149.226	0.389276	1
chr8	74902001	74904000	38	7.4206	1	1
chr8	77174001	77176000	14	3.80883	1	1
chr8	77386001	77388000	21	4.99352	1	1
chr8	78284001	78286000	523	42.7575	1	1
chr8	79142001	79144000	1873	100.245	0.792347	1
chr8	80394001	80396000	212	23.3925	1	1
chr8	84010001	84012000	5	1.91481	1	1
chr8	84304001	84306000	21	4.99352	1	1
chr8	84636001	84638000	35	7.02399	1	1
chr8	84696001	84698000	6	2.16278	1	1
chr8	85040001	85042000	636	48.7254	1	1
chr8	85674001	85676000	2	1.03832	1	1
chr8	86762001	86764000	32	6.61591	1	1
chr8	87566001	87568000	3	1.36128	1	1
chr8	87762001	87764000	2314	115.451	0.662766	1
chr8	88484001	88486000	2413	118.727	0.63486	1
chr8	88542001	88544000	6	2.16278	1	1
chr8	88662001	88664000	9	2.83548	1	1
chr8	89784001	89786000	43	8.05928	1	1
chr8	91612001	91614000	12	3.43618	1	1
chr8	91630001	91632000	1706	94.1834	0.84319	1
chr8	92812001	92814000	897	61.3056	1	1
chr8	93884001	93886000	45	8.30775	1	1
chr8	94200001	94202000	6	2.16278	1	1
chr8	95384001	95386000	983	65.1714	1	1
chr8	96018001	96020000	21	4.99352	1	1
chr8	102560001	102562000	6	2.16278	1	1
chr8	103244001	103246000	26	5.75916	1	1
chr8	103540001	103542000	11333	333.618	7.1645e-05	0.00609258
chr8	103588001	103590000	2376	117.508	0.645232	1
chr8	105324001	105326000	5481	205.367	0.0934869	1
chr8	105560001	105562000	64	10.5112	1	1
chr8	106074001	106076000	21	4.99352	1	1
chr8	108740001	108742000	81	12.3023	1	1
chr8	108804001	108806000	965	64.3719	1	1
chr8	110996001	110998000	7	2.39733	1	1
chr8	113380001	113382000	88	13.0026	1	1
chr8	115224001	115226000	15124	404.534	4.85623e-08	7.66937e-06
chr8	117906001	117908000	15	3.98845	1	1
chr8	119778001	119780000	1099	70.2124	1	1
chr8	120072001	120074000	1553	88.4541	0.890357	1
chr8	120096001	120098000	1635	91.5469	0.865018	1
chr8	120098001	120100000	1635	91.5469	0.865018	1
chr8	120526001	120528000	46	8.43061	1	1
chr8	120970001	120972000	2	1.03832	1	1
chr8	121316001	121318000	33	6.75329	1	1
chr8	123194001	123196000	194	22.0465	1	1
chr8	125570001	125572000	525	42.8666	1	1
chr8	126742001	126744000	6	2.16278	1	1
chr9	3000001	3002000	5	1.91481	1	1
chr9	3022001	3024000	2	1.03832	1	1
chr9	3430001	3432000	17	4.33622	1	1
chr9	3636001	3638000	1970	103.684	0.763201	1
chr9	4696001	4698000	661	49.9965	1	1
chr9	9612001	9614000	2734	129.056	0.548039	1
chr9	9858001	9860000	1039	67.6283	1	1
chr9	10254001	10256000	2	1.03832	1	1
chr9	14080001	14082000	10	3.04221	1	1
chr9	14208001	14210000	78	11.996	1	1
chr9	14750001	14752000	25	5.61025	1	1
chr9	20634001	20636000	3658	156.759	0.335634	1
chr9	22444001	22446000	2	1.03832	1	1
chr9	23160001	23162000	2339	116.282	0.655673	1
chr9	24776001	24778000	119	15.9063	1	1
chr9	25278001	25280000	7	2.39733	1	1
chr9	27696001	27698000	2	1.03832	1	1
chr9	30730001	30732000	2226	112.499	0.687971	1
chr9	31486001	31488000	3	1.36128	1	1
chr9	35304001	35306000	15	3.98845	1	1
chr9	41112001	41114000	6	2.16278	1	1
chr9	41342001	41344000	6025	218.766	0.0586931	1
chr9	41388001	41390000	8	2.62097	1	1
chr9	42284001	42286000	196	22.198	1	1
chr9	42814001	42816000	4331	175.477	0.219979	1
chr9	45230001	45232000	4	1.64967	1	1
chr9	46650001	46652000	409	36.2821	1	1
chr9	46702001	46704000	4	1.64967	1	1
chr9	46704001	46706000	4	1.64967	1	1
chr9	49420001	49422000	9	2.83548	1	1
chr9	55906001	55908000	937	63.1183	1	1
chr9	56190001	56192000	112	15.2751	1	1
chr9	56336001	56338000	2	1.03832	1	1
chr9	60480001	60482000	8	2.62097	1	1
chr9	61430001	61432000	24	5.45934	1	1
chr9	62184001	62186000	306	29.8905	1	1
chr9	67782001	67784000	397	35.5676	1	1
chr9	69444001	69446000	5	1.91481	1	1
chr9	69958001	69960000	2704	128.108	0.555899	1
chr9	73834001	73836000	1489	86.0024	0.910213	1
chr9	74440001	74442000	318	30.6684	1	1
chr9	75618001	75620000	22	5.15111	1	1
chr9	76880001	76882000	22	5.15111	1	1
chr9	77562001	77564000	315	30.4749	1	1
chr9	79926001	79928000	6	2.16278	1	1
chr9	80744001	80746000	15	3.98845	1	1
chr9	83156001	83158000	159	19.3031	1	1
chr9	86886001	86888000	22	5.15111	1	1
chr9	87132001	87134000	5	1.91481	1	1
chr9	90648001	90650000	2	1.03832	1	1
chr9	91308001	91310000	2430	119.285	0.630119	1
chr9	91430001	91432000	289	28.7709	1	1
chr9	92052001	92054000	14	3.80883	1	1
chr9	95128001	95130000	32	6.61591	1	1
chr9	95568001	95570000	43	8.05928	1	1
chr9	96330001	96332000	9	2.83548	1	1
chr9	98426001	98428000	307	29.9557	1	1
chr9	98444001	98446000	136	17.3902	1	1
chr9	99156001	99158000	6	2.16278	1	1
chr9	101080001	101082000	1513	86.9259	0.90276	1
chr9	101826001	101828000	38	7.4206	1	1
chr9	102224001	102226000	1130	71.5291	1	1
chr9	105138001	105140000	4	1.64967	1	1
chr9	108308001	108310000	165	19.7866	1	1
chr9	108438001	108440000	8	2.62097	1	1
chr9	111854001	111856000	1610	90.6096	0.87273	1
chr9	112080001	112082000	8	2.62097	1	1
chr9	114778001	114780000	4	1.64967	1	1
chr9	115454001	115456000	51	9.03213	1	1
chr9	115878001	115880000	3	1.36128	1	1
chr9	116718001	116720000	6	2.16278	1	1
chr9	118074001	118076000	168	20.0262	1	1
chr9	119792001	119794000	32	6.61591	1	1
chr9	120272001	120274000	4	1.64967	1	1
chr9	120354001	120356000	6	2.16278	1	1
chr9	122000001	122002000	6000	218.159	0.0600145	1
chr10	4854001	4856000	3	1.36128	1	1
chr10	5034001	5036000	1541	87.997	0.894075	1
chr10	6100001	6102000	10	3.04221	1	1
chr10	9884001	9886000	108	14.9085	1	1
chr10	9886001	9888000	108	14.9085	1	1
chr10	11748001	11750000	2996	137.19	0.481818	1
chr10	13386001	13388000	2	1.03832	1	1
chr10	13462001	13464000	1121	71.1481	1	1
chr10	14240001	14242000	13	3.62489	1	1
chr10	14270001	14272000	2450	119.94	0.62456	1
chr10	16428001	16430000	2	1.03832	1	1
chr10	16782001	16784000	2117	108.789	0.719676	1
chr10	19856001	19858000	10	3.04221	1	1
chr10	20034001	20036000	2	1.03832	1	1
chr10	21750001	21752000	56	9.61435	1	1
chr10	21752001	21754000	56	9.61435	1	1
chr10	22572001	22574000	11	3.24218	1	1
chr10	22606001	22608000	28	6.0514	1	1
chr10	23234001	23236000	183	21.2035	1	1
chr10	25492001	25494000	181	21.0484	1	1
chr10	25494001	25496000	181	21.0484	1	1
chr10	27870001	27872000	2854	132.812	0.517159	1
chr10	27872001	27874000	2864	133.123	0.514627	1
chr10	28096001	28098000	694	51.6501	1	1
chr10	32276001	32278000	102	14.3501	1	1
chr10	34114001	34116000	348	32.5718	1	1
chr10	35226001	35228000	2042	106.2	0.741779	1
chr10	35228001	35230000	2042	106.2	0.741779	1
chr10	37220001	37222000	2	1.03832	1	1
chr10	40086001	40088000	18	4.50496	1	1
chr10	40556001	40558000	2	1.03832	1	1
[truncated: 781 more rows]

## Sheet: Cebpa_3T3-L1-AD_2
Chromosome	Start	End	nReads	RPMs	P-value	q-value
chr7	3234001	3236000	179	18.1163	1	1
chr7	3268001	3270000	3	1.42023	1	1
chr7	3320001	3322000	104	12.919	1	1
chr7	3420001	3422000	2	1.10334	1	1
chr7	3424001	3426000	2	1.10334	1	1
chr7	3426001	3428000	2	1.10334	1	1
chr7	3436001	3438000	2	1.10334	1	1
chr7	3446001	3448000	4	1.69885	1	1
chr7	3480001	3482000	2	1.10334	1	1
chr7	3630001	3632000	184	18.4297	1	1
chr7	3632001	3634000	3	1.42023	1	1
chr7	3714001	3716000	3	1.42023	1	1
chr7	4104001	4106000	2322	89.3545	0.887097	1
chr7	4108001	4110000	3	1.42023	1	1
chr7	4132001	4134000	5923	160.084	0.657839	1
chr7	4312001	4314000	6195	164.622	0.644601	1
chr7	4316001	4318000	2	1.10334	1	1
chr7	4348001	4350000	20	4.62796	1	1
chr7	4400001	4402000	181	18.2421	1	1
chr7	4530001	4532000	2	1.10334	1	1
chr7	4758001	4760000	3	1.42023	1	1
chr7	4842001	4844000	3	1.42023	1	1
chr7	4906001	4908000	2	1.10334	1	1
chr7	4960001	4962000	2	1.10334	1	1
chr7	5090001	5092000	3	1.42023	1	1
chr7	5354001	5356000	1183	58.7148	0.985154	1
chr7	5356001	5358000	1183	58.7148	0.985185	1
chr7	5904001	5906000	33	6.32138	1	1
chr7	5970001	5972000	2	1.10334	1	1
chr7	6182001	6184000	3282	110.838	0.857624	1
chr7	6322001	6324000	87	11.5601	1	1
chr7	6530001	6532000	2612	96.1484	0.906238	1
chr7	6544001	6546000	2	1.10334	1	1
chr7	6676001	6678000	2	1.10334	1	1
chr7	7124001	7126000	2	1.10334	1	1
chr7	7126001	7128000	2	1.10334	1	1
chr7	7184001	7186000	9168	210.131	0.510623	1
chr7	7296001	7298000	3	1.42023	1	1
chr7	7334001	7336000	3	1.42023	1	1
chr7	7364001	7366000	2	1.10334	1	1
chr7	10274001	10276000	5	1.95209	1	1
chr7	10498001	10500000	5939	160.353	0.714076	1
chr7	10628001	10630000	597	38.3536	1	1
chr7	10876001	10878000	2	1.10334	1	1
chr7	11134001	11136000	2	1.10334	1	1
chr7	12298001	12300000	24	5.18434	1	1
chr7	12452001	12454000	2	1.10334	1	1
chr7	12454001	12456000	2	1.10334	1	1
chr7	12828001	12830000	1616	71.3007	0.989785	1
chr7	12830001	12832000	1635	71.8215	0.988504	1
chr7	12920001	12922000	395	29.6559	1	1
chr7	13004001	13006000	13420	266.397	0.315946	1
chr7	13018001	13020000	2	1.10334	1	1
chr7	13296001	13298000	22	4.91093	1	1
chr7	13300001	13302000	5453	152.051	0.735451	1
chr7	13342001	13344000	4	1.69885	1	1
chr7	13356001	13358000	2	1.10334	1	1
chr7	13720001	13722000	12	3.36704	1	1
chr7	13904001	13906000	369	28.4249	1	1
chr7	14438001	14440000	3	1.42023	1	1
chr7	14450001	14452000	1880	78.3455	0.961164	1
chr7	15666001	15668000	4	1.69885	1	1
chr7	15668001	15670000	6	2.18677	1	1
chr7	15850001	15852000	2	1.10334	1	1
chr7	15886001	15888000	3	1.42023	1	1
chr7	15920001	15922000	6257	165.646	0.669446	1
chr7	15936001	15938000	6560	170.597	0.65099	1
chr7	15942001	15944000	2	1.10334	1	1
chr7	15968001	15970000	2	1.10334	1	1
chr7	15970001	15972000	2	1.10334	1	1
chr7	15990001	15992000	3	1.42023	1	1
chr7	16072001	16074000	2	1.10334	1	1
chr7	16074001	16076000	219	20.5405	1	1
chr7	16088001	16090000	14	3.70625	1	1
chr7	16100001	16102000	25	5.31781	1	1
chr7	16110001	16112000	5001	144.075	0.746816	1
chr7	16114001	16116000	3	1.42023	1	1
chr7	16132001	16134000	5	1.95209	1	1
chr7	16178001	16180000	99	12.5287	1	1
chr7	16180001	16182000	2	1.10334	1	1
chr7	16182001	16184000	2	1.10334	1	1
chr7	16184001	16186000	2992	104.634	0.876839	1
chr7	16204001	16206000	2	1.10334	1	1
chr7	16206001	16208000	2	1.10334	1	1
chr7	16214001	16216000	2	1.10334	1	1
chr7	16216001	16218000	3	1.42023	1	1
chr7	16224001	16226000	3757	120.571	0.826443	1
chr7	16250001	16252000	3093	106.82	0.8699	1
chr7	16254001	16256000	7486	185.216	0.594892	1
chr7	16280001	16282000	2	1.10334	1	1
chr7	16300001	16302000	3	1.42023	1	1
chr7	16310001	16312000	8	2.61578	1	1
chr7	16396001	16398000	4	1.69885	1	1
chr7	16438001	16440000	78	10.8002	1	1
chr7	16440001	16442000	78	10.8002	1	1
chr7	16472001	16474000	3096	106.884	0.86887	1
chr7	16494001	16496000	2	1.10334	1	1
chr7	16502001	16504000	3	1.42023	1	1
chr7	16506001	16508000	2251	87.6432	0.924739	1
chr7	16530001	16532000	2	1.10334	1	1
chr7	16552001	16554000	2	1.10334	1	1
chr7	16580001	16582000	2	1.10334	1	1
chr7	16620001	16622000	2	1.10334	1	1
chr7	16622001	16624000	2	1.10334	1	1
chr7	16630001	16632000	5	1.95209	1	1
chr7	16632001	16634000	4	1.69885	1	1
chr7	16638001	16640000	2	1.10334	1	1
chr7	16702001	16704000	2	1.10334	1	1
chr7	16714001	16716000	4	1.69885	1	1
chr7	16732001	16734000	12166	250.611	0.354517	1
chr7	16734001	16736000	2020	81.929	0.93938	1
chr7	16738001	16740000	54	8.58994	1	1
chr7	16766001	16768000	2780	99.9537	0.888794	1
chr7	16776001	16778000	177	17.99	1	1
chr7	16802001	16804000	3150	108.041	0.864255	1
chr7	16844001	16846000	43	7.45404	1	1
chr7	16868001	16870000	2	1.10334	1	1
chr7	16936001	16938000	3305	111.321	0.85366	1
chr7	16992001	16994000	2	1.10334	1	1
chr7	17026001	17028000	4	1.69885	1	1
chr7	17084001	17086000	2908	102.795	0.879376	1
chr7	17636001	17638000	3	1.42023	1	1
chr7	17744001	17746000	3	1.42023	1	1
chr7	18538001	18540000	86	11.4772	1	1
chr7	18796001	18798000	12	3.36704	1	1
chr7	18842001	18844000	2	1.10334	1	1
chr7	18878001	18880000	33	6.32138	1	1
chr7	18884001	18886000	1935	79.7649	0.932868	1
chr7	18896001	18898000	5306	149.485	0.713792	1
chr7	18898001	18900000	5306	149.485	0.71377	1
chr7	18910001	18912000	2	1.10334	1	1
chr7	18992001	18994000	280	23.9364	1	1
chr7	19014001	19016000	3416	113.635	0.833423	1
chr7	19016001	19018000	5193	147.495	0.719456	1
chr7	19018001	19020000	2	1.10334	1	1
chr7	19048001	19050000	148	16.0932	1	1
chr7	19086001	19088000	2	1.10334	1	1
chr7	19106001	19108000	3378	112.846	0.83469	1
chr7	19234001	19236000	2	1.10334	1	1
chr7	19252001	19254000	3	1.42023	1	1
chr7	19264001	19266000	3	1.42023	1	1
chr7	19284001	19286000	4	1.69885	1	1
chr7	19402001	19404000	2	1.10334	1	1
chr7	19428001	19430000	2	1.10334	1	1
chr7	19440001	19442000	2	1.10334	1	1
chr7	19450001	19452000	271	23.4544	1	1
chr7	19458001	19460000	2	1.10334	1	1
chr7	19470001	19472000	2	1.10334	1	1
chr7	19496001	19498000	1074	55.285	0.981338	1
chr7	19556001	19558000	5	1.95209	1	1
chr7	19566001	19568000	2	1.10334	1	1
chr7	19576001	19578000	7	2.40708	1	1
chr7	19592001	19594000	190	18.8017	1	1
chr7	19616001	19618000	390	29.4216	1	1
chr7	19698001	19700000	2	1.10334	1	1
chr7	19762001	19764000	70	10.0965	1	1
chr7	19798001	19800000	2	1.10334	1	1
chr7	19804001	19806000	2	1.10334	1	1
chr7	19836001	19838000	2	1.10334	1	1
chr7	19838001	19840000	5210	147.795	0.705685	1
chr7	19878001	19880000	2	1.10334	1	1
chr7	19884001	19886000	3931	124.018	0.785899	1
chr7	19918001	19920000	2	1.10334	1	1
chr7	19926001	19928000	87	11.5601	1	1
chr7	19938001	19940000	343	27.1606	1	1
chr7	19966001	19968000	25	5.31781	1	1
chr7	21254001	21256000	2	1.10334	1	1
chr7	23374001	23376000	245	22.0266	0.992422	1
chr7	23658001	23660000	2	1.10334	1	1
chr7	23948001	23950000	2	1.10334	1	1
chr7	24064001	24066000	2	1.10334	1	1
chr7	24076001	24078000	9	2.81483	1	1
chr7	24126001	24128000	1130	57.0627	0.950527	1
chr7	24156001	24158000	43	7.45404	1	1
chr7	24190001	24192000	2	1.10334	1	1
chr7	24242001	24244000	133	15.0572	1	1
chr7	24248001	24250000	3	1.42023	1	1
chr7	24312001	24314000	1013	53.3083	0.964951	1
chr7	24352001	24354000	2	1.10334	1	1
chr7	24372001	24374000	3	1.42023	1	1
chr7	24422001	24424000	6	2.18677	1	1
chr7	24458001	24460000	2965	104.045	0.84147	1
chr7	24480001	24482000	2	1.10334	1	1
chr7	24528001	24530000	3	1.42023	1	1
chr7	24554001	24556000	245	22.0266	1	1
chr7	24562001	24564000	2	1.10334	1	1
chr7	24590001	24592000	2	1.10334	1	1
chr7	24596001	24598000	2	1.10334	1	1
chr7	24598001	24600000	2	1.10334	1	1
chr7	24602001	24604000	2	1.10334	1	1
chr7	24618001	24620000	9	2.81483	1	1
chr7	24654001	24656000	5	1.95209	1	1
chr7	24776001	24778000	2854	101.602	0.863331	1
chr7	24792001	24794000	3	1.42023	1	1
chr7	24840001	24842000	214	20.2472	1	1
chr7	24854001	24856000	2146	85.0747	0.914005	1
chr7	24900001	24902000	2	1.10334	1	1
chr7	24902001	24904000	2098	83.8848	0.919576	1
chr7	24920001	24922000	3	1.42023	1	1
chr7	24922001	24924000	103	12.8415	1	1
chr7	24942001	24944000	3	1.42023	1	1
chr7	24944001	24946000	4638	137.471	0.755733	1
chr7	25014001	25016000	4	1.69885	1	1
chr7	25016001	25018000	9	2.81483	1	1
chr7	25046001	25048000	3970	124.783	0.803525	1
chr7	25058001	25060000	21	4.77071	1	1
chr7	25060001	25062000	5	1.95209	1	1
chr7	25066001	25068000	3357	112.409	0.844446	1
chr7	25068001	25070000	3362	112.513	0.844215	1
chr7	25146001	25148000	2	1.10334	1	1
chr7	25272001	25274000	2	1.10334	1	1
chr7	25288001	25290000	1966	80.5582	0.946976	1
chr7	25326001	25328000	10035	222.293	0.45916	1
chr7	25410001	25412000	3	1.42023	1	1
chr7	25424001	25426000	2	1.10334	1	1
chr7	25516001	25518000	11	3.18947	1	1
chr7	25554001	25556000	2	1.10334	1	1
chr7	25634001	25636000	2	1.10334	1	1
chr7	25642001	25644000	3	1.42023	1	1
chr7	25684001	25686000	3	1.42023	1	1
chr7	25748001	25750000	141	15.6149	1	1
chr7	25752001	25754000	4	1.69885	1	1
chr7	25756001	25758000	20	4.62796	1	1
chr7	25758001	25760000	2560	94.952	0.924582	1
chr7	25768001	25770000	10269	225.506	0.459272	1
chr7	25824001	25826000	3860	122.619	0.840237	1
chr7	25932001	25934000	3	1.42023	1	1
chr7	26376001	26378000	20	4.62796	1	1
chr7	26522001	26524000	161	16.9593	1	1
chr7	26610001	26612000	3	1.42023	1	1
chr7	26662001	26664000	2	1.10334	1	1
chr7	26718001	26720000	1656	72.3945	0.974115	1
chr7	26784001	26786000	2840	101.292	0.891837	1
chr7	27092001	27094000	91	11.8883	1	1
chr7	27160001	27162000	2	1.10334	1	1
chr7	27178001	27180000	3091	106.777	0.850849	1
chr7	27180001	27182000	3	1.42023	1	1
chr7	27188001	27190000	3	1.42023	1	1
chr7	27206001	27208000	147	16.0254	1	1
chr7	27210001	27212000	1046	54.3831	0.984448	1
chr7	27226001	27228000	18	4.33408	1	1
chr7	27228001	27230000	18	4.33408	1	1
chr7	27232001	27234000	196	19.1692	1	1
chr7	27266001	27268000	2	1.10334	1	1
chr7	27294001	27296000	3	1.42023	1	1
chr7	27308001	27310000	2	1.10334	1	1
chr7	27336001	27338000	3	1.42023	1	1
chr7	27348001	27350000	2	1.10334	1	1
chr7	27370001	27372000	3	1.42023	1	1
chr7	27378001	27380000	2	1.10334	1	1
chr7	27388001	27390000	2	1.10334	1	1
chr7	27406001	27408000	3549	116.37	0.805629	1
chr7	27414001	27416000	2	1.10334	1	1
chr7	27486001	27488000	334	26.7146	1	1
chr7	27524001	27526000	2	1.10334	1	1
chr7	27564001	27566000	4	1.69885	1	1
chr7	27606001	27608000	2165	85.5429	0.883246	1
chr7	27656001	27658000	3	1.42023	1	1
chr7	27670001	27672000	253	22.4718	1	1
chr7	27690001	27692000	2	1.10334	1	1
chr7	27704001	27706000	4253	130.25	0.741852	1
chr7	27758001	27760000	3	1.42023	1	1
chr7	27760001	27762000	3	1.42023	1	1
chr7	27820001	27822000	1971	80.6857	0.883415	1
chr7	27828001	27830000	3	1.42023	1	1
chr7	27838001	27840000	2	1.10334	1	1
chr7	27900001	27902000	3	1.42023	1	1
chr7	27962001	27964000	2	1.10334	1	1
chr7	28290001	28292000	3	1.42023	0.99686	1
chr7	28306001	28308000	2	1.10334	0.996675	1
chr7	28380001	28382000	5	1.95209	0.995681	1
chr7	28392001	28394000	2	1.10334	0.995811	1
chr7	28410001	28412000	560	36.8556	0.958466	1
chr7	28412001	28414000	560	36.8556	0.95846	1
chr7	28516001	28518000	3	1.42023	0.995999	1
chr7	28540001	28542000	5	1.95209	0.996111	1
chr7	28566001	28568000	2	1.10334	0.996644	1
chr7	28580001	28582000	3	1.42023	0.996785	1
chr7	28644001	28646000	5	1.95209	0.997842	1
chr7	28882001	28884000	2	1.10334	1	1
chr7	28884001	28886000	2	1.10334	1	1
chr7	28946001	28948000	2325	89.4263	0.853744	1
chr7	29118001	29120000	3	1.42023	1	1
chr7	29204001	29206000	2	1.10334	1	1
chr7	29240001	29242000	2	1.10334	1	1
chr7	29246001	29248000	4	1.69885	1	1
chr7	29274001	29276000	3	1.42023	1	1
chr7	29278001	29280000	307	25.3486	1	1
chr7	29338001	29340000	4	1.69885	1	1
chr7	29358001	29360000	7	2.40708	1	1
chr7	29422001	29424000	3017	105.178	0.832669	1
chr7	29434001	29436000	270	23.4004	1	1
chr7	29682001	29684000	2	1.10334	1	1
chr7	29704001	29706000	2	1.10334	1	1
chr7	29762001	29764000	3	1.42023	1	1
chr7	29816001	29818000	3	1.42023	1	1
chr7	29842001	29844000	2	1.10334	1	1
chr7	29866001	29868000	3423	113.78	0.828393	1
chr7	29900001	29902000	3	1.42023	1	1
chr7	29932001	29934000	18	4.33408	1	1
chr7	29946001	29948000	2	1.10334	1	1
chr7	29952001	29954000	2	1.10334	1	1
chr7	29964001	29966000	2	1.10334	1	1
chr7	30014001	30016000	2283	88.417	0.909064	1
chr7	30020001	30022000	4	1.69885	1	1
chr7	30110001	30112000	1508	68.2949	0.963479	1
chr7	30112001	30114000	373	28.6163	1	1
chr7	30118001	30120000	357	27.8457	1	1
chr7	30236001	30238000	4	1.69885	1	1
chr7	30256001	30258000	18	4.33408	1	1
chr7	30266001	30268000	3	1.42023	1	1
chr7	30294001	30296000	2743	99.1232	0.88441	1
chr7	30322001	30324000	2	1.10334	1	1
chr7	30356001	30358000	3583	117.063	0.829433	1
chr7	30362001	30364000	143	15.7524	1	1
chr7	30412001	30414000	3	1.42023	1	1
chr7	30420001	30422000	5	1.95209	1	1
chr7	30434001	30436000	2	1.10334	1	1
chr7	30448001	30450000	59	9.0769	1	1
chr7	30450001	30452000	95	12.211	1	1
chr7	30456001	30458000	2	1.10334	1	1
chr7	30480001	30482000	664	40.9798	1	1
chr7	30482001	30484000	3	1.42023	1	1
chr7	30486001	30488000	7155	180.073	0.605985	1
chr7	30520001	30522000	5309	149.538	0.717412	1
chr7	30536001	30538000	2	1.10334	1	1
chr7	30546001	30548000	4	1.69885	1	1
chr7	30558001	30560000	384	29.1389	1	1
chr7	30576001	30578000	3855	122.52	0.809063	1
chr7	30592001	30594000	2	1.10334	1	1
chr7	30598001	30600000	3	1.42023	1	1
chr7	30600001	30602000	8472	200.05	0.529288	1
chr7	30626001	30628000	2	1.10334	1	1
chr7	30652001	30654000	3	1.42023	1	1
chr7	30662001	30664000	2	1.10334	1	1
chr7	30706001	30708000	2	1.10334	1	1
chr7	30730001	30732000	840	47.4408	1	1
chr7	30738001	30740000	3	1.42023	1	1
chr7	30740001	30742000	3	1.42023	1	1
chr7	30758001	30760000	2166	85.5675	0.915014	1
chr7	30770001	30772000	2	1.10334	1	1
chr7	30798001	30800000	378	28.8546	1	1
chr7	30834001	30836000	2	1.10334	1	1
chr7	30846001	30848000	5053	145.006	0.724842	1
chr7	30856001	30858000	2	1.10334	1	1
chr7	30872001	30874000	3	1.42023	1	1
chr7	30880001	30882000	2	1.10334	1	1
chr7	30902001	30904000	2	1.10334	1	1
chr7	30916001	30918000	2	1.10334	1	1
chr7	30926001	30928000	25	5.31781	1	1
chr7	30966001	30968000	3	1.42023	1	1
chr7	30978001	30980000	2	1.10334	1	1
chr7	30984001	30986000	664	40.9798	1	1
chr7	30994001	30996000	678	41.5157	1	1
chr7	31000001	31002000	3	1.42023	1	1
chr7	31014001	31016000	3	1.42023	1	1
chr7	31026001	31028000	27	5.57886	1	1
chr7	31032001	31034000	2027	82.1056	0.916662	1
chr7	31034001	31036000	6	2.18677	1	1
chr7	31044001	31046000	3	1.42023	1	1
chr7	31046001	31048000	2462	92.672	0.887552	1
chr7	31060001	31062000	2	1.10334	1	1
chr7	31064001	31066000	2292	88.6338	0.898507	1
chr7	31066001	31068000	3371	112.7	0.827457	1
chr7	31068001	31070000	238	21.6326	1	1
chr7	31080001	31082000	3	1.42023	1	1
chr7	31082001	31084000	2	1.10334	1	1
chr7	31120001	31122000	2	1.10334	1	1
chr7	31126001	31128000	4	1.69885	1	1
chr7	31130001	31132000	2	1.10334	1	1
chr7	31144001	31146000	452	32.2525	1	1
chr7	31162001	31164000	10967	234.932	0.392283	1
chr7	31170001	31172000	4250	130.193	0.769578	1
chr7	31178001	31180000	2	1.10334	1	1
chr7	31186001	31188000	216	20.3648	1	1
chr7	31194001	31196000	3	1.42023	1	1
chr7	31222001	31224000	3	1.42023	1	1
chr7	31372001	31374000	2	1.10334	1	1
chr7	31468001	31470000	10	3.00569	1	1
chr7	31470001	31472000	10	3.00569	1	1
chr7	31478001	31480000	2	1.10334	1	1
chr7	31624001	31626000	2	1.10334	1	1
chr7	33412001	33414000	3	1.42023	1	1
chr7	33526001	33528000	659	40.7873	1	1
chr7	33636001	33638000	2	1.10334	1	1
chr7	33640001	33642000	24	5.18434	1	1
chr7	33722001	33724000	8	2.61578	1	1
chr7	33772001	33774000	2	1.10334	1	1
chr7	33820001	33822000	2	1.10334	1	1
chr7	33828001	33830000	2	1.10334	1	1
chr7	33902001	33904000	26	5.44928	1	1
chr7	33922001	33924000	84	11.3103	1	1
chr7	33976001	33978000	267	23.2382	1	1
chr7	33984001	33986000	4	1.69885	1	1
chr7	34014001	34016000	2708	98.3338	0.904455	1
chr7	34022001	34024000	2	1.10334	1	1
chr7	34054001	34056000	2038	82.3828	0.945064	1
chr7	34074001	34076000	17	4.18254	1	1
chr7	34098001	34100000	20	4.62796	1	1
chr7	34100001	34102000	184	18.4297	1	1
chr7	34106001	34108000	3	1.42023	1	1
chr7	34110001	34112000	5	1.95209	1	1
chr7	34124001	34126000	3	1.42023	1	1
chr7	34136001	34138000	3	1.42023	1	1
chr7	34138001	34140000	753	44.3184	1	1
chr7	34140001	34142000	251	22.361	1	1
chr7	34148001	34150000	168	17.4148	1	1
chr7	34150001	34152000	151	16.2955	1	1
chr7	34156001	34158000	5	1.95209	1	1
chr7	34164001	34166000	473	33.1776	1	1
chr7	34168001	34170000	3	1.42023	1	1
chr7	34176001	34178000	2	1.10334	1	1
chr7	34180001	34182000	169	17.4793	1	1
chr7	34182001	34184000	60	9.17239	1	1
chr7	34184001	34186000	4	1.69885	1	1
chr7	34190001	34192000	11362	240.166	0.384708	1
chr7	34192001	34194000	11362	240.166	0.384556	1
chr7	34194001	34196000	8	2.61578	1	1
chr7	34202001	34204000	2	1.10334	1	1
chr7	34206001	34208000	2	1.10334	1	1
chr7	34212001	34214000	1373	64.4208	0.971838	1
chr7	34214001	34216000	2297	88.7542	0.910112	1
chr7	34218001	34220000	4	1.69885	1	1
chr7	34220001	34222000	8	2.61578	1	1
chr7	34222001	34224000	3	1.42023	1	1
chr7	34228001	34230000	176	17.9266	1	1
chr7	34230001	34232000	363	28.1362	1	1
chr7	34232001	34234000	3	1.42023	1	1
chr7	34234001	34236000	346	27.3083	1	1
chr7	34236001	34238000	10228	224.945	0.436183	1
chr7	34238001	34240000	6	2.18677	1	1
chr7	34240001	34242000	6	2.18677	1	1
chr7	34244001	34246000	6255	165.613	0.655591	1
chr7	34246001	34248000	24	5.18434	1	1
chr7	34248001	34250000	4	1.69885	1	1
chr7	34250001	34252000	21	4.77071	1	1
chr7	34252001	34254000	6409	168.141	0.646393	1
chr7	34254001	34256000	3	1.42023	1	1
chr7	34256001	34258000	4	1.69885	1	1
chr7	34258001	34260000	4859	141.514	0.742405	1
chr7	34260001	34262000	12826	258.992	0.319324	1
chr7	34262001	34264000	2	1.10334	1	1
chr7	34264001	34266000	2	1.10334	1	1
chr7	34266001	34268000	2	1.10334	1	1
chr7	34268001	34270000	239	21.6892	1	1
chr7	34270001	34272000	4	1.69885	1	1
chr7	34278001	34280000	45	7.66807	1	1
chr7	34280001	34282000	18848	329.141	0.134188	1
chr7	34282001	34284000	7089	179.037	0.608306	1
chr7	34284001	34286000	2	1.10334	1	1
chr7	34286001	34288000	438	31.6268	1	1
chr7	34288001	34290000	3	1.42023	1	1
chr7	34290001	34292000	1699	73.5594	0.952708	1
chr7	34292001	34294000	8911	206.443	0.507406	1
chr7	34294001	34296000	7	2.40708	1	1
chr7	34296001	34298000	7	2.40708	1	1
chr7	34298001	34300000	785	45.482	1	1
chr7	34302001	34304000	8	2.61578	1	1
chr7	34306001	34308000	9305	212.08	0.489151	1
chr7	34308001	34310000	7	2.40708	1	1
chr7	34310001	34312000	10	3.00569	1	1
chr7	34312001	34314000	21	4.77071	1	1
chr7	34314001	34316000	7	2.40708	1	1
chr7	34318001	34320000	255	22.5822	1	1
chr7	34322001	34324000	6	2.18677	1	1
chr7	34326001	34328000	8081	194.25	0.561526	1
chr7	34340001	34342000	3400	113.303	0.856733	1
chr7	34342001	34344000	3396	113.22	0.858002	1
chr7	34346001	34348000	2189	86.1322	0.940096	1
chr7	34348001	34350000	2	1.10334	1	1
chr7	34350001	34352000	447	32.0299	1	1
chr7	34352001	34354000	7720	188.8	0.593253	1
chr7	34356001	34358000	847	47.6866	1	1
chr7	34362001	34364000	2	1.10334	1	1
chr7	34364001	34366000	12	3.36704	1	1
chr7	34366001	34368000	5	1.95209	1	1
chr7	34368001	34370000	1105	56.2733	1	1
chr7	34370001	34372000	3	1.42023	1	1
chr7	34372001	34374000	3	1.42023	1	1
chr7	34374001	34376000	2455	92.5078	0.940772	1
chr7	34378001	34380000	3526	115.9	0.872859	1
chr7	34380001	34382000	4	1.69885	1	1
chr7	34382001	34384000	158	16.7619	1	1
chr7	34384001	34386000	6824	174.84	0.667221	1
chr7	34386001	34388000	6	2.18677	1	1
chr7	34388001	34390000	1826	76.9365	0.99449	1
chr7	34390001	34392000	8854	205.62	0.552993	1
chr7	34392001	34394000	2445	92.273	0.956826	1
chr7	34394001	34396000	3424	113.801	0.893594	1
chr7	34396001	34398000	4299	131.125	0.83787	1
chr7	34398001	34400000	8161	195.445	0.599151	1
chr7	34400001	34402000	5527	153.332	0.76229	1
chr7	34402001	34404000	274	23.6157	1	1
chr7	34404001	34406000	4339	131.884	0.843224	1
chr7	34406001	34408000	8	2.61578	1	1
chr7	34408001	34410000	14218	276.153	0.307809	1
chr7	34410001	34412000	6883	175.779	0.687183	1
chr7	34412001	34414000	6897	176.002	0.6884	1
chr7	34414001	34416000	7207	180.887	0.671483	1
chr7	34416001	34418000	3	1.42023	1	1
chr7	34418001	34420000	6	2.18677	1	1
chr7	34420001	34422000	6	2.18677	1	1
chr7	34422001	34424000	11577	242.985	0.436508	1
chr7	34428001	34430000	2670	97.4723	0.982036	1
chr7	34430001	34432000	4	1.69885	1	1
chr7	34432001	34434000	7	2.40708	1	1
chr7	34434001	34436000	7602	186.998	0.670326	1
chr7	34436001	34438000	8	2.61578	1	1
chr7	34438001	34440000	189	18.74	1	1
chr7	34440001	34442000	857	48.0364	1	1
chr7	34442001	34444000	154	16.4964	1	1
chr7	34444001	34446000	4	1.69885	1	1
chr7	34448001	34450000	1482	67.5593	1	1
chr7	34452001	34454000	44	7.56151	1	1
chr7	34454001	34456000	4	1.69885	1	1
chr7	34456001	34458000	12405	253.665	0.429854	1
chr7	34458001	34460000	8	2.61578	1	1
chr7	34460001	34462000	7	2.40708	1	1
chr7	34462001	34464000	8	2.61578	1	1
chr7	34464001	34466000	6	2.18677	1	1
chr7	34468001	34470000	410	30.3522	1	1
chr7	34470001	34472000	35	6.55728	1	1
chr7	34472001	34474000	3	1.42023	1	1
chr7	34474001	34476000	27	5.57886	1	1
chr7	34476001	34478000	30	5.95714	1	1
chr7	34478001	34480000	6	2.18677	1	1
chr7	34480001	34482000	4	1.69885	1	1
chr7	34484001	34486000	2393	91.0461	1	1
chr7	34486001	34488000	9	2.81483	1	1
chr7	34488001	34490000	506	34.6005	1	1
chr7	34492001	34494000	3	1.42023	1	1
chr7	34496001	34498000	3	1.42023	1	1
chr7	34498001	34500000	10	3.00569	1	1
chr7	34500001	34502000	2141	84.9512	1	1
chr7	34502001	34504000	4	1.69885	1	1
chr7	34506001	34508000	2	1.10334	1	1
chr7	34508001	34510000	2	1.10334	1	1
chr7	34510001	34512000	3	1.42023	1	1
chr7	34514001	34516000	2178	85.8624	1	1
chr7	34516001	34518000	7	2.40708	1	1
chr7	34520001	34522000	3	1.42023	1	1
chr7	34522001	34524000	3	1.42023	1	1
chr7	34532001	34534000	3027	105.394	1	1
chr7	34534001	34536000	16	4.02759	1	1
chr7	34538001	34540000	2	1.10334	1	1
chr7	34542001	34544000	148	16.0932	1	1
chr7	34544001	34546000	231	21.2342	1	1
chr7	34546001	34548000	3	1.42023	1	1
chr7	34548001	34550000	3	1.42023	1	1
chr7	34550001	34552000	68	9.91585	1	1
chr7	34552001	34554000	3	1.42023	1	1
chr7	34554001	34556000	2678	97.654	1	1
chr7	34556001	34558000	4	1.69885	1	1
chr7	34558001	34560000	2397	91.1408	1	1
chr7	34560001	34562000	4	1.69885	1	1
chr7	34562001	34564000	7	2.40708	1	1
chr7	34564001	34566000	98	12.4497	1	1
chr7	34566001	34568000	1890	78.6047	1	1
chr7	34570001	34572000	11	3.18947	1	1
chr7	34572001	34574000	4996	143.986	0.984413	1
chr7	34578001	34580000	4881	141.913	0.992244	1
chr7	34580001	34582000	17	4.18254	1	1
chr7	34582001	34584000	7	2.40708	1	1
chr7	34584001	34586000	398	29.796	1	1
chr7	34586001	34588000	13171	263.308	0.480379	1
chr7	34588001	34590000	6	2.18677	1	1
chr7	34590001	34592000	8	2.61578	1	1
chr7	34594001	34596000	17102	309.809	0.298891	1
chr7	34600001	34602000	5899	159.679	0.916435	1
chr7	34602001	34604000	3	1.42023	1	1
chr7	34604001	34606000	8	2.61578	1	1
chr7	34606001	34608000	8406	199.078	0.748369	1
chr7	34608001	34610000	3453	114.4	1	1
chr7	34610001	34612000	3491	115.182	1	1
chr7	34614001	34616000	139	15.4766	1	1
chr7	34616001	34618000	4	1.69885	1	1
chr7	34618001	34620000	6609	171.389	0.852032	1
chr7	34620001	34622000	86	11.4772	1	1
chr7	34622001	34624000	7	2.40708	1	1
chr7	34624001	34626000	2	1.10334	1	1
chr7	34626001	34628000	3690	119.228	1	1
chr7	34628001	34630000	9415	213.638	0.659961	1
chr7	34630001	34632000	8179	195.713	0.733343	1
chr7	34632001	34634000	3	1.42023	1	1
chr7	34634001	34636000	2	1.10334	1	1
chr7	34636001	34638000	3	1.42023	1	1
chr7	34638001	34640000	4	1.69885	1	1
chr7	34640001	34642000	3	1.42023	1	1
chr7	34642001	34644000	109	13.3023	1	1
chr7	34648001	34650000	4977	143.644	0.904827	1
chr7	34650001	34652000	10411	227.443	0.561256	1
chr7	34658001	34660000	3	1.42023	1	1
chr7	34660001	34662000	2	1.10334	1	1
chr7	34664001	34666000	62	9.36159	1	1
chr7	34666001	34668000	5801	158.022	0.800473	1
chr7	34668001	34670000	7	2.40708	1	1
chr7	34670001	34672000	43	7.45404	1	1
chr7	34672001	34674000	1976	80.8131	1	1
chr7	34674001	34676000	40	7.12581	1	1
chr7	34676001	34678000	14547	280.115	0.304147	1
chr7	34678001	34680000	13009	261.287	0.364072	1
chr7	34680001	34682000	6606	171.34	0.703717	1
chr7	34682001	34684000	2	1.10334	1	1
chr7	34684001	34686000	10	3.00569	1	1
chr7	34686001	34688000	14487	279.395	0.285548	1
chr7	34688001	34690000	431	31.3111	1	1
chr7	34690001	34692000	20577	347.629	0.110324	1
chr7	34692001	34694000	2087	83.6106	0.954179	1
chr7	34694001	34696000	10968	234.945	0.417487	1
chr7	34696001	34698000	249	22.2499	1	1
chr7	34698001	34700000	228	21.0621	1	1
chr7	34700001	34702000	787	45.5541	1	1
chr7	34702001	34704000	8672	202.978	0.511532	1
chr7	34704001	34706000	14568	280.366	0.246143	1
chr7	34706001	34708000	8546	201.136	0.506174	1
chr7	34708001	34710000	8751	204.127	0.489332	1
chr7	34710001	34712000	39	7.01435	1	1
chr7	34712001	34714000	6	2.18677	1	1
chr7	34714001	34716000	12139	250.264	0.31588	1
chr7	34716001	34718000	7	2.40708	1	1
chr7	34718001	34720000	5852	158.886	0.620963	1
chr7	34720001	34722000	2355	90.1431	0.833293	1
chr7	34722001	34724000	9130	209.588	0.431441	1
chr7	34724001	34726000	302	25.0907	0.955382	1
chr7	34726001	34728000	3810	121.627	0.720134	1
chr7	34728001	34730000	16	4.02759	0.961042	1
chr7	34730001	34732000	5	1.95209	0.955256	1
chr7	34732001	34734000	9	2.81483	0.948613	1
chr7	34736001	34738000	4132	127.93	0.670672	1
chr7	34738001	34740000	4	1.69885	0.93077	1
chr7	34740001	34742000	8913	206.472	0.400755	1
chr7	34742001	34744000	11434	241.112	0.28988	1
chr7	34744001	34746000	1397	65.1197	0.822443	1
chr7	34746001	34748000	676	41.4394	0.864641	1
chr7	34748001	34750000	8	2.61578	0.903922	1
chr7	34750001	34752000	18	4.33408	0.898578	1
chr7	34752001	34754000	33	6.32138	0.893135	1
chr7	34754001	34756000	10	3.00569	0.890449	1
chr7	34756001	34758000	12191	250.931	0.24482	1
chr7	34758001	34760000	319	25.9611	0.862396	1
chr7	34760001	34762000	227	21.0045	0.865027	1
chr7	34762001	34764000	167	17.3502	0.865822	1
chr7	34764001	34766000	9	2.81483	0.873358	1
chr7	34768001	34770000	6	2.18677	0.868666	1
chr7	34770001	34772000	4044	126.226	0.612785	1
chr7	34772001	34774000	2320	89.3065	0.715986	1
chr7	34774001	34776000	4	1.69885	0.863784	1
chr7	34776001	34778000	11428	241.033	0.258594	1
chr7	34778001	34780000	8895	206.212	0.358399	1
chr7	34780001	34782000	793	45.77	0.810159	1
chr7	34782001	34784000	290	24.4652	0.843004	1
chr7	34784001	34786000	1505	68.2103	0.764699	1
chr7	34786001	34788000	8954	207.063	0.356394	1
chr7	34788001	34790000	2509	93.7696	0.703234	1
chr7	34790001	34792000	23	5.04876	0.864411	1
chr7	34792001	34794000	14414	278.517	0.169547	1
chr7	34794001	34796000	15706	293.81	0.139174	1
chr7	34796001	34798000	9413	213.61	0.343008	1
chr7	34798001	34800000	6	2.18677	0.875849	1
chr7	34800001	34802000	5	1.95209	0.879572	1
chr7	34802001	34804000	9311	212.166	0.354565	1
chr7	34804001	34806000	1470	67.2182	0.792371	1
chr7	34806001	34808000	53	8.49054	0.890102	1
chr7	34808001	34810000	5	1.95209	0.898796	1
chr7	34810001	34812000	1777	75.6444	0.788683	1
chr7	34812001	34814000	26	5.44928	0.909909	1
chr7	34816001	34818000	381	28.997	0.900868	1
chr7	34818001	34820000	6	2.18677	0.933839	1
chr7	34820001	34822000	282	24.0427	0.924056	1
chr7	34822001	34824000	318	25.9104	0.930785	1
chr7	34826001	34828000	2502	93.6066	0.80666	1
chr7	34828001	34830000	8818	205.099	0.44715	1
chr7	34830001	34832000	70	10.0965	0.989517	1
chr7	34832001	34834000	9	2.81483	1	1
chr7	34834001	34836000	1374	64.45	0.927071	1
chr7	34836001	34838000	13	3.53911	1	1
chr7	34838001	34840000	11435	241.125	0.36792	1
chr7	34840001	34842000	8	2.61578	1	1
chr7	34842001	34844000	8	2.61578	1	1
chr7	34844001	34846000	9775	218.689	0.481006	1
chr7	34846001	34848000	4236	129.925	0.825676	1
chr7	34848001	34850000	12183	250.829	0.387275	1
chr7	34850001	34852000	256	22.6373	1	1
chr7	34852001	34854000	7865	191	0.647126	1
chr7	34854001	34856000	6844	175.159	0.727521	1
chr7	34856001	34858000	1980	80.9149	1	1
chr7	34858001	34860000	7	2.40708	1	1
chr7	34860001	34862000	6	2.18677	1	1
chr7	34862001	34864000	10	3.00569	1	1
chr7	34864001	34866000	13479	267.125	0.439286	1
chr7	34866001	34868000	6	2.18677	1	1
chr7	34870001	34872000	28	5.70664	1	1
chr7	34872001	34874000	3	1.42023	1	1
chr7	34874001	34876000	7608	187.09	0.894034	1
chr7	34876001	34878000	8322	197.837	0.871769	1
chr7	34878001	34880000	11	3.18947	1	1
chr7	34880001	34882000	7	2.40708	1	1
chr7	34882001	34884000	5376	150.71	1	1
chr7	34886001	34888000	2704	98.2433	1	1
chr7	34888001	34890000	2761	99.5278	1	1
chr7	34890001	34892000	3827	121.965	1	1
chr7	34892001	34894000	8	2.61578	1	1
chr7	34894001	34896000	16	4.02759	1	1
chr7	34896001	34898000	9	2.81483	1	1
chr7	34898001	34900000	8	2.61578	1	1
chr7	34900001	34902000	6	2.18677	1	1
chr7	34902001	34904000	21221	354.365	0.432624	1
chr7	34904001	34906000	7	2.40708	1	1
chr7	34906001	34908000	3635	118.118	1	1
chr7	34910001	34912000	5867	159.139	1	1
chr7	34912001	34914000	9620	216.523	1	1
chr7	34914001	34916000	4651	137.711	1	1
chr7	34916001	34918000	10	3.00569	1	1
chr7	34918001	34920000	3904	123.487	1	1
chr7	34920001	34922000	3934	124.077	1	1
chr7	34922001	34924000	5	1.95209	1	1
chr7	34924001	34926000	4299	131.125	1	1
chr7	34926001	34928000	11	3.18947	1	1
chr7	34928001	34930000	11533	242.41	1	1
chr7	34930001	34932000	20344	345.173	0.874907	1
chr7	34932001	34934000	1025	53.7006	1	1
chr7	34934001	34936000	1191	58.9617	1	1
chr7	34936001	34938000	4753	139.584	1	1
chr7	34938001	34940000	291	24.5177	1	1
chr7	34940001	34942000	5850	158.852	1	1
chr7	34942001	34944000	2	1.10334	1	1
chr7	34944001	34946000	7602	186.998	1	1
chr7	34946001	34948000	1185	58.7766	1	1
chr7	34948001	34950000	2965	104.045	1	1
chr7	34950001	34952000	3558	116.554	1	1
chr7	34952001	34954000	1380	64.6251	1	1
chr7	34954001	34956000	4184	128.93	1	1
chr7	34956001	34958000	11	3.18947	1	1
chr7	34958001	34960000	26219	404.244	0.93248	1
chr7	34960001	34962000	2027	82.1056	1	1
chr7	34962001	34964000	11387	240.494	1	1
chr7	34964001	34966000	69	10.0064	1	1
chr7	34966001	34968000	4949	143.141	1	1
chr7	34968001	34970000	332	26.6149	1	1
chr7	34970001	34972000	26148	403.562	1	1
chr7	34972001	34974000	13334	265.333	1	1
chr7	34974001	34976000	6173	164.258	1	1
chr7	34976001	34978000	1510	68.3513	1	1
chr7	34978001	34980000	11562	242.789	1	1
chr7	34980001	34982000	7899	191.514	1	1
chr7	34982001	34984000	130	14.8448	1	1
chr7	34984001	34986000	131	14.9158	1	1
chr7	34986001	34988000	5722	156.679	1	1
chr7	34988001	34990000	101	12.6857	1	1
chr7	34990001	34992000	30275	442.121	1	1
chr7	34992001	34994000	1471	67.2466	1	1
chr7	34994001	34996000	28230	423.281	1	1
chr7	34996001	34998000	7570	186.507	1	1
chr7	34998001	35000000	13	3.53911	1	1
chr7	35000001	35002000	2026	82.0804	1	1
chr7	35002001	35004000	9537	215.358	1	1
chr7	35004001	35006000	2417	91.6136	1	1
chr7	35006001	35008000	2298	88.7782	1	1
chr7	35008001	35010000	9146	209.817	1	1
chr7	35010001	35012000	23070	373.286	1	1
chr7	35012001	35014000	316	25.8088	1	1
chr7	35014001	35016000	23234	374.937	1	1
chr7	35016001	35018000	34259	477.5	1	1
chr7	35018001	35020000	14011	273.642	1	1
chr7	35020001	35022000	18681	327.322	1	1
chr7	35022001	35024000	3786	121.15	1	1
chr7	35024001	35026000	71935	757.842	0.00436717	0.406544
chr7	35026001	35028000	27472	416.167	1	1
chr7	35028001	35030000	5602	154.625	1	1
chr7	35030001	35032000	57601	659.909	0.111956	1
chr7	35032001	35034000	48879	595.775	0.40054	1
chr7	35034001	35036000	87197	854.3	5.51073e-05	0.00752399
chr7	35036001	35038000	42053	542.507	0.813997	1
chr7	35038001	35040000	121639	1051.07	5.73868e-12	1.67897e-09
chr7	35040001	35042000	14066	274.311	1	1
chr7	35042001	35044000	110012	987.331	3.99417e-09	8.18005e-07
chr7	35044001	35046000	105257	960.537	4.40482e-08	7.51756e-06
chr7	35046001	35048000	21910	361.486	1	1
chr7	35048001	35050000	36928	500.335	1	1
chr7	35050001	35052000	60302	679.01	0.093516	1
chr7	35052001	35054000	77185	791.823	0.0020512	0.200041
chr7	35054001	35056000	59075	670.374	0.119177	1
chr7	35056001	35058000	25832	400.518	1	1
chr7	35058001	35060000	62161	691.97	0.0711897	1
chr7	35060001	35062000	137407	1133.95	5.40916e-16	2.21559e-13
chr7	35062001	35064000	28428	425.127	1	1
chr7	35064001	35066000	62545	694.628	0.0680874	1
chr7	35066001	35068000	104447	955.928	9.7221e-08	1.5316e-05
chr7	35068001	35070000	116954	1025.68	1.79412e-10	4.08262e-08
chr7	35070001	35072000	78375	799.403	0.00165478	0.169449
chr7	35072001	35074000	28017	421.289	1	1
chr7	35074001	35076000	50260	606.201	0.428077	1
chr7	35076001	35078000	7694	188.404	1	1
chr7	35078001	35080000	85246	842.347	0.000193464	0.0220119
chr7	35080001	35082000	15999	297.211	1	1
chr7	35082001	35084000	29899	438.694	1	1
chr7	35084001	35086000	23862	381.215	1	1
chr7	35086001	35088000	96019	907.137	3.35128e-06	0.000490245
chr7	35088001	35090000	23823	380.827	1	1
chr7	35090001	35092000	41313	536.543	0.936652	1
chr7	35092001	35094000	54517	637.68	0.232752	1
chr7	35094001	35096000	64185	705.914	0.044257	1
chr7	35096001	35098000	43808	556.496	0.753418	1
chr7	35098001	35100000	42035	542.362	0.860642	1
chr7	35100001	35102000	155406	1224.28	3.59547e-22	2.45451e-19
chr7	35102001	35104000	19908	340.548	1	1
chr7	35104001	35106000	17555	314.893	1	1
chr7	35106001	35108000	119628	1040.22	1.80583e-11	4.62293e-09
chr7	35108001	35110000	272302	1736.02	7.1513e-85	7.32294e-82
chr7	35110001	35112000	300196	1844.71	4.79758e-106	9.82544e-103
chr7	35118001	35120000	146988	1182.56	9.01464e-20	4.6155e-17
chr7	35120001	35122000	83073	828.912	0.000167655	0.0201975
chr7	35122001	35124000	105098	959.633	1.85209e-08	3.44826e-06
chr7	35124001	35126000	21403	356.254	1	1
chr7	35126001	35128000	125588	1072.19	1.61484e-13	5.51198e-11
chr7	35128001	35130000	14931	284.696	1	1
chr7	35130001	35132000	28888	429.397	1	1
chr7	35132001	35134000	47847	587.911	0.355849	1
chr7	35134001	35136000	55014	641.294	0.122656	1
chr7	35136001	35138000	60398	679.683	0.043878	1
chr7	35138001	35140000	46891	580.568	0.365499	1
chr7	35140001	35142000	35009	483.982	1	1
chr7	35144001	35146000	12674	257.077	1	1
chr7	35146001	35148000	32636	463.285	1	1
chr7	35148001	35150000	72552	761.883	0.0015474	0.166793
chr7	35150001	35152000	38165	510.706	0.757427	1
chr7	35152001	35154000	38274	511.614	0.732499	1
chr7	35154001	35156000	2345	89.9046	1	1
chr7	35156001	35158000	517	35.067	1	1
chr7	35158001	35160000	81105	816.629	6.25968e-05	0.0080124
chr7	35160001	35162000	7203	180.824	1	1
chr7	35162001	35164000	19555	336.775	1	1
chr7	35164001	35166000	28250	423.467	1	1
chr7	35166001	35168000	18650	326.984	1	1
chr7	35168001	35170000	12182	250.816	1	1
chr7	35170001	35172000	46976	581.223	0.19378	1
chr7	35172001	35174000	48008	589.142	0.157732	1
chr7	35174001	35176000	27544	416.846	1	1
chr7	35176001	35178000	43445	553.62	0.277968	1
chr7	35178001	35180000	10427	227.661	1	1
chr7	35180001	35182000	29024	430.655	1	1
chr7	35182001	35184000	46850	580.252	0.146169	1
chr7	35184001	35186000	11378	240.376	1	1
chr7	35186001	35188000	30646	445.487	0.878963	1
chr7	35188001	35190000	2349	90	1	1
chr7	35190001	35192000	33919	474.543	0.628827	1
chr7	35192001	35194000	3	1.42023	1	1
chr7	35194001	35196000	5900	159.696	1	1
chr7	35196001	35198000	13988	273.363	1	1
chr7	35198001	35200000	3	1.42023	1	1
chr7	35200001	35202000	5351	150.274	1	1
chr7	35202001	35204000	10316	226.148	1	1
chr7	35204001	35206000	1183	58.7148	1	1
chr7	35206001	35208000	13205	263.731	1	1
chr7	35208001	35210000	20123	342.833	1	1
chr7	35210001	35212000	3	1.42023	1	1
chr7	35212001	35214000	2323	89.3784	1	1
chr7	35214001	35216000	489	33.872	1	1
chr7	35216001	35218000	6391	167.846	1	1
chr7	35218001	35220000	14492	279.455	1	1
chr7	35220001	35222000	2444	92.2495	1	1
chr7	35222001	35224000	3191	108.915	1	1
chr7	35224001	35226000	3942	124.234	1	1
chr7	35226001	35228000	20215	343.809	1	1
chr7	35228001	35230000	2834	101.158	1	1
chr7	35230001	35232000	8854	205.62	1	1
chr7	35232001	35234000	3	1.42023	1	1
chr7	35234001	35236000	23876	381.354	0.776563	1
chr7	35236001	35238000	6391	167.846	1	1
chr7	35238001	35240000	104	12.919	1	1
chr7	35240001	35242000	5618	154.9	1	1
chr7	35242001	35244000	268	23.2924	1	1
chr7	35244001	35246000	262	22.9663	1	1
chr7	35246001	35248000	18012	319.973	1	1
chr7	35248001	35250000	4319	131.505	1	1
chr7	35250001	35252000	5575	154.16	1	1
chr7	35252001	35254000	1670	72.775	1	1
chr7	35254001	35256000	10410	227.429	1	1
chr7	35256001	35258000	16088	298.239	1	1
chr7	35258001	35260000	2219	86.8653	1	1
chr7	35260001	35262000	1033	53.9612	1	1
chr7	35262001	35264000	12415	253.793	1	1
chr7	35264001	35266000	20399	345.754	0.679907	1
chr7	35266001	35268000	5449	151.981	1	1
chr7	35268001	35270000	9434	213.906	1	1
chr7	35270001	35272000	3	1.42023	1	1
chr7	35272001	35274000	51	8.28959	1	1
chr7	35274001	35276000	7812	190.198	1	1
chr7	35276001	35278000	13412	266.298	1	1
chr7	35278001	35280000	3	1.42023	1	1
chr7	35280001	35282000	116	13.828	1	1
chr7	35282001	35284000	12157	250.495	1	1
chr7	35284001	35286000	8	2.61578	1	1
chr7	35288001	35290000	83	11.2262	1	1
chr7	35290001	35292000	10703	231.394	1	1
chr7	35292001	35294000	1364	64.1575	1	1
chr7	35294001	35296000	4455	134.068	1	1
chr7	35296001	35298000	4452	134.012	1	1
chr7	35298001	35300000	9	2.81483	1	1
chr7	35300001	35302000	3720	119.83	1	1
chr7	35302001	35304000	8	2.61578	1	1
chr7	35304001	35306000	14443	278.866	0.672005	1
chr7	35306001	35308000	8835	205.345	1	1
chr7	35308001	35310000	6	2.18677	1	1
chr7	35312001	35314000	3494	115.244	1	1
chr7	35314001	35316000	1246	60.6427	1	1
chr7	35316001	35318000	4246	130.116	1	1
chr7	35318001	35320000	10127	223.559	0.823759	1
chr7	35320001	35322000	6	2.18677	1	1
chr7	35324001	35326000	606	38.7126	1	1
chr7	35326001	35328000	179	18.1163	1	1
chr7	35328001	35330000	139	15.4766	1	1
chr7	35332001	35334000	10	3.00569	1	1
chr7	35336001	35338000	35	6.55728	1	1
chr7	35338001	35340000	15	3.86895	1	1
chr7	35340001	35342000	10251	225.26	0.642899	1
chr7	35342001	35344000	593	38.1933	1	1
chr7	35344001	35346000	959	51.5205	1	1
chr7	35346001	35348000	3	1.42023	1	1
chr7	35348001	35350000	693	42.0852	1	1
chr7	35352001	35354000	80	10.9718	1	1
chr7	35354001	35356000	2	1.10334	1	1
chr7	35356001	35358000	6	2.18677	1	1
chr7	35358001	35360000	10	3.00569	1	1
chr7	35360001	35362000	9659	217.069	0.550375	1
chr7	35362001	35364000	5	1.95209	1	1
chr7	35364001	35366000	25	5.31781	1	1
chr7	35366001	35368000	3	1.42023	1	1
chr7	35368001	35370000	10	3.00569	1	1
chr7	35370001	35372000	16965	308.261	0.196951	1
chr7	35372001	35374000	170	17.5436	1	1
chr7	35378001	35380000	3	1.42023	1	1
chr7	35380001	35382000	6	2.18677	1	1
chr7	35382001	35384000	9	2.81483	1	1
chr7	35384001	35386000	54	8.58994	1	1
chr7	35386001	35388000	9	2.81483	1	1
chr7	35388001	35390000	2	1.10334	1	1
chr7	35390001	35392000	6	2.18677	0.992522	1
chr7	35392001	35394000	1052	54.5771	0.913055	1
chr7	35394001	35396000	2455	92.5078	0.811438	1
chr7	35396001	35398000	4	1.69885	0.964256	1
chr7	35398001	35400000	5	1.95209	0.955265	1
chr7	35400001	35402000	5036	144.702	0.625303	1
chr7	35402001	35404000	146	15.9574	0.928858	1
chr7	35404001	35406000	7	2.40708	0.930028	1
chr7	35406001	35408000	3	1.42023	0.922492	1
chr7	35408001	35410000	2520	94.0254	0.750799	1
chr7	35410001	35412000	5931	160.218	0.540271	1
chr7	35412001	35414000	9	2.81483	0.900415	1
chr7	35418001	35420000	2	1.10334	0.881838	1
chr7	35420001	35422000	4	1.69885	0.875954	1
chr7	35422001	35424000	4	1.69885	0.870502	1
chr7	35424001	35426000	4	1.69885	0.865352	1
chr7	35426001	35428000	5	1.95209	0.860439	1
chr7	35430001	35432000	8	2.61578	0.851467	1
chr7	35434001	35436000	5	1.95209	0.844121	1
chr7	35436001	35438000	3	1.42023	0.840945	1
chr7	35444001	35446000	2	1.10334	0.830773	1
chr7	35458001	35460000	7	2.40708	0.823093	1
chr7	35460001	35462000	7	2.40708	0.823046	1
chr7	35464001	35466000	76	10.6269	0.81915	1
chr7	35466001	35468000	2	1.10334	0.824608	1
chr7	35478001	35480000	2442	92.2025	0.67778	1
chr7	35480001	35482000	3941	124.215	0.590278	1
chr7	35482001	35484000	39	7.01435	0.834634	1
chr7	35484001	35486000	2	1.10334	0.839448	1
chr7	35486001	35488000	9	2.81483	0.841552	1
chr7	35490001	35492000	8	2.61578	0.847226	1
chr7	35492001	35494000	9	2.81483	0.850195	1
chr7	35494001	35496000	3697	119.368	0.621508	1
chr7	35496001	35498000	2	1.10334	0.857162	1
chr7	35498001	35500000	4	1.69885	0.86049	1
chr7	35502001	35504000	5	1.95209	0.867731	1
chr7	35506001	35508000	5364	150.501	0.544833	1
chr7	35508001	35510000	2	1.10334	0.879774	1
chr7	35510001	35512000	1360	64.0403	0.795075	1
chr7	35512001	35514000	5	1.95209	0.887998	1
chr7	35516001	35518000	2	1.10334	0.896986	1
chr7	35518001	35520000	3	1.42023	0.901438	1
chr7	35520001	35522000	2	1.10334	0.906098	1
chr7	35522001	35524000	14	3.70625	0.909964	1
chr7	35524001	35526000	7419	184.182	0.467004	1
chr7	35526001	35528000	2	1.10334	0.920272	1
chr7	35528001	35530000	861	48.1759	0.868195	1
chr7	35530001	35532000	3	1.42023	0.929923	1
chr7	35534001	35536000	5	1.95209	0.939668	1
chr7	35538001	35540000	7	2.40708	0.949526	1
chr7	35540001	35542000	3	1.42023	0.954817	1
chr7	35544001	35546000	4	1.69885	0.964824	1
chr7	35546001	35548000	3	1.42023	0.969928	1
chr7	35548001	35550000	6	2.18677	0.974758	1
chr7	35550001	35552000	2	1.10334	0.980043	1
chr7	35554001	35556000	1145	57.5332	0.913795	1
chr7	35556001	35558000	2	1.10334	0.994955	1
chr7	35560001	35562000	3250	110.164	0.790137	1
chr7	35566001	35568000	9	2.81483	1	1
chr7	35568001	35570000	2	1.10334	1	1
chr7	35570001	35572000	3	1.42023	1	1
chr7	35574001	35576000	7	2.40708	1	1
chr7	35576001	35578000	1367	64.2454	0.95018	1
chr7	35578001	35580000	14	3.70625	1	1
chr7	35580001	35582000	7	2.40708	1	1
chr7	35582001	35584000	2782	99.9985	0.868528	1
chr7	35584001	35586000	6	2.18677	1	1
chr7	35586001	35588000	5	1.95209	1	1
chr7	35588001	35590000	2	1.10334	1	1
chr7	35590001	35592000	2	1.10334	1	1
chr7	35592001	35594000	6	2.18677	1	1
chr7	35602001	35604000	2	1.10334	1	1
chr7	35604001	35606000	3	1.42023	1	1
chr7	35606001	35608000	7184	180.527	0.628999	1
chr7	35610001	35612000	4701	138.631	0.788528	1
chr7	35612001	35614000	390	29.4216	1	1
chr7	35620001	35622000	7720	188.8	0.613154	1
chr7	35624001	35626000	3467	114.688	0.885621	1
chr7	35626001	35628000	5	1.95209	1	1
chr7	35628001	35630000	11853	246.576	0.40027	1
chr7	35630001	35632000	173	17.7357	1	1
chr7	35632001	35634000	2	1.10334	1	1
chr7	35640001	35642000	1856	77.7212	1	1
chr7	35644001	35646000	8854	205.62	0.566528	1
chr7	35646001	35648000	3	1.42023	1	1
chr7	35652001	35654000	40	7.12581	1	1
chr7	35658001	35660000	4	1.69885	1	1
chr7	35660001	35662000	2	1.10334	1	1
chr7	35662001	35664000	4	1.69885	1	1
chr7	35664001	35666000	157	16.6957	1	1
chr7	35666001	35668000	4	1.69885	1	1
chr7	35668001	35670000	2	1.10334	1	1
chr7	35680001	35682000	75	10.5397	1	1
chr7	35694001	35696000	4829	140.969	0.829431	1
chr7	35706001	35708000	2	1.10334	1	1
chr7	35708001	35710000	16009	297.326	0.248981	1
chr7	35714001	35716000	2935	103.388	0.953069	1
chr7	35716001	35718000	5	1.95209	1	1
chr7	35718001	35720000	2	1.10334	1	1
chr7	35720001	35722000	2	1.10334	1	1
chr7	35734001	35736000	164	17.1554	1	1
chr7	35738001	35740000	5	1.95209	1	1
chr7	35742001	35744000	5	1.95209	1	1
chr7	35746001	35748000	2627	96.4918	0.964818	1
chr7	35756001	35758000	3	1.42023	1	1
chr7	35758001	35760000	4	1.69885	1	1
chr7	35770001	35772000	4	1.69885	1	1
chr7	35772001	35774000	2	1.10334	1	1
chr7	35778001	35780000	2	1.10334	1	1
chr7	35786001	35788000	2886	102.31	0.931448	1
chr7	35788001	35790000	13243	264.204	0.339805	1
chr7	35802001	35804000	223	20.7733	1	1
chr7	35808001	35810000	5	1.95209	1	1
chr7	35824001	35826000	2	1.10334	1	1
chr7	35826001	35828000	2	1.10334	1	1
chr7	35828001	35830000	2	1.10334	1	1
chr7	35830001	35832000	2	1.10334	1	1
chr7	35834001	35836000	3	1.42023	1	1
chr7	35838001	35840000	3	1.42023	1	1
chr7	35842001	35844000	102	12.7637	1	1
chr7	35846001	35848000	4	1.69885	1	1
chr7	35928001	35930000	5898	159.663	0.690802	1
chr7	35958001	35960000	3	1.42023	1	1
chr7	35976001	35978000	2	1.10334	1	1
chr7	35984001	35986000	2	1.10334	1	1
chr7	35986001	35988000	340	27.0124	1	1
chr7	35988001	35990000	2	1.10334	1	1
chr7	36000001	36002000	1168	58.2501	0.98253	1
chr7	36038001	36040000	4098	127.273	0.782803	1
chr7	36074001	36076000	2229	87.1089	0.900012	1
chr7	36090001	36092000	2	1.10334	1	1
chr7	36092001	36094000	2	1.10334	1	1
chr7	36154001	36156000	3208	109.276	0.82766	1
chr7	36202001	36204000	6233	165.25	0.635169	1
chr7	36210001	36212000	2	1.10334	1	1
chr7	36212001	36214000	2	1.10334	1	1
chr7	36226001	36228000	3	1.42023	1	1
chr7	36342001	36344000	5	1.95209	1	1
chr7	36380001	36382000	3	1.42023	1	1
chr7	36382001	36384000	160	16.8937	1	1
chr7	36402001	36404000	2	1.10334	1	1
chr7	36424001	36426000	2	1.10334	1	1
chr7	36446001	36448000	2	1.10334	1	1
chr7	36474001	36476000	11	3.18947	1	1
chr7	36500001	36502000	3	1.42023	1	1
chr7	36520001	36522000	5	1.95209	1	1
chr7	36532001	36534000	3	1.42023	1	1
chr7	36550001	36552000	1934	79.7392	0.921447	1
chr7	36650001	36652000	3	1.42023	1	1
chr7	36656001	36658000	3	1.42023	1	1
chr7	36666001	36668000	2	1.10334	1	1
chr7	36720001	36722000	2	1.10334	1	1
chr7	36726001	36728000	4	1.69885	1	1
chr7	36738001	36740000	4	1.69885	1	1
chr7	36748001	36750000	2	1.10334	1	1
chr7	36750001	36752000	212	20.1291	1	1
chr7	36754001	36756000	2	1.10334	1	1
chr7	36788001	36790000	2	1.10334	1	1
chr7	36808001	36810000	2	1.10334	1	1
chr7	36810001	36812000	3	1.42023	1	1
chr7	36822001	36824000	6942	176.716	0.624881	1
chr7	36844001	36846000	2	1.10334	1	1
chr7	36852001	36854000	12698	257.38	0.332821	1
chr7	36884001	36886000	3	1.42023	1	1
chr7	36954001	36956000	2618	96.2858	0.90733	1
chr7	37030001	37032000	175	17.8631	1	1
chr7	37048001	37050000	2	1.10334	1	1
chr7	37070001	37072000	2	1.10334	1	1
chr7	37072001	37074000	2	1.10334	1	1
chr7	37092001	37094000	8728	203.793	0.535085	1
chr7	37094001	37096000	8727	203.778	0.535203	1
chr7	37194001	37196000	5	1.95209	1	1
chr7	37198001	37200000	3	1.42023	1	1
chr7	37248001	37250000	4	1.69885	1	1
chr7	37256001	37258000	2	1.10334	1	1
chr7	37322001	37324000	6	2.18677	1	1
chr7	37356001	37358000	4	1.69885	1	1
chr7	37360001	37362000	4191	129.064	0.816694	1
chr7	37362001	37364000	4	1.69885	1	1
chr7	37374001	37376000	3	1.42023	1	1
chr7	37382001	37384000	3	1.42023	1	1
chr7	37406001	37408000	2	1.10334	1	1
chr7	37450001	37452000	2	1.10334	1	1
chr7	37496001	37498000	30	5.95714	1	1
chr7	37502001	37504000	16	4.02759	1	1
chr7	37532001	37534000	2662	97.2903	0.918818	1
chr7	37538001	37540000	320	26.0117	1	1
chr7	37564001	37566000	2	1.10334	1	1
chr7	37676001	37678000	2	1.10334	1	1
chr7	37794001	37796000	2	1.10334	1	1
chr7	37866001	37868000	20	4.62796	1	1
chr7	37886001	37888000	981	52.2533	1	1
chr7	37888001	37890000	3476	114.874	0.864041	1
chr7	37994001	37996000	77	10.7138	1	1
chr7	38008001	38010000	7587	186.768	0.605566	1
chr7	38034001	38036000	2113	84.2577	0.953687	1
chr7	38078001	38080000	3	1.42023	1	1
chr7	38080001	38082000	1601	70.8878	0.987679	1
chr7	38104001	38106000	468	32.9588	1	1
chr7	38114001	38116000	3	1.42023	1	1
chr7	38122001	38124000	2	1.10334	1	1
chr7	38124001	38126000	257	22.6924	1	1
chr7	38126001	38128000	257	22.6924	1	1
chr7	38130001	38132000	2	1.10334	1	1
chr7	38132001	38134000	3414	113.593	0.86697	1
chr7	38162001	38164000	5206	147.725	0.750724	1
chr7	38164001	38166000	606	38.7126	1	1
chr7	38166001	38168000	684	41.7441	1	1
chr7	38168001	38170000	77	10.7138	1	1
chr7	38170001	38172000	3	1.42023	1	1
chr7	38172001	38174000	3057	106.044	0.890473	1
chr7	38176001	38178000	3	1.42023	1	1
chr7	38184001	38186000	11612	243.443	0.392947	1
chr7	38186001	38188000	9	2.81483	1	1
chr7	38190001	38192000	43	7.45404	1	1
chr7	38192001	38194000	26	5.44928	1	1
chr7	38194001	38196000	2	1.10334	1	1
chr7	38198001	38200000	3	1.42023	1	1
chr7	38204001	38206000	4234	129.887	0.813176	1
chr7	38206001	38208000	4234	129.887	0.813175	1
chr7	38208001	38210000	6	2.18677	1	1
chr7	38210001	38212000	1039	54.1562	1	1
chr7	38218001	38220000	5464	152.242	0.734337	1
chr7	38226001	38228000	2	1.10334	1	1
chr7	38240001	38242000	8	2.61578	1	1
chr7	38242001	38244000	8	2.61578	1	1
chr7	38248001	38250000	253	22.4718	1	1
chr7	38252001	38254000	2	1.10334	1	1
chr7	38262001	38264000	7286	182.119	0.622753	1
chr7	38264001	38266000	60	9.17239	1	1
chr7	38266001	38268000	2887	102.332	0.901718	1
chr7	38276001	38278000	4	1.69885	1	1
chr7	39204001	39206000	2	1.10334	1	1
chr7	39440001	39442000	2	1.10334	1	1
chr7	39500001	39502000	2	1.10334	1	1
chr7	39536001	39538000	2	1.10334	1	1
chr7	39608001	39610000	4650	137.693	0.800214	1
chr7	39776001	39778000	58	8.98079	1	1
chr7	39796001	39798000	4	1.69885	1	1
chr7	39836001	39838000	2	1.10334	1	1
chr7	39918001	39920000	996	52.7494	1	1
chr7	40004001	40006000	12	3.36704	1	1
chr7	40046001	40048000	3	1.42023	1	1
chr7	40164001	40166000	3997	125.311	0.84867	1
chr7	40168001	40170000	4	1.69885	1	1
chr7	40170001	40172000	259	22.8022	1	1
chr7	40172001	40174000	2	1.10334	1	1
chr7	40230001	40232000	20545	347.293	0.114946	1
chr7	40314001	40316000	2	1.10334	1	1
chr7	40320001	40322000	3	1.42023	1	1
chr7	40440001	40442000	12203	251.085	0.380686	1
chr7	40474001	40476000	2	1.10334	1	1
chr7	40530001	40532000	20	4.62796	1	1
chr7	40556001	40558000	9	2.81483	1	1
chr7	40702001	40704000	4	1.69885	1	1
chr7	41194001	41196000	5	1.95209	1	1
chr7	41196001	41198000	4	1.69885	1	1
chr7	41324001	41326000	6122	163.412	0.70988	1
chr7	41468001	41470000	3268	110.544	0.892777	1
chr7	41632001	41634000	2	1.10334	1	1
chr7	41644001	41646000	8	2.61578	1	1
chr7	41872001	41874000	6	2.18677	1	1
chr7	41874001	41876000	6	2.18677	1	1
chr7	42246001	42248000	2	1.10334	1	1
chr7	42306001	42308000	2	1.10334	1	1
chr7	42570001	42572000	19	4.48248	1	1
chr7	42818001	42820000	12	3.36704	1	1
chr7	43286001	43288000	2	1.10334	1	1
chr7	43396001	43398000	2	1.10334	1	1
chr7	43424001	43426000	6	2.18677	1	1
chr7	43434001	43436000	11417	240.889	0.39493	1
chr7	43492001	43494000	160	16.8937	1	1
chr7	43518001	43520000	9	2.81483	1	1
chr7	43530001	43532000	4	1.69885	1	1
chr7	43540001	43542000	28	5.70664	1	1
chr7	43604001	43606000	3210	109.318	0.868533	1
chr7	43632001	43634000	2	1.10334	1	1
chr7	43634001	43636000	2	1.10334	1	1
chr7	43724001	43726000	2	1.10334	1	1
chr7	43758001	43760000	3223	109.593	0.866315	1
chr7	43816001	43818000	3	1.42023	1	1
chr7	43890001	43892000	1300	62.2661	0.993211	1
chr7	44110001	44112000	24	5.18434	1	1
chr7	44234001	44236000	2	1.10334	1	1
chr7	44236001	44238000	2	1.10334	1	1
chr7	44292001	44294000	2	1.10334	1	1
chr7	44304001	44306000	2	1.10334	1	1
chr7	44314001	44316000	9434	213.906	0.488956	1
chr7	44316001	44318000	9429	213.836	0.489217	1
chr7	44322001	44324000	92	11.9695	1	1
chr7	44332001	44334000	82	11.1418	1	1
chr7	44362001	44364000	2	1.10334	1	1
chr7	44384001	44386000	2	1.10334	1	1
chr7	44394001	44396000	2	1.10334	1	1
chr7	44416001	44418000	2	1.10334	1	1
chr7	44418001	44420000	2	1.10334	1	1
chr7	44444001	44446000	307	25.3486	1	1
chr7	44542001	44544000	573	37.3861	1	1
chr7	44560001	44562000	2	1.10334	1	1
chr7	44574001	44576000	1976	80.8131	0.946508	1
chr7	44584001	44586000	2	1.10334	1	1
chr7	44606001	44608000	3589	117.185	0.839831	1
chr7	44624001	44626000	4	1.69885	1	1
chr7	44680001	44682000	2	1.10334	1	1
chr7	44762001	44764000	1397	65.1197	0.985652	1
chr7	44772001	44774000	2	1.10334	1	1
chr7	44786001	44788000	2	1.10334	1	1
chr7	44838001	44840000	93	12.0503	1	1
chr7	44846001	44848000	2	1.10334	1	1
chr7	44852001	44854000	78	10.8002	1	1
chr7	44870001	44872000	3	1.42023	1	1
chr7	44874001	44876000	3067	106.26	0.874894	1
chr7	44882001	44884000	6180	164.374	0.675831	1
chr7	44884001	44886000	2	1.10334	1	1
chr7	44898001	44900000	2	1.10334	1	1
chr7	44910001	44912000	2	1.10334	1	1
chr7	44912001	44914000	1934	79.7392	0.950237	1
chr7	44916001	44918000	2904	102.707	0.885783	1
chr7	44962001	44964000	2	1.10334	1	1
chr7	45058001	45060000	8	2.61578	1	1
chr7	45116001	45118000	893	49.2831	1	1
chr7	45144001	45146000	5959	160.689	0.689941	1
chr7	45318001	45320000	2	1.10334	1	1
chr7	45448001	45450000	16538	303.407	0.198622	1
chr7	45496001	45498000	297	24.8312	1	1
chr7	45518001	45520000	424	30.9935	1	1
chr7	45562001	45564000	10	3.00569	1	1
chr7	45590001	45592000	638	39.9731	1	1
chr7	45600001	45602000	11169	237.617	0.402653	1
chr7	45630001	45632000	4537	135.599	0.778168	1
chr7	45656001	45658000	2	1.10334	1	1
chr7	45706001	45708000	71	10.186	1	1
chr7	45802001	45804000	427	31.1298	1	1
chr7	45806001	45808000	2	1.10334	1	1
chr7	45808001	45810000	2	1.10334	1	1
chr7	45810001	45812000	2	1.10334	1	1
chr7	45888001	45890000	2276	88.2481	0.923204	1
chr7	45890001	45892000	2	1.10334	1	1
chr7	45942001	45944000	2	1.10334	1	1
chr7	45956001	45958000	4	1.69885	1	1
chr7	46004001	46006000	2	1.10334	1	1
chr7	46006001	46008000	2	1.10334	1	1
chr7	46018001	46020000	200	19.4119	1	1
chr7	46040001	46042000	2	1.10334	1	1
chr7	46086001	46088000	3	1.42023	1	1
chr7	46124001	46126000	3405	113.407	0.843722	1
chr7	46164001	46166000	2	1.10334	1	1
chr7	46226001	46228000	2964	104.023	0.870165	1
chr7	46252001	46254000	5	1.95209	1	1
chr7	46358001	46360000	2	1.10334	1	1
chr7	46436001	46438000	2	1.10334	1	1
chr7	46476001	46478000	95	12.211	1	1
chr7	46496001	46498000	2	1.10334	1	1
chr7	46500001	46502000	2	1.10334	1	1
chr7	46524001	46526000	4	1.69885	1	1
chr7	46540001	46542000	3	1.42023	1	1
chr7	46552001	46554000	3	1.42023	1	1
chr7	46554001	46556000	3	1.42023	1	1
chr7	46596001	46598000	2	1.10334	1	1
chr7	46612001	46614000	2	1.10334	1	1
chr7	46624001	46626000	2	1.10334	1	1
chr7	46656001	46658000	2	1.10334	1	1
chr7	46680001	46682000	12	3.36704	1	1
chr7	46690001	46692000	37	6.78815	1	1
chr7	46746001	46748000	6	2.18677	1	1
chr7	46754001	46756000	2	1.10334	1	1
chr7	46780001	46782000	2299	88.8023	0.898095	1
chr7	46814001	46816000	2	1.10334	1	1
chr7	46826001	46828000	2	1.10334	1	1
chr7	46838001	46840000	3440	114.131	0.821396	1
chr7	46850001	46852000	2	1.10334	1	1
chr7	46852001	46854000	39	7.01435	1	1
chr7	46868001	46870000	2	1.10334	1	1
chr7	46886001	46888000	2	1.10334	1	1
chr7	46912001	46914000	2	1.10334	1	1
chr7	46928001	46930000	3487	115.1	0.815872	1
chr7	47036001	47038000	937	50.7814	0.981774	1
chr7	47038001	47040000	2	1.10334	1	1
chr7	47094001	47096000	2	1.10334	1	1
chr7	47110001	47112000	3	1.42023	1	1
chr7	47124001	47126000	2	1.10334	1	1
chr7	47192001	47194000	2	1.10334	1	1
chr7	47220001	47222000	2	1.10334	1	1
chr7	48062001	48064000	3638	118.179	0.792588	1
chr7	48110001	48112000	2	1.10334	1	1
chr7	48324001	48326000	5188	147.407	0.695791	1
chr7	48748001	48750000	236	21.5193	1	1
chr7	48758001	48760000	236	21.5193	1	1
chr7	48760001	48762000	239	21.6892	1	1
chr7	48798001	48800000	4	1.69885	1	1
chr7	48818001	48820000	2	1.10334	1	1
chr7	48844001	48846000	149	16.1608	1	1
chr7	48852001	48854000	377	28.807	1	1
chr7	48856001	48858000	1322	62.9202	0.953116	1
chr7	48858001	48860000	2	1.10334	1	1
chr7	48882001	48884000	3	1.42023	1	1
chr7	48934001	48936000	3	1.42023	1	1
chr7	48940001	48942000	2	1.10334	1	1
chr7	48956001	48958000	3	1.42023	1	1
chr7	49020001	49022000	11	3.18947	1	1
chr7	49036001	49038000	1144	57.5019	0.968181	1
chr7	49038001	49040000	1155	57.8456	0.967484	1
chr7	49078001	49080000	4	1.69885	1	1
chr7	49124001	49126000	2	1.10334	1	1
chr7	49164001	49166000	3	1.42023	1	1
chr7	49182001	49184000	106	13.0732	1	1
chr7	49220001	49222000	35	6.55728	1	1
chr7	49228001	49230000	812	46.4498	0.994149	1
chr7	49254001	49256000	2	1.10334	1	1
chr7	49318001	49320000	2	1.10334	1	1
chr7	49362001	49364000	2	1.10334	1	1
chr7	49510001	49512000	9	2.81483	1	1
chr7	49606001	49608000	23	5.04876	1	1
chr7	49622001	49624000	2	1.10334	1	1
chr7	49638001	49640000	27	5.57886	1	1
chr7	49854001	49856000	2491	93.3502	0.896373	1
chr7	49908001	49910000	10953	234.745	0.402366	1
chr7	49926001	49928000	191	18.8632	1	1
chr7	49958001	49960000	2	1.10334	1	1
chr7	50492001	50494000	11872	246.822	0.36958	1
chr7	50566001	50568000	1668	72.7208	0.967665	1
chr7	51394001	51396000	3	1.42023	1	1
chr7	51450001	51452000	2	1.10334	1	1
chr7	51588001	51590000	116	13.828	1	1
chr7	51732001	51734000	2	1.10334	1	1
chr7	51736001	51738000	18089	320.824	0.163369	1
chr7	51742001	51744000	8	2.61578	1	1
chr7	51744001	51746000	8	2.61578	1	1
chr7	51772001	51774000	3	1.42023	1	1
chr7	51820001	51822000	2	1.10334	1	1
chr7	51822001	51824000	2	1.10334	1	1
chr7	51834001	51836000	2	1.10334	1	1
chr7	51862001	51864000	2	1.10334	1	1
chr7	51888001	51890000	3	1.42023	1	1
chr7	51892001	51894000	81	11.057	1	1
chr7	51894001	51896000	81	11.057	1	1
chr7	51946001	51948000	11860	246.667	0.383673	1
chr7	51960001	51962000	2	1.10334	1	1
chr7	51962001	51964000	2	1.10334	1	1
chr7	52000001	52002000	269	23.3464	1	1
chr7	52072001	52074000	250	22.3055	1	1
chr7	52148001	52150000	2	1.10334	1	1
chr7	52164001	52166000	2902	102.663	0.903712	1
chr7	52194001	52196000	52	8.39043	1	1
chr7	52196001	52198000	2	1.10334	1	1
chr7	52240001	52242000	100	12.6073	1	1
chr7	52280001	52282000	65	9.64113	1	1
chr7	52356001	52358000	3985	125.076	0.831574	1
chr7	52468001	52470000	2	1.10334	1	1
chr7	52932001	52934000	2	1.10334	1	1
chr7	53290001	53292000	13	3.53911	1	1
chr7	53306001	53308000	2125	84.5553	0.942872	1
chr7	53358001	53360000	45	7.66807	1	1
chr7	53818001	53820000	2	1.10334	1	1
chr7	53932001	53934000	275	23.6693	1	1
chr7	54032001	54034000	2	1.10334	1	1
chr7	54038001	54040000	2	1.10334	1	1
chr7	54458001	54460000	6	2.18677	1	1
chr7	54460001	54462000	6	2.18677	1	1
chr7	54548001	54550000	2	1.10334	1	1
chr7	54588001	54590000	2	1.10334	1	1
chr7	54632001	54634000	2	1.10334	1	1
chr7	55232001	55234000	2	1.10334	1	1
chr7	55326001	55328000	2	1.10334	1	1
chr7	55526001	55528000	2	1.10334	1	1
chr7	55532001	55534000	3	1.42023	1	1
chr7	55580001	55582000	11	3.18947	1	1
chr7	55766001	55768000	2272	88.1515	0.878423	1
chr7	55778001	55780000	6151	163.893	0.632533	1
chr7	55782001	55784000	239	21.6892	1	1
chr7	55814001	55816000	4	1.69885	1	1
chr7	55820001	55822000	3	1.42023	1	1
chr7	55890001	55892000	4	1.69885	1	1
chr7	55932001	55934000	1007	53.1114	0.95938	1
chr7	55974001	55976000	279	23.8831	1	1
chr7	55982001	55984000	13	3.53911	1	1
chr7	56020001	56022000	4	1.69885	1	1
chr7	56356001	56358000	3	1.42023	1	1
chr7	56630001	56632000	4	1.69885	1	1
chr7	56718001	56720000	44	7.56151	1	1
chr7	56746001	56748000	2	1.10334	1	1
chr7	56852001	56854000	1338	63.3933	0.924456	1
chr7	57394001	57396000	36	6.67332	1	1
chr7	58432001	58434000	3	1.42023	1	1
chr7	58434001	58436000	2	1.10334	1	1
chr7	58532001	58534000	663	40.9413	0.962018	1
chr7	58630001	58632000	613	38.9904	0.965431	1
chr7	58670001	58672000	2062	82.9855	0.869218	1
chr7	59098001	59100000	33	6.32138	1	1
chr7	59626001	59628000	2	1.10334	1	1
chr7	60554001	60556000	147	16.0254	1	1
chr7	60842001	60844000	2	1.10334	1	1
chr7	60924001	60926000	2	1.10334	1	1
chr7	60926001	60928000	2	1.10334	1	1
chr7	60934001	60936000	3	1.42023	1	1
chr7	61328001	61330000	6010	161.544	0.633206	1
chr7	61696001	61698000	60	9.17239	1	1
chr7	61704001	61706000	2639	96.766	0.848331	1
chr7	61766001	61768000	4	1.69885	1	1
chr7	61786001	61788000	2	1.10334	1	1
chr7	61832001	61834000	4	1.69885	1	1
chr7	61902001	61904000	3	1.42023	1	1
chr7	62462001	62464000	10	3.00569	1	1
chr7	62578001	62580000	73	10.3638	1	1
chr7	62780001	62782000	2	1.10334	1	1
chr7	62802001	62804000	7	2.40708	1	1
chr7	63100001	63102000	2	1.10334	1	1
chr7	63296001	63298000	2	1.10334	1	1
chr7	63460001	63462000	3	1.42023	1	1
chr7	63498001	63500000	2	1.10334	1	1
chr7	63748001	63750000	2	1.10334	1	1
chr7	63772001	63774000	4	1.69885	1	1
chr7	63838001	63840000	37	6.78815	1	1
chr7	63850001	63852000	627	39.5425	0.994384	1
chr7	63852001	63854000	627	39.5425	0.994389	1
chr7	63860001	63862000	20	4.62796	1	1
chr7	63950001	63952000	1250	60.7639	0.953027	1
chr7	63982001	63984000	2	1.10334	1	1
chr7	64010001	64012000	2	1.10334	1	1
chr7	64020001	64022000	174	17.7995	1	1
chr7	64042001	64044000	7015	177.871	0.588139	1
chr7	64054001	64056000	2	1.10334	1	1
chr7	64186001	64188000	4	1.69885	1	1
chr7	64188001	64190000	4	1.69885	1	1
chr7	64208001	64210000	2	1.10334	1	1
chr7	64276001	64278000	2	1.10334	1	1
chr7	64282001	64284000	2	1.10334	1	1
chr7	64284001	64286000	4	1.69885	1	1
chr7	64692001	64694000	2	1.10334	1	1
chr7	64896001	64898000	1211	59.5763	0.956033	1
chr7	64898001	64900000	1211	59.5763	0.956031	1
chr7	65078001	65080000	2	1.10334	1	1
chr7	65168001	65170000	3	1.42023	1	1
chr7	65310001	65312000	2	1.10334	1	1
chr7	65412001	65414000	3	1.42023	1	1
chr7	65552001	65554000	3	1.42023	1	1
chr7	65662001	65664000	4	1.69885	1	1
chr7	65700001	65702000	255	22.5822	1	1
chr7	65784001	65786000	2	1.10334	1	1
chr7	65872001	65874000	2	1.10334	1	1
chr7	65910001	65912000	1961	80.4306	0.903632	1
chr7	65974001	65976000	11	3.18947	1	1
chr7	66052001	66054000	3	1.42023	1	1
chr7	66054001	66056000	2	1.10334	1	1
chr7	66092001	66094000	3	1.42023	1	1
chr7	66158001	66160000	2	1.10334	1	1
chr7	66170001	66172000	2829	101.047	0.845436	1
chr7	66230001	66232000	4210	129.428	0.755878	1
chr7	66310001	66312000	3	1.42023	1	1
chr7	66312001	66314000	3	1.42023	1	1
chr7	66350001	66352000	59	9.0769	1	1
chr7	66426001	66428000	855	47.9665	0.975402	1
chr7	66456001	66458000	2	1.10334	1	1
chr7	66496001	66498000	2	1.10334	1	1
chr7	66572001	66574000	279	23.8831	1	1
chr7	66636001	66638000	3	1.42023	1	1
chr7	66638001	66640000	19	4.48248	1	1
chr7	66668001	66670000	2	1.10334	1	1
chr7	66698001	66700000	2	1.10334	1	1
chr7	66704001	66706000	83	11.2262	1	1
chr7	67006001	67008000	334	26.7146	1	1
chr7	67086001	67088000	3	1.42023	1	1
chr7	67214001	67216000	2	1.10334	1	1
chr7	67236001	67238000	4	1.69885	1	1
chr7	67744001	67746000	2	1.10334	1	1
chr7	67748001	67750000	4	1.69885	1	1
chr7	67980001	67982000	2	1.10334	1	1
chr7	68004001	68006000	331	26.5649	1	1
chr7	68008001	68010000	3	1.42023	1	1
chr7	68038001	68040000	3	1.42023	1	1
chr7	68054001	68056000	2	1.10334	1	1
chr7	68164001	68166000	3	1.42023	1	1
chr7	68396001	68398000	2	1.10334	1	1
chr7	68554001	68556000	4340	131.902	0.740074	1
chr7	68658001	68660000	2	1.10334	1	1
chr7	68660001	68662000	2	1.10334	1	1
chr7	68758001	68760000	2	1.10334	1	1
chr7	68954001	68956000	2	1.10334	1	1
chr7	69124001	69126000	898	49.4547	0.964356	1
chr7	69252001	69254000	432	31.3563	0.995322	1
chr7	69760001	69762000	13	3.53911	1	1
chr7	69792001	69794000	6194	164.606	0.624772	1
chr7	69940001	69942000	4	1.69885	1	1
chr7	69960001	69962000	868	48.4194	0.965615	1
chr7	70090001	70092000	2	1.10334	1	1
chr7	70446001	70448000	4	1.69885	1	1
chr7	70752001	70754000	169	17.4793	1	1
chr7	70764001	70766000	4	1.69885	1	1
chr7	70766001	70768000	4	1.69885	1	1
chr7	70950001	70952000	2	1.10334	1	1
chr7	71052001	71054000	3	1.42023	1	1
chr7	71070001	71072000	4096	127.235	0.753982	1
chr7	71396001	71398000	3	1.42023	1	1
chr7	71558001	71560000	25	5.31781	1	1
chr7	71766001	71768000	198	19.2908	1	1
chr7	71768001	71770000	198	19.2908	1	1
chr7	71798001	71800000	2	1.10334	1	1
chr7	71968001	71970000	2	1.10334	1	1
chr7	72080001	72082000	3	1.42023	1	1
chr7	72092001	72094000	2972	104.198	0.827311	1
chr7	72222001	72224000	51	8.28959	1	1
chr7	72296001	72298000	2	1.10334	1	1
chr7	72438001	72440000	3	1.42023	1	1
chr7	72500001	72502000	38	6.90181	1	1
chr7	72502001	72504000	38	6.90181	1	1
chr7	72662001	72664000	17	4.18254	1	1
chr7	72706001	72708000	2	1.10334	1	1
chr7	72980001	72982000	131	14.9158	1	1
chr7	73028001	73030000	2	1.10334	1	1
chr7	73030001	73032000	2	1.10334	1	1
chr7	73032001	73034000	2	1.10334	1	1
chr7	73092001	73094000	2	1.10334	1	1
chr7	73386001	73388000	431	31.3111	0.997562	1
chr7	73530001	73532000	2	1.10334	1	1
chr7	73600001	73602000	7	2.40708	1	1
chr7	73604001	73606000	2	1.10334	1	1
chr7	73720001	73722000	1777	75.6444	0.908358	1
chr7	73778001	73780000	2	1.10334	1	1
chr7	73816001	73818000	2	1.10334	1	1
chr7	74188001	74190000	5332	149.941	0.680453	1
chr7	74226001	74228000	1455	66.7902	0.930653	1
chr7	74440001	74442000	1466	67.1042	0.93032	1
chr7	74538001	74540000	2	1.10334	1	1
chr7	74680001	74682000	3	1.42023	1	1
chr7	74702001	74704000	3	1.42023	1	1
chr7	74934001	74936000	3	1.42023	1	1
chr7	75014001	75016000	2	1.10334	1	1
chr7	75160001	75162000	3	1.42023	1	1
chr7	75290001	75292000	17	4.18254	1	1
chr7	75430001	75432000	2	1.10334	1	1
chr7	75462001	75464000	55	8.68865	1	1
chr7	75478001	75480000	3	1.42023	1	1
chr7	75482001	75484000	2	1.10334	1	1
chr7	75524001	75526000	2	1.10334	1	1
chr7	75526001	75528000	2	1.10334	1	1
chr7	75600001	75602000	2	1.10334	1	1
chr7	75602001	75604000	4	1.69885	1	1
chr7	75690001	75692000	2	1.10334	1	1
chr7	76188001	76190000	3	1.42023	1	1
chr7	76770001	76772000	12	3.36704	1	1
chr7	77056001	77058000	5	1.95209	1	1
chr7	77068001	77070000	67	9.8248	1	1
chr7	78396001	78398000	18	4.33408	1	1
chr7	78534001	78536000	120	14.123	1	1
chr7	78560001	78562000	4033	126.012	0.772856	1
chr7	78844001	78846000	394	29.6091	1	1
chr7	78870001	78872000	2	1.10334	1	1
chr7	79030001	79032000	2	1.10334	1	1
chr7	79048001	79050000	1672	72.8293	0.929374	1
chr7	79166001	79168000	4	1.69885	1	1
chr7	79232001	79234000	4036	126.071	0.775069	1
chr7	79284001	79286000	2	1.10334	1	1
chr7	79330001	79332000	4	1.69885	1	1
chr7	79342001	79344000	3	1.42023	1	1
chr7	79504001	79506000	215	20.306	1	1
chr7	79520001	79522000	5536	153.488	0.68184	1
chr7	79604001	79606000	784	45.4459	0.990823	1
chr7	79614001	79616000	536	35.864	1	1
chr7	79632001	79634000	3	1.42023	1	1
chr7	79656001	79658000	16	4.02759	1	1
chr7	79722001	79724000	9	2.81483	1	1
chr7	79736001	79738000	360	27.9911	1	1
chr7	79770001	79772000	1051	54.5448	0.97367	1
chr7	79774001	79776000	5	1.95209	1	1
chr7	79798001	79800000	2	1.10334	1	1
chr7	79826001	79828000	14	3.70625	1	1
chr7	79846001	79848000	107	13.1498	1	1
chr7	79886001	79888000	222	20.7152	1	1
chr7	79896001	79898000	2	1.10334	1	1
chr7	79900001	79902000	2	1.10334	1	1
chr7	79930001	79932000	2	1.10334	1	1
chr7	80100001	80102000	2	1.10334	1	1
chr7	80106001	80108000	2	1.10334	1	1
chr7	80144001	80146000	134	15.1275	1	1
chr7	80184001	80186000	2	1.10334	1	1
chr7	80228001	80230000	2	1.10334	1	1
chr7	80238001	80240000	5	1.95209	1	1
chr7	80266001	80268000	582	37.7506	1	1
chr7	80354001	80356000	1892	78.6565	0.92008	1
chr7	80374001	80376000	2	1.10334	1	1
chr7	80458001	80460000	2	1.10334	1	1
chr7	80748001	80750000	3	1.42023	1	1
chr7	80774001	80776000	30	5.95714	1	1
chr7	80980001	80982000	1808	76.4634	0.928352	1
chr7	81060001	81062000	2	1.10334	1	1
chr7	81474001	81476000	6141	163.727	0.652528	1
chr7	81574001	81576000	2	1.10334	1	1
chr7	81660001	81662000	3	1.42023	1	1
chr7	81692001	81694000	5393	151.007	0.699127	1
chr7	81948001	81950000	3744	120.311	0.804806	1
chr7	82000001	82002000	2	1.10334	1	1
chr7	82146001	82148000	2	1.10334	1	1
chr7	82564001	82566000	6	2.18677	1	1
chr7	82722001	82724000	2	1.10334	1	1
chr7	82756001	82758000	3	1.42023	1	1
chr7	82838001	82840000	6435	168.565	0.639261	1
chr7	82906001	82908000	9	2.81483	1	1
chr7	82922001	82924000	2	1.10334	1	1
chr7	82992001	82994000	2	1.10334	1	1
chr7	83208001	83210000	8537	201.004	0.519874	1
chr7	83546001	83548000	147	16.0254	1	1
chr7	83618001	83620000	2	1.10334	1	1
chr7	83712001	83714000	3	1.42023	1	1
chr7	83792001	83794000	4	1.69885	1	1
chr7	83794001	83796000	15	3.86895	1	1
chr7	84188001	84190000	2	1.10334	1	1
chr7	84208001	84210000	3045	105.784	0.856068	1
chr7	84210001	84212000	3045	105.784	0.85607	1
chr7	84308001	84310000	3	1.42023	1	1
chr7	84338001	84340000	2	1.10334	1	1
chr7	84340001	84342000	2	1.10334	1	1
chr7	84390001	84392000	3	1.42023	1	1
chr7	84458001	84460000	997	52.7824	0.992353	1
chr7	84486001	84488000	3	1.42023	1	1
chr7	84574001	84576000	142	15.6837	1	1
chr7	84642001	84644000	2	1.10334	1	1
chr7	84650001	84652000	3	1.42023	1	1
chr7	84730001	84732000	2	1.10334	1	1
chr7	84744001	84746000	2	1.10334	1	1
chr7	84832001	84834000	3	1.42023	1	1
chr7	85400001	85402000	2	1.10334	1	1
chr7	85574001	85576000	2	1.10334	1	1
chr7	86126001	86128000	3	1.42023	1	1
chr7	86780001	86782000	530	35.6135	1	1
chr7	87140001	87142000	12	3.36704	1	1
chr7	87666001	87668000	135	15.1977	1	1
chr7	88226001	88228000	2	1.10334	1	1
chr7	88262001	88264000	3	1.42023	1	1
chr7	88324001	88326000	3441	114.152	0.826401	1
chr7	88466001	88468000	2	1.10334	1	1
chr7	88774001	88776000	2	1.10334	1	1
chr7	89008001	89010000	3	1.42023	1	1
chr7	89204001	89206000	9534	215.316	0.464284	1
chr7	89354001	89356000	110	13.3782	1	1
chr7	89372001	89374000	1754	75.0332	0.935793	1
chr7	89556001	89558000	3	1.42023	1	1
chr7	89558001	89560000	2	1.10334	1	1
chr7	89560001	89562000	2	1.10334	1	1
chr7	89580001	89582000	2	1.10334	1	1
chr7	89612001	89614000	3	1.42023	1	1
chr7	89768001	89770000	2	1.10334	1	1
chr7	89788001	89790000	2	1.10334	1	1
chr7	89804001	89806000	7465	184.892	0.575562	1
chr7	90076001	90078000	281	23.9896	1	1
chr7	90096001	90098000	2	1.10334	1	1
chr7	90182001	90184000	3	1.42023	1	1
chr7	90504001	90506000	2	1.10334	1	1
chr7	91010001	91012000	806	46.2358	0.996602	1
chr7	91012001	91014000	12	3.36704	1	1
chr7	91148001	91150000	2	1.10334	1	1
chr7	91272001	91274000	10	3.00569	1	1
chr7	91306001	91308000	109	13.3023	1	1
chr7	91410001	91412000	2	1.10334	1	1
chr7	91510001	91512000	46	7.77373	1	1
chr7	91838001	91840000	2446	92.2965	0.886693	1
chr7	92034001	92036000	351	27.5533	1	1
chr7	92166001	92168000	3	1.42023	1	1
chr7	92464001	92466000	106	13.0732	1	1
chr7	92736001	92738000	154	16.4964	1	1
chr7	92774001	92776000	2253	87.6917	0.899122	1
chr7	93064001	93066000	2	1.10334	1	1
chr7	93534001	93536000	38	6.90181	1	1
chr7	93618001	93620000	3618	117.774	0.809494	1
chr7	93620001	93622000	3618	117.774	0.809494	1
chr7	94560001	94562000	6	2.18677	1	1
chr7	95148001	95150000	2	1.10334	1	1
chr7	95158001	95160000	2	1.10334	1	1
chr7	95518001	95520000	3	1.42023	1	1
chr7	96002001	96004000	5247	148.448	0.707101	1
chr7	96264001	96266000	201	19.4723	1	1
chr7	96452001	96454000	10	3.00569	1	1
chr7	96552001	96554000	4	1.69885	1	1
chr7	96588001	96590000	2	1.10334	1	1
chr7	96686001	96688000	2	1.10334	1	1
chr7	96708001	96710000	6	2.18677	1	1
chr7	96752001	96754000	2	1.10334	1	1
chr7	96890001	96892000	8	2.61578	1	1
chr7	96892001	96894000	2039	82.408	0.915643	1
chr7	96894001	96896000	2	1.10334	1	1
chr7	97024001	97026000	2	1.10334	1	1
chr7	97054001	97056000	2	1.10334	1	1
chr7	97056001	97058000	944	51.0173	0.988846	1
chr7	97058001	97060000	944	51.0173	0.988848	1
chr7	97320001	97322000	15	3.86895	1	1
chr7	97462001	97464000	8	2.61578	1	1
chr7	97570001	97572000	2	1.10334	1	1
chr7	97596001	97598000	239	21.6892	1	1
chr7	97598001	97600000	230	21.1769	1	1
chr7	97722001	97724000	5623	154.985	0.685534	1
chr7	97832001	97834000	3	1.42023	1	1
chr7	98044001	98046000	2	1.10334	1	1
chr7	98102001	98104000	2	1.10334	1	1
chr7	98114001	98116000	6	2.18677	1	1
chr7	98252001	98254000	2	1.10334	1	1
chr7	98276001	98278000	4	1.69885	1	1
chr7	98390001	98392000	1895	78.7341	0.926981	1
chr7	98582001	98584000	1026	53.7332	0.985193	1
chr7	98912001	98914000	2	1.10334	1	1
chr7	99144001	99146000	845	47.6164	0.997967	1
chr7	99164001	99166000	17	4.18254	1	1
chr7	99166001	99168000	17	4.18254	1	1
chr7	99198001	99200000	5	1.95209	1	1
chr7	99206001	99208000	20288	344.581	0.102893	1
chr7	99212001	99214000	4	1.69885	1	1
chr7	99240001	99242000	2	1.10334	1	1
chr7	99300001	99302000	2	1.10334	1	1
chr7	99402001	99404000	2	1.10334	1	1
chr7	99418001	99420000	2	1.10334	1	1
chr7	99458001	99460000	12	3.36704	1	1
chr7	99570001	99572000	6	2.18677	1	1
chr7	99854001	99856000	2	1.10334	1	1
chr7	100072001	100074000	5	1.95209	1	1
chr7	100074001	100076000	5	1.95209	1	1
chr7	100116001	100118000	2	1.10334	1	1
chr7	100136001	100138000	2	1.10334	1	1
chr7	100536001	100538000	2	1.10334	1	1
chr7	100712001	100714000	2	1.10334	1	1
chr7	100892001	100894000	10	3.00569	1	1
chr7	100914001	100916000	2	1.10334	1	1
chr7	100928001	100930000	2	1.10334	1	1
chr7	100976001	100978000	16	4.02759	1	1
chr7	100978001	100980000	16	4.02759	1	1
chr7	101046001	101048000	12	3.36704	1	1
chr7	101200001	101202000	3	1.42023	1	1
chr7	101226001	101228000	6343	167.06	0.644826	1
chr7	101332001	101334000	2	1.10334	1	1
chr7	101664001	101666000	2	1.10334	1	1
chr7	101782001	101784000	4	1.69885	1	1
chr7	101854001	101856000	2	1.10334	1	1
chr7	101870001	101872000	6	2.18677	1	1
chr7	101914001	101916000	52	8.39043	1	1
chr7	101928001	101930000	65	9.64113	1	1
chr7	102006001	102008000	3	1.42023	1	1
chr7	102008001	102010000	3	1.42023	1	1
chr7	102022001	102024000	2	1.10334	1	1
chr7	102054001	102056000	4377	132.602	0.766963	1
chr7	102230001	102232000	9	2.81483	1	1
chr7	102254001	102256000	3	1.42023	1	1
chr7	102256001	102258000	3	1.42023	1	1
chr7	102382001	102384000	3	1.42023	1	1
chr7	102494001	102496000	9846	219.676	0.450392	1
chr7	102536001	102538000	2	1.10334	1	1
chr7	103802001	103804000	389	29.3746	1	1
chr7	103902001	103904000	70	10.0965	1	1
chr7	104366001	104368000	6710	173.015	0.620116	1
chr7	104410001	104412000	48	7.9825	1	1
chr7	104464001	104466000	2	1.10334	1	1
chr7	104472001	104474000	2	1.10334	1	1
chr7	104704001	104706000	2	1.10334	1	1
chr7	104868001	104870000	4980	143.698	0.724678	1
chr7	104996001	104998000	3	1.42023	1	1
chr7	105196001	105198000	2	1.10334	1	1
chr7	105510001	105512000	2	1.10334	1	1
chr7	105568001	105570000	2	1.10334	1	1
chr7	105570001	105572000	2	1.10334	1	1
chr7	105622001	105624000	2	1.10334	1	1
chr7	106720001	106722000	2	1.10334	1	1
chr7	107142001	107144000	2	1.10334	1	1
chr7	107414001	107416000	3	1.42023	1	1
chr7	107496001	107498000	2	1.10334	1	1
chr7	107548001	107550000	3	1.42023	1	1
chr7	107684001	107686000	2	1.10334	1	1
chr7	107686001	107688000	2	1.10334	1	1
chr7	107740001	107742000	10	3.00569	1	1
chr7	108084001	108086000	2	1.10334	1	1
chr7	108312001	108314000	60	9.17239	1	1
chr7	108524001	108526000	2	1.10334	1	1
chr7	108848001	108850000	2928	103.235	0.846089	1
chr7	109134001	109136000	8	2.61578	1	1
chr7	109136001	109138000	8	2.61578	1	1
chr7	109242001	109244000	3	1.42023	1	1
chr7	109262001	109264000	2	1.10334	1	1
chr7	109528001	109530000	3654	118.502	0.797142	1
chr7	109530001	109532000	3654	118.502	0.797137	1
chr7	109558001	109560000	3	1.42023	1	1
chr7	109584001	109586000	2	1.10334	1	1
chr7	109682001	109684000	2	1.10334	1	1
chr7	109792001	109794000	3	1.42023	1	1
chr7	109794001	109796000	3	1.42023	1	1
chr7	109804001	109806000	679	41.5538	0.993094	1
chr7	109920001	109922000	2	1.10334	1	1
chr7	109964001	109966000	10	3.00569	1	1
chr7	110006001	110008000	7230	181.246	0.576904	1
chr7	110068001	110070000	2	1.10334	1	1
chr7	110182001	110184000	3	1.42023	1	1
chr7	110184001	110186000	2	1.10334	1	1
chr7	110228001	110230000	402	29.9821	1	1
chr7	110318001	110320000	3	1.42023	1	1
chr7	110410001	110412000	3546	116.309	0.802311	1
chr7	110602001	110604000	2	1.10334	1	1
chr7	110632001	110634000	2	1.10334	1	1
chr7	110696001	110698000	4	1.69885	1	1
chr7	110746001	110748000	4301	131.163	0.753255	1
chr7	110900001	110902000	2	1.10334	1	1
chr7	110910001	110912000	18	4.33408	1	1
chr7	110914001	110916000	2	1.10334	1	1
chr7	111298001	111300000	4	1.69885	1	1
chr7	111442001	111444000	2	1.10334	1	1
chr7	111444001	111446000	2	1.10334	1	1
chr7	111456001	111458000	4	1.69885	1	1
chr7	111476001	111478000	3	1.42023	1	1
chr7	111478001	111480000	3	1.42023	1	1
chr7	111518001	111520000	5	1.95209	1	1
chr7	111538001	111540000	2	1.10334	1	1
chr7	111722001	111724000	2	1.10334	1	1
chr7	111894001	111896000	5	1.95209	1	1
chr7	112260001	112262000	2987	104.525	0.836311	1
chr7	112418001	112420000	2	1.10334	1	1
chr7	112738001	112740000	3	1.42023	1	1
chr7	112740001	112742000	2	1.10334	1	1
chr7	112762001	112764000	2	1.10334	1	1
chr7	112802001	112804000	3	1.42023	1	1
chr7	112820001	112822000	2	1.10334	1	1
chr7	112934001	112936000	2	1.10334	1	1
chr7	113134001	113136000	3	1.42023	1	1
chr7	113156001	113158000	2	1.10334	1	1
chr7	113302001	113304000	2	1.10334	1	1
chr7	113360001	113362000	4	1.69885	1	1
chr7	113364001	113366000	2	1.10334	1	1
chr7	113570001	113572000	3	1.42023	1	1
chr7	113650001	113652000	2	1.10334	1	1
chr7	113660001	113662000	3	1.42023	1	1
chr7	113704001	113706000	3	1.42023	1	1
chr7	114184001	114186000	2	1.10334	1	1
chr7	114506001	114508000	7599	186.952	0.553378	1
chr7	114586001	114588000	3	1.42023	1	1
chr7	114744001	114746000	30	5.95714	1	1
chr7	114772001	114774000	2	1.10334	1	1
chr7	115294001	115296000	2	1.10334	1	1
chr7	115312001	115314000	2	1.10334	1	1
chr7	115724001	115726000	3858	122.579	0.781644	1
chr7	116090001	116092000	2	1.10334	1	1
chr7	116312001	116314000	255	22.5822	1	1
chr7	116338001	116340000	3	1.42023	1	1
chr7	116904001	116906000	7	2.40708	1	1
chr7	117060001	117062000	9334	212.492	0.464342	1
chr7	117138001	117140000	2	1.10334	1	1
chr7	118542001	118544000	66	9.73323	1	1
chr7	118688001	118690000	6126	163.478	0.648516	1
chr7	118712001	118714000	3	1.42023	1	1
chr7	118714001	118716000	3	1.42023	1	1
chr7	118830001	118832000	8	2.61578	1	1
chr7	118844001	118846000	2	1.10334	1	1
chr7	119012001	119014000	5	1.95209	1	1
chr7	119150001	119152000	2	1.10334	1	1
chr7	119210001	119212000	4	1.69885	1	1
chr7	119256001	119258000	2	1.10334	1	1
chr7	119554001	119556000	27	5.57886	1	1
chr7	119668001	119670000	3	1.42023	1	1
chr7	119932001	119934000	5	1.95209	1	1
chr7	119964001	119966000	4	1.69885	1	1
chr7	120750001	120752000	2179	85.887	0.909809	1
chr7	120812001	120814000	2	1.10334	1	1
chr7	120914001	120916000	21	4.77071	1	1
chr7	120916001	120918000	21	4.77071	1	1
chr7	122072001	122074000	2	1.10334	1	1
chr7	122172001	122174000	3	1.42023	1	1
chr7	122452001	122454000	16	4.02759	1	1
chr7	122652001	122654000	16	4.02759	1	1
chr7	122746001	122748000	3	1.42023	1	1
chr7	123092001	123094000	2	1.10334	1	1
chr7	123122001	123124000	3	1.42023	1	1
chr7	123156001	123158000	2	1.10334	1	1
chr7	123206001	123208000	18	4.33408	1	1
chr7	123330001	123332000	18	4.33408	1	1
chr7	124442001	124444000	2	1.10334	1	1
chr7	124846001	124848000	2	1.10334	1	1
chr7	125444001	125446000	2	1.10334	1	1
chr7	125452001	125454000	7221	181.106	0.616724	1
chr7	125476001	125478000	75	10.5397	1	1
chr7	125486001	125488000	2	1.10334	1	1
chr7	125762001	125764000	31	6.08002	1	1
chr7	125918001	125920000	10604	230.059	0.435365	1
chr7	126048001	126050000	36	6.67332	1	1
chr7	126056001	126058000	2	1.10334	1	1
chr7	126100001	126102000	845	47.6164	1	1
chr7	126252001	126254000	6	2.18677	1	1
chr7	126284001	126286000	1060	54.8352	1	1
chr7	126304001	126306000	3	1.42023	1	1
chr7	126332001	126334000	9487	214.654	0.494553	1
chr7	126372001	126374000	52	8.39043	1	1
chr7	126374001	126376000	9	2.81483	1	1
chr7	126602001	126604000	37	6.78815	1	1
chr7	126766001	126768000	11	3.18947	1	1
chr7	126900001	126902000	8	2.61578	1	1
chr7	126920001	126922000	1050	54.5125	1	1
chr7	126944001	126946000	2	1.10334	1	1
chr7	127092001	127094000	55	8.68865	1	1
chr7	127412001	127414000	11	3.18947	1	1
chr7	127468001	127470000	2	1.10334	1	1
chr7	127852001	127854000	2	1.10334	1	1
chr7	127894001	127896000	2	1.10334	1	1
chr7	128042001	128044000	2	1.10334	1	1
chr7	128052001	128054000	2	1.10334	1	1
chr7	128064001	128066000	22511	367.628	0.0781192	1
chr7	128066001	128068000	2	1.10334	1	1
chr7	128102001	128104000	3	1.42023	1	1
chr7	128362001	128364000	10417	227.525	0.454869	1
chr7	128590001	128592000	14	3.70625	1	1
chr7	128736001	128738000	4634	137.397	0.793596	1
chr7	128776001	128778000	2	1.10334	1	1
chr7	128786001	128788000	74	10.4519	1	1
chr7	129914001	129916000	2	1.10334	1	1
chr7	129966001	129968000	1778	75.6709	0.981861	1
chr7	129968001	129970000	1778	75.6709	0.981855	1
chr7	130208001	130210000	6114	163.279	0.698773	1
chr7	130222001	130224000	1283	61.7578	1	1
chr7	130268001	130270000	18	4.33408	1	1
chr7	130286001	130288000	1341	63.4817	1	1
chr7	130300001	130302000	2	1.10334	1	1
chr7	130428001	130430000	9105	209.23	0.522954	1
chr7	130514001	130516000	2048	82.6343	0.961473	1
chr7	130536001	130538000	2	1.10334	1	1
chr7	130598001	130600000	14	3.70625	1	1
chr7	130600001	130602000	5	1.95209	1	1
chr7	130658001	130660000	2	1.10334	1	1
chr7	130798001	130800000	2	1.10334	1	1
chr7	130876001	130878000	2	1.10334	1	1
chr7	130962001	130964000	2	1.10334	1	1
chr7	130978001	130980000	6	2.18677	1	1
chr7	130980001	130982000	6	2.18677	1	1
chr7	131266001	131268000	928	50.4771	1	1
chr7	131412001	131414000	3	1.42023	1	1
chr7	132126001	132128000	9	2.81483	1	1
chr7	132128001	132130000	9	2.81483	1	1
chr7	132338001	132340000	91	11.8883	1	1
chr7	132384001	132386000	2	1.10334	1	1
chr7	132412001	132414000	2	1.10334	1	1
chr7	132582001	132584000	2	1.10334	1	1
chr7	132728001	132730000	2167	85.5921	0.928092	1
chr7	132768001	132770000	2	1.10334	1	1
chr7	133330001	133332000	4	1.69885	1	1
chr7	133398001	133400000	1492	67.8428	0.962316	1
chr7	133414001	133416000	3	1.42023	1	1
chr7	133468001	133470000	2355	90.1431	0.903712	1
chr7	133992001	133994000	2	1.10334	1	1
chr7	134260001	134262000	42	7.34562	1	1
chr7	134308001	134310000	2930	103.279	0.852268	1
chr7	134450001	134452000	295	24.727	1	1
chr7	134674001	134676000	2	1.10334	1	1
chr7	134800001	134802000	2	1.10334	1	1
chr7	134856001	134858000	2	1.10334	1	1
chr7	134882001	134884000	2	1.10334	1	1
chr7	134972001	134974000	4	1.69885	1	1
chr7	135202001	135204000	2	1.10334	1	1
chr7	135328001	135330000	16	4.02759	1	1
chr7	135520001	135522000	38	6.90181	1	1
chr7	135572001	135574000	14	3.70625	1	1
chr7	135632001	135634000	2253	87.6917	0.87883	1
chr7	135836001	135838000	4	1.69885	1	1
chr7	135910001	135912000	2	1.10334	1	1
chr7	135912001	135914000	5857	158.971	0.64696	1
chr7	136358001	136360000	150	16.2282	1	1
chr7	136378001	136380000	936	50.7476	0.959613	1
chr7	136426001	136428000	4	1.69885	1	1
chr7	136850001	136852000	6	2.18677	1	1
chr7	137118001	137120000	46	7.77373	1	1
chr7	137362001	137364000	4039	126.129	0.753324	1
chr7	137366001	137368000	12	3.36704	1	1
chr7	137402001	137404000	2169	85.6413	0.874801	1
chr7	137404001	137406000	2169	85.6413	0.874804	1
chr7	137638001	137640000	2	1.10334	1	1
[truncated: 4,619 more rows]
