# Supplementary material for: An intronic enhancer of Cebpa regulates adipocyte differentiation and adipose tissue development via long‐range loop formation
Source: Cell Prolif. 2023 Oct 31;57(3):e13552. doi: 10.1111/cpr.13552 (PMC10905358; doi:10.1111/cpr.13552)
Supplement: Supplementary file 15 — TABLE S10. Chromatin interaction sites between replicates identified by r3Cseq. [file CPR-57-e13552-s006.xlsx]

## Sheet: Cebpa_3T3-L1-PRE
Supplementary Table 10. Chromatin interaction sites between replicates identified by r3Cseq
Chromosome	Start	End	nReads	RPMs	P-value	q-value
chr7	35108001	35110000	188273	2922.53	0	0
chr7	35110001	35112000	183942	2772.89	0	0
chr7	35126001	35128000	140234	2173.93	4.15379e-182	2.36766e-179
chr7	35122001	35124000	142976	2345.49	5.32192e-174	2.27512e-171
chr7	35100001	35102000	140880	2260.13	1.23254e-168	4.21529e-166
chr7	35120001	35122000	137868	2308.68	1.88335e-159	5.36755e-157
chr7	35068001	35070000	105230	1754.01	4.54566e-82	1.11044e-79
chr7	35118001	35120000	101040	1766.9	3.9168e-70	8.37215e-68
chr7	35134001	35136000	95635	1628.09	1.97867e-65	3.75948e-63
chr7	35060001	35062000	98008	1698.67	3.14363e-64	5.37561e-62
chr7	35086001	35088000	86511	1467.75	1.53687e-51	2.38913e-49
chr7	35106001	35108000	84320	1472.65	2.61311e-44	3.72368e-42
chr7	35042001	35044000	84410	1492.36	1.48446e-43	1.95264e-41
chr7	35024001	35026000	76946	1448.54	6.79376e-35	8.2981e-33
chr7	35078001	35080000	72090	1259.26	1.5776e-31	1.79846e-29
chr7	35066001	35068000	72742	1279.49	5.12311e-31	5.47532e-29
chr7	35058001	35060000	68563	1206.59	1.32872e-27	1.33653e-25
chr7	35036001	35038000	70498	1268.53	5.41245e-27	5.14183e-25
chr7	35132001	35134000	66722	1202.7	3.40925e-24	3.06833e-22
chr7	35148001	35150000	62590	1125.83	4.57669e-22	3.91307e-20
chr7	35092001	35094000	66352	1203.94	5.3785e-22	4.37964e-20
chr7	35038001	35040000	65646	1195.5	1.09424e-21	8.5052e-20
chr7	35098001	35100000	66829	1228.94	4.17878e-21	3.10683e-19
chr7	35094001	35096000	64968	1191.94	6.94266e-20	4.94665e-18
chr7	35030001	35032000	63815	1211.66	2.9274e-18	1.92533e-16
chr7	35176001	35178000	54370	972.707	2.88537e-18	1.92533e-16
chr7	35048001	35050000	58876	1085.61	1.0322e-15	6.53729e-14
chr7	35158001	35160000	54868	1004.74	1.07058e-15	6.53817e-14
chr7	35140001	35142000	57387	1080.38	3.33523e-14	1.96664e-12
chr7	35074001	35076000	59110	1138.82	1.23443e-12	7.03625e-11
chr7	35070001	35072000	53946	1002.36	2.26304e-12	1.24832e-10
chr7	35146001	35148000	48131	883.893	5.74311e-12	3.06898e-10
chr7	35172001	35174000	52331	1017.94	3.76328e-11	1.95007e-09
chr7	35102001	35104000	50407	939.397	5.67806e-11	2.85573e-09
chr7	35160001	35162000	51156	984.012	2.70411e-10	1.32115e-08
chr7	35034001	35036000	52626	1004.2	3.53657e-10	1.67987e-08
chr7	35138001	35140000	50318	958.177	9.08776e-10	4.20002e-08
chr7	35170001	35172000	44792	846.841	8.01817e-09	3.60818e-07
chr7	35064001	35066000	50904	975.072	9.09761e-09	3.98895e-07
chr7	35152001	35154000	45486	867.184	3.62727e-08	1.55066e-06
chr7	35150001	35152000	45959	884.502	1.0067e-07	4.19866e-06
chr7	35130001	35132000	46886	903.086	1.36985e-07	5.57724e-06
chr7	35050001	35052000	49156	961.553	4.42207e-07	1.75854e-05
chr7	35018001	35020000	43236	824.677	6.88615e-07	2.67621e-05
chr7	35032001	35034000	48352	974.253	1.7377e-06	6.60326e-05
chr7	35062001	35064000	45534	881.122	1.91094e-06	7.10372e-05
chr7	35166001	35168000	38018	728.381	5.31918e-06	0.000193528
chr7	35136001	35138000	43868	856.923	5.55937e-06	0.000198052
chr7	35182001	35184000	43198	870.806	6.15259e-06	0.000214713
chr7	35072001	35074000	45123	880.696	8.22721e-06	0.000281371
chr7	35164001	35166000	42422	835.235	9.48859e-06	0.000318147
chr7	35082001	35084000	39468	758.107	1.23779e-05	0.000407043
chr7	35084001	35086000	37710	718.022	1.34068e-05	0.000432557
chr7	35178001	35180000	42280	887.607	1.58185e-05	0.000500918
chr7	35128001	35130000	36802	702.93	1.80284e-05	0.000560521
chr7	35016001	35018000	41113	799.3	2.67418e-05	0.000816581
chr7	35056001	35058000	40336	806.095	0.000913821	0.0274146
chr7	35052001	35054000	38556	775.537	0.0028347	0.0835747
chr7	35040001	35042000	40770	832.842	0.00363322	0.105302
chr7	35174001	35176000	36604	755.962	0.00563763	0.160672
chr7	34678001	34680000	20089	450.066	0.0119683	0.335504
chr7	35054001	35056000	27520	530.48	0.0134471	0.370878
chr7	35124001	35126000	37276	766.066	0.0155148	0.421115
chr10	6496001	6498000	2627	90.012	0.0176797	0.472381
chr7	34676001	34678000	18983	415.127	0.0224033	0.589378
chr7	35104001	35106000	39638	848.748	0.0245827	0.636916
chr5	21152001	21154000	2472	85.0736	0.0277661	0.699794
chr6	45026001	45028000	2688	93.0321	0.0278281	0.699794
chr7	34796001	34798000	16262	406.728	0.0294499	0.729846
chr7	34686001	34688000	18032	426.446	0.0363106	0.887017
chr7	34394001	34396000	13251	328.366	0.037234	0.896762
chr1	74300001	74302000	72	4.32974	1	1
chr1	184096001	184098000	22	1.69361	1	1
chr2	77900001	77902000	46	3.18755	1	1
chr2	77932001	77934000	44	3.06531	1	1
chr2	98666001	98668000	59	3.86504	1	1
chr2	121086001	121088000	47	3.14216	1	1
chr2	131938001	131940000	200	9.74549	1	1
chr2	156618001	156620000	1166	46.3569	0.808878	1
chr2	165820001	165822000	429	19.3204	0.998247	1
chr2	174098001	174100000	16	1.30604	1	1
chr3	31312001	31314000	138	7.66327	1	1
chr3	73726001	73728000	888	36.2753	0.884305	1
chr3	104958001	104960000	204	10.2468	1	1
chr3	127014001	127016000	1936	67.6761	0.125838	1
chr4	40660001	40662000	44	2.97514	1	1
chr4	100182001	100184000	790	32.9962	0.936897	1
chr6	35308001	35310000	1107	43.974	0.776583	1
chr6	46264001	46266000	44	2.94394	1	1
chr6	64416001	64418000	1140	45.2547	0.780988	1
chr6	71042001	71044000	40	2.75071	1	1
chr6	72394001	72396000	824	34.1173	0.91836	1
chr6	96870001	96872000	1867	66.5835	0.169313	1
chr6	112824001	112826000	1054	42.3262	0.825016	1
chr6	112826001	112828000	1054	42.3262	0.825016	1
chr6	124456001	124458000	66	4.01051	1	1
chr6	135688001	135690000	63	4.12137	1	1
chr7	3338001	3340000	787	33.4124	0.999521	1
chr7	3464001	3466000	610	26.6144	0.999671	1
chr7	3468001	3470000	434	20.3243	1	1
chr7	4122001	4124000	494	21.5159	0.99936	1
chr7	4124001	4126000	1024	39.9178	0.979686	1
chr7	4448001	4450000	303	14.2488	0.999964	1
chr7	4720001	4722000	75	4.71378	1	1
chr7	4730001	4732000	61	4.01443	1	1
chr7	4838001	4840000	1338	49.3689	0.946502	1
chr7	4842001	4844000	452	19.8912	0.999337	1
chr7	4924001	4926000	283	14.07	1	1
chr7	4938001	4940000	366	16.6784	0.99986	1
chr7	5006001	5008000	658	27.9364	0.995042	1
chr7	5346001	5348000	20	1.57288	1	1
chr7	5348001	5350000	362	17.1758	0.999963	1
chr7	5364001	5366000	1115	43.7133	0.971257	1
chr7	6154001	6156000	296	13.9137	0.999816	1
chr7	6260001	6262000	570	25.5196	0.998827	1
chr7	6368001	6370000	388	16.0129	0.99844	1
chr7	6470001	6472000	244	11.8085	1	1
chr7	6582001	6584000	665	27.6706	0.993063	1
chr7	7280001	7282000	53	3.51657	1	1
chr7	10500001	10502000	680	28.6319	0.997596	1
chr7	12456001	12458000	947	38.9888	0.992582	1
chr7	12852001	12854000	433	20.0477	1	1
chr7	12882001	12884000	90	5.54816	1	1
chr7	12946001	12948000	822	33.6144	0.991938	1
chr7	12952001	12954000	610	26.9928	0.999658	1
chr7	12964001	12966000	1336	51.9639	0.971837	1
chr7	12976001	12978000	814	34.2577	0.99743	1
chr7	12978001	12980000	1109	43.2856	0.989338	1
chr7	12994001	12996000	452	20.2358	0.999531	1
chr7	13002001	13004000	328	15.5268	1	1
chr7	13028001	13030000	1142	45.4961	0.985902	1
chr7	15936001	15938000	971	39.696	0.993309	1
chr7	15946001	15948000	123	7.01092	1	1
chr7	15972001	15974000	172	8.65369	1	1
chr7	15974001	15976000	674	29.3041	0.998301	1
chr7	15982001	15984000	168	9.07736	1	1
chr7	15994001	15996000	786	32.7425	0.992921	1
chr7	16006001	16008000	1294	50.5943	0.974414	1
chr7	16008001	16010000	1674	62.2733	0.951981	1
chr7	16028001	16030000	818	34.0154	0.992371	1
chr7	16044001	16046000	883	36.7776	0.99483	1
chr7	16072001	16074000	2002	72.4897	0.918721	1
chr7	16094001	16096000	65	4.03313	1	1
chr7	16098001	16100000	242	12.5277	1	1
chr7	16100001	16102000	1020	36.9871	0.986823	1
chr7	16106001	16108000	190	9.52406	1	1
chr7	16110001	16112000	34	2.49257	1	1
chr7	16134001	16136000	21	1.64069	1	1
chr7	16152001	16154000	1036	41.2659	0.980568	1
chr7	16388001	16390000	806	28.2672	0.989909	1
chr7	16400001	16402000	86	5.04898	1	1
chr7	16430001	16432000	333	16.2703	1	1
chr7	16446001	16448000	290	14.3718	1	1
chr7	16492001	16494000	324	15.5097	1	1
chr7	16520001	16522000	613	23.1978	0.996096	1
chr7	16536001	16538000	1126	44.4822	0.987344	1
chr7	16578001	16580000	655	27.541	0.995057	1
chr7	16598001	16600000	164	9.0129	1	1
chr7	16634001	16636000	279	14.0602	1	1
chr7	16656001	16658000	622	26.8349	0.99669	1
chr7	16750001	16752000	982	39.7885	0.984886	1
chr7	16754001	16756000	180	9.56155	1	1
chr7	16766001	16768000	62	3.93615	1	1
chr7	16878001	16880000	736	29.9251	0.99096	1
chr7	16884001	16886000	286	14.3386	1	1
chr7	16888001	16890000	1171	44.5016	0.986221	1
chr7	16900001	16902000	319	13.9462	0.999899	1
chr7	16986001	16988000	262	12.7148	1	1
chr7	16988001	16990000	470	20.7933	0.998868	1
chr7	17002001	17004000	1336	50.9903	0.954249	1
chr7	18716001	18718000	1810	66.3467	0.93809	1
chr7	18814001	18816000	44	2.99575	1	1
chr7	18880001	18882000	858	35.2998	0.990432	1
chr7	18928001	18930000	902	36.1407	0.996173	1
chr7	18930001	18932000	396	18.3834	0.99999	1
chr7	18956001	18958000	392	17.4819	0.999925	1
chr7	18988001	18990000	85	5.26298	1	1
chr7	19022001	19024000	192	10.2857	1	1
chr7	19062001	19064000	344	16.7584	1	1
chr7	19068001	19070000	1156	45.5761	0.987094	1
chr7	19086001	19088000	318	13.7856	0.999761	1
chr7	19100001	19102000	50	3.36174	1	1
chr7	19112001	19114000	508	22.9803	0.999838	1
chr7	19142001	19144000	1218	48.1014	0.982165	1
chr7	19144001	19146000	640	27.8794	0.999819	1
chr7	19192001	19194000	1168	46.2342	0.981062	1
chr7	19194001	19196000	208	9.88205	1	1
chr7	19324001	19326000	700	29.309	0.998513	1
chr7	19326001	19328000	652	27.806	0.999111	1
chr7	19376001	19378000	612	25.7923	0.998565	1
chr7	19430001	19432000	548	23.4596	0.998982	1
chr7	19448001	19450000	433	19.9986	0.999984	1
chr7	19450001	19452000	206	10.3016	1	1
chr7	19458001	19460000	1778	65.2615	0.949545	1
chr7	19488001	19490000	866	36.0898	0.99772	1
chr7	19494001	19496000	1482	56.609	0.969499	1
chr7	19560001	19562000	130	7.08204	1	1
chr7	19562001	19564000	410	19.3649	1	1
chr7	19570001	19572000	110	5.99868	1	1
chr7	19576001	19578000	898	37.0642	0.994646	1
chr7	19582001	19584000	342	14.8848	0.999651	1
chr7	19612001	19614000	416	17.5049	0.999083	1
chr7	19622001	19624000	804	32.7089	0.994256	1
chr7	19628001	19630000	343	16.7268	1	1
chr7	19634001	19636000	474	21.4698	1	1
chr7	19648001	19650000	644	26.9637	0.998329	1
chr7	19680001	19682000	62	3.83667	1	1
chr7	19714001	19716000	121	6.89899	1	1
chr7	19778001	19780000	87	5.30206	1	1
chr7	19782001	19784000	1321	51.5032	0.98073	1
chr7	19784001	19786000	1194	47.2252	0.986002	1
chr7	19798001	19800000	990	40.1939	0.995955	1
chr7	19800001	19802000	36	2.54093	1	1
chr7	19812001	19814000	731	30.4505	0.997324	1
chr7	19838001	19840000	653	27.7364	0.998857	1
chr7	19926001	19928000	1164	44.235	0.976614	1
chr7	23400001	23402000	1635	60.2361	0.937942	1
chr7	24058001	24060000	248	12.445	1	1
chr7	24126001	24128000	162	8.96158	1	1
chr7	24174001	24176000	252	12.1425	1	1
chr7	24220001	24222000	256	13.0952	1	1
chr7	24228001	24230000	537	22.4491	0.998432	1
chr7	24242001	24244000	488	22.1247	0.999999	1
chr7	24274001	24276000	70	4.28602	1	1
chr7	24314001	24316000	190	9.67635	1	1
chr7	24318001	24320000	252	12.9286	1	1
chr7	24344001	24346000	808	34.1299	0.998512	1
chr7	24370001	24372000	383	17.5457	0.999899	1
chr7	24374001	24376000	900	35.9579	0.989506	1
chr7	24380001	24382000	354	15.5498	0.999691	1
chr7	24422001	24424000	44	2.90587	1	1
chr7	24436001	24438000	2469	83.9058	0.794622	1
chr7	24438001	24440000	526	23.8331	1	1
chr7	24440001	24442000	901	35.8588	0.995886	1
chr7	24480001	24482000	831	34.9641	0.997983	1
chr7	24490001	24492000	178	9.71288	1	1
chr7	24542001	24544000	392	17.7267	1	1
chr7	24556001	24558000	37	2.59115	1	1
chr7	24594001	24596000	764	29.6493	0.994536	1
chr7	24616001	24618000	358	15.2833	0.999564	1
chr7	24628001	24630000	676	28.9781	0.998233	1
chr7	24658001	24660000	776	30.7082	0.995645	1
chr7	24704001	24706000	53	3.53027	1	1
chr7	24732001	24734000	214	11.2715	1	1
chr7	24768001	24770000	265	13.17	1	1
chr7	24800001	24802000	349	16.6919	1	1
chr7	24822001	24824000	948	37.3273	0.98651	1
chr7	24842001	24844000	344	14.4574	0.999607	1
chr7	24888001	24890000	1914	69.2512	0.905401	1
chr7	24964001	24966000	746	30.4667	0.995028	1
chr7	24972001	24974000	560	23.9853	0.999168	1
chr7	24974001	24976000	367	15.9073	0.999665	1
chr7	24998001	25000000	772	30.9789	0.993718	1
chr7	25004001	25006000	330	14.6481	0.999865	1
chr7	25006001	25008000	524	23.324	0.999844	1
chr7	25016001	25018000	298	13.5818	0.999965	1
chr7	25032001	25034000	632	27.723	0.99999	1
chr7	25038001	25040000	750	32.0072	0.999527	1
chr7	25040001	25042000	196	10.3626	1	1
chr7	25048001	25050000	270	13.3692	1	1
chr7	25066001	25068000	610	26.0903	0.999224	1
chr7	25116001	25118000	218	11.1161	1	1
chr7	25126001	25128000	258	13.0693	1	1
chr7	25154001	25156000	953	37.1758	0.994433	1
chr7	25216001	25218000	131	7.34282	1	1
chr7	25234001	25236000	372	15.5176	0.999482	1
chr7	25280001	25282000	533	23.3129	0.999666	1
chr7	25302001	25304000	386	17.1163	0.999768	1
chr7	25334001	25336000	1850	67.3203	0.915407	1
chr7	25370001	25372000	74	4.6735	1	1
chr7	25386001	25388000	360	16.6922	1	1
chr7	25392001	25394000	948	38.7636	0.996668	1
chr7	25430001	25432000	667	29.1068	0.999892	1
chr7	25432001	25434000	1098	43.7567	0.992422	1
chr7	25554001	25556000	697	30.1362	0.999945	1
chr7	25640001	25642000	554	24.8505	0.999998	1
chr7	25684001	25686000	554	24.3602	0.999744	1
chr7	25690001	25692000	1342	51.3322	0.982763	1
chr7	25694001	25696000	554	20.9085	0.996741	1
chr7	25696001	25698000	1154	46.0066	0.989109	1
chr7	25698001	25700000	962	39.4531	0.996167	1
chr7	25700001	25702000	2942	100.111	0.751049	1
chr7	25754001	25756000	270	13.3366	1	1
chr7	25798001	25800000	428	17.3907	0.998946	1
chr7	25886001	25888000	2187	77.5861	0.87242	1
chr7	25908001	25910000	704	30.2811	0.99887	1
chr7	27226001	27228000	427	20.0751	1	1
chr7	27228001	27230000	544	20.5761	0.996539	1
chr7	27372001	27374000	66	4.29813	1	1
chr7	27376001	27378000	246	12.5054	1	1
chr7	27414001	27416000	958	37.8677	0.995347	1
chr7	27426001	27428000	542	24.4707	1	1
chr7	27480001	27482000	197	9.37294	1	1
chr7	27492001	27494000	1764	65.0765	0.945142	1
chr7	27496001	27498000	1276	47.9544	0.960205	1
chr7	27542001	27544000	90	5.29346	1	1
chr7	27552001	27554000	418	19.3074	0.999998	1
chr7	27606001	27608000	450	20.9491	1	1
chr7	27672001	27674000	269	13.4105	1	1
chr7	27690001	27692000	2080	75.225	0.905183	1
chr7	27732001	27734000	236	10.9954	0.999998	1
chr7	27922001	27924000	493	22.3154	0.999931	1
chr7	28000001	28002000	48	3.16409	1	1
chr7	28036001	28038000	760	31.3089	0.993237	1
chr7	28070001	28072000	618	26.7012	0.999411	1
chr7	28146001	28148000	1608	58.6918	0.925327	1
chr7	28178001	28180000	3895	126.004	0.520751	1
chr7	28188001	28190000	204	10.8739	1	1
chr7	28276001	28278000	246	12.0738	1	1
chr7	28310001	28312000	660	27.5421	0.99608	1
chr7	28350001	28352000	424	18.6095	0.999462	1
chr7	28380001	28382000	1386	52.9305	0.974499	1
chr7	28406001	28408000	330	14.6415	0.999753	1
chr7	28432001	28434000	292	14.0659	1	1
chr7	28554001	28556000	200	10.4907	1	1
chr7	28556001	28558000	406	19.1003	1	1
chr7	28662001	28664000	192	10.0579	1	1
chr7	28704001	28706000	140	7.58867	1	1
chr7	28734001	28736000	146	7.71793	1	1
chr7	28994001	28996000	256	11.9442	0.999981	1
chr7	29242001	29244000	758	32.1247	0.997178	1
chr7	29258001	29260000	1720	62.435	0.918853	1
chr7	29282001	29284000	444	17.6901	0.998369	1
chr7	29376001	29378000	2791	93.992	0.739891	1
chr7	29398001	29400000	50	3.43304	1	1
chr7	29400001	29402000	314	15.4403	1	1
chr7	29444001	29446000	162	8.89448	1	1
chr7	29514001	29516000	1294	50.0826	0.97176	1
chr7	29530001	29532000	1772	65.8383	0.942154	1
chr7	29546001	29548000	773	31.5015	0.994142	1
chr7	29640001	29642000	105	5.97785	1	1
chr7	29670001	29672000	98	5.56698	1	1
chr7	29732001	29734000	280	14.0573	1	1
chr7	29762001	29764000	978	32.8359	0.981815	1
chr7	29816001	29818000	978	36.7822	0.990696	1
chr7	29838001	29840000	384	18.3726	1	1
chr7	29848001	29850000	362	17.3446	1	1
chr7	29860001	29862000	14	1.18793	1	1
chr7	29900001	29902000	486	20.5412	0.999144	1
chr7	29974001	29976000	80	5.02991	1	1
chr7	30064001	30066000	260	12.7443	1	1
chr7	30148001	30150000	456	20.909	1	1
chr7	30154001	30156000	290	13.6147	1	1
chr7	30190001	30192000	796	33.6655	0.99756	1
chr7	30204001	30206000	1365	49.6209	0.983612	1
chr7	30228001	30230000	129	7.23193	1	1
chr7	30250001	30252000	344	16.3946	1	1
chr7	30288001	30290000	140	7.82723	1	1
chr7	30320001	30322000	720	30.9616	0.998868	1
chr7	30322001	30324000	956	38.9892	0.996967	1
chr7	30344001	30346000	1450	54.6766	0.954534	1
chr7	30350001	30352000	482	22.1472	1	1
chr7	30366001	30368000	2072	73.1855	0.93074	1
chr7	30370001	30372000	1314	45.7966	0.978304	1
chr7	30374001	30376000	114	6.68188	1	1
chr7	30394001	30396000	142	7.86764	1	1
chr7	30406001	30408000	1412	53.8039	0.979527	1
chr7	30414001	30416000	50	3.42014	1	1
chr7	30424001	30426000	1122	43.2003	0.993714	1
chr7	30428001	30430000	1022	41.4672	0.991499	1
chr7	30438001	30440000	1283	48.9604	0.966206	1
chr7	30446001	30448000	248	12.337	1	1
chr7	30448001	30450000	376	18.0204	1	1
chr7	30454001	30456000	590	23.312	0.998199	1
chr7	30462001	30464000	824	33.8972	0.993481	1
chr7	30464001	30466000	77	4.80237	1	1
chr7	30470001	30472000	476	21.6442	1	1
chr7	30474001	30476000	573	24.7061	0.999823	1
chr7	30478001	30480000	228	11.7211	1	1
chr7	30490001	30492000	811	28.9045	0.992275	1
chr7	30504001	30506000	46	3.13061	1	1
chr7	30510001	30512000	1207	47.1967	0.989997	1
chr7	30522001	30524000	1390	51.7802	0.953772	1
chr7	30524001	30526000	350	14.7016	0.999951	1
chr7	30544001	30546000	1324	51.1472	0.984599	1
chr7	30546001	30548000	1446	54.6728	0.979085	1
chr7	30550001	30552000	182	9.30075	1	1
chr7	30552001	30554000	426	19.6901	1	1
chr7	30556001	30558000	947	38.6775	0.991747	1
chr7	30558001	30560000	1600	58.7417	0.971265	1
chr7	30568001	30570000	104	6.15283	1	1
chr7	30572001	30574000	1705	55.3851	0.952865	1
chr7	30574001	30576000	838	35.2086	0.997418	1
chr7	30576001	30578000	604	26.7597	1	1
chr7	30584001	30586000	655	28.6509	0.999684	1
chr7	30598001	30600000	362	15.6552	0.999989	1
chr7	30642001	30644000	65	4.14547	1	1
chr7	30668001	30670000	348	15.3964	1	1
chr7	30672001	30674000	1108	44.4462	0.991433	1
chr7	30686001	30688000	1296	50.5412	0.985811	1
chr7	30700001	30702000	150	7.95031	1	1
chr7	30702001	30704000	220	10.28	1	1
chr7	30714001	30716000	334	16.3469	1	1
chr7	30716001	30718000	191	10.2968	1	1
chr7	30722001	30724000	186	9.5684	1	1
chr7	30726001	30728000	968	35.6859	0.992128	1
chr7	30736001	30738000	1844	64.9378	0.896952	1
chr7	30748001	30750000	1172	43.9539	0.992579	1
chr7	30796001	30798000	70	4.19643	1	1
chr7	30798001	30800000	1545	56.3433	0.977445	1
chr7	30804001	30806000	1084	43.3847	0.995089	1
chr7	30824001	30826000	1804	65.2957	0.958637	1
chr7	30834001	30836000	1146	44.2939	0.994441	1
chr7	30836001	30838000	2194	78.777	0.901342	1
chr7	30838001	30840000	449	18.2535	0.999688	1
chr7	30874001	30876000	1536	58.0631	0.958013	1
chr7	30878001	30880000	1004	40.6864	0.997204	1
chr7	30880001	30882000	1734	57.9676	0.961752	1
chr7	30882001	30884000	254	11.7884	1	1
chr7	30888001	30890000	1338	51.549	0.97076	1
chr7	30892001	30894000	876	33.5377	0.99564	1
chr7	30900001	30902000	470	20.604	0.999934	1
chr7	30902001	30904000	622	22.9417	0.997275	1
chr7	30910001	30912000	527	22.929	0.999969	1
chr7	30914001	30916000	237	12.2913	1	1
chr7	30916001	30918000	828	32.001	0.996419	1
chr7	30940001	30942000	248	12.537	1	1
chr7	30956001	30958000	1422	54.6705	0.979319	1
chr7	30960001	30962000	136	7.77298	1	1
chr7	30966001	30968000	1556	55.2584	0.977338	1
chr7	30970001	30972000	348	15.5919	1	1
chr7	30974001	30976000	210	10.6843	1	1
chr7	31016001	31018000	76	4.61448	1	1
chr7	31034001	31036000	1448	49.5429	0.973611	1
chr7	31036001	31038000	390	18.026	1	1
chr7	31038001	31040000	232	12.025	1	1
chr7	31040001	31042000	541	23.072	0.999761	1
chr7	31050001	31052000	136	7.44983	1	1
chr7	31056001	31058000	98	5.90177	1	1
chr7	31058001	31060000	1010	39.3321	0.996262	1
chr7	31060001	31062000	1070	42.8768	0.994886	1
chr7	31066001	31068000	2354	83.5804	0.875989	1
chr7	31068001	31070000	985	40.2581	0.99652	1
chr7	31080001	31082000	784	32.435	0.999335	1
chr7	31084001	31086000	186	9.02873	1	1
chr7	31098001	31100000	1232	47.9722	0.975008	1
chr7	31104001	31106000	16	1.32321	1	1
chr7	31124001	31126000	410	18.824	1	1
chr7	31130001	31132000	606	26.6564	1	1
chr7	31138001	31140000	1206	47.1671	0.989361	1
chr7	31140001	31142000	528	23.9335	1	1
chr7	31144001	31146000	824	32.8682	0.991196	1
chr7	31148001	31150000	404	18.4807	1	1
chr7	31156001	31158000	202	10.7469	1	1
chr7	31170001	31172000	252	12.9759	1	1
chr7	31184001	31186000	452	20.4525	0.999951	1
chr7	31194001	31196000	611	25.6082	0.999116	1
chr7	31202001	31204000	1796	65.702	0.949433	1
chr7	31206001	31208000	116	6.82385	1	1
chr7	31208001	31210000	298	14.8979	1	1
chr7	31236001	31238000	723	30.4911	0.999417	1
chr7	31300001	31302000	60	3.93299	1	1
chr7	31668001	31670000	72	4.3389	0.999999	1
chr7	33594001	33596000	23	1.78483	0.974706	1
chr7	33674001	33676000	232	11.0541	0.975782	1
chr7	33772001	33774000	565	21.8595	0.97512	1
chr7	33944001	33946000	1139	45.5012	0.973157	1
chr7	33992001	33994000	595	25.7275	0.996793	1
chr7	33996001	33998000	596	23.05	0.997985	1
chr7	34010001	34012000	1704	63.6803	0.94564	1
chr7	34026001	34028000	349	16.9213	1	1
chr7	34062001	34064000	64	4.07488	1	1
chr7	34100001	34102000	86	5.05286	1	1
chr7	34104001	34106000	718	29.7465	1	1
chr7	34110001	34112000	2612	77.796	0.90312	1
chr7	34112001	34114000	144	7.53038	1	1
chr7	34118001	34120000	788	33.3497	1	1
chr7	34120001	34122000	522	22.9999	1	1
chr7	34126001	34128000	480	22.0121	1	1
chr7	34134001	34136000	2446	86.135	0.935937	1
chr7	34136001	34138000	2280	81.2181	0.951686	1
chr7	34138001	34140000	1418	44.9781	0.984158	1
chr7	34140001	34142000	189	10.1483	1	1
chr7	34150001	34152000	1553	48.9399	0.980669	1
chr7	34152001	34154000	1162	43.5187	0.999827	1
chr7	34154001	34156000	2084	66.5507	0.96692	1
chr7	34160001	34162000	740	28.351	1	1
chr7	34168001	34170000	868	34.2277	1	1
chr7	34172001	34174000	350	17.0252	1	1
chr7	34174001	34176000	260	13.0675	1	1
chr7	34176001	34178000	108	6.15944	1	1
chr7	34180001	34182000	792	28.7954	1	1
chr7	34182001	34184000	1473	45.5009	0.986303	1
chr7	34184001	34186000	2826	92.2403	0.948671	1
chr7	34192001	34194000	374	17.6957	1	1
chr7	34194001	34196000	4535	135.648	0.752521	1
chr7	34196001	34198000	762	31.5637	1	1
chr7	34200001	34202000	430	20.1711	1	1
chr7	34202001	34204000	1127	43.4227	1	1
chr7	34204001	34206000	324	13.8028	1	1
chr7	34208001	34210000	956	39.0843	1	1
chr7	34210001	34212000	907	37.5768	1	1
chr7	34212001	34214000	2350	71.0423	0.952866	1
chr7	34214001	34216000	3504	105.2	0.899609	1
chr7	34216001	34218000	1239	48.7388	1	1
chr7	34218001	34220000	3022	100.813	0.941317	1
chr7	34220001	34222000	2596	83.1233	0.97157	1
chr7	34222001	34224000	2590	77.8334	0.942901	1
chr7	34224001	34226000	3098	101.499	0.942978	1
chr7	34226001	34228000	1214	45.9969	0.996243	1
chr7	34228001	34230000	2320	65.1212	0.93887	1
chr7	34230001	34232000	3612	102.897	0.854387	1
chr7	34232001	34234000	2060	61.2846	0.966696	1
chr7	34238001	34240000	720	28.3318	1	1
chr7	34242001	34244000	1408	53.7487	1	1
chr7	34244001	34246000	5274	153.457	0.688805	1
chr7	34246001	34248000	1168	37.8015	0.999394	1
chr7	34248001	34250000	3000	97.5513	0.964932	1
chr7	34250001	34252000	1391	53.4755	1	1
chr7	34252001	34254000	3550	113.74	0.916546	1
chr7	34254001	34256000	1104	35.8667	0.999905	1
chr7	34256001	34258000	5207	153.136	0.709219	1
chr7	34258001	34260000	1428	53.9601	1	1
chr7	34260001	34262000	3688	110.226	0.911321	1
chr7	34264001	34266000	2995	99.4013	0.968827	1
chr7	34268001	34270000	656	28.2775	1	1
chr7	34272001	34274000	915	37.386	1	1
chr7	34274001	34276000	3060	98.2171	0.973114	1
chr7	34276001	34278000	802	32.3018	1	1
chr7	34278001	34280000	2026	69.3209	0.999022	1
chr7	34280001	34282000	1170	46.4197	1	1
chr7	34282001	34284000	3432	100.808	0.914331	1
chr7	34284001	34286000	2224	71.9603	0.990392	1
chr7	34286001	34288000	2059	66.8948	0.993038	1
chr7	34288001	34290000	1934	69.1984	1	1
chr7	34290001	34292000	2262	73.5625	0.991975	1
chr7	34292001	34294000	4898	144.592	0.791783	1
chr7	34294001	34296000	3473	112.971	0.945378	1
chr7	34296001	34298000	2991	78.3909	0.890919	1
chr7	34300001	34302000	406	17.3306	1	1
chr7	34302001	34304000	4904	142.125	0.800193	1
chr7	34304001	34306000	4550	145.365	0.68808	1
chr7	34306001	34308000	3235	106.189	0.971281	1
chr7	34308001	34310000	3157	92.8191	0.937169	1
chr7	34314001	34316000	3022	82.1861	0.909105	1
chr7	34316001	34318000	1449	49.9502	1	1
chr7	34318001	34320000	2226	74.9919	0.999553	1
chr7	34320001	34322000	1172	46.4825	1	1
chr7	34322001	34324000	2982	91.3548	0.970186	1
chr7	34324001	34326000	2404	67.8455	0.965254	1
chr7	34326001	34328000	6530	173.709	0.562051	1
chr7	34330001	34332000	1900	63.6424	0.999898	1
chr7	34332001	34334000	1554	54.5699	1	1
chr7	34338001	34340000	2682	88.2203	0.998585	1
chr7	34340001	34342000	1796	57.7993	0.999389	1
chr7	34342001	34344000	1382	50.4276	1	1
chr7	34344001	34346000	2644	91.0198	0.928853	1
chr7	34346001	34348000	3690	114.739	0.96703	1
chr7	34348001	34350000	466	18.4599	1	1
chr7	34350001	34352000	270	13.5583	1	1
chr7	34352001	34354000	636	26.91	1	1
chr7	34354001	34356000	386	18.4751	1	1
chr7	34356001	34358000	3746	102.713	0.884297	1
chr7	34360001	34362000	330	15.6667	1	1
chr7	34362001	34364000	1740	62.4567	1	1
chr7	34364001	34366000	7181	187.132	0.504456	1
chr7	34366001	34368000	6111	184.402	0.585162	1
chr7	34368001	34370000	5708	154.483	0.740896	1
chr7	34370001	34372000	3016	98.2577	0.999633	1
chr7	34372001	34374000	3079	99.2306	0.998769	1
chr7	34374001	34376000	5188	126.426	0.640444	1
chr7	34376001	34378000	770	32.7286	1	1
chr7	34378001	34380000	3328	97.7086	0.962897	1
chr7	34382001	34384000	5048	145.428	0.86566	1
chr7	34384001	34386000	3332	103.079	0.989589	1
chr7	34386001	34388000	4451	133.171	0.933483	1
chr7	34388001	34390000	4186	125.483	0.957498	1
chr7	34390001	34392000	7756	202.897	0.467121	1
chr7	34392001	34394000	3846	114.698	0.96865	1
chr7	34396001	34398000	6615	196.767	0.535085	1
chr7	34398001	34400000	10033	255.352	0.209179	1
chr7	34400001	34402000	9200	238.653	0.29948	1
chr7	34402001	34404000	10757	250.026	0.102174	1
chr7	34404001	34406000	7530	198.115	0.521296	1
chr7	34406001	34408000	2890	86.669	0.990931	1
chr7	34408001	34410000	7848	213.618	0.489262	1
chr7	34410001	34412000	8498	223.546	0.400295	1
chr7	34412001	34414000	10432	275.584	0.174845	1
chr7	34414001	34416000	6548	194.377	0.585875	1
chr7	34416001	34418000	2920	97.3869	0.99908	1
chr7	34418001	34420000	6260	175.978	0.745854	1
chr7	34420001	34422000	5982	157.899	0.741991	1
chr7	34422001	34424000	2468	75.4047	0.999673	1
chr7	34424001	34426000	444	18.0065	1	1
chr7	34430001	34432000	7290	213.165	0.458973	1
chr7	34432001	34434000	9086	255.394	0.226137	1
chr7	34434001	34436000	8394	216.503	0.437139	1
chr7	34436001	34438000	6130	176.854	0.77613	1
chr7	34438001	34440000	4294	131.7	0.976201	1
chr7	34440001	34442000	7218	199.89	0.628465	1
chr7	34442001	34444000	3744	118.336	0.993356	1
chr7	34444001	34446000	2270	73.3608	1	1
chr7	34448001	34450000	5749	148.823	0.766391	1
chr7	34450001	34452000	2086	75.3504	0.999869	1
chr7	34452001	34454000	7634	198.235	0.574929	1
chr7	34454001	34456000	6580	180.031	0.752583	1
chr7	34456001	34458000	7906	213.831	0.551859	1
chr7	34458001	34460000	5090	151.617	0.928547	1
chr7	34460001	34462000	2860	91.8262	1	1
chr7	34462001	34464000	4228	121.978	0.979683	1
chr7	34464001	34466000	471	21.5988	1	1
chr7	34466001	34468000	954	38.9323	1	1
chr7	34468001	34470000	2266	78.7049	1	1
chr7	34470001	34472000	4447	131.725	0.988968	1
chr7	34472001	34474000	2630	82.9513	1	1
chr7	34474001	34476000	1964	63.8404	1	1
chr7	34476001	34478000	5298	162.087	0.832696	1
chr7	34478001	34480000	3154	104.581	0.993853	1
chr7	34480001	34482000	4712	125.628	0.92291	1
chr7	34484001	34486000	2200	70.4402	1	1
chr7	34486001	34488000	4347	118.887	0.96341	1
chr7	34488001	34490000	4834	140.157	0.981496	1
chr7	34490001	34492000	1727	52.2892	1	1
chr7	34492001	34494000	4009	109.026	0.976862	1
chr7	34496001	34498000	2366	79.7213	1	1
chr7	34498001	34500000	13749	342.701	0.0490765	1
chr7	34500001	34502000	3639	109.176	1	1
chr7	34502001	34504000	3572	115.108	0.990414	1
chr7	34504001	34506000	2102	69.1	1	1
chr7	34506001	34508000	1651	50.7756	1	1
chr7	34508001	34510000	798	28.4126	1	1
chr7	34510001	34512000	3109	103.747	0.992854	1
chr7	34512001	34514000	1442	46.8217	1	1
chr7	34514001	34516000	3748	114.558	1	1
chr7	34516001	34518000	3904	110.643	0.999194	1
chr7	34518001	34520000	498	22.6745	1	1
chr7	34520001	34522000	2632	77.8025	1	1
chr7	34522001	34524000	2596	75.1544	1	1
chr7	34530001	34532000	1902	57.399	1	1
chr7	34532001	34534000	3580	113.234	0.999306	1
chr7	34534001	34536000	6287	167.909	0.922578	1
chr7	34536001	34538000	4326	131.503	0.993949	1
chr7	34538001	34540000	2266	78.604	1	1
chr7	34542001	34544000	3160	101.763	1	1
chr7	34544001	34546000	4022	114.937	1	1
chr7	34546001	34548000	3908	124.699	0.976754	1
chr7	34548001	34550000	4032	111.28	1	1
chr7	34550001	34552000	1586	47.602	1	1
chr7	34552001	34554000	1384	45.6438	1	1
chr7	34556001	34558000	5043	131.442	0.979207	1
chr7	34558001	34560000	2880	94.0829	1	1
chr7	34562001	34564000	5201	159.196	0.873133	1
chr7	34564001	34566000	2647	79.9646	1	1
chr7	34566001	34568000	1133	44.774	1	1
chr7	34570001	34572000	3422	95.2379	1	1
chr7	34572001	34574000	6480	194.15	0.589274	1
chr7	34574001	34576000	3002	92.6561	1	1
chr7	34576001	34578000	2848	92.7844	1	1
chr7	34580001	34582000	3237	101.41	1	1
chr7	34582001	34584000	3077	96.6666	1	1
chr7	34584001	34586000	3836	113.621	1	1
chr7	34586001	34588000	4235	123.024	1	1
chr7	34588001	34590000	2970	90.7734	1	1
chr7	34590001	34592000	5977	167.925	0.986428	1
chr7	34592001	34594000	36	2.60395	1	1
chr7	34594001	34596000	5160	161.485	0.638213	1
chr7	34596001	34598000	630	27.3821	1	1
chr7	34598001	34600000	1906	57.1821	1	1
chr7	34600001	34602000	3450	111.361	0.999597	1
chr7	34602001	34604000	3416	113.358	0.980958	1
chr7	34604001	34606000	5296	152.862	0.995561	1
chr7	34606001	34608000	7385	198.67	0.946353	1
chr7	34608001	34610000	5928	159.366	1	1
chr7	34610001	34612000	4046	123.438	1	1
chr7	34612001	34614000	365	17.165	1	1
chr7	34614001	34616000	897	36.7448	1	1
chr7	34616001	34618000	2224	77.2582	1	1
chr7	34618001	34620000	4918	146.562	0.992057	1
chr7	34620001	34622000	2721	74.577	1	1
chr7	34622001	34624000	4072	108.233	1	1
chr7	34624001	34626000	1394	43.8126	1	1
chr7	34626001	34628000	4948	136.177	1	1
chr7	34628001	34630000	6529	170.767	0.999982	1
chr7	34630001	34632000	7586	210.173	0.867476	1
chr7	34632001	34634000	3048	94.3698	1	1
chr7	34634001	34636000	3673	119.606	0.990275	1
chr7	34636001	34638000	3648	108.903	1	1
chr7	34638001	34640000	2344	73.0992	1	1
chr7	34640001	34642000	3815	118.438	1	1
chr7	34642001	34644000	4231	134.271	0.975602	1
chr7	34644001	34646000	354	15.3835	1	1
chr7	34646001	34648000	1534	50.2671	1	1
chr7	34648001	34650000	5460	142.006	1	1
chr7	34650001	34652000	4260	129.272	1	1
chr7	34652001	34654000	507	20.728	1	1
chr7	34656001	34658000	1567	53.8177	1	1
chr7	34658001	34660000	1858	59.6542	1	1
chr7	34660001	34662000	2519	83.2413	1	1
chr7	34662001	34664000	3402	112.766	0.996636	1
chr7	34664001	34666000	3230	100.204	1	1
chr7	34666001	34668000	13675	355.541	0.0804662	1
chr7	34668001	34670000	7188	201.835	0.90789	1
chr7	34670001	34672000	5584	157.354	1	1
chr7	34672001	34674000	11344	289.517	0.603892	1
chr7	34674001	34676000	9468	255.225	0.669314	1
chr7	34680001	34682000	6099	176.611	0.965079	1
chr7	34682001	34684000	3066	94.6059	1	1
chr7	34684001	34686000	8876	199.267	0.883354	1
chr7	34688001	34690000	7500	202.045	0.981859	1
chr7	34690001	34692000	17686	407.539	0.0681249	1
chr7	34692001	34694000	8192	219.472	0.940076	1
chr7	34694001	34696000	4329	132.474	1	1
chr7	34696001	34698000	9694	258.71	0.705922	1
chr7	34698001	34700000	12883	337.085	0.153352	1
chr7	34700001	34702000	10494	260.657	0.902469	1
chr7	34702001	34704000	13128	314.944	0.544661	1
chr7	34704001	34706000	9187	238.153	0.93607	1
chr7	34706001	34708000	7178	180.866	1	1
chr7	34708001	34710000	9338	240.656	0.939056	1
chr7	34710001	34712000	6433	172.687	1	1
chr7	34712001	34714000	5828	152.542	1	1
chr7	34714001	34716000	6960	195.111	0.95681	1
chr7	34716001	34718000	4230	110.815	1	1
chr7	34718001	34720000	10646	257.151	0.947676	1
chr7	34720001	34722000	5855	166.086	0.99978	1
chr7	34722001	34724000	13652	320.366	0.559805	1
chr7	34724001	34726000	7272	205.586	0.887613	1
chr7	34726001	34728000	6283	162.653	1	1
chr7	34728001	34730000	2642	90.6152	1	1
chr7	34730001	34732000	4750	143.413	0.999793	1
chr7	34732001	34734000	5962	155.676	1	1
chr7	34734001	34736000	1788	66.3438	1	1
chr7	34736001	34738000	9870	254.507	0.875621	1
chr7	34738001	34740000	7974	228.425	0.605639	1
chr7	34740001	34742000	10099	250.254	0.972159	1
chr7	34742001	34744000	7124	201.1	0.914438	1
chr7	34744001	34746000	5976	157.706	1	1
chr7	34746001	34748000	3814	110.036	1	1
chr7	34748001	34750000	8518	208.048	1	1
chr7	34750001	34752000	10575	266.124	0.881369	1
chr7	34752001	34754000	4143	110.692	1	1
chr7	34754001	34756000	8056	218.338	0.919206	1
chr7	34756001	34758000	14396	326.82	0.578181	1
chr7	34758001	34760000	12002	281.947	0.910147	1
chr7	34760001	34762000	5366	160.246	0.977295	1
chr7	34762001	34764000	2938	87.2555	1	1
chr7	34764001	34766000	10252	266.177	0.756579	1
chr7	34766001	34768000	2742	87.4188	1	1
chr7	34768001	34770000	4262	128.913	1	1
chr7	34770001	34772000	8406	234.497	0.675505	1
chr7	34772001	34774000	2653	88.1715	1	1
chr7	34774001	34776000	5230	135.947	1	1
chr7	34776001	34778000	10433	271.828	0.680751	1
chr7	34778001	34780000	3914	112.229	1	1
chr7	34780001	34782000	7706	202.711	0.990365	1
chr7	34782001	34784000	1628	61.1616	1	1
chr7	34784001	34786000	2552	88.7411	1	1
chr7	34786001	34788000	2910	77.7849	1	1
chr7	34788001	34790000	13658	313.223	0.775118	1
chr7	34790001	34792000	11610	279.777	0.903754	1
chr7	34792001	34794000	4665	140.863	0.996887	1
chr7	34794001	34796000	6976	192.578	0.9607	1
chr7	34798001	34800000	7456	201.239	0.962887	1
chr7	34800001	34802000	3888	104.244	1	1
chr7	34802001	34804000	5212	124.521	1	1
chr7	34804001	34806000	6150	183.447	0.803276	1
chr7	34806001	34808000	8036	211.76	0.961924	1
chr7	34808001	34810000	2230	71.259	1	1
chr7	34810001	34812000	6501	190.285	0.82047	1
chr7	34812001	34814000	5931	163.332	1	1
chr7	34816001	34818000	8011	231.003	0.444569	1
chr7	34818001	34820000	6771	197.087	0.781876	1
chr7	34820001	34822000	560	22.2816	1	1
chr7	34822001	34824000	15190	353.783	0.554577	1
chr7	34826001	34828000	5614	158.796	0.998912	1
chr7	34828001	34830000	15835	359.23	0.551166	1
chr7	34830001	34832000	7116	184.888	1	1
chr7	34832001	34834000	3416	88.7858	1	1
chr7	34834001	34836000	13372	329.087	0.486143	1
chr7	34836001	34838000	9438	244.853	0.864005	1
chr7	34838001	34840000	6490	177.533	0.996583	1
chr7	34840001	34842000	2558	85.9644	1	1
chr7	34842001	34844000	3258	106.959	1	1
chr7	34844001	34846000	6512	173.528	1	1
chr7	34846001	34848000	9226	236.697	0.939831	1
chr7	34848001	34850000	11653	293.838	0.667383	1
chr7	34850001	34852000	8304	233.845	0.627597	1
chr7	34852001	34854000	6998	176.96	1	1
chr7	34854001	34856000	5808	158.541	1	1
chr7	34856001	34858000	5430	146.734	1	1
chr7	34858001	34860000	5330	146.845	1	1
chr7	34860001	34862000	2751	74.1267	1	1
chr7	34862001	34864000	7572	215.9	0.785224	1
chr7	34864001	34866000	2916	92.0703	1	1
chr7	34866001	34868000	1746	52.4763	1	1
chr7	34868001	34870000	1194	38.1428	1	1
chr7	34870001	34872000	11263	255.273	1	1
chr7	34872001	34874000	3748	120.892	1	1
chr7	34874001	34876000	4058	115.411	1	1
chr7	34876001	34878000	11826	291.948	0.882593	1
chr7	34878001	34880000	7276	201.399	0.989703	1
chr7	34880001	34882000	3452	105.35	1	1
chr7	34882001	34884000	7056	195.467	0.999309	1
chr7	34884001	34886000	354	17.1914	1	1
chr7	34886001	34888000	4560	137.072	1	1
chr7	34888001	34890000	8340	220.831	0.999933	1
chr7	34890001	34892000	7078	186.961	1	1
chr7	34892001	34894000	5664	166.649	1	1
chr7	34894001	34896000	8311	205.949	1	1
chr7	34896001	34898000	10522	278.968	0.816303	1
chr7	34898001	34900000	6647	184.122	1	1
chr7	34900001	34902000	5542	152.69	1	1
chr7	34902001	34904000	9484	236.618	1	1
chr7	34904001	34906000	2614	72.4977	1	1
chr7	34906001	34908000	1442	52.8794	1	1
chr7	34908001	34910000	3544	111.607	1	1
chr7	34910001	34912000	5416	151.433	1	1
chr7	34912001	34914000	16412	394.639	0.608066	1
chr7	34914001	34916000	6726	175.821	1	1
chr7	34916001	34918000	7351	201.286	1	1
chr7	34918001	34920000	15868	383.695	0.7469	1
chr7	34920001	34922000	10581	241.593	1	1
chr7	34922001	34924000	4367	135.792	1	1
chr7	34924001	34926000	10634	253.821	1	1
chr7	34926001	34928000	5245	136.246	1	1
chr7	34928001	34930000	15254	383.561	0.608889	1
chr7	34930001	34932000	15170	362.554	0.99713	1
chr7	34932001	34934000	9718	259.161	1	1
chr7	34934001	34936000	9831	248.919	1	1
chr7	34936001	34938000	10700	264.058	1	1
chr7	34938001	34940000	17312	385.783	0.99805	1
chr7	34940001	34942000	14392	336.667	1	1
chr7	34942001	34944000	2646	85.2727	1	1
chr7	34944001	34946000	6761	190.79	1	1
chr7	34946001	34948000	5014	139.455	1	1
chr7	34948001	34950000	5107	151.359	1	1
chr7	34950001	34952000	8306	212.128	1	1
chr7	34952001	34954000	13026	337.096	1	1
chr7	34954001	34956000	6090	159.839	1	1
chr7	34956001	34958000	8674	226.709	1	1
chr7	34958001	34960000	4216	113.501	1	1
chr7	34960001	34962000	6634	181.267	1	1
chr7	34962001	34964000	8254	217.289	1	1
chr7	34964001	34966000	3632	111.968	1	1
chr7	34966001	34968000	11699	278.431	1	1
chr7	34968001	34970000	4672	125.106	1	1
chr7	34970001	34972000	20016	445.109	0.981604	1
chr7	34972001	34974000	18239	406.697	0.999691	1
chr7	34974001	34976000	18106	440.176	0.999901	1
chr7	34976001	34978000	7778	194.152	1	1
chr7	34978001	34980000	8794	213.906	1	1
chr7	34980001	34982000	8208	206.034	1	1
chr7	34982001	34984000	8518	220.673	1	1
chr7	34984001	34986000	23762	556.011	0.641314	1
chr7	34986001	34988000	9860	229.639	1	1
chr7	34988001	34990000	8286	218.441	1	1
chr7	34990001	34992000	6230	183.944	1	1
chr7	34992001	34994000	7511	205.099	1	1
chr7	34994001	34996000	6877	177.286	1	1
chr7	34996001	34998000	24096	535.134	0.933986	1
chr7	34998001	35000000	10530	282.663	1	1
chr7	35000001	35002000	7888	204.107	1	1
chr7	35002001	35004000	11521	287.499	1	1
chr7	35004001	35006000	9770	259.476	1	1
chr7	35006001	35008000	12416	302.586	1	1
chr7	35008001	35010000	10708	277.062	1	1
chr7	35010001	35012000	17544	406.126	1	1
chr7	35012001	35014000	9136	237.199	1	1
chr7	35014001	35016000	14689	354.692	1	1
chr7	35020001	35022000	30247	642.896	0.323406	1
chr7	35022001	35024000	6936	178.127	1	1
chr7	35026001	35028000	20896	472.752	1	1
chr7	35028001	35030000	8975	240.983	1	1
chr7	35044001	35046000	24410	522.448	0.622775	1
chr7	35046001	35048000	24734	523.187	0.492068	1
chr7	35076001	35078000	10493	243.255	1	1
chr7	35080001	35082000	17860	407.293	1	1
chr7	35088001	35090000	29178	640.111	0.749549	1
chr7	35090001	35092000	15706	356.444	1	1
chr7	35096001	35098000	25084	566.645	0.995015	1
chr7	35144001	35146000	33099	725.867	0.281177	1
chr7	35154001	35156000	2732	91.4993	1	1
chr7	35156001	35158000	8315	211.847	1	1
chr7	35162001	35164000	32006	688.082	0.221197	1
chr7	35168001	35170000	14351	336.795	1	1
chr7	35180001	35182000	18551	428.091	1	1
chr7	35184001	35186000	17827	428.021	1	1
chr7	35186001	35188000	27898	637.448	0.31467	1
chr7	35188001	35190000	15902	368.231	1	1
chr7	35190001	35192000	22940	495.74	0.528254	1
chr7	35192001	35194000	7163	188.331	1	1
chr7	35194001	35196000	7872	201.411	1	1
chr7	35196001	35198000	14338	342.844	1	1
chr7	35198001	35200000	4044	128.679	1	1
chr7	35200001	35202000	6073	168.017	1	1
chr7	35202001	35204000	14594	371.728	1	1
chr7	35204001	35206000	11268	279.163	1	1
chr7	35206001	35208000	17580	400.72	0.994358	1
chr7	35208001	35210000	13696	322.482	1	1
chr7	35210001	35212000	7740	215.516	1	1
chr7	35212001	35214000	5456	162.957	1	1
chr7	35214001	35216000	748	32.0079	1	1
chr7	35216001	35218000	10650	260.257	1	1
chr7	35218001	35220000	14028	352.621	1	1
chr7	35220001	35222000	13584	315.625	1	1
chr7	35222001	35224000	14991	360.815	1	1
chr7	35224001	35226000	9488	235.664	1	1
chr7	35226001	35228000	13276	321.199	1	1
chr7	35228001	35230000	16666	422.832	0.719973	1
chr7	35230001	35232000	7401	187.717	1	1
chr7	35232001	35234000	6116	172.684	1	1
chr7	35234001	35236000	8938	198.16	1	1
chr7	35236001	35238000	16502	377.955	0.990959	1
chr7	35238001	35240000	4632	127.652	1	1
chr7	35240001	35242000	6815	186.343	1	1
chr7	35242001	35244000	9428	249.679	1	1
chr7	35244001	35246000	1979	66.2619	1	1
chr7	35246001	35248000	10418	270.756	1	1
chr7	35248001	35250000	10208	251.233	1	1
chr7	35250001	35252000	19820	435.845	0.634572	1
chr7	35252001	35254000	5393	146.022	1	1
chr7	35254001	35256000	12812	308.152	1	1
chr7	35256001	35258000	8064	211.113	1	1
chr7	35258001	35260000	7866	208.182	1	1
chr7	35260001	35262000	14656	363.431	0.971493	1
chr7	35262001	35264000	4755	122.602	1	1
chr7	35264001	35266000	12912	304.065	1	1
chr7	35266001	35268000	7741	201.183	1	1
chr7	35268001	35270000	13822	338.144	1	1
chr7	35270001	35272000	8546	230.319	1	1
chr7	35272001	35274000	10644	271.549	1	1
chr7	35274001	35276000	8930	225.221	1	1
chr7	35276001	35278000	3303	106.224	1	1
chr7	35278001	35280000	2235	71.9945	1	1
chr7	35280001	35282000	6226	160.014	1	1
chr7	35282001	35284000	1920	66.9007	1	1
chr7	35284001	35286000	4539	123.65	1	1
chr7	35286001	35288000	4360	127.74	1	1
chr7	35288001	35290000	5974	161.393	1	1
chr7	35290001	35292000	3314	108.132	1	1
chr7	35292001	35294000	8679	207.37	1	1
chr7	35294001	35296000	10030	237.862	1	1
chr7	35296001	35298000	10223	264.556	0.999961	1
chr7	35298001	35300000	6110	166.322	1	1
chr7	35300001	35302000	1654	56.3869	1	1
chr7	35302001	35304000	4368	134.056	1	1
chr7	35304001	35306000	3019	98.4976	1	1
chr7	35306001	35308000	3972	127.748	1	1
chr7	35308001	35310000	5328	146.942	1	1
chr7	35310001	35312000	2205	76.6731	1	1
chr7	35312001	35314000	7948	214.059	1	1
chr7	35314001	35316000	9054	227.257	1	1
chr7	35316001	35318000	3849	111.716	1	1
chr7	35318001	35320000	4578	131.147	1	1
chr7	35320001	35322000	4277	107.789	1	1
chr7	35322001	35324000	470	18.3673	1	1
chr7	35324001	35326000	5604	154.027	1	1
chr7	35326001	35328000	8064	221.195	0.957865	1
chr7	35328001	35330000	5712	153.613	1	1
chr7	35330001	35332000	518	23.1367	1	1
chr7	35332001	35334000	6040	155.113	1	1
chr7	35334001	35336000	4018	122.983	1	1
chr7	35336001	35338000	3658	100.995	1	1
chr7	35338001	35340000	2592	70.9471	1	1
chr7	35340001	35342000	6746	179.544	1	1
chr7	35342001	35344000	3513	114.427	1	1
chr7	35344001	35346000	5968	166.959	1	1
chr7	35346001	35348000	4362	131.595	1	1
chr7	35348001	35350000	7024	197.281	0.925262	1
chr7	35352001	35354000	2827	89.0447	1	1
chr7	35354001	35356000	1632	61.4096	1	1
chr7	35356001	35358000	4344	116.357	1	1
chr7	35358001	35360000	5212	147.743	1	1
chr7	35360001	35362000	9798	260.314	0.604343	1
chr7	35362001	35364000	4207	123.212	1	1
chr7	35364001	35366000	5282	133.495	1	1
chr7	35366001	35368000	2670	81.979	1	1
chr7	35368001	35370000	6527	171.905	0.998561	1
chr7	35370001	35372000	3566	99.3128	1	1
chr7	35372001	35374000	5238	136.969	1	1
chr7	35374001	35376000	553	22.6477	1	1
chr7	35376001	35378000	4461	137.111	0.947233	1
chr7	35378001	35380000	5158	159.21	0.76261	1
chr7	35380001	35382000	2504	75.8838	1	1
chr7	35382001	35384000	5739	158.24	0.980817	1
chr7	35384001	35386000	1400	50.9552	1	1
chr7	35386001	35388000	7859	203.539	0.922009	1
chr7	35392001	35394000	5298	133.045	1	1
chr7	35394001	35396000	11976	284.149	0.570528	1
chr7	35396001	35398000	2260	74.6326	1	1
chr7	35398001	35400000	3983	116.049	0.995495	1
chr7	35400001	35402000	7209	200.582	0.708164	1
chr7	35402001	35404000	5620	153.745	0.966727	1
chr7	35404001	35406000	5874	172.867	0.722978	1
chr7	35406001	35408000	4015	127.999	0.844698	1
chr7	35408001	35410000	3432	112.918	0.877773	1
chr7	35410001	35412000	5498	147.899	0.978846	1
chr7	35412001	35414000	8678	223.53	0.762774	1
chr7	35414001	35416000	859	31.509	1	1
chr7	35416001	35418000	1068	36.2042	1	1
chr7	35418001	35420000	1166	40.4257	1	1
chr7	35420001	35422000	4285	136.82	0.706713	1
chr7	35422001	35424000	1494	46.0399	1	1
chr7	35424001	35426000	2619	72.0738	1	1
chr7	35426001	35428000	2210	69.527	0.999783	1
chr7	35428001	35430000	878	34.865	0.983538	1
chr7	35430001	35432000	5810	155.373	0.94751	1
chr7	35432001	35434000	944	33.4827	1	1
chr7	35434001	35436000	2759	81.4968	0.999151	1
chr7	35436001	35438000	4510	140.775	0.727033	1
chr7	35438001	35440000	3615	113.878	0.901689	1
chr7	35440001	35442000	1814	66.4276	0.95831	1
chr7	35444001	35446000	4658	135.297	0.906725	1
chr7	35448001	35450000	1398	53.2534	0.978817	1
chr7	35452001	35454000	1670	59.5911	0.985639	1
chr7	35456001	35458000	252	12.0441	1	1
chr7	35458001	35460000	3350	91.957	0.998409	1
chr7	35460001	35462000	6401	180.155	0.697131	1
chr7	35462001	35464000	1388	51.7952	0.985414	1
chr7	35464001	35466000	2418	77.2648	0.984715	1
chr7	35466001	35468000	3370	106.145	0.916705	1
chr7	35468001	35470000	552	22.7984	0.999838	1
chr7	35472001	35474000	405	16.9688	1	1
chr7	35474001	35476000	1178	46.7404	0.958494	1
chr7	35478001	35480000	2824	80.2865	0.99807	1
chr7	35482001	35484000	618	24.5058	0.999796	1
chr7	35484001	35486000	3601	113.997	0.865393	1
chr7	35486001	35488000	3310	97.14	0.980959	1
chr7	35488001	35490000	916	34.3504	0.998841	1
chr7	35490001	35492000	3261	84.2424	1	1
chr7	35492001	35494000	1710	63.1956	0.949168	1
chr7	35494001	35496000	1654	59.9444	0.974284	1
chr7	35496001	35498000	4052	126.709	0.804297	1
chr7	35498001	35500000	3366	102.46	0.954827	1
chr7	35500001	35502000	807	30.1763	0.999744	1
chr7	35502001	35504000	2643	85.2102	0.965483	1
chr7	35504001	35506000	1738	62.8169	0.968357	1
chr7	35506001	35508000	2324	72.9367	0.992016	1
chr7	35508001	35510000	1730	60.3529	0.986318	1
chr7	35510001	35512000	1032	37.092	0.999527	1
chr7	35512001	35514000	1718	58.8579	0.991831	1
chr7	35516001	35518000	2740	87.1088	0.970433	1
chr7	35518001	35520000	5038	152.898	0.678795	1
chr7	35522001	35524000	186	9.89284	1	1
chr7	35526001	35528000	1064	35.4591	1	1
chr7	35528001	35530000	3874	98.7535	1	1
chr7	35532001	35534000	3499	112.997	0.851229	1
chr7	35534001	35536000	2182	69.8784	0.994693	1
chr7	35536001	35538000	3515	116.089	0.75586	1
chr7	35538001	35540000	2700	87.9071	0.963076	1
chr7	35542001	35544000	1508	56.2335	0.981677	1
chr7	35544001	35546000	2463	80.6851	0.978681	1
chr7	35546001	35548000	2642	87.2177	0.959901	1
chr7	35548001	35550000	5196	153.92	0.769815	1
chr7	35550001	35552000	2862	87.8035	0.9896	1
chr7	35552001	35554000	1353	46.1711	1	1
chr7	35556001	35558000	1024	35.3013	1	1
chr7	35558001	35560000	170	9.28969	1	1
chr7	35560001	35562000	1714	61.1829	0.890736	1
chr7	35562001	35564000	149	8.35453	1	1
chr7	35564001	35566000	206	9.68597	1	1
chr7	35568001	35570000	262	12.9443	1	1
chr7	35570001	35572000	1420	50.251	0.999746	1
chr7	35572001	35574000	2310	82.0857	0.907891	1
chr7	35576001	35578000	2643	85.1318	0.986094	1
chr7	35578001	35580000	680	28.9072	1	1
chr7	35582001	35584000	2232	72.35	0.997912	1
chr7	35584001	35586000	3198	98.5298	0.982896	1
chr7	35586001	35588000	3063	84.1541	1	1
chr7	35590001	35592000	1321	48.8924	0.999578	1
chr7	35592001	35594000	2321	65.143	1	1
chr7	35594001	35596000	1758	64.974	0.973999	1
chr7	35596001	35598000	2106	72.285	0.990866	1
chr7	35602001	35604000	1176	44.9812	0.999879	1
chr7	35604001	35606000	1108	37.8865	1	1
chr7	35608001	35610000	298	13.5239	1	1
chr7	35610001	35612000	3385	107.63	0.949628	1
chr7	35616001	35618000	1284	47.913	0.968189	1
chr7	35620001	35622000	2078	71.6017	0.994372	1
chr7	35622001	35624000	154	8.15362	1	1
chr7	35624001	35626000	2586	89.1086	0.945307	1
chr7	35626001	35628000	684	24.7352	1	1
chr7	35628001	35630000	1582	49.8153	1	1
chr7	35638001	35640000	154	8.59206	1	1
chr7	35640001	35642000	404	16.3751	1	1
chr7	35642001	35644000	305	13.1395	1	1
chr7	35644001	35646000	2082	65.0831	1	1
chr7	35646001	35648000	1598	55.5844	1	1
chr7	35652001	35654000	2204	79.0548	0.928375	1
chr7	35662001	35664000	1908	55.7641	1	1
chr7	35666001	35668000	1476	52.8339	1	1
chr7	35668001	35670000	1492	49.1814	1	1
chr7	35674001	35676000	564	25.2816	1	1
chr7	35676001	35678000	3125	105.219	0.89458	1
chr7	35682001	35684000	1518	57.5192	0.995323	1
chr7	35686001	35688000	1392	50.8755	1	1
chr7	35690001	35692000	554	23.5002	1	1
chr7	35700001	35702000	102	5.86466	1	1
chr7	35704001	35706000	2000	72.8467	0.968709	1
chr7	35706001	35708000	776	29.3754	1	1
chr7	35714001	35716000	5031	156.709	0.652754	1
chr7	35716001	35718000	1434	46.6056	1	1
chr7	35718001	35720000	1786	64.4256	0.998883	1
chr7	35720001	35722000	1478	53.2927	1	1
chr7	35732001	35734000	1128	44.7972	0.996968	1
chr7	35734001	35736000	389	17.7325	1	1
chr7	35738001	35740000	770	28.9402	1	1
chr7	35748001	35750000	743	29.8094	1	1
chr7	35754001	35756000	1468	51.6472	1	1
chr7	35756001	35758000	2036	70.7444	0.998384	1
chr7	35758001	35760000	1202	46.2144	1	1
chr7	35760001	35762000	1112	44.5985	0.999703	1
chr7	35766001	35768000	957	35.7942	1	1
chr7	35768001	35770000	944	38.6787	0.999925	1
chr7	35774001	35776000	246	11.1987	1	1
chr7	35778001	35780000	1392	45.4951	0.993375	1
chr7	35784001	35786000	1138	44.4078	1	1
chr7	35804001	35806000	704	25.8881	0.999671	1
chr7	35818001	35820000	446	18.3388	1	1
chr7	35822001	35824000	308	13.999	1	1
chr7	35834001	35836000	2178	77.4451	0.949786	1
chr7	35864001	35866000	414	16.8349	0.995565	1
chr7	35866001	35868000	124	6.77312	0.999743	1
chr7	35902001	35904000	517	20.6068	0.982192	1
chr7	35912001	35914000	31	2.25366	0.996627	1
chr7	35920001	35922000	904	35.4859	0.966936	1
chr7	35926001	35928000	198	10.1054	0.994338	1
chr7	35928001	35930000	74	4.73215	0.99332	1
chr7	35948001	35950000	189	9.86062	0.990055	1
chr7	35964001	35966000	104	6.24371	0.985235	1
chr7	35966001	35968000	285	13.3876	0.975303	1
chr7	35988001	35990000	791	30.5672	0.936041	1
chr7	36024001	36026000	512	21.7484	0.945565	1
chr7	36036001	36038000	280	13.5195	0.971683	1
chr7	36172001	36174000	284	14.0655	0.954324	1
chr7	36210001	36212000	831	29.0107	0.873764	1
chr7	36224001	36226000	402	18.1842	0.94837	1
chr7	36238001	36240000	432	20.0104	0.945996	1
chr7	36274001	36276000	222	10.7003	0.947258	1
chr7	36282001	36284000	1096	43.8437	0.880835	1
chr7	36324001	36326000	276	13.7635	0.957064	1
chr7	36370001	36372000	1064	42.8862	0.902275	1
chr7	36402001	36404000	310	13.9351	0.962507	1
chr7	36424001	36426000	569	22.7448	0.949341	1
chr7	36442001	36444000	143	7.81709	0.984691	1
chr7	36458001	36460000	162	8.71905	0.986562	1
chr7	36478001	36480000	712	30.2009	0.961842	1
chr7	36512001	36514000	698	30.2352	0.969243	1
chr7	36518001	36520000	1040	41.8076	0.945755	1
chr7	36526001	36528000	610	26.776	0.97833	1
chr7	36528001	36530000	376	17.7123	0.989249	1
chr7	36532001	36534000	708	28.2505	0.970503	1
chr7	36584001	36586000	92	5.57339	0.997741	1
chr7	36586001	36588000	1396	53.89	0.926063	1
chr7	36608001	36610000	355	17.0299	0.997748	1
chr7	36618001	36620000	493	22.6247	0.995504	1
chr7	36620001	36622000	1230	47.5605	0.946901	1
chr7	36646001	36648000	594	25.1193	0.993875	1
chr7	36650001	36652000	1374	50.0227	0.956778	1
chr7	36652001	36654000	816	34.4333	0.987174	1
chr7	36672001	36674000	488	22.3362	0.99907	1
chr7	36680001	36682000	1454	55.2154	0.940465	1
chr7	36696001	36698000	132	6.90901	1	1
chr7	36702001	36704000	1141	43.5398	0.963239	1
chr7	36726001	36728000	378	18.012	1	1
chr7	36740001	36742000	618	24.6186	0.997301	1
chr7	36764001	36766000	866	35.4547	0.997372	1
chr7	36786001	36788000	382	18.2645	1	1
chr7	36788001	36790000	512	21.0979	0.999724	1
chr7	36822001	36824000	263	12.5322	1	1
chr7	36854001	36856000	193	10.0295	1	1
chr7	36880001	36882000	992	40.4735	0.99527	1
chr7	36884001	36886000	602	23.5869	0.999971	1
chr7	36892001	36894000	366	17.1657	1	1
chr7	36896001	36898000	488	19.8453	1	1
chr7	36906001	36908000	743	31.4386	0.996215	1
chr7	36910001	36912000	113	6.67249	1	1
chr7	36964001	36966000	224	11.1464	1	1
chr7	37014001	37016000	284	12.9493	1	1
chr7	37048001	37050000	638	28.0209	1	1
chr7	37050001	37052000	446	19.85	1	1
chr7	37076001	37078000	74	4.6803	1	1
chr7	37110001	37112000	836	35.1416	0.998941	1
chr7	37172001	37174000	374	17.9597	1	1
chr7	37240001	37242000	1160	45.55	0.983974	1
chr7	37266001	37268000	876	35.4249	0.994115	1
chr7	37298001	37300000	1648	60.9785	0.98758	1
chr7	37340001	37342000	30	2.20065	1	1
chr7	37356001	37358000	1209	42.6469	0.994267	1
chr7	37358001	37360000	62	4.0282	1	1
chr7	37360001	37362000	994	40.3674	0.994396	1
chr7	37366001	37368000	59	3.90274	1	1
chr7	37378001	37380000	636	26.6169	0.999284	1
chr7	37386001	37388000	96	5.83159	1	1
chr7	37392001	37394000	563	25.1146	1	1
chr7	37434001	37436000	238	11.6119	1	1
chr7	37450001	37452000	2140	76.4436	0.947153	1
chr7	37462001	37464000	316	14.9303	1	1
chr7	37542001	37544000	370	16.6924	1	1
chr7	37556001	37558000	148	7.59183	1	1
chr7	37558001	37560000	178	8.76404	1	1
chr7	37710001	37712000	873	35.1518	0.993833	1
chr7	37740001	37742000	63	4.07817	1	1
chr7	37848001	37850000	930	36.6988	0.990156	1
chr7	37882001	37884000	1090	42.1623	0.993779	1
chr7	37920001	37922000	139	7.88705	1	1
chr7	37924001	37926000	358	17.0415	1	1
chr7	37932001	37934000	73	4.48547	1	1
chr7	37956001	37958000	328	15.6996	0.999993	1
chr7	37970001	37972000	636	25.1022	0.9957	1
chr7	37974001	37976000	361	17.0874	0.999973	1
chr7	37978001	37980000	264	12.325	0.999927	1
chr7	37980001	37982000	716	29.4774	0.996991	1
chr7	37996001	37998000	192	9.96533	1	1
chr7	38014001	38016000	782	33.1122	0.998368	1
chr7	38020001	38022000	1098	44.0832	0.99034	1
chr7	38038001	38040000	790	31.1146	0.993691	1
chr7	38058001	38060000	966	39.6062	0.994498	1
chr7	38062001	38064000	385	18.2252	1	1
chr7	38066001	38068000	548	24.5216	0.999983	1
chr7	38068001	38070000	502	22.4225	0.999984	1
chr7	38084001	38086000	1136	43.5976	0.977124	1
chr7	38090001	38092000	2620	91.3912	0.821602	1
chr7	38092001	38094000	694	27.6249	0.994529	1
chr7	38094001	38096000	324	13.9955	0.999163	1
chr7	38096001	38098000	2456	85.8509	0.87057	1
chr7	38114001	38116000	1022	33.7329	0.974193	1
chr7	38118001	38120000	78	4.71032	1	1
chr7	38122001	38124000	805	33.3264	0.997239	1
chr7	38126001	38128000	1083	42.8418	0.990699	1
chr7	38128001	38130000	1318	51.3235	0.974036	1
chr7	38130001	38132000	2681	88.2276	0.855698	1
chr7	38138001	38140000	2004	72.2581	0.923116	1
chr7	38152001	38154000	908	37.6007	0.99448	1
chr7	38158001	38160000	851	35.58	0.996766	1
chr7	38160001	38162000	88	5.38717	1	1
chr7	38166001	38168000	1722	55.7988	0.935961	1
chr7	38168001	38170000	246	12.5792	0.999999	1
chr7	38170001	38172000	1550	58.78	0.959997	1
chr7	38176001	38178000	2070	69.7517	0.922485	1
chr7	38182001	38184000	582	25.0953	0.998148	1
chr7	38184001	38186000	1478	46.6089	0.942595	1
chr7	38190001	38192000	1084	37.0298	0.973026	1
chr7	38192001	38194000	1189	38.8656	0.96385	1
chr7	38194001	38196000	3940	121.428	0.673857	1
chr7	38200001	38202000	1170	46.5152	0.983595	1
chr7	38208001	38210000	1560	55.5019	0.964677	1
chr7	38210001	38212000	1879	68.2894	0.910438	1
chr7	38212001	38214000	622	25.6416	0.995991	1
chr7	38220001	38222000	330	14.8323	0.999109	1
chr7	38226001	38228000	1284	49.8253	0.979164	1
chr7	38230001	38232000	1528	57.6268	0.951757	1
chr7	38250001	38252000	565	23.0359	0.995708	1
chr7	38270001	38272000	988	40.282	0.991816	1
chr7	39582001	39584000	242	12.2527	1	1
chr7	39618001	39620000	964	39.5959	0.993579	1
chr7	39678001	39680000	67	4.10936	1	1
chr7	39680001	39682000	244	12.6348	1	1
chr7	39878001	39880000	48	3.2418	1	1
chr7	39926001	39928000	1337	50.6494	0.954504	1
chr7	39934001	39936000	627	26.2229	0.999317	1
chr7	39938001	39940000	802	33.4384	0.992623	1
chr7	39948001	39950000	626	27.2337	0.997747	1
chr7	40032001	40034000	730	30.0283	0.992737	1
chr7	40102001	40104000	748	31.8978	0.999233	1
chr7	40170001	40172000	1285	48.7011	0.957525	1
chr7	40212001	40214000	188	9.41135	1	1
chr7	40966001	40968000	508	22.1067	0.998745	1
chr7	42112001	42114000	554	24.0471	0.997351	1
chr7	42412001	42414000	326	15.6996	0.999497	1
chr7	43400001	43402000	148	8.10293	1	1
chr7	43452001	43454000	1402	51.0663	0.975021	1
chr7	43466001	43468000	3328	111.654	0.706872	1
chr7	43482001	43484000	344	14.5524	0.999324	1
chr7	43518001	43520000	140	7.92327	1	1
chr7	43528001	43530000	184	9.57274	1	1
chr7	43550001	43552000	38	2.68608	1	1
chr7	43586001	43588000	606	23.3307	0.995533	1
chr7	43648001	43650000	1240	44.2537	0.979484	1
chr7	43654001	43656000	2028	72.2139	0.875665	1
chr7	43672001	43674000	160	8.04028	1	1
chr7	43674001	43676000	34	2.51586	1	1
chr7	43684001	43686000	518	23.5536	0.999979	1
chr7	43740001	43742000	419	18.5633	0.999877	1
chr7	43752001	43754000	548	23.4158	0.998512	1
chr7	43772001	43774000	192	9.98173	1	1
chr7	43782001	43784000	756	30.7021	0.992737	1
chr7	43798001	43800000	112	6.22825	1	1
chr7	43812001	43814000	1274	48.4227	0.962024	1
chr7	43846001	43848000	146	7.7156	1	1
chr7	43900001	43902000	369	17.1311	1	1
chr7	43924001	43926000	168	8.77946	1	1
chr7	44112001	44114000	825	32.8294	0.989343	1
chr7	44138001	44140000	380	16.2884	0.999626	1
chr7	44278001	44280000	453	20.8607	0.999966	1
chr7	44280001	44282000	462	21.2515	0.999963	1
chr7	44316001	44318000	198	10.6086	1	1
chr7	44322001	44324000	718	29.309	0.993714	1
chr7	44326001	44328000	354	17.1123	1	1
chr7	44382001	44384000	640	27.5699	0.999595	1
chr7	44386001	44388000	1400	53.1493	0.974947	1
chr7	44428001	44430000	1716	63.7806	0.934491	1
chr7	44430001	44432000	1660	61.7864	0.934709	1
chr7	44432001	44434000	613	26.3801	0.997658	1
chr7	44454001	44456000	706	29.463	0.99486	1
chr7	44460001	44462000	248	12.7947	1	1
chr7	44466001	44468000	164	8.86169	1	1
chr7	44470001	44472000	104	6.20593	1	1
chr7	44502001	44504000	344	16.6979	1	1
chr7	44510001	44512000	770	32.4898	0.995073	1
chr7	44512001	44514000	1243	48.1764	0.983243	1
chr7	44534001	44536000	71	4.2972	1	1
chr7	44552001	44554000	312	13.6326	0.999859	1
chr7	44576001	44578000	470	21.714	1	1
chr7	44578001	44580000	398	18.3349	0.999966	1
chr7	44606001	44608000	1884	68.302	0.935345	1
chr7	44670001	44672000	2834	97.638	0.776863	1
chr7	44684001	44686000	178	9.15394	1	1
chr7	44688001	44690000	690	28.8815	0.99519	1
chr7	44704001	44706000	52	3.54987	1	1
chr7	44712001	44714000	88	5.26756	1	1
chr7	44720001	44722000	205	10.5493	1	1
chr7	44742001	44744000	376	15.959	0.999428	1
chr7	44774001	44776000	107	6.34434	1	1
chr7	44778001	44780000	63	4.12045	1	1
chr7	44782001	44784000	120	6.64195	1	1
chr7	44804001	44806000	104	5.97681	1	1
chr7	44812001	44814000	846	33.5096	0.987802	1
chr7	44814001	44816000	66	4.17665	1	1
chr7	44930001	44932000	850	34.2949	0.988873	1
chr7	44958001	44960000	504	22.9426	0.999875	1
chr7	45236001	45238000	64	4.20403	1	1
chr7	45398001	45400000	26	1.96426	1	1
chr7	45432001	45434000	844	35.0157	0.993098	1
chr7	45464001	45466000	504	22.4487	0.999551	1
chr7	45466001	45468000	62	3.99113	1	1
chr7	45536001	45538000	100	6.05744	1	1
chr7	45602001	45604000	1316	51.3501	0.976225	1
chr7	45716001	45718000	1425	54.7277	0.96589	1
chr7	45744001	45746000	204	10.561	1	1
chr7	45800001	45802000	215	11.343	1	1
chr7	45806001	45808000	1199	47.0579	0.986256	1
chr7	45858001	45860000	208	10.7073	1	1
chr7	45864001	45866000	675	29.397	0.999589	1
chr7	45890001	45892000	861	29.5002	0.986619	1
chr7	45972001	45974000	414	19.5351	1	1
chr7	46020001	46022000	220	11.4027	1	1
chr7	46040001	46042000	526	21.0499	0.997916	1
chr7	46086001	46088000	3805	124.111	0.660587	1
chr7	46112001	46114000	1200	47.2591	0.981107	1
chr7	46210001	46212000	376	17.9352	1	1
chr7	46402001	46404000	273	12.0909	0.999979	1
chr7	46404001	46406000	273	12.0909	0.999979	1
chr7	46414001	46416000	508	23.0792	1	1
chr7	46620001	46622000	926	35.6307	0.993436	1
chr7	46654001	46656000	34	2.37948	1	1
chr7	46660001	46662000	388	17.3699	1	1
chr7	46662001	46664000	282	13.3201	1	1
chr7	46724001	46726000	2798	92.4681	0.727466	1
chr7	46732001	46734000	643	28.2276	0.999943	1
chr7	46764001	46766000	216	10.7136	1	1
chr7	46796001	46798000	910	35.3017	0.994219	1
chr7	46802001	46804000	1342	50.9393	0.964171	1
chr7	46814001	46816000	368	15.8406	0.999686	1
chr7	46836001	46838000	584	25.7279	0.999898	1
chr7	46848001	46850000	354	16.5121	1	1
chr7	46950001	46952000	124	7.02168	1	1
chr7	46964001	46966000	2476	87.0812	0.847776	1
chr7	46984001	46986000	145	7.89661	1	1
chr7	47006001	47008000	119	6.96144	1	1
chr7	47102001	47104000	638	23.7804	0.995142	1
chr7	47112001	47114000	903	35.1973	0.994443	1
chr7	47116001	47118000	1674	59.6167	0.921431	1
chr7	48076001	48078000	1146	45.7166	0.987343	1
chr7	48112001	48114000	1104	43.3744	0.98079	1
chr7	48816001	48818000	1622	61.1738	0.951512	1
chr7	48824001	48826000	286	12.897	0.999905	1
chr7	48830001	48832000	105	6.05038	1	1
chr7	48882001	48884000	2406	85.0708	0.861084	1
chr7	49022001	49024000	670	28.0457	0.996526	1
chr7	49080001	49082000	846	35.4351	0.997136	1
chr7	49140001	49142000	1519	57.8225	0.958108	1
chr7	49164001	49166000	1464	46.5774	0.951962	1
chr7	49170001	49172000	284	14.0372	1	1
chr7	49186001	49188000	658	28.6325	0.999808	1
chr7	49206001	49208000	437	17.4729	0.998459	1
chr7	49232001	49234000	387	17.315	0.999704	1
chr7	49318001	49320000	1156	44.9997	0.988037	1
chr7	49330001	49332000	70	4.4365	1	1
chr7	49346001	49348000	180	9.78771	1	1
chr7	49362001	49364000	546	23.5464	0.999152	1
chr7	49368001	49370000	86	5.22985	1	1
chr7	49370001	49372000	158	8.73595	1	1
chr7	49512001	49514000	532	21.2181	0.99746	1
chr7	49514001	49516000	483	21.8927	0.999924	1
chr7	49554001	49556000	161	8.42817	1	1
chr7	49646001	49648000	186	9.9334	1	1
chr7	49688001	49690000	146	7.86904	1	1
chr7	49694001	49696000	782	27.9318	0.990106	1
chr7	49876001	49878000	202	10.7609	1	1
chr7	49878001	49880000	375	17.4668	0.999972	1
chr7	50040001	50042000	80	4.97896	1	1
chr7	51186001	51188000	1270	49.4166	0.971043	1
chr7	51524001	51526000	1080	42.6235	0.979445	1
chr7	51654001	51656000	834	34.9735	0.997441	1
chr7	51656001	51658000	574	25.0896	0.99873	1
chr7	51672001	51674000	190	9.65322	1	1
chr7	51724001	51726000	1166	46.382	0.984733	1
chr7	51744001	51746000	345	14.7403	0.999673	1
chr7	51772001	51774000	1739	58.0541	0.953602	1
chr7	51826001	51828000	1882	67.9803	0.899173	1
chr7	51884001	51886000	376	16.5202	0.999721	1
chr7	51912001	51914000	2013	70.3092	0.864574	1
chr7	51916001	51918000	744	31.6145	0.996542	1
chr7	52196001	52198000	836	31.3462	0.991938	1
chr7	52932001	52934000	446	17.9637	0.998719	1
chr7	53038001	53040000	1041	41.4493	0.983122	1
chr7	53684001	53686000	421	19.5002	1	1
chr7	54588001	54590000	714	29.9037	0.998806	1
chr7	55896001	55898000	158	8.71055	1	1
chr7	55898001	55900000	710	30.5141	0.998112	1
chr7	55954001	55956000	658	27.1715	0.996443	1
chr7	55992001	55994000	624	26.9237	0.998352	1
chr7	56020001	56022000	1010	40.7202	0.993749	1
chr7	56068001	56070000	240	10.9156	0.999998	1
chr7	56090001	56092000	1099	43.0152	0.991339	1
chr7	56106001	56108000	378	18.1266	1	1
chr7	56136001	56138000	112	6.55873	1	1
chr7	56214001	56216000	81	4.90991	1	1
chr7	56492001	56494000	361	16.5217	0.999913	1
chr7	56670001	56672000	843	34.0992	0.990511	1
chr7	58628001	58630000	2278	81.0776	0.878495	1
chr7	58662001	58664000	182	9.89522	1	1
chr7	58742001	58744000	880	36.675	0.994215	1
chr7	58778001	58780000	943	38.6276	0.989431	1
chr7	61004001	61006000	616	24.612	0.996321	1
chr7	61640001	61642000	404	18.1152	0.999523	1
chr7	62106001	62108000	54	3.51209	1	1
chr7	62190001	62192000	363	17.5295	1	1
chr7	62236001	62238000	303	14.0612	0.99991	1
chr7	63498001	63500000	346	15.9169	0.999925	1
chr7	63860001	63862000	1886	67.7683	0.886699	1
chr7	63874001	63876000	214	11.2215	1	1
chr7	63942001	63944000	814	29.569	0.990514	1
chr7	64020001	64022000	236	11.5423	1	1
chr7	64028001	64030000	570	24.0322	0.996903	1
chr7	64328001	64330000	337	16.4012	1	1
chr7	64338001	64340000	1422	53.7393	0.947914	1
chr7	64394001	64396000	478	20.9294	0.998933	1
chr7	65758001	65760000	2532	88.0468	0.854592	1
chr7	65872001	65874000	772	27.821	0.991956	1
chr7	65888001	65890000	1006	40.4545	0.992624	1
chr7	65958001	65960000	1842	67.9234	0.920623	1
chr7	66058001	66060000	244	11.1917	1	1
chr7	66078001	66080000	550	24.5396	0.999043	1
chr7	66264001	66266000	456	18.5439	0.998883	1
chr7	66290001	66292000	424	19.7228	1	1
chr7	66564001	66566000	513	23.3255	1	1
chr7	66700001	66702000	2101	74.6324	0.85996	1
chr7	67374001	67376000	54	3.53134	1	1
chr7	67428001	67430000	283	12.644	0.999875	1
chr7	67450001	67452000	675	26.2535	0.995074	1
chr7	67752001	67754000	671	28.9576	0.99645	1
chr7	67980001	67982000	842	34.389	0.995685	1
chr7	68152001	68154000	352	15.9078	0.999643	1
chr7	68362001	68364000	26	2.02706	1	1
chr7	68410001	68412000	414	18.7289	0.999564	1
chr7	69196001	69198000	590	24.8276	0.996369	1
chr7	71666001	71668000	988	40.2415	0.99229	1
chr7	72224001	72226000	75	4.67931	1	1
chr7	72612001	72614000	750	31.9932	0.997813	1
chr7	72778001	72780000	2594	90.6673	0.831411	1
chr7	74456001	74458000	1658	62.3123	0.952799	1
chr7	74460001	74462000	542	24.2825	0.999976	1
chr7	74720001	74722000	646	28.0752	0.99928	1
chr7	75526001	75528000	726	30.5822	0.999057	1
chr7	75644001	75646000	769	32.7748	0.999233	1
chr7	75652001	75654000	1452	55.7152	0.969992	1
chr7	75690001	75692000	564	23.1948	0.998107	1
chr7	75802001	75804000	60	3.97114	1	1
chr7	75804001	75806000	209	10.2975	1	1
chr7	78586001	78588000	1050	42.4052	0.98988	1
chr7	78688001	78690000	1018	41.4105	0.99338	1
chr7	79018001	79020000	346	16.836	1	1
chr7	79084001	79086000	328	16.1043	1	1
chr7	79160001	79162000	862	35.9859	0.99604	1
chr7	79166001	79168000	1684	60.1568	0.961171	1
chr7	79172001	79174000	1418	54.0189	0.960503	1
chr7	79204001	79206000	664	28.2126	0.997545	1
chr7	79210001	79212000	1128	45.0706	0.988997	1
chr7	79284001	79286000	464	19.7548	0.99921	1
chr7	79348001	79350000	70	4.49388	1	1
chr7	79350001	79352000	124	6.70408	1	1
chr7	79440001	79442000	1020	41.4716	0.991838	1
chr7	79470001	79472000	262	11.9579	0.999991	1
chr7	79498001	79500000	434	19.5441	0.999845	1
chr7	79656001	79658000	146	8.11539	1	1
chr7	79766001	79768000	340	16.4925	1	1
chr7	79796001	79798000	1852	68.3139	0.92839	1
chr7	79878001	79880000	710	30.1518	0.996831	1
chr7	80098001	80100000	1164	46.2105	0.983803	1
chr7	80118001	80120000	82	5.04157	1	1
chr7	80212001	80214000	714	29.8418	0.995564	1
chr7	80374001	80376000	644	26.7321	0.998058	1
chr7	80408001	80410000	960	37.8363	0.984153	1
chr7	80552001	80554000	79	4.77745	1	1
chr7	80572001	80574000	831	31.0995	0.991392	1
chr7	80604001	80606000	1447	55.3357	0.961948	1
chr7	81450001	81452000	888	36.7774	0.992792	1
chr7	81660001	81662000	1307	50.2724	0.978297	1
chr7	81830001	81832000	401	19.0522	1	1
chr7	82146001	82148000	415	19.3454	0.999974	1
chr7	82364001	82366000	90	5.23726	1	1
chr7	82430001	82432000	1198	46.9741	0.973878	1
chr7	82492001	82494000	1916	69.2936	0.895308	1
chr7	82540001	82542000	1056	42.3074	0.989391	1
chr7	82870001	82872000	1688	63.2019	0.937776	1
chr7	82898001	82900000	113	6.14004	1	1
chr7	82908001	82910000	209	11.0574	1	1
chr7	83244001	83246000	175	9.24723	1	1
chr7	83452001	83454000	468	21.6831	1	1
chr7	83660001	83662000	218	11.0659	1	1
chr7	83740001	83742000	476	20.8009	0.999207	1
chr7	83762001	83764000	718	29.2752	0.993066	1
chr7	83830001	83832000	1122	42.5528	0.987996	1
chr7	83836001	83838000	184	9.41143	1	1
chr7	84128001	84130000	279	13.367	0.999984	1
chr7	84154001	84156000	36	2.58048	1	1
chr7	84158001	84160000	898	32.2723	0.986626	1
chr7	84160001	84162000	134	7.70052	1	1
chr7	84188001	84190000	1454	55.4598	0.965765	1
chr7	84292001	84294000	231	11.4526	1	1
chr7	84326001	84328000	68	4.09531	1	1
chr7	84398001	84400000	120	7.0094	1	1
chr7	84400001	84402000	147	8.26906	1	1
chr7	84460001	84462000	1736	63.7237	0.917219	1
chr7	84558001	84560000	894	36.0329	0.98685	1
chr7	84650001	84652000	914	35.4693	0.992853	1
chr7	84690001	84692000	582	25.9583	0.999832	1
chr7	86470001	86472000	34	2.45188	1	1
chr7	87400001	87402000	376	17.808	1	1
chr7	88298001	88300000	70	4.46444	1	1
chr7	89186001	89188000	194	10.43	1	1
chr7	89224001	89226000	268	13.0743	1	1
chr7	89556001	89558000	786	31.0228	0.99488	1
chr7	89576001	89578000	856	34.0871	0.987266	1
chr7	89748001	89750000	119	6.66558	1	1
chr7	90096001	90098000	443	19.7801	0.99959	1
chr7	91774001	91776000	325	14.8791	0.999821	1
chr7	92638001	92640000	1403	53.5604	0.957654	1
chr7	93028001	93030000	174	9.50562	1	1
chr7	93072001	93074000	690	29.5	0.99654	1
chr7	95148001	95150000	608	25.2337	0.997638	1
chr7	95534001	95536000	167	8.66663	1	1
chr7	96308001	96310000	454	20.1253	0.999461	1
chr7	96394001	96396000	367	17.1876	0.999952	1
chr7	97250001	97252000	348	16.3532	1	1
chr7	97720001	97722000	398	16.6799	0.999073	1
chr7	98086001	98088000	1679	62.9396	0.942204	1
chr7	98216001	98218000	48	3.19489	1	1
chr7	98224001	98226000	200	10.6716	1	1
chr7	99356001	99358000	381	15.8347	0.999156	1
chr7	99560001	99562000	1256	48.4539	0.967224	1
chr7	100136001	100138000	618	26.5354	0.999108	1
chr7	100506001	100508000	22	1.70105	1	1
chr7	100542001	100544000	1158	43.9216	0.968372	1
chr7	100850001	100852000	624	26.9181	0.997764	1
chr7	100852001	100854000	624	26.9181	0.997764	1
chr7	100862001	100864000	356	17.2388	1	1
chr7	100918001	100920000	270	12.2713	0.99991	1
chr7	101794001	101796000	196	9.59293	1	1
chr7	101968001	101970000	334	14.7337	0.999618	1
chr7	101998001	102000000	93	5.58731	1	1
chr7	102140001	102142000	524	21.7127	0.998008	1
chr7	102252001	102254000	1290	49.2219	0.979815	1
chr7	102394001	102396000	222	11.2948	1	1
chr7	102404001	102406000	719	30.5092	0.998967	1
chr7	102456001	102458000	1075	41.417	0.974596	1
chr7	104596001	104598000	240	12.0492	1	1
chr7	107698001	107700000	660	28.8157	0.999247	1
chr7	109228001	109230000	270	12.9482	0.999988	1
chr7	109254001	109256000	320	14.5386	0.999815	1
chr7	109262001	109264000	359	15.8983	0.999584	1
chr7	109442001	109444000	838	35.0436	0.9936	1
chr7	109530001	109532000	581	24.9072	0.997403	1
chr7	109558001	109560000	794	30.2032	0.992334	1
chr7	109616001	109618000	146	8.25957	1	1
chr7	109920001	109922000	1044	41.2848	0.990193	1
chr7	109922001	109924000	162	8.2585	1	1
chr7	110014001	110016000	384	17.7623	0.999875	1
chr7	110618001	110620000	1518	55.1933	0.929154	1
chr7	111282001	111284000	114	6.27431	1	1
chr7	112266001	112268000	80	5.04518	1	1
chr7	112528001	112530000	896	35.7735	0.986075	1
chr7	112804001	112806000	1202	42.1266	0.978662	1
chr7	112940001	112942000	37	2.56352	1	1
chr7	113150001	113152000	889	33.278	0.991354	1
chr7	113688001	113690000	446	19.8295	0.99979	1
chr7	113916001	113918000	570	24.9154	0.998521	1
chr7	114046001	114048000	1005	40.8952	0.989498	1
chr7	114156001	114158000	1190	44.8207	0.964568	1
chr7	114528001	114530000	279	13.2823	1	1
chr7	115642001	115644000	1010	40.5891	0.992517	1
chr7	118050001	118052000	322	14.9189	0.999772	1
chr7	118380001	118382000	392	17.6052	0.999803	1
chr7	118382001	118384000	868	35.3079	0.994962	1
chr7	118678001	118680000	540	24.1528	0.999686	1
chr7	118876001	118878000	518	20.1374	0.996252	1
chr7	119150001	119152000	360	15.6845	0.999139	1
chr7	120980001	120982000	650	28.4794	0.997924	1
chr7	121860001	121862000	362	17.5147	1	1
chr7	122008001	122010000	212	11.151	1	1
chr7	123006001	123008000	640	27.2267	0.994796	1
chr7	126148001	126150000	452	20.734	0.999881	1
chr7	126176001	126178000	513	22.9744	0.999524	1
chr7	126198001	126200000	44	3.01512	1	1
chr7	126318001	126320000	557	24.7393	0.999301	1
chr7	126372001	126374000	556	23.8191	0.998432	1
chr7	126632001	126634000	1812	65.4627	0.905027	1
chr7	126676001	126678000	151	8.33913	1	1
chr7	126952001	126954000	656	27.0775	0.997074	1
chr7	127486001	127488000	778	32.7248	0.996224	1
chr7	127938001	127940000	554	24.0038	0.99933	1
chr7	129794001	129796000	1815	66.3859	0.925552	1
chr7	130138001	130140000	231	11.5626	1	1
chr7	130292001	130294000	852	35.1114	0.995001	1
chr7	130294001	130296000	852	35.1114	0.995002	1
chr7	130870001	130872000	602	25.347	0.999055	1
chr7	130994001	130996000	239	11.6071	1	1
chr7	134850001	134852000	66	4.29348	1	1
chr7	138922001	138924000	558	23.9326	0.998734	1
chr7	139958001	139960000	44	2.94892	1	1
chr7	141344001	141346000	1300	49.9741	0.976114	1
chr8	4250001	4252000	278	13.7797	1	1
chr8	25782001	25784000	855	35.7044	0.9446	1
chr8	51340001	51342000	774	32.725	0.958703	1
chr8	55478001	55480000	80	4.93638	1	1
chr8	86280001	86282000	815	34.4016	0.975387	1
chr8	105224001	105226000	1079	41.6494	0.713046	1
chr9	31234001	31236000	1480	56.5939	0.588026	1
chr9	51768001	51770000	1054	42.5657	0.898746	1
chr9	55842001	55844000	862	36.0075	0.971315	1
chr9	65132001	65134000	1442	55.4116	0.62165	1
chr10	26670001	26672000	270	13.6096	1	1
chr10	60850001	60852000	203	10.7523	1	1
chr10	70856001	70858000	288	13.6019	1	1
chr10	107220001	107222000	228	11.7605	1	1
chr10	107234001	107236000	424	17.9367	0.987025	1
chr10	111104001	111106000	78	4.85747	1	1
chr10	117384001	117386000	670	28.0491	0.959743	1
chr10	117390001	117392000	1010	39.1334	0.758689	1
chr10	117418001	117420000	228	11.9222	1	1
chr10	117442001	117444000	838	33.9349	0.945781	1
chr10	117462001	117464000	1309	50.8973	0.676578	1
chr10	117476001	117478000	1002	40.6572	0.924361	1
chr10	117498001	117500000	166	9.10381	1	1
chr10	117526001	117528000	761	32.3777	0.992598	1
chr10	117534001	117536000	109	6.46055	1	1
chr10	117544001	117546000	644	27.0491	0.967275	1
chr10	117568001	117570000	400	18.6195	1	1
chr10	117580001	117582000	294	14.1776	1	1
chr10	117590001	117592000	467	20.9898	0.998526	1
chr10	117614001	117616000	496	22.08	0.997615	1
chr10	117626001	117628000	592	22.6376	0.923123	1
chr10	117648001	117650000	252	12.8018	1	1
chr10	117696001	117698000	654	28.1415	0.978001	1
chr10	117698001	117700000	1769	63.1384	0.205605	1
chr10	117712001	117714000	419	19.7411	1	1
chr10	117714001	117716000	1608	59.4122	0.564467	1
chr10	117716001	117718000	1484	54.1126	0.603984	1
chr10	117748001	117750000	36	2.50562	1	1
chr10	117756001	117758000	754	32.2045	0.993088	1
chr10	118614001	118616000	370	17.7202	1	1
chr10	122530001	122532000	1251	47.9597	0.609154	1
chr11	56452001	56454000	1723	62.9081	0.269578	1
chr11	93348001	93350000	1346	52.2852	0.688284	1
chr11	93350001	93352000	1346	52.2852	0.688284	1
chr11	109886001	109888000	924	37.7351	0.881156	1
chr12	3222001	3224000	47	3.23556	1	1
chr12	25254001	25256000	948	38.2749	0.847703	1
chr12	49060001	49062000	320	14.9474	1	1
chr12	51750001	51752000	820	34.224	0.933636	1
chr12	51752001	51754000	820	34.224	0.933636	1
chr13	25814001	25816000	762	31.6055	0.932754	1
chr13	84788001	84790000	1310	49.3738	0.536127	1
chr13	115420001	115422000	1468	56.0122	0.560971	1
chr14	16896001	16898000	384	18.3722	1	1
chr14	29652001	29654000	338	16.3875	1	1
chr14	77036001	77038000	590	25.0136	0.980824	1
chr14	96900001	96902000	100	5.89514	1	1
chr14	120938001	120940000	187	9.2431	1	1
chr15	25874001	25876000	282	12.8422	0.999958	1
chr15	41324001	41326000	647	27.8916	0.980227	1
chr15	41326001	41328000	647	27.8916	0.980227	1
chr15	95622001	95624000	477	21.4984	0.999684	1
chr15	98160001	98162000	322	15.8555	1	1
chr16	4900001	4902000	988	40.3993	0.912687	1
chr16	4902001	4904000	990	40.4689	0.912436	1
chr16	11442001	11444000	154	8.59193	1	1
chr16	15806001	15808000	1740	63.6244	0.268653	1
chr16	30806001	30808000	46	3.1654	1	1
chr16	31614001	31616000	178	9.04148	1	1
chr16	65066001	65068000	194	10.1604	1	1
chr17	3200001	3202000	908	37.634	0.956771	1
chr17	35518001	35520000	249	11.2921	1	1
chr17	39846001	39848000	136	7.22188	1	1
chr17	71256001	71258000	360	15.369	0.994029	1
chr18	3006001	3008000	62	3.86894	1	1
chr18	57658001	57660000	158	8.7454	1	1
chr18	80542001	80544000	478	19.9452	0.979104	1
chr19	4754001	4756000	158	8.7823	1	1
chr19	6124001	6126000	1474	55.5695	0.469668	1
chr19	27560001	27562000	1088	42.5198	0.729534	1
chr19	40344001	40346000	84	4.93892	1	1
chr19	41150001	41152000	318	14.1819	0.998927	1
chr19	45484001	45486000	273	13.7933	1	1
chr19	45576001	45578000	434	20.0969	1	1
chrX	8144001	8146000	50	3.42959	1	1
chrX	97502001	97504000	421	18.7215	0.999994	1
chrX	102122001	102124000	926	38.2563	0.948399	1

## Sheet: Cebpa_3T3-L1-AD
Chromosome	Start	End	nReads	RPMs	P-value	q-value
chr7	35110001	35112000	239122	1972.34	2.66771e-149	1.84339e-146
chr7	35108001	35110000	225530	1920.78	1.40997e-128	4.87144e-126
chr7	35118001	35120000	151528	1552.81	1.79065e-51	4.12446e-49
chr7	35100001	35102000	127164	1321.23	4.22355e-31	7.29618e-29
chr7	35060001	35062000	100756	1097.69	1.25982e-17	1.74107e-15
chr7	35126001	35128000	94373	1061.56	3.83225e-15	4.41348e-13
chr7	35042001	35044000	95189	1110.88	4.38381e-14	4.32744e-12
chr7	35068001	35070000	90537	1043.64	3.26327e-12	2.81865e-10
chr7	35038001	35040000	85445	970.576	5.16691e-12	3.96704e-10
chr7	35106001	35108000	84340	963.941	2.40583e-11	1.66243e-09
chr7	35122001	35124000	85852	1024.28	9.75372e-11	6.12711e-09
chr7	35120001	35122000	76814	980.271	1.39061e-07	8.00762e-06
chr7	35066001	35068000	71004	849.322	6.435e-07	3.42045e-05
chr7	35044001	35046000	66186	778.993	7.79183e-07	3.84582e-05
chr7	35086001	35088000	74374	919.362	1.19144e-06	5.48855e-05
chr7	35024001	35026000	64236	866.927	0.000147933	0.00638886
chr7	35034001	35036000	53020	661.411	0.000595502	0.0242054
chr7	35158001	35160000	43034	504.423	0.000668459	0.0256614
chr7	35070001	35072000	62964	834.44	0.00108167	0.0393387
chr7	35078001	35080000	59559	767.761	0.0011652	0.0402576
chr2	121348001	121350000	4834	126.373	0.00296886	0.0975389
chr7	35134001	35136000	56574	817.812	0.00310544	0.0975389
chr7	35148001	35150000	54734	748.028	0.00389023	0.116876
chr7	35052001	35054000	54490	728.149	0.0105242	0.303009
chr7	35176001	35178000	47598	736.821	0.0122059	0.337371
chr4	143210001	143212000	4406	144.283	0.02051	0.506157
chr7	35050001	35052000	55058	787.943	0.0202032	0.506157
chr7	35094001	35096000	55936	788.508	0.0198395	0.506157
chr7	35064001	35066000	54355	773.53	0.0348024	0.829257
chr1	15566001	15568000	10	3.0285	1	1
chr1	55754001	55756000	16	4.17029	1	1
chr1	63002001	63004000	6	2.0206	1	1
chr1	63004001	63006000	6	2.0206	1	1
chr1	95572001	95574000	688	44.439	0.997927	1
chr1	100860001	100862000	130	15.9566	1	1
chr1	112488001	112490000	70	9.92764	1	1
chr1	138606001	138608000	23	5.00512	1	1
chr1	140990001	140992000	198	19.3156	1	1
chr1	172002001	172004000	14	3.40528	1	1
chr1	179220001	179222000	3	1.39076	1	1
chr1	182794001	182796000	160	15.1686	1	1
chr2	5596001	5598000	26	5.46965	1	1
chr2	21880001	21882000	9	2.72696	1	1
chr2	31542001	31544000	15	3.8031	1	1
chr2	70302001	70304000	94	12.6611	1	1
chr2	84808001	84810000	11	3.21582	1	1
chr2	84810001	84812000	11	3.21582	1	1
chr2	92680001	92682000	24	4.45843	1	1
chr2	92976001	92978000	38	5.9066	1	1
chr2	98666001	98668000	44	7.48795	1	1
chr2	115214001	115216000	5	1.86215	1	1
chr2	120170001	120172000	1618	68.7418	0.743404	1
chr2	126364001	126366000	320	20.5057	1	1
chr2	132262001	132264000	1017	51.4788	0.93653	1
chr2	157782001	157784000	342	21.4766	1	1
chr2	158410001	158412000	50	8.41921	1	1
chr2	158954001	158956000	65	8.10417	1	1
chr2	165000001	165002000	11	3.04867	1	1
chr2	165086001	165088000	32	6.16957	1	1
chr2	166386001	166388000	7	2.26976	1	1
chr2	171252001	171254000	27	5.75034	1	1
chr2	172890001	172892000	30	5.88109	1	1
chr2	174098001	174100000	958	50.4891	0.953816	1
chr2	179586001	179588000	9	2.81148	1	1
chr3	27212001	27214000	122	13.4412	1	1
chr3	82036001	82038000	32	6.25854	1	1
chr3	83566001	83568000	817	47.897	0.991534	1
chr3	102184001	102186000	88	11.4177	1	1
chr3	105510001	105512000	366	23.4165	1	1
chr3	110182001	110184000	1572	69.3368	0.784576	1
chr3	116440001	116442000	4	1.80683	1	1
chr3	116442001	116444000	4	1.80683	1	1
chr3	139408001	139410000	108	11.8135	1	1
chr3	140554001	140556000	4	1.61255	1	1
chr3	143680001	143682000	196	15.4886	1	1
chr4	4988001	4990000	96	10.4135	1	1
chr4	9136001	9138000	1761	79.3123	0.794554	1
chr4	40660001	40662000	459	27.0798	0.99869	1
chr4	40860001	40862000	8	2.64093	1	1
chr4	52442001	52444000	14	3.76284	1	1
chr4	58350001	58352000	13	3.11133	1	1
chr4	70276001	70278000	40	6.86084	1	1
chr4	81118001	81120000	56	9.10226	1	1
chr4	82524001	82526000	211	21.3477	1	1
chr4	84270001	84272000	274	19.3914	1	1
chr4	100848001	100850000	23	4.76139	1	1
chr4	104554001	104556000	326	22.1805	1	1
chr4	108014001	108016000	16	3.83486	1	1
chr4	114568001	114570000	6	2.16094	1	1
chr4	119340001	119342000	149	12.9087	1	1
chr4	119342001	119344000	256	23.1979	1	1
chr4	134944001	134946000	48	7.3597	1	1
chr4	139086001	139088000	210	19.6592	1	1
chr4	139832001	139834000	265	18.9494	1	1
chr4	149400001	149402000	24	5.23446	1	1
chr4	149402001	149404000	30	5.96963	1	1
chr4	152820001	152822000	19	4.04483	1	1
chr4	155768001	155770000	145	16.7346	1	1
chr5	19200001	19202000	3515	137.318	0.297453	1
chr5	19452001	19454000	3518	137.723	0.267866	1
chr5	26374001	26376000	134	12.2726	1	1
chr5	26376001	26378000	134	12.2726	1	1
chr5	53190001	53192000	176	14.4084	1	1
chr5	53192001	53194000	176	14.4084	1	1
chr5	82206001	82208000	1900	81.9471	0.723087	1
chr5	97070001	97072000	320	25.571	1	1
chr5	99736001	99738000	510	29.1798	0.99639	1
chr5	102344001	102346000	17	3.87375	1	1
chr5	120426001	120428000	16	4.00645	1	1
chr5	121996001	121998000	70	10.7095	1	1
chr5	125086001	125088000	21	4.18782	1	1
chr5	125604001	125606000	102	11.1804	1	1
chr5	135896001	135898000	9	2.72696	1	1
chr5	139408001	139410000	19	4.51861	1	1
chr5	146816001	146818000	26	4.67189	1	1
chr6	25052001	25054000	18	4.38242	1	1
chr6	25688001	25690000	164	17.5048	1	1
chr6	28448001	28450000	52	7.08917	1	1
chr6	31548001	31550000	340	27.5458	1	1
chr6	32020001	32022000	61	8.40719	1	1
chr6	71042001	71044000	3050	103.749	0.211029	1
chr6	81930001	81932000	2554	95.073	0.407519	1
chr6	88844001	88846000	784	35.6123	0.958977	1
chr6	91944001	91946000	8	2.36416	1	1
chr6	92264001	92266000	635	37.8832	0.992143	1
chr6	96308001	96310000	209	16.9418	1	1
chr6	97578001	97580000	23	5.06064	1	1
chr6	108056001	108058000	12	3.27138	1	1
chr6	115502001	115504000	12	3.48765	1	1
chr6	127042001	127044000	61	7.99539	1	1
chr6	128356001	128358000	13	3.56037	1	1
chr6	129336001	129338000	62	7.61726	1	1
chr6	129596001	129598000	25	4.51041	1	1
chr6	138070001	138072000	16	4.03756	1	1
chr6	144128001	144130000	154	17.3781	1	1
chr6	144130001	144132000	154	17.3781	1	1
chr6	145632001	145634000	355	29.6955	1	1
chr6	145756001	145758000	14	3.75533	1	1
chr6	147208001	147210000	116	13.8527	1	1
chr6	149352001	149354000	50	7.73284	1	1
chr7	4316001	4318000	71	9.41674	1	1
chr7	16074001	16076000	430	34.7352	1	1
chr7	16310001	16312000	6	2.26529	1	1
chr7	16438001	16440000	42	6.35751	1	1
chr7	16440001	16442000	42	6.35751	1	1
chr7	16502001	16504000	926	50.385	0.999994	1
chr7	16630001	16632000	2570	99.2961	0.966206	1
chr7	16868001	16870000	55	8.00593	1	1
chr7	19086001	19088000	46	7.10221	1	1
chr7	19428001	19430000	75	9.75196	1	1
chr7	19762001	19764000	60	9.56429	1	1
chr7	19884001	19886000	2883	111.45	0.96802	1
chr7	24942001	24944000	508	33.9787	0.999988	1
chr7	24944001	24946000	2540	87.8127	0.967389	1
chr7	27294001	27296000	1272	62.1748	0.997951	1
chr7	27670001	27672000	542	40.3398	1	1
chr7	29240001	29242000	405	29.138	1	1
chr7	30598001	30600000	662	40.3867	1	1
chr7	30600001	30602000	5052	145.724	0.866033	1
chr7	30652001	30654000	72	9.65957	1	1
chr7	30880001	30882000	4238	137.921	0.865707	1
chr7	34138001	34140000	612	42.0654	1	1
chr7	34150001	34152000	1898	86.3269	0.993706	1
chr7	34180001	34182000	89	10.1574	1	1
chr7	34182001	34184000	31	5.10536	1	1
chr7	34184001	34186000	4	1.53007	1	1
chr7	34194001	34196000	1218	60.9011	1	1
chr7	34202001	34204000	2424	95.115	0.984422	1
chr7	34206001	34208000	2124	87.1501	0.991907	1
chr7	34212001	34214000	788	43.5352	0.9996	1
chr7	34214001	34216000	5180	177.249	0.879585	1
chr7	34222001	34224000	4506	143.803	0.877093	1
chr7	34240001	34242000	18	4.26178	1	1
chr7	34244001	34246000	3302	99.0926	0.932393	1
chr7	34252001	34254000	3318	96.313	0.928445	1
chr7	34258001	34260000	2666	90.7198	0.963538	1
chr7	34266001	34268000	4078	134.445	0.913192	1
chr7	34268001	34270000	158	16.8426	1	1
chr7	34280001	34282000	9668	185.011	0.403707	1
chr7	34286001	34288000	1724	84.6377	0.99994	1
chr7	34288001	34290000	908	49.7727	1	1
chr7	34290001	34292000	1370	70.659	0.998864	1
chr7	34292001	34294000	5573	159.623	0.851652	1
chr7	34294001	34296000	1121	57.605	1	1
chr7	34302001	34304000	598	38.2676	1	1
chr7	34310001	34312000	493	33.9334	1	1
chr7	34314001	34316000	70	9.813	1	1
chr7	34318001	34320000	247	23.9624	1	1
chr7	34322001	34324000	6496	183.792	0.693651	1
chr7	34326001	34328000	5455	163.142	0.882914	1
chr7	34340001	34342000	2491	101.429	0.989209	1
chr7	34350001	34352000	3210	124.779	0.964503	1
chr7	34356001	34358000	430	25.5614	1	1
chr7	34366001	34368000	3168	114.051	0.954149	1
chr7	34368001	34370000	7304	215.643	0.651447	1
chr7	34372001	34374000	60	8.52879	1	1
chr7	34374001	34376000	1980	89.5824	0.99821	1
chr7	34384001	34386000	3602	104.661	0.937201	1
chr7	34386001	34388000	2882	107.215	0.964684	1
chr7	34390001	34392000	4553	115.938	0.880591	1
chr7	34392001	34394000	2948	121.51	0.992011	1
chr7	34394001	34396000	2582	104.598	0.994127	1
chr7	34398001	34400000	6560	193.779	0.832249	1
chr7	34400001	34402000	2996	96.4023	0.969197	1
chr7	34402001	34404000	2122	94.5917	0.991689	1
chr7	34404001	34406000	6082	196.203	0.849423	1
chr7	34408001	34410000	17888	394.375	0.0992641	1
chr7	34410001	34412000	4364	137.511	0.944983	1
chr7	34412001	34414000	3616	103.91	0.945438	1
chr7	34418001	34420000	2672	101.98	0.971298	1
chr7	34420001	34422000	2264	91.3846	0.984726	1
chr7	34430001	34432000	310	24.6977	1	1
chr7	34434001	34436000	4183	121.036	0.93845	1
chr7	34436001	34438000	2849	106.59	0.964609	1
chr7	34438001	34440000	571	41.2881	1	1
chr7	34440001	34442000	528	35.1927	1	1
chr7	34442001	34444000	386	32.174	1	1
chr7	34444001	34446000	1756	77.0674	0.995852	1
chr7	34448001	34450000	3778	143.768	0.957175	1
chr7	34452001	34454000	306	26.3978	1	1
chr7	34454001	34456000	1928	81.9956	0.99356	1
chr7	34456001	34458000	7352	184.324	0.792784	1
chr7	34458001	34460000	2275	91.879	0.986329	1
chr7	34476001	34478000	1620	74.8235	0.998942	1
chr7	34480001	34482000	1201	59.9661	1	1
chr7	34486001	34488000	20	4.71537	1	1
chr7	34500001	34502000	1972	91.3573	1	1
chr7	34522001	34524000	1102	56.5201	1	1
chr7	34532001	34534000	1750	72.7164	1	1
chr7	34544001	34546000	365	31.3355	1	1
chr7	34548001	34550000	286	23.3006	1	1
chr7	34556001	34558000	4	1.67426	1	1
chr7	34558001	34560000	2145	96.0499	1	1
chr7	34560001	34562000	4886	151.897	0.910836	1
chr7	34570001	34572000	422	30.7923	1	1
chr7	34578001	34580000	3018	107.268	0.99997	1
chr7	34580001	34582000	42	7.56407	1	1
chr7	34582001	34584000	114	13.2291	1	1
chr7	34584001	34586000	276	24.3047	1	1
chr7	34590001	34592000	314	25.2595	1	1
chr7	34600001	34602000	4034	135.14	0.996407	1
chr7	34602001	34604000	626	38.9687	1	1
chr7	34610001	34612000	2510	101.38	1	1
chr7	34616001	34618000	918	50.2366	1	1
chr7	34618001	34620000	5196	165.839	0.988469	1
chr7	34628001	34630000	5387	147.275	0.934224	1
chr7	34636001	34638000	88	10.9213	1	1
chr7	34640001	34642000	1725	76.0403	1	1
chr7	34642001	34644000	3174	118.602	0.991894	1
chr7	34650001	34652000	5632	143.362	0.885425	1
chr7	34658001	34660000	1180	59.1663	1	1
chr7	34664001	34666000	3980	135.73	0.949787	1
chr7	34668001	34670000	20	4.58019	1	1
chr7	34670001	34672000	906	51.9915	1	1
chr7	34672001	34674000	2726	116.174	1	1
chr7	34674001	34676000	2272	93.6406	0.996583	1
chr7	34676001	34678000	12720	302.522	0.421474	1
chr7	34678001	34680000	7779	192.221	0.731932	1
chr7	34680001	34682000	4424	142.173	0.950988	1
chr7	34682001	34684000	188	17.61	1	1
chr7	34684001	34686000	1464	68.8999	1	1
chr7	34686001	34688000	8805	210.221	0.636075	1
chr7	34688001	34690000	876	55.3322	1	1
chr7	34690001	34692000	13363	284.696	0.285752	1
chr7	34692001	34694000	1522	73.8351	0.998934	1
chr7	34694001	34696000	5549	125.91	0.782163	1
chr7	34696001	34698000	2232	97.287	0.989393	1
chr7	34698001	34700000	2582	106.277	0.977721	1
chr7	34700001	34702000	2158	99.2995	0.994135	1
chr7	34702001	34704000	5912	172.434	0.823081	1
chr7	34704001	34706000	8699	206.216	0.566596	1
chr7	34706001	34708000	5336	155.117	0.842354	1
chr7	34708001	34710000	5589	161.657	0.819014	1
chr7	34710001	34712000	2680	104.191	0.957166	1
chr7	34712001	34714000	1534	70.6941	0.992566	1
chr7	34714001	34716000	6249	141.76	0.679898	1
chr7	34718001	34720000	3949	132.612	0.895692	1
chr7	34722001	34724000	5830	166.049	0.747711	1
chr7	34724001	34726000	2816	113.343	0.925281	1
chr7	34732001	34734000	1521	70.5672	0.969563	1
chr7	34740001	34742000	4547	113.76	0.763817	1
chr7	34742001	34744000	5790	129.631	0.643947	1
chr7	34744001	34746000	2788	118.243	0.884793	1
chr7	34746001	34748000	1390	74.891	0.954267	1
chr7	34748001	34750000	7	2.38928	0.992848	1
chr7	34750001	34752000	3366	119.742	0.807228	1
chr7	34754001	34756000	39	6.97564	0.987907	1
chr7	34756001	34758000	6992	174.148	0.521987	1
chr7	34760001	34762000	122	12.5843	0.98127	1
chr7	34762001	34764000	192	20.5914	0.977531	1
chr7	34764001	34766000	2362	94.2552	0.857456	1
chr7	34770001	34772000	3359	126.692	0.801481	1
chr7	34772001	34774000	2479	107.659	0.855728	1
chr7	34776001	34778000	10063	260.301	0.302844	1
chr7	34778001	34780000	5297	150.069	0.633327	1
chr7	34780001	34782000	2802	117.018	0.810148	1
chr7	34782001	34784000	1862	87.3729	0.87539	1
chr7	34784001	34786000	3266	131.039	0.777108	1
chr7	34790001	34792000	360	28.424	0.956956	1
chr7	34792001	34794000	9259	223.898	0.331114	1
chr7	34794001	34796000	13812	319.417	0.12722	1
chr7	34796001	34798000	5589	154.978	0.607945	1
chr7	34798001	34800000	1272	62.4935	0.911937	1
chr7	34802001	34804000	4672	109.391	0.676108	1
chr7	34806001	34808000	1339	67.0433	0.915135	1
chr7	34812001	34814000	50	8.46304	0.979962	1
chr7	34816001	34818000	1342	72.0237	0.932423	1
chr7	34818001	34820000	1788	78.194	0.906414	1
chr7	34828001	34830000	5280	150.303	0.723595	1
chr7	34832001	34834000	2442	96.3484	0.900529	1
chr7	34834001	34836000	1852	90.2167	0.955331	1
chr7	34836001	34838000	878	49.5227	0.983465	1
chr7	34838001	34840000	6206	152.993	0.692779	1
chr7	34846001	34848000	2673	100.303	0.967988	1
chr7	34848001	34850000	8994	232.126	0.566292	1
chr7	34850001	34852000	136	13.4007	1	1
chr7	34852001	34854000	5884	177.362	0.833542	1
chr7	34854001	34856000	6001	186.18	0.836306	1
chr7	34856001	34858000	1801	85.9875	0.998153	1
chr7	34858001	34860000	175	17.3328	1	1
chr7	34862001	34864000	3188	114.971	0.923561	1
chr7	34870001	34872000	2162	90.1042	0.987349	1
chr7	34872001	34874000	841	47.3027	1	1
chr7	34874001	34876000	4746	143.882	0.994176	1
chr7	34876001	34878000	4640	130.971	0.991402	1
chr7	34880001	34882000	1448	68.1525	1	1
chr7	34882001	34884000	2954	96.9518	1	1
chr7	34886001	34888000	3114	125.557	1	1
chr7	34888001	34890000	5450	183.471	0.95929	1
chr7	34890001	34892000	4466	158.893	0.999692	1
chr7	34892001	34894000	1211	60.6877	1	1
chr7	34896001	34898000	1124	57.8595	1	1
chr7	34898001	34900000	506	34.3349	1	1
chr7	34900001	34902000	4360	141.049	0.981064	1
chr7	34902001	34904000	13888	292.902	0.794155	1
chr7	34910001	34912000	2979	86.2182	1	1
chr7	34912001	34914000	5652	154.965	1	1
chr7	34916001	34918000	1535	71.0732	1	1
chr7	34918001	34920000	2836	109.99	1	1
chr7	34920001	34922000	4662	163.58	1	1
chr7	34924001	34926000	3533	130.61	1	1
chr7	34928001	34930000	9268	242.149	1	1
chr7	34930001	34932000	11660	240.891	0.991827	1
chr7	34932001	34934000	642	40.1858	1	1
chr7	34934001	34936000	11752	291.74	0.672826	1
chr7	34936001	34938000	5418	179.877	1	1
chr7	34938001	34940000	4950	161.649	1	1
chr7	34940001	34942000	14176	343.167	0.716047	1
chr7	34942001	34944000	2	1.23231	1	1
chr7	34946001	34948000	1486	77.98	1	1
chr7	34950001	34952000	4486	160.133	1	1
chr7	34952001	34954000	10228	268.513	0.941095	1
chr7	34954001	34956000	3257	122.457	1	1
chr7	34956001	34958000	107	12.957	1	1
chr7	34958001	34960000	15695	300.889	0.997667	1
chr7	34960001	34962000	8973	250.361	1	1
chr7	34962001	34964000	7049	184.412	1	1
chr7	34964001	34966000	1390	69.168	1	1
chr7	34966001	34968000	7735	230.298	1	1
chr7	34970001	34972000	16104	311.576	1	1
chr7	34972001	34974000	8508	211.389	1	1
chr7	34974001	34976000	4262	140.486	1	1
chr7	34976001	34978000	1952	93.2264	1	1
chr7	34978001	34980000	6888	177.425	1	1
chr7	34980001	34982000	4058	107.6	1	1
chr7	34982001	34984000	1454	72.6421	1	1
chr7	34986001	34988000	5458	177.4	1	1
chr7	34988001	34990000	864	51.9666	1	1
chr7	34990001	34992000	16518	286.029	1	1
chr7	34992001	34994000	748	36.353	1	1
chr7	34994001	34996000	14950	258.066	1	1
chr7	34996001	34998000	4742	144.107	1	1
chr7	34998001	35000000	1818	79.6331	1	1
chr7	35002001	35004000	15641	365.46	1	1
chr7	35004001	35006000	1861	85.1817	1	1
chr7	35006001	35008000	3756	143.704	1	1
chr7	35008001	35010000	4624	112.13	1	1
chr7	35010001	35012000	12604	241.381	1	1
chr7	35014001	35016000	26218	501.36	0.917792	1
chr7	35016001	35018000	33616	579.166	0.772884	1
chr7	35018001	35020000	13112	312.164	1	1
chr7	35020001	35022000	11326	246.459	1	1
chr7	35022001	35024000	3764	140.138	1	1
chr7	35026001	35028000	18882	364.496	1	1
chr7	35028001	35030000	3642	123.942	1	1
chr7	35030001	35032000	48352	711.427	0.108759	1
chr7	35032001	35034000	34287	539.171	0.767011	1
chr7	35036001	35038000	37190	607.194	0.817396	1
chr7	35040001	35042000	9411	230.555	1	1
chr7	35046001	35048000	27122	516.745	0.913702	1
chr7	35048001	35050000	45510	723.969	0.0569978	1
chr7	35054001	35056000	41974	617.179	0.372683	1
chr7	35056001	35058000	27544	514.531	0.992205	1
chr7	35058001	35060000	41555	597.424	0.259302	1
chr7	35062001	35064000	28650	524.074	0.997294	1
chr7	35072001	35074000	20987	402.348	1	1
chr7	35074001	35076000	36526	569.107	0.79128	1
chr7	35076001	35078000	10837	286.117	1	1
chr7	35080001	35082000	13244	307.011	1	1
chr7	35082001	35084000	25482	471.715	1	1
chr7	35084001	35086000	26444	503.242	0.998909	1
chr7	35088001	35090000	16754	340.592	1	1
chr7	35090001	35092000	23144	364.509	0.99795	1
chr7	35092001	35094000	41032	620.743	0.572053	1
chr7	35096001	35098000	35306	574.672	0.966737	1
chr7	35098001	35100000	40916	657.176	0.576826	1
chr7	35102001	35104000	30334	562.476	0.572672	1
chr7	35104001	35106000	21497	443.708	1	1
chr7	35124001	35126000	14342	302.245	1	1
chr7	35128001	35130000	11663	278.861	1	1
chr7	35130001	35132000	26266	487.298	1	1
chr7	35132001	35134000	47491	726.132	0.0957077	1
chr7	35136001	35138000	37306	533.896	0.181056	1
chr7	35138001	35140000	42334	663.067	0.339878	1
chr7	35140001	35142000	37168	624.935	0.550559	1
chr7	35144001	35146000	11248	280.153	1	1
chr7	35146001	35148000	20017	357.101	1	1
chr7	35150001	35152000	35172	590.265	0.768941	1
chr7	35152001	35154000	31028	529.476	0.960521	1
chr7	35154001	35156000	4135	153.119	1	1
chr7	35156001	35158000	5753	180.943	1	1
chr7	35160001	35162000	18692	411.301	0.906476	1
chr7	35162001	35164000	19284	404.066	1	1
chr7	35164001	35166000	26028	485.587	1	1
chr7	35166001	35168000	17214	371.568	1	1
chr7	35168001	35170000	11160	280.263	1	1
chr7	35170001	35172000	43881	682.981	0.0968279	1
chr7	35172001	35174000	42326	659.848	0.143883	1
chr7	35174001	35176000	20619	397.707	1	1
chr7	35178001	35180000	15354	359.878	1	1
chr7	35180001	35182000	27799	510.058	0.947316	1
chr7	35182001	35184000	31512	501.667	0.427251	1
chr7	35184001	35186000	5788	131.325	1	1
chr7	35186001	35188000	17916	321.702	0.99236	1
chr7	35188001	35190000	4267	156.315	1	1
chr7	35190001	35192000	21832	388.091	0.920539	1
chr7	35192001	35194000	4068	134.373	1	1
chr7	35194001	35196000	5712	183.056	1	1
chr7	35196001	35198000	7039	143.281	1	1
chr7	35198001	35200000	1508	69.5649	1	1
chr7	35200001	35202000	3086	104.006	1	1
chr7	35202001	35204000	8092	220.557	1	1
chr7	35204001	35206000	3984	147.762	1	1
chr7	35206001	35208000	7049	162.427	1	1
chr7	35208001	35210000	14158	305.727	1	1
chr7	35210001	35212000	158	15.8829	1	1
chr7	35216001	35218000	3304	95.7664	1	1
chr7	35218001	35220000	16253	367.053	0.997278	1
chr7	35220001	35222000	1822	83.375	1	1
chr7	35222001	35224000	8540	245.537	1	1
chr7	35224001	35226000	8875	252.452	1	1
chr7	35226001	35228000	11006	220.641	1	1
chr7	35228001	35230000	2728	113.345	1	1
chr7	35230001	35232000	6546	189.299	1	1
chr7	35232001	35234000	4300	139.408	1	1
chr7	35234001	35236000	13260	253.778	0.972938	1
chr7	35236001	35238000	4564	148.498	1	1
chr7	35240001	35242000	6412	200.724	1	1
chr7	35242001	35244000	2634	108.22	1	1
chr7	35244001	35246000	134	12.6818	1	1
chr7	35246001	35248000	13070	293.573	1	1
chr7	35248001	35250000	2734	101.917	1	1
chr7	35250001	35252000	3244	108.074	1	1
chr7	35252001	35254000	1214	63.7557	1	1
chr7	35254001	35256000	10150	266.019	1	1
chr7	35256001	35258000	12750	296.457	1	1
chr7	35258001	35260000	7666	227.314	0.980296	1
chr7	35260001	35262000	876	53.4479	1	1
chr7	35262001	35264000	7332	183.517	1	1
chr7	35264001	35266000	16527	352.443	0.862158	1
chr7	35266001	35268000	3653	125.827	1	1
chr7	35268001	35270000	7276	205.03	1	1
chr7	35270001	35272000	1072	55.533	1	1
chr7	35272001	35274000	538	37.654	1	1
chr7	35276001	35278000	7181	165	1	1
chr7	35278001	35280000	250	21.4008	1	1
chr7	35280001	35282000	2234	94.9501	1	1
chr7	35284001	35286000	170	17.058	1	1
chr7	35288001	35290000	430	33.4622	1	1
chr7	35290001	35292000	5354	116.522	1	1
chr7	35292001	35294000	2010	95.3552	1	1
chr7	35294001	35296000	2852	105.293	1	1
chr7	35296001	35298000	3930	141.78	1	1
chr7	35304001	35306000	7256	144.959	0.93912	1
chr7	35306001	35308000	5954	172.425	1	1
chr7	35312001	35314000	2944	116.673	0.999963	1
chr7	35314001	35316000	1207	66.8848	1	1
chr7	35316001	35318000	2136	67.8632	1	1
chr7	35326001	35328000	788	50.2463	0.997592	1
chr7	35328001	35330000	104	13.2111	1	1
chr7	35332001	35334000	1878	81.1227	0.951882	1
chr7	35338001	35340000	20	4.66415	0.997729	1
chr7	35340001	35342000	6662	182.382	0.805925	1
chr7	35344001	35346000	1815	89.2912	0.947451	1
chr7	35348001	35350000	6892	204.708	0.443012	1
chr7	35356001	35358000	1026	54.2454	0.93638	1
chr7	35360001	35362000	4881	115.756	0.793752	1
chr7	35368001	35370000	4418	142.668	0.593278	1
chr7	35370001	35372000	9439	204.966	0.375879	1
chr7	35372001	35374000	883	53.8131	0.919889	1
chr7	35398001	35400000	147	15.3615	0.926519	1
chr7	35400001	35402000	3486	123.594	0.718354	1
chr7	35402001	35404000	1635	78.5176	0.811393	1
chr7	35410001	35412000	3433	111.623	0.707589	1
chr7	35424001	35426000	48	7.54663	0.913067	1
chr7	35426001	35428000	953	51.598	0.850915	1
chr7	35434001	35436000	380	28.3201	0.894746	1
chr7	35436001	35438000	737	43.3634	0.871754	1
chr7	35464001	35466000	858	51.1804	0.902339	1
chr7	35466001	35468000	914	49.8127	0.90214	1
chr7	35478001	35480000	2172	96.7232	0.857699	1
chr7	35484001	35486000	24	4.70555	0.973336	1
chr7	35490001	35492000	2166	88.9654	0.874687	1
chr7	35492001	35494000	1549	71.4175	0.919228	1
chr7	35498001	35500000	1447	67.8138	0.937598	1
chr7	35506001	35508000	3626	125.659	0.834073	1
chr7	35508001	35510000	876	48.4512	0.977549	1
chr7	35512001	35514000	3244	115.833	0.857849	1
chr7	35516001	35518000	609	38.112	0.992158	1
chr7	35520001	35522000	925	50.2265	0.989257	1
chr7	35526001	35528000	156	15.6596	0.996734	1
chr7	35534001	35536000	1254	61.8093	0.993614	1
chr7	35554001	35556000	1274	70.1123	0.996173	1
chr7	35556001	35558000	788	45.1773	0.999987	1
chr7	35560001	35562000	2280	94.5577	0.976253	1
chr7	35582001	35584000	2174	94.4732	0.990952	1
chr7	35590001	35592000	4	1.50908	1	1
chr7	35602001	35604000	800	45.6495	1	1
chr7	35624001	35626000	3234	126.016	0.993194	1
chr7	35644001	35646000	4432	104.228	0.888445	1
chr7	35652001	35654000	72	10.8316	1	1
chr7	35714001	35716000	7286	221.469	0.798938	1
chr7	35734001	35736000	1284	67.8096	1	1
chr7	35742001	35744000	888	49.2769	1	1
chr7	35786001	35788000	4410	159.42	0.965546	1
chr7	36092001	36094000	3	1.37651	1	1
chr7	36666001	36668000	76	9.83482	1	1
chr7	38104001	38106000	432	34.2033	1	1
chr7	38126001	38128000	2072	92.984	0.989583	1
chr7	38194001	38196000	24	4.76698	1	1
chr7	41196001	41198000	1712	75.7996	0.987713	1
chr7	43632001	43634000	1794	77.883	0.97234	1
chr7	45116001	45118000	484	30.4845	1	1
chr7	52240001	52242000	54	7.50233	1	1
chr7	55982001	55984000	14	3.76378	1	1
chr7	61696001	61698000	964	54.6374	0.999828	1
chr7	63950001	63952000	2474	109.347	0.976631	1
chr7	66698001	66700000	2	1.23231	1	1
chr7	68004001	68006000	183	16.7945	1	1
chr7	71396001	71398000	8	2.61453	1	1
chr7	72296001	72298000	966	51.6881	0.996873	1
chr7	73600001	73602000	6	2.16094	1	1
chr7	74440001	74442000	734	34.2327	0.997514	1
chr7	95148001	95150000	984	52.3232	0.999526	1
chr7	97320001	97322000	8	2.45364	1	1
chr7	99144001	99146000	426	25.1187	0.999998	1
chr7	103802001	103804000	281	24.8985	1	1
chr7	104410001	104412000	52	8.74091	1	1
chr7	127468001	127470000	2	1.23231	1	1
chr7	134308001	134310000	3254	128.884	0.95241	1
chr7	135572001	135574000	20	4.65825	1	1
chr7	138922001	138924000	1112	56.7169	0.997839	1
chr8	7024001	7026000	4	1.50908	1	1
chr8	53394001	53396000	52	7.54626	1	1
chr8	64020001	64022000	232	17.7696	1	1
chr8	74902001	74904000	38	7.21748	1	1
chr8	77386001	77388000	48	7.81023	1	1
chr8	84304001	84306000	72	9.66768	1	1
chr8	84636001	84638000	336	23.4985	1	1
chr8	88542001	88544000	28	5.12421	1	1
chr8	103244001	103246000	90	11.1611	1	1
chr8	108804001	108806000	1622	76.3462	0.85531	1
chr8	110996001	110998000	10	2.88219	1	1
chr8	117906001	117908000	150	14.0686	1	1
chr8	121316001	121318000	40	7.26351	1	1
chr9	3022001	3024000	2	1.07083	1	1
chr9	24776001	24778000	64	9.456	1	1
chr9	35304001	35306000	8	2.5459	1	1
chr9	42284001	42286000	1588	63.2743	0.706835	1
chr9	45230001	45232000	11	2.99188	1	1
chr9	56190001	56192000	528	33.1294	0.99779	1
chr9	61430001	61432000	62	8.99401	1	1
chr9	69444001	69446000	178	14.7096	1	1
chr9	80744001	80746000	242	18.4955	1	1
chr9	96330001	96332000	68	8.733	1	1
chr9	98426001	98428000	1386	61.349	0.819461	1
chr9	120272001	120274000	9	2.67796	1	1
chr10	6100001	6102000	9	2.82899	1	1
chr10	43192001	43194000	26	5.43435	1	1
chr10	44072001	44074000	8	2.42821	1	1
chr10	59374001	59376000	12	3.12682	1	1
chr10	62086001	62088000	31	5.66301	1	1
chr10	72082001	72084000	7	2.3312	1	1
chr10	74964001	74966000	14	3.85163	1	1
chr10	79826001	79828000	982	41.0274	0.908806	1
chr10	89124001	89126000	6	2.02837	1	1
chr10	111094001	111096000	6	2.05079	1	1
chr10	116672001	116674000	136	13.9488	1	1
chr10	117440001	117442000	40	7.17049	1	1
chr10	117462001	117464000	1162	45.3339	0.84768	1
chr10	117546001	117548000	189	18.3433	1	1
chr10	117554001	117556000	1362	50.2373	0.766138	1
chr10	117646001	117648000	66	9.85099	1	1
chr10	117654001	117656000	2049	85.3621	0.656944	1
chr10	117680001	117682000	291	19.6193	1	1
chr10	117706001	117708000	154	15.6554	1	1
chr10	122546001	122548000	23	4.81182	1	1
chr10	127528001	127530000	12	3.40175	1	1
chr11	43248001	43250000	5	1.90878	1	1
chr11	43250001	43252000	5	1.90878	1	1
chr11	56796001	56798000	418	24.1163	0.999598	1
chr11	59990001	59992000	48	8.30976	1	1
chr11	75048001	75050000	4	1.80683	1	1
chr11	82378001	82380000	24	4.3532	1	1
chr11	82560001	82562000	16	3.85757	1	1
chr11	101820001	101822000	32	5.36144	1	1
chr11	102270001	102272000	716	38.6414	0.979256	1
chr11	113368001	113370000	332	27.7302	1	1
chr11	114772001	114774000	22	4.19197	1	1
chr11	121174001	121176000	13	3.51009	1	1
chr12	38900001	38902000	301	26.3666	1	1
chr12	97944001	97946000	4	1.7227	1	1
chr12	98312001	98314000	402	26.0597	0.999984	1
chr12	116642001	116644000	16	3.89851	1	1
chr13	47720001	47722000	3252	101.41	0.115095	1
chr13	47726001	47728000	4	1.67426	1	1
chr13	52944001	52946000	14	3.33955	1	1
chr13	61014001	61016000	5	1.86215	1	1
chr13	68408001	68410000	2	1.22928	1	1
chr13	105410001	105412000	64	9.60385	1	1
chr13	105412001	105414000	65	9.64411	1	1
chr13	114734001	114736000	18	4.5063	1	1
chr13	114736001	114738000	18	4.5063	1	1
chr14	11790001	11792000	44	7.13038	1	1
chr14	19416001	19418000	16	4.00991	1	1
chr14	25740001	25742000	18	4.42273	1	1
chr14	27662001	27664000	22	5.02143	1	1
chr14	62964001	62966000	14	3.69584	1	1
chr14	63730001	63732000	18	4.42879	1	1
chr14	66072001	66074000	364	31.2712	1	1
chr14	70140001	70142000	409	28.9783	1	1
chr14	76198001	76200000	5	1.93345	1	1
chr14	78020001	78022000	4	1.49521	1	1
chr15	23132001	23134000	26	5.61787	1	1
chr15	43444001	43446000	1752	84.7919	0.876744	1
chr15	43446001	43448000	1752	84.7919	0.876744	1
chr15	55044001	55046000	318	23.1887	1	1
chr15	74426001	74428000	3745	125.139	0.116439	1
chr15	76266001	76268000	8	2.56752	1	1
chr15	76268001	76270000	8	2.56752	1	1
chr15	81234001	81236000	348	29.22	1	1
chr15	96726001	96728000	2	1.23231	1	1
chr15	100204001	100206000	452	25.6848	0.998708	1
chr15	100206001	100208000	460	25.9582	0.99841	1
chr16	7020001	7022000	8	2.72563	1	1
chr16	12104001	12106000	689	36.0056	0.979545	1
chr16	12106001	12108000	678	35.4656	0.98068	1
chr16	13230001	13232000	212	21.6795	1	1
chr16	35364001	35366000	612	33.9894	0.989418	1
chr16	40538001	40540000	2	1.07083	1	1
chr16	58268001	58270000	6	2.18349	1	1
chr16	62860001	62862000	3	1.37651	1	1
chr16	84170001	84172000	176	14.8908	1	1
chr16	90922001	90924000	507	33.4472	0.99925	1
chr17	24866001	24868000	40	5.96228	1	1
chr17	24868001	24870000	40	5.96228	1	1
chr17	24990001	24992000	134	15.6498	1	1
chr17	25016001	25018000	76	8.72722	1	1
chr17	27436001	27438000	26	5.29849	1	1
chr17	31382001	31384000	4	1.65668	1	1
chr17	39844001	39846000	42	7.5307	1	1
chr17	56756001	56758000	10	2.79219	1	1
chr17	61124001	61126000	19	3.85582	1	1
chr17	88602001	88604000	380	24.8328	1	1
chr17	88604001	88606000	380	24.8328	1	1
chr17	89454001	89456000	442	26.8002	0.99929	1
chr18	21088001	21090000	812	41.3331	0.962477	1
chr18	49366001	49368000	31	6.30334	1	1
chr18	54848001	54850000	482	26.7177	0.997404	1
chr18	58170001	58172000	8	2.37229	1	1
chr18	80820001	80822000	3526	137.892	0.284444	1
chr18	86710001	86712000	62	8.06938	1	1
chr19	25338001	25340000	22	5.04436	1	1
chr19	28590001	28592000	44	7.38354	1	1
chr19	30938001	30940000	724	34.744	0.971019	1
chr19	30940001	30942000	724	34.744	0.971019	1
chr19	47384001	47386000	282	22.2915	1	1
chr19	48200001	48202000	45	8.02593	1	1
chr19	51990001	51992000	2118	94.3225	0.745106	1
chr19	53954001	53956000	135	14.1646	1	1
chr19	58158001	58160000	120	14.9384	1	1

## Sheet: SISs (q-value ≤ 0.05)
Cell	Chromosome	Start	End	nReads	RPMs	P-value	q-value
3T3-L1-PRE	chr7	35108001	35110000	188273	2922.53	0	0
	chr7	35110001	35112000	183942	2772.89	0	0
	chr7	35126001	35128000	140234	2173.93	4.15379e-182	2.36766e-179
	chr7	35122001	35124000	142976	2345.49	5.32192e-174	2.27512e-171
	chr7	35100001	35102000	140880	2260.13	1.23254e-168	4.21529e-166
	chr7	35120001	35122000	137868	2308.68	1.88335e-159	5.36755e-157
	chr7	35068001	35070000	105230	1754.01	4.54566e-82	1.11044e-79
	chr7	35118001	35120000	101040	1766.9	3.9168e-70	8.37215e-68
	chr7	35134001	35136000	95635	1628.09	1.97867e-65	3.75948e-63
	chr7	35060001	35062000	98008	1698.67	3.14363e-64	5.37561e-62
	chr7	35086001	35088000	86511	1467.75	1.53687e-51	2.38913e-49
	chr7	35106001	35108000	84320	1472.65	2.61311e-44	3.72368e-42
	chr7	35042001	35044000	84410	1492.36	1.48446e-43	1.95264e-41
	chr7	35024001	35026000	76946	1448.54	6.79376e-35	8.2981e-33
	chr7	35078001	35080000	72090	1259.26	1.5776e-31	1.79846e-29
	chr7	35066001	35068000	72742	1279.49	5.12311e-31	5.47532e-29
	chr7	35058001	35060000	68563	1206.59	1.32872e-27	1.33653e-25
	chr7	35036001	35038000	70498	1268.53	5.41245e-27	5.14183e-25
	chr7	35132001	35134000	66722	1202.7	3.40925e-24	3.06833e-22
	chr7	35148001	35150000	62590	1125.83	4.57669e-22	3.91307e-20
	chr7	35092001	35094000	66352	1203.94	5.3785e-22	4.37964e-20
	chr7	35038001	35040000	65646	1195.5	1.09424e-21	8.5052e-20
	chr7	35098001	35100000	66829	1228.94	4.17878e-21	3.10683e-19
	chr7	35094001	35096000	64968	1191.94	6.94266e-20	4.94665e-18
	chr7	35030001	35032000	63815	1211.66	2.9274e-18	1.92533e-16
	chr7	35176001	35178000	54370	972.707	2.88537e-18	1.92533e-16
	chr7	35048001	35050000	58876	1085.61	1.0322e-15	6.53729e-14
	chr7	35158001	35160000	54868	1004.74	1.07058e-15	6.53817e-14
	chr7	35140001	35142000	57387	1080.38	3.33523e-14	1.96664e-12
	chr7	35074001	35076000	59110	1138.82	1.23443e-12	7.03625e-11
	chr7	35070001	35072000	53946	1002.36	2.26304e-12	1.24832e-10
	chr7	35146001	35148000	48131	883.893	5.74311e-12	3.06898e-10
	chr7	35172001	35174000	52331	1017.94	3.76328e-11	1.95007e-09
	chr7	35102001	35104000	50407	939.397	5.67806e-11	2.85573e-09
	chr7	35160001	35162000	51156	984.012	2.70411e-10	1.32115e-08
	chr7	35034001	35036000	52626	1004.2	3.53657e-10	1.67987e-08
	chr7	35138001	35140000	50318	958.177	9.08776e-10	4.20002e-08
	chr7	35170001	35172000	44792	846.841	8.01817e-09	3.60818e-07
	chr7	35064001	35066000	50904	975.072	9.09761e-09	3.98895e-07
	chr7	35152001	35154000	45486	867.184	3.62727e-08	1.55066e-06
	chr7	35150001	35152000	45959	884.502	1.0067e-07	4.19866e-06
	chr7	35130001	35132000	46886	903.086	1.36985e-07	5.57724e-06
	chr7	35050001	35052000	49156	961.553	4.42207e-07	1.75854e-05
	chr7	35018001	35020000	43236	824.677	6.88615e-07	2.67621e-05
	chr7	35032001	35034000	48352	974.253	1.7377e-06	6.60326e-05
	chr7	35062001	35064000	45534	881.122	1.91094e-06	7.10372e-05
	chr7	35166001	35168000	38018	728.381	5.31918e-06	0.000193528
	chr7	35136001	35138000	43868	856.923	5.55937e-06	0.000198052
	chr7	35182001	35184000	43198	870.806	6.15259e-06	0.000214713
	chr7	35072001	35074000	45123	880.696	8.22721e-06	0.000281371
	chr7	35164001	35166000	42422	835.235	9.48859e-06	0.000318147
	chr7	35082001	35084000	39468	758.107	1.23779e-05	0.000407043
	chr7	35084001	35086000	37710	718.022	1.34068e-05	0.000432557
	chr7	35178001	35180000	42280	887.607	1.58185e-05	0.000500918
	chr7	35128001	35130000	36802	702.93	1.80284e-05	0.000560521
	chr7	35016001	35018000	41113	799.3	2.67418e-05	0.000816581
	chr7	35056001	35058000	40336	806.095	0.000913821	0.0274146
3T3-L1-AD	chr7	35110001	35112000	239122	1972.34	2.66771e-149	1.84339e-146
	chr7	35108001	35110000	225530	1920.78	1.40997e-128	4.87144e-126
	chr7	35118001	35120000	151528	1552.81	1.79065e-51	4.12446e-49
	chr7	35100001	35102000	127164	1321.23	4.22355e-31	7.29618e-29
	chr7	35060001	35062000	100756	1097.69	1.25982e-17	1.74107e-15
	chr7	35126001	35128000	94373	1061.56	3.83225e-15	4.41348e-13
	chr7	35042001	35044000	95189	1110.88	4.38381e-14	4.32744e-12
	chr7	35068001	35070000	90537	1043.64	3.26327e-12	2.81865e-10
	chr7	35038001	35040000	85445	970.576	5.16691e-12	3.96704e-10
	chr7	35106001	35108000	84340	963.941	2.40583e-11	1.66243e-09
	chr7	35122001	35124000	85852	1024.28	9.75372e-11	6.12711e-09
	chr7	35120001	35122000	76814	980.271	1.39061e-07	8.00762e-06
	chr7	35066001	35068000	71004	849.322	6.435e-07	3.42045e-05
	chr7	35044001	35046000	66186	778.993	7.79183e-07	3.84582e-05
	chr7	35086001	35088000	74374	919.362	1.19144e-06	5.48855e-05
	chr7	35024001	35026000	64236	866.927	0.000147933	0.00638886
	chr7	35034001	35036000	53020	661.411	0.000595502	0.0242054
	chr7	35158001	35160000	43034	504.423	0.000668459	0.0256614
	chr7	35070001	35072000	62964	834.44	0.00108167	0.0393387
	chr7	35078001	35080000	59559	767.761	0.0011652	0.0402576
