# Supplementary material for: An intronic enhancer of Cebpa regulates adipocyte differentiation and adipose tissue development via long‐range loop formation
Source: Cell Prolif. 2023 Oct 31;57(3):e13552. doi: 10.1111/cpr.13552 (PMC10905358; doi:10.1111/cpr.13552)
Supplement: Supplementary file 16 — TABLE S11. Differential analysis of interaction sites between 3T3‐L1‐AD and 3T3‐L1‐PRE. [file CPR-57-e13552-s012.xlsx]

## Sheet: Table S11
Supplementary Table 11. Differential analysis of interaction sites between 3T3-L1-AD and 3T3-L1-PRE
Chromosome	Start	End	BaseMean	Log2FoldChange	lfcSE	Stat	P-value	q-value
chr18	42526001	42528000	9070.95	17.3799	2.17197	8.00189	1.22529e-15	1.79437e-12
chr18	42524001	42526000	8939.14	17.3587	2.17735	7.97242	1.55592e-15	1.79437e-12
chr7	19110001	19112000	6036.93	16.7924	2.651	6.33437	2.38321e-10	4.51709e-08
chr18	85590001	85592000	5716	16.7136	2.47266	6.75936	1.38599e-11	5.6918e-09
chr7	35798001	35800000	5112.33	16.5526	2.44479	6.77056	1.28283e-11	5.6918e-09
chr7	132606001	132608000	4960.57	16.5091	2.08176	7.93038	2.1847e-15	1.79437e-12
chr7	96770001	96772000	4421.09	16.343	2.45151	6.66651	2.61955e-11	9.22083e-09
chr8	103540001	103542000	4087.75	16.2299	2.51276	6.45899	1.05403e-10	2.59713e-08
chr7	106998001	107000000	3834.62	16.1377	2.4578	6.56591	5.1715e-11	1.41584e-08
chr7	122298001	122300000	3512.6	16.0111	2.31721	6.90968	4.85763e-12	2.9923e-09
chr2	121348001	121350000	3130.15	15.8448	2.63834	6.0056	1.90626e-09	1.80655e-07
chr7	45576001	45578000	3093.56	15.8279	2.5307	6.25434	3.99211e-10	5.93467e-08
chr5	135792001	135794000	3090.07	15.8262	2.57889	6.13682	8.41877e-10	9.87802e-08
chr7	45574001	45576000	3083.68	15.8232	2.53156	6.25038	4.09454e-10	5.93467e-08
chr19	34700001	34702000	3078.08	15.8206	2.60503	6.0731	1.25465e-09	1.28992e-07
chr7	82628001	82630000	3048.62	15.8067	2.9353	5.38504	7.24299e-08	1.47494e-06
chr7	37510001	37512000	3031.06	15.7984	2.5429	6.21275	5.2066e-10	7.12726e-08
chr7	58708001	58710000	3019.23	15.7927	2.99867	5.26658	1.3899e-07	2.12715e-06
chr4	143210001	143212000	3003.31	15.7851	3.06252	5.15428	2.54614e-07	3.26754e-06
chr7	29408001	29410000	2948.97	15.7588	2.7128	5.80904	6.28321e-09	5.33856e-07
chr7	27358001	27360000	2907.11	15.7382	2.59155	6.07287	1.25642e-09	1.28992e-07
chr7	107900001	107902000	2749.06	15.6575	3.17971	4.92418	8.47154e-07	6.69034e-06
chr7	46416001	46418000	2688.54	15.6254	2.49349	6.26649	3.69278e-10	5.93467e-08
chr7	25736001	25738000	2604.83	15.5798	2.36234	6.59508	4.25028e-11	1.30909e-08
chr18	80820001	80822000	2365	15.4404	2.43001	6.35406	2.09705e-10	4.30593e-08
chr5	19200001	19202000	2352.63	15.4329	2.41221	6.39781	1.57619e-10	3.53067e-08
chr5	104058001	104060000	2281.95	15.3889	2.44903	6.28366	3.30691e-10	5.82016e-08
chr9	41342001	41344000	2268.73	15.3805	2.68018	5.73859	9.54673e-09	6.76477e-07
chr13	47720001	47722000	2108.54	15.2748	2.73999	5.57477	2.4785e-08	9.32175e-07
chr2	77930001	77932000	2103.97	15.2716	3.3282	4.58855	4.46325e-06	1.85728e-05
chr7	34090001	34092000	2092.08	15.2635	2.46055	6.2033	5.52911e-10	7.17038e-08
chr4	50142001	50144000	2088.55	15.2611	2.88478	5.2902	1.22183e-07	1.92987e-06
chr2	135918001	135920000	2050.53	15.2346	2.8678	5.31227	1.08267e-07	1.75194e-06
chr2	135916001	135918000	2050.53	15.2346	2.8678	5.31227	1.08267e-07	1.75194e-06
chr7	44412001	44414000	1986.47	15.1888	2.75914	5.5049	3.69375e-08	1.00015e-06
chr7	30360001	30362000	1955.47	15.1661	2.47093	6.1378	8.36697e-10	9.87802e-08
chr7	46110001	46112000	1954.99	15.1658	2.48269	6.10859	1.00514e-09	1.12575e-07
chr8	105324001	105326000	1914.14	15.1352	2.98945	5.06288	4.12962e-07	4.29341e-06
chr7	19884001	19886000	1894.47	15.1204	2.49588	6.05815	1.37698e-09	1.35715e-07
chr3	50218001	50220000	1847.62	15.0842	2.95091	5.11172	3.19247e-07	3.78185e-06
chr7	25706001	25708000	1788.8	15.0375	3.13063	4.80336	1.56026e-06	9.72754e-06
chr7	14422001	14424000	1705.01	14.9684	2.54684	5.87723	4.17192e-09	3.67129e-07
chr7	93868001	93870000	1704.3	14.9677	2.81552	5.31615	1.05985e-07	1.75194e-06
chr7	63950001	63952000	1664.39	14.9336	2.58817	5.76993	7.93058e-09	5.9215e-07
chr7	19722001	19724000	1619.22	14.8939	2.72472	5.4662	4.59782e-08	1.14171e-06
chr7	19540001	19542000	1589.77	14.8673	3.20334	4.6412	3.46387e-06	1.61341e-05
chr7	70144001	70146000	1550.99	14.8318	2.74257	5.40799	6.37378e-08	1.41334e-06
chr7	112568001	112570000	1508.5	14.7917	2.77216	5.3358	9.5125e-08	1.66233e-06
chr7	107786001	107788000	1476.25	14.7605	2.77419	5.32066	1.03393e-07	1.74742e-06
chr17	46536001	46538000	1469.63	14.754	2.61965	5.63207	1.78057e-08	8.69676e-07
chr7	91696001	91698000	1457.67	14.7422	2.65721	5.54801	2.88941e-08	9.44837e-07
chr2	69724001	69726000	1416.59	14.701	2.95065	4.98228	6.28382e-07	5.63031e-06
chr9	91308001	91310000	1413.57	14.6979	2.53561	5.7966	6.76725e-09	5.5394e-07
chr10	14270001	14272000	1404.57	14.6887	2.53852	5.78633	7.19403e-09	5.5394e-07
chr19	51990001	51992000	1398.51	14.6825	2.53586	5.78994	7.04097e-09	5.5394e-07
chr7	49382001	49384000	1394	14.6778	2.74025	5.35637	8.49086e-08	1.54445e-06
chr7	41664001	41666000	1328.87	14.6088	2.72226	5.36641	8.03214e-08	1.53124e-06
chr7	83200001	83202000	1325.31	14.6049	2.65262	5.50585	3.67396e-08	1.00015e-06
chr7	38028001	38030000	1318.55	14.5976	2.54424	5.73749	9.60904e-09	6.76477e-07
chr7	34072001	34074000	1316.11	14.5949	2.66065	5.48544	4.12443e-08	1.08022e-06
chr7	104496001	104498000	1313.42	14.5919	2.86271	5.09723	3.44652e-07	3.93159e-06
chr5	82206001	82208000	1243.11	14.5126	2.62843	5.52139	3.36337e-08	9.9664e-07
chr6	114428001	114430000	1231.18	14.4986	2.65505	5.46077	4.74065e-08	1.14171e-06
chr7	24906001	24908000	1211.65	14.4755	2.72204	5.31791	1.04967e-07	1.75194e-06
chr7	142476001	142478000	1205.88	14.4687	2.55535	5.66211	1.49521e-08	8.3732e-07
chr15	43446001	43448000	1160.62	14.4135	2.5389	5.67706	1.3703e-08	8.22745e-07
chr15	43444001	43446000	1160.62	14.4135	2.5389	5.67706	1.3703e-08	8.22745e-07
chr7	16862001	16864000	1147.13	14.3965	3.3436	4.30571	1.66454e-05	4.75907e-05
chr7	35636001	35638000	1125.75	14.3695	2.6198	5.48496	4.13557e-08	1.08022e-06
chr7	63650001	63652000	1120.35	14.3625	2.55548	5.62029	1.90632e-08	8.86258e-07
chr7	109786001	109788000	1115.23	14.3559	2.88247	4.98042	6.34474e-07	5.66429e-06
chr1	171120001	171122000	1098.56	14.3342	2.67712	5.35433	8.58726e-08	1.54445e-06
chr7	82042001	82044000	1092.72	14.3265	2.68076	5.34419	9.08241e-08	1.61e-06
chr7	40176001	40178000	1077.96	14.3069	2.77373	5.15799	2.4961e-07	3.24559e-06
chr7	46156001	46158000	1069.46	14.2955	2.706	5.28288	1.27167e-07	1.99579e-06
chr8	108804001	108806000	1064.63	14.2889	2.58334	5.53119	3.18062e-08	9.79632e-07
chr19	46270001	46272000	1059.45	14.2819	2.77572	5.14528	2.67119e-07	3.33623e-06
chr2	120170001	120172000	1051.79	14.2714	2.74299	5.20288	1.96222e-07	2.82223e-06
chr7	110324001	110326000	1033.09	14.2456	2.55431	5.57708	2.44592e-08	9.32175e-07
chr7	4972001	4974000	1031.41	14.2432	2.69807	5.27903	1.29868e-07	2.01254e-06
chr9	42284001	42286000	1028.46	14.2391	2.88289	4.93916	7.84606e-07	6.46201e-06
chr6	141966001	141968000	1027.49	14.2377	2.63404	5.40527	6.47122e-08	1.41334e-06
chr7	30286001	30288000	1013.4	14.2178	2.89549	4.91032	9.09301e-07	6.89118e-06
chr16	41504001	41506000	1005.5	14.2065	3.01011	4.71959	2.36324e-06	1.26313e-05
chr4	139022001	139024000	992.337	14.1875	2.64355	5.36684	8.01296e-08	1.53124e-06
chr7	35634001	35636000	986.411	14.1788	2.75606	5.1446	2.6809e-07	3.33623e-06
chr5	116550001	116552000	984.716	14.1764	2.65051	5.34855	8.86616e-08	1.58306e-06
chr7	27636001	27638000	883.026	14.0191	2.83954	4.93711	7.92902e-07	6.46924e-06
chr10	68118001	68120000	882.257	14.0179	2.56675	5.46132	4.72609e-08	1.14171e-06
chr2	125116001	125118000	848.521	13.9616	2.68857	5.19295	2.0699e-07	2.89786e-06
chr7	18944001	18946000	846.571	13.9582	3.07814	4.53464	5.77023e-06	2.21807e-05
chr7	39966001	39968000	834.403	13.9374	2.78888	4.99749	5.80808e-07	5.33996e-06
chr7	81076001	81078000	825.512	13.922	2.58203	5.39186	6.97315e-08	1.43182e-06
chr7	61654001	61656000	822.794	13.9172	2.52626	5.50902	3.60835e-08	1.00015e-06
chr6	97712001	97714000	812.403	13.8988	2.89097	4.80766	1.52706e-06	9.6232e-06
chr7	30614001	30616000	807.399	13.89	2.48528	5.5889	2.28511e-08	9.12141e-07
chr3	14194001	14196000	806.435	13.8882	2.52169	5.50751	3.63944e-08	1.00015e-06
chr7	27494001	27496000	806.33	13.888	3.22023	4.31273	1.61248e-05	4.68533e-05
chr19	3810001	3812000	800.868	13.8782	2.58533	5.36807	7.95817e-08	1.53124e-06
chr7	46600001	46602000	793.626	13.8651	2.66917	5.19453	2.05236e-07	2.88973e-06
chr7	38180001	38182000	771.564	13.8244	2.60446	5.30799	1.10841e-07	1.76201e-06
chr11	5550001	5552000	751.22	13.7859	2.67294	5.15758	2.50166e-07	3.24559e-06
chr7	117926001	117928000	746.245	13.7763	2.57177	5.35675	8.47317e-08	1.54445e-06
chr18	41538001	41540000	742.505	13.7691	2.47732	5.55804	2.72815e-08	9.44837e-07
chr14	30072001	30074000	728.395	13.7414	2.56492	5.35743	8.4413e-08	1.54445e-06
chr6	91866001	91868000	727.755	13.7401	2.48937	5.51951	3.39943e-08	9.9664e-07
chr7	30648001	30650000	723.289	13.7312	2.58532	5.31123	1.08886e-07	1.75194e-06
chr7	87178001	87180000	704.183	13.6926	2.47797	5.52574	3.28098e-08	9.9664e-07
chr7	3688001	3690000	704.02	13.6922	3.20878	4.26711	1.98026e-05	5.39155e-05
chr16	87950001	87952000	688.087	13.6593	2.55062	5.35526	8.54336e-08	1.54445e-06
chr7	78690001	78692000	683.767	13.6502	2.50245	5.45472	4.90505e-08	1.15761e-06
chr7	114044001	114046000	679.207	13.6405	2.49168	5.47443	4.38927e-08	1.11497e-06
chr7	45206001	45208000	671.782	13.6247	2.49302	5.46512	4.62605e-08	1.14171e-06
chr7	50162001	50164000	670.536	13.622	2.445	5.57136	2.52764e-08	9.32175e-07
chr7	30640001	30642000	668.076	13.6167	2.75721	4.93856	7.86996e-07	6.46201e-06
chr7	24518001	24520000	662.852	13.6054	2.4574	5.5365	3.08572e-08	9.74037e-07
chr2	132262001	132264000	661.545	13.6025	2.63497	5.16231	2.43926e-07	3.24559e-06
chr7	61696001	61698000	656.454	13.5913	2.92981	4.63898	3.50139e-06	1.62368e-05
chr7	18278001	18280000	649.517	13.576	2.52866	5.36885	7.92387e-08	1.53124e-06
chr7	27708001	27710000	638.011	13.5502	2.49864	5.42305	5.85917e-08	1.34299e-06
chr7	19662001	19664000	634.525	13.5423	2.54353	5.32423	1.01381e-07	1.73475e-06
chr7	45428001	45430000	628.48	13.5285	2.47794	5.45958	4.77256e-08	1.14171e-06
chr8	46694001	46696000	614.331	13.4957	2.41071	5.59822	2.16559e-08	9.04409e-07
chr7	89448001	89450000	604.326	13.472	2.41026	5.58945	2.27789e-08	9.12141e-07
chr7	13450001	13452000	603.64	13.4704	2.43164	5.53962	3.03128e-08	9.70009e-07
chr7	79594001	79596000	573.302	13.3959	2.64819	5.05854	4.2249e-07	4.33756e-06
chr2	180788001	180790000	570.101	13.3879	2.48822	5.38051	7.42748e-08	1.47591e-06
chr3	83566001	83568000	556.547	13.3531	3.0054	4.44305	8.86943e-06	2.97742e-05
chr7	36268001	36270000	551.335	13.3396	2.5673	5.19595	2.03676e-07	2.88424e-06
chr7	49030001	49032000	548.227	13.3315	2.39653	5.56282	2.65449e-08	9.44837e-07
chr7	82682001	82684000	538.265	13.305	2.62041	5.07744	3.82557e-07	4.17089e-06
chr7	69146001	69148000	532.515	13.2895	2.39242	5.55484	2.7787e-08	9.44837e-07
chr12	63992001	63994000	527.439	13.2757	2.35323	5.64148	1.68599e-08	8.69676e-07
chr5	33796001	33798000	519.996	13.2552	2.38788	5.55103	2.83987e-08	9.44837e-07
chr7	4618001	4620000	518.617	13.2514	2.34673	5.64674	1.63521e-08	8.69676e-07
chr7	19168001	19170000	508.069	13.2217	2.85366	4.63324	3.59993e-06	1.63356e-05
chr5	33130001	33132000	500.358	13.1996	2.60043	5.07593	3.85598e-07	4.18552e-06
chr7	97666001	97668000	497.882	13.1925	2.46154	5.35944	8.34822e-08	1.54445e-06
chr7	46976001	46978000	494.342	13.1822	2.43114	5.42222	5.88647e-08	1.34299e-06
chr7	133938001	133940000	490.078	13.1697	2.45457	5.36536	8.07878e-08	1.53124e-06
chr7	111996001	111998000	489.042	13.1667	2.32725	5.6576	1.53503e-08	8.40517e-07
chr7	99178001	99180000	489.012	13.1665	2.73324	4.81719	1.45597e-06	9.29407e-06
chr5	103446001	103448000	487.103	13.1609	2.46754	5.33361	9.62799e-08	1.67066e-06
chr7	131054001	131056000	472.249	13.1162	2.60926	5.02679	4.98769e-07	4.89628e-06
chr7	24378001	24380000	471.402	13.1136	2.43696	5.38115	7.40126e-08	1.47591e-06
chr19	30940001	30942000	467.306	13.101	3.03899	4.31097	1.62537e-05	4.70613e-05
chr19	30938001	30940000	467.306	13.101	3.03899	4.31097	1.62537e-05	4.70613e-05
chr7	43410001	43412000	463.653	13.0897	2.43167	5.38302	7.32463e-08	1.47591e-06
chr7	46348001	46350000	454.068	13.0596	2.3316	5.60114	2.12947e-08	9.04409e-07
chr3	8706001	8708000	452.519	13.0546	2.65413	4.9186	8.71644e-07	6.78589e-06
chr1	95572001	95574000	452.456	13.0545	2.3445	5.56813	2.57492e-08	9.33029e-07
chr7	19020001	19022000	450.571	13.0484	2.30263	5.66677	1.45517e-08	8.33844e-07
chr7	59190001	59192000	443.099	13.0243	2.32188	5.6094	2.03032e-08	9.04409e-07
chr10	60014001	60016000	435.983	13.0009	2.49079	5.2196	1.79309e-07	2.62986e-06
chr15	98714001	98716000	435.241	12.9985	2.32169	5.59874	2.15915e-08	9.04409e-07
chr12	108538001	108540000	433.144	12.9915	2.44651	5.31021	1.09496e-07	1.75194e-06
chr7	30650001	30652000	427.688	12.9733	2.5517	5.08417	3.69232e-07	4.1115e-06
chr7	35858001	35860000	425.581	12.9661	2.86079	4.53235	5.83324e-06	2.23185e-05
chr6	148218001	148220000	422.593	12.956	2.32267	5.57806	2.43217e-08	9.32175e-07
chr7	16728001	16730000	422.441	12.9554	2.83515	4.56956	4.88759e-06	1.96781e-05
chr7	27872001	27874000	422.289	12.9549	2.56561	5.04945	4.4309e-07	4.45622e-06
chr7	43802001	43804000	420.681	12.9494	2.48925	5.20214	1.97006e-07	2.82223e-06
chr7	30768001	30770000	413.019	12.9229	2.70526	4.77694	1.77986e-06	1.06965e-05
chr7	44768001	44770000	412.698	12.9217	2.77401	4.65814	3.19084e-06	1.54066e-05
chr7	67620001	67622000	404.337	12.8923	2.26795	5.68455	1.31157e-08	8.22745e-07
chr7	109780001	109782000	402.197	12.8846	2.27118	5.67309	1.40241e-08	8.22745e-07
chr7	109778001	109780000	402.197	12.8846	2.27118	5.67309	1.40241e-08	8.22745e-07
chr7	34008001	34010000	401.902	12.8835	2.49311	5.16767	2.37031e-07	3.22677e-06
chr7	51348001	51350000	401.465	12.8819	2.69836	4.77398	1.80623e-06	1.07761e-05
chr7	44640001	44642000	397.774	12.8686	2.48681	5.17474	2.28231e-07	3.15933e-06
chr16	35364001	35366000	396.473	12.8639	2.69524	4.77282	1.81666e-06	1.07865e-05
chr19	45574001	45576000	387.233	12.8299	2.29076	5.60072	2.13467e-08	9.04409e-07
chr7	52006001	52008000	378.119	12.7955	2.37236	5.39358	6.90691e-08	1.43182e-06
chr5	110994001	110996000	373.731	12.7786	2.70718	4.72028	2.35517e-06	1.26155e-05
chr7	28334001	28336000	373.076	12.7762	2.27057	5.62685	1.83535e-08	8.69676e-07
chr7	40210001	40212000	370.092	12.7646	2.31432	5.51547	3.47853e-08	9.9664e-07
chr7	45388001	45390000	367.112	12.7529	2.24646	5.6769	1.37155e-08	8.22745e-07
chr7	27670001	27672000	364.593	12.743	2.36002	5.39952	6.682e-08	1.42995e-06
chr7	112816001	112818000	358.769	12.7198	2.45431	5.18262	2.18793e-07	3.0458e-06
chr7	49410001	49412000	355.696	12.7073	2.26522	5.60975	2.02622e-08	9.04409e-07
chr7	43668001	43670000	354.127	12.7009	2.45578	5.17184	2.31797e-07	3.19077e-06
chr7	35648001	35650000	349.403	12.6816	2.32532	5.45371	4.93299e-08	1.15761e-06
chr7	141452001	141454000	346.109	12.6679	2.22875	5.68388	1.31672e-08	8.22745e-07
chr9	56190001	56192000	342.588	12.6532	2.49593	5.06953	3.98808e-07	4.25396e-06
chr7	43422001	43424000	337.322	12.6308	2.83831	4.45012	8.58236e-06	2.91213e-05
chr7	35450001	35452000	334.92	12.6205	2.39571	5.26797	1.37944e-07	2.12434e-06
chr16	90922001	90924000	330.057	12.5994	2.41514	5.21686	1.81977e-07	2.65321e-06
chr5	99736001	99738000	330.041	12.5993	2.76534	4.55616	5.20963e-06	2.05007e-05
chr7	24230001	24232000	323.07	12.5686	2.23179	5.63162	1.78525e-08	8.69676e-07
chr7	84162001	84164000	322.797	12.5673	2.347	5.35461	8.5739e-08	1.54445e-06
chr7	33964001	33966000	318.386	12.5475	2.66405	4.70992	2.47809e-06	1.3047e-05
chr15	95266001	95268000	317.392	12.5429	2.51572	4.98581	6.17033e-07	5.56912e-06
chr2	148268001	148270000	295.922	12.4419	2.20752	5.63614	1.73906e-08	8.69676e-07
chr7	16074001	16076000	288.852	12.407	2.28942	5.41927	5.98424e-08	1.35277e-06
chr7	74432001	74434000	287.232	12.3989	2.81173	4.40971	1.0351e-05	3.37814e-05
chr17	89454001	89456000	285.798	12.3917	2.72014	4.55554	5.22502e-06	2.05007e-05
chr7	74648001	74650000	275.592	12.3392	2.81028	4.39075	1.12961e-05	3.56385e-05
chr7	27650001	27652000	274.393	12.3329	2.28071	5.40749	6.39123e-08	1.41334e-06
chr7	35600001	35602000	264.506	12.28	2.24887	5.46051	4.74759e-08	1.14171e-06
chr7	30120001	30122000	264.321	12.279	2.44836	5.0152	5.29791e-07	5.0794e-06
chr7	31198001	31200000	261.327	12.2625	2.42156	5.06389	4.10778e-07	4.2888e-06
chr12	98312001	98314000	260.208	12.2564	2.61166	4.69295	2.6929e-06	1.38814e-05
chr7	118482001	118484000	260.083	12.2556	2.3315	5.25654	1.4679e-07	2.23265e-06
chr7	41040001	41042000	258.879	12.249	2.74809	4.45728	8.30073e-06	2.85657e-05
chr17	88604001	88606000	245.537	12.1727	2.63876	4.61302	3.9687e-06	1.71259e-05
chr17	88602001	88604000	245.537	12.1727	2.63876	4.61302	3.9687e-06	1.71259e-05
chr7	37904001	37906000	243.92	12.1631	2.32569	5.22988	1.69619e-07	2.51772e-06
chr14	66072001	66074000	243.349	12.1597	2.19148	5.54862	2.87926e-08	9.44837e-07
chr15	63660001	63662000	241.672	12.1498	2.15908	5.62727	1.83083e-08	8.69676e-07
chr15	4010001	4012000	239.891	12.1391	2.50496	4.84604	1.25951e-06	8.57301e-06
chr3	105510001	105512000	236.55	12.1189	2.75442	4.39979	1.08355e-05	3.49003e-05
chr6	145632001	145634000	234.216	12.1046	2.16612	5.58814	2.29516e-08	9.12141e-07
chr6	31548001	31550000	231.322	12.0865	2.65038	4.56029	5.10821e-06	2.02032e-05
chr19	50422001	50424000	230.69	12.0826	2.48595	4.86036	1.17173e-06	8.15575e-06
chr7	37422001	37424000	230.189	12.0796	2.4953	4.84092	1.29241e-06	8.67714e-06
chr15	81234001	81236000	229.444	12.0749	2.1675	5.57087	2.53473e-08	9.32175e-07
chr7	49738001	49740000	227.196	12.0607	2.44715	4.92846	8.2879e-07	6.63032e-06
chr11	113368001	113370000	225.902	12.0523	2.5491	4.72808	2.26658e-06	1.23015e-05
chr7	19088001	19090000	223.056	12.0341	2.38323	5.0495	4.42962e-07	4.45622e-06
chr7	109822001	109824000	219.111	12.0083	2.32867	5.15673	2.513e-07	3.24559e-06
chr7	109820001	109822000	218.771	12.0061	2.32814	5.15693	2.51035e-07	3.24559e-06
chr7	30630001	30632000	217.719	11.9992	2.25784	5.31446	1.06974e-07	1.75194e-06
chr7	19026001	19028000	214.773	11.9796	2.31761	5.16893	2.35437e-07	3.22288e-06
chr7	83724001	83726000	212.92	11.967	2.18585	5.47477	4.38079e-08	1.11497e-06
chr4	104554001	104556000	211.121	11.9548	2.67906	4.4623	8.10839e-06	2.80605e-05
chr5	97070001	97072000	208.748	11.9385	2.29659	5.19836	2.01056e-07	2.86359e-06
chr15	55044001	55046000	206.425	11.9224	2.50623	4.7571	1.96398e-06	1.13332e-05
chr7	37478001	37480000	205.854	11.9184	2.42149	4.92192	8.57001e-07	6.725e-06
chr7	5074001	5076000	200.294	11.8788	2.32931	5.09969	3.40204e-07	3.90973e-06
chr7	33760001	33762000	198.689	11.8671	2.64502	4.4866	7.23698e-06	2.58809e-05
chr7	38072001	38074000	198.564	11.8663	2.22667	5.32915	9.86754e-08	1.70025e-06
chr12	38900001	38902000	198.106	11.863	2.16332	5.48372	4.16482e-08	1.08022e-06
chr6	144530001	144532000	191.052	11.8107	2.12939	5.54651	2.91427e-08	9.44837e-07
chr6	144528001	144530000	191.052	11.8107	2.12939	5.54651	2.91427e-08	9.44837e-07
chr7	46872001	46874000	188.354	11.7901	2.58377	4.56312	5.03992e-06	1.99974e-05
chr7	24592001	24594000	186.937	11.7793	2.13348	5.52116	3.36777e-08	9.9664e-07
chr7	16524001	16526000	186.866	11.7786	2.68637	4.38459	1.16204e-05	3.64746e-05
chr7	103802001	103804000	184.544	11.7607	2.17678	5.40281	6.56043e-08	1.41797e-06
chr7	46770001	46772000	183.718	11.7542	2.62218	4.48262	7.37311e-06	2.61426e-05
chr7	43804001	43806000	183.72	11.7542	2.13946	5.494	3.92941e-08	1.0524e-06
chr6	86350001	86352000	181.77	11.7389	2.35988	4.97435	6.54666e-07	5.72349e-06
chr7	38108001	38110000	180.941	11.7323	2.46137	4.76657	1.87388e-06	1.10092e-05
chr7	30594001	30596000	178.088	11.7093	2.1664	5.40498	6.48163e-08	1.41334e-06
chr7	91782001	91784000	175.3	11.6865	2.11824	5.51709	3.4465e-08	9.9664e-07
chr7	39980001	39982000	173.092	11.6683	2.29031	5.09463	3.49417e-07	3.94937e-06
chr7	24738001	24740000	172.512	11.6635	2.45635	4.74828	2.05156e-06	1.15692e-05
chr7	126172001	126174000	169.678	11.6394	2.58418	4.50411	6.66532e-06	2.4367e-05
chr4	119342001	119344000	167.557	11.6214	2.18431	5.3204	1.0354e-07	1.74742e-06
chr3	144778001	144780000	166.028	11.6081	2.28919	5.07083	3.96094e-07	4.24337e-06
chr3	144776001	144778000	166.028	11.6081	2.28919	5.07083	3.96094e-07	4.24337e-06
chr9	80744001	80746000	156.511	11.523	2.63031	4.38085	1.18216e-05	3.68687e-05
chr7	128064001	128066000	7269.33	11.4937	4.57608	2.51169	0.0120155	0.0189418
chr8	64020001	64022000	149.983	11.4615	2.6732	4.28758	1.80629e-05	5.03181e-05
chr7	14562001	14564000	144.608	11.4089	2.35925	4.83583	1.32594e-06	8.83004e-06
chr16	13230001	13232000	143.03	11.3929	2.26818	5.02294	5.08853e-07	4.97545e-06
chr17	17460001	17462000	6745.08	11.3857	4.57608	2.48808	0.0128433	0.0202081
chr4	82524001	82526000	139.368	11.3556	2.10553	5.39324	6.91977e-08	1.43182e-06
chr10	117694001	117696000	135.96	11.3199	2.1073	5.37177	7.79662e-08	1.53124e-06
chr2	77880001	77882000	135.854	11.3188	2.44123	4.63653	3.54306e-06	1.62572e-05
chr7	62420001	62422000	135.366	11.3136	2.11955	5.33774	9.41117e-08	1.65637e-06
chr6	96308001	96310000	135.188	11.3117	2.60462	4.34294	1.40587e-05	4.21933e-05
chr1	140990001	140992000	135.036	11.31	2.58999	4.36679	1.26084e-05	3.85927e-05
chr16	5202001	5204000	134.081	11.2998	2.09361	5.3973	6.76527e-08	1.42995e-06
chr7	82096001	82098000	128.23	11.2355	2.50609	4.48329	7.35018e-06	2.6134e-05
chr7	55832001	55834000	126.004	11.2101	2.23247	5.0214	5.12968e-07	4.97619e-06
chr7	125742001	125744000	125.591	11.2055	2.1075	5.31696	1.05517e-07	1.75194e-06
chr7	44722001	44724000	125.467	11.2041	2.61322	4.28746	1.80729e-05	5.03181e-05
chr7	51736001	51738000	5841.86	11.1846	3.24916	3.4423	0.000576785	0.00100723
chr7	19058001	19060000	120.901	11.1506	2.26717	4.91829	8.73022e-07	6.78589e-06
chr8	118054001	118056000	6152.94	11.1432	3.21269	3.46849	0.000523393	0.000919857
chr7	49208001	49210000	120.115	11.1412	2.18293	5.10378	3.32929e-07	3.86952e-06
chr7	68004001	68006000	118.781	11.1251	2.39104	4.65284	3.27396e-06	1.56142e-05
chr9	55322001	55324000	5103.7	11.1155	3.35097	3.31708	0.000909621	0.00154893
chr6	25688001	25690000	111.713	11.0364	2.46271	4.48141	7.4153e-06	2.62519e-05
chr7	25822001	25824000	111.313	11.0314	2.10519	5.24011	1.60484e-07	2.41118e-06
chr16	92796001	92798000	110.891	11.0258	2.08851	5.27928	1.29694e-07	2.01254e-06
chr6	31162001	31164000	109.663	11.0097	2.25414	4.8842	1.03852e-06	7.54589e-06
chr9	106712001	106714000	4686.63	10.9919	3.4162	3.21759	0.00129274	0.00215661
chr6	144130001	144132000	104.139	10.9351	2.30129	4.75172	2.01695e-06	1.14247e-05
chr6	144128001	144130000	104.139	10.9351	2.30129	4.75172	2.01695e-06	1.14247e-05
chr1	182794001	182796000	103.751	10.9299	2.42387	4.50929	6.50459e-06	2.41012e-05
chr14	28836001	28838000	4774.97	10.8923	3.40803	3.19607	0.00139313	0.00231313
chr7	83768001	83770000	100.685	10.8867	2.35085	4.63094	3.64001e-06	1.64267e-05
chr7	38156001	38158000	100.34	10.8816	2.07255	5.25035	1.5181e-07	2.29484e-06
chr16	30604001	30606000	6322.08	10.8804	3.20494	3.39489	0.000686553	0.00118713
chr7	142040001	142042000	5082.17	10.8662	3.36538	3.22881	0.00124308	0.00207939
chr7	142038001	142040000	5068.94	10.8624	3.36742	3.22573	0.00125654	0.00209763
chr4	155768001	155770000	98.0214	10.8478	2.28872	4.73965	2.14087e-06	1.19155e-05
chr6	122650001	122652000	97.8634	10.8454	2.49581	4.34545	1.38988e-05	4.17643e-05
chr8	117906001	117908000	96.7914	10.8298	2.50679	4.32018	1.55902e-05	4.5677e-05
chr18	89842001	89844000	4485.41	10.8017	3.45411	3.12719	0.00176487	0.00291073
chr17	24990001	24992000	91.1521	10.7429	2.3619	4.54842	5.40505e-06	2.10395e-05
chr1	63310001	63312000	4274.29	10.7319	3.48715	3.07755	0.0020871	0.00341701
chr7	48322001	48324000	90.2831	10.7292	2.10404	5.09932	3.40882e-07	3.90973e-06
chr13	71390001	71392000	89.387	10.715	2.31768	4.62315	3.77954e-06	1.68101e-05
chr10	116672001	116674000	88.5969	10.7022	2.37307	4.50984	6.4877e-06	2.40748e-05
chr19	53954001	53956000	87.7549	10.6884	2.31911	4.60884	4.04929e-06	1.7322e-05
chr1	100860001	100862000	86.5674	10.6686	2.0715	5.15016	2.60266e-07	3.2887e-06
chr7	44900001	44902000	84.4296	10.6326	2.06197	5.15652	2.51586e-07	3.24559e-06
chr7	114676001	114678000	82.5356	10.5997	2.13699	4.96011	7.04526e-07	5.96547e-06
chr19	58158001	58160000	80.9419	10.5715	2.2246	4.75211	2.01304e-06	1.14247e-05
chr3	27212001	27214000	79.6846	10.5492	2.29238	4.60188	4.18696e-06	1.76958e-05
chr6	103212001	103214000	76.497	10.49	2.51778	4.16637	3.09489e-05	7.71843e-05
chr6	147208001	147210000	76.2623	10.4859	2.1534	4.86946	1.11904e-06	7.90065e-06
chr2	8474001	8476000	3252.7	10.4633	3.62894	2.88329	0.00393549	0.00635455
chr2	8472001	8474000	3252.7	10.4633	3.62894	2.88329	0.00393549	0.00635455
chr7	19876001	19878000	74.3458	10.4491	2.08977	5.00014	5.72874e-07	5.28675e-06
chr7	30780001	30782000	73.9122	10.4404	2.3715	4.40246	1.07031e-05	3.45641e-05
chr11	103494001	103496000	69.9912	10.362	2.05026	5.05398	4.32704e-07	4.38912e-06
chr3	139408001	139410000	69.7113	10.3563	2.3988	4.31731	1.57944e-05	4.61108e-05
chr7	51632001	51634000	69.4539	10.3508	2.05243	5.0432	4.57808e-07	4.56696e-06
chr7	36710001	36712000	65.9458	10.2759	2.28122	4.50455	6.65124e-06	2.43517e-05
chr2	70302001	70304000	63.0925	10.2121	2.22058	4.59883	4.24868e-06	1.78648e-05
chr1	3194001	3196000	61.5011	10.1756	2.15118	4.73022	2.24272e-06	1.22189e-05
chr8	103244001	103246000	58.8983	10.1132	2.26338	4.4682	7.88821e-06	2.74528e-05
chr3	28000001	28002000	58.1105	10.0938	2.18631	4.61682	3.89674e-06	1.70141e-05
chrX	47554001	47556000	58.0314	10.0915	2.1167	4.76754	1.86493e-06	1.09933e-05
chr3	102184001	102186000	57.8057	10.0862	2.17877	4.62932	3.66876e-06	1.64936e-05
chr7	12834001	12836000	55.0968	10.017	2.21362	4.52515	6.03526e-06	2.29489e-05
chr7	43860001	43862000	54.8982	10.0118	2.31448	4.32571	1.52041e-05	4.49734e-05
chr7	23510001	23512000	51.6407	9.92334	2.03932	4.86601	1.13877e-06	7.99407e-06
chr7	25344001	25346000	49.6157	9.86551	2.04652	4.82062	1.4311e-06	9.21713e-06
chr7	30660001	30662000	49.3787	9.85882	2.06683	4.77003	1.84202e-06	1.09105e-05
chr7	88112001	88114000	47.5705	9.8048	2.04141	4.80296	1.56336e-06	9.72754e-06
chr8	84304001	84306000	46.864	9.78353	2.25311	4.34223	1.41043e-05	4.21995e-05
chr5	121996001	121998000	46.8707	9.78343	2.03875	4.79875	1.5966e-06	9.83508e-06
chr1	112488001	112490000	46.0762	9.75906	2.16093	4.51613	6.29789e-06	2.36195e-05
chr7	78678001	78680000	44.5794	9.71089	2.23258	4.34963	1.36369e-05	4.11277e-05
chr7	37476001	37478000	43.4801	9.67513	2.0345	4.75553	1.97923e-06	1.13414e-05
chr13	105412001	105414000	42.6155	9.6464	2.10981	4.57217	4.82704e-06	1.95301e-05
chr13	105410001	105412000	42.2927	9.63543	2.10811	4.57064	4.86228e-06	1.96083e-05
chr7	109604001	109606000	41.4371	9.60555	2.06709	4.6469	3.36961e-06	1.59177e-05
chr7	49210001	49212000	41.3491	9.60239	2.14002	4.48705	7.22158e-06	2.58633e-05
chr9	61430001	61432000	40.1392	9.5601	2.18504	4.37525	1.21294e-05	3.74523e-05
chr7	19762001	19764000	39.9811	9.5542	2.04018	4.68303	2.8267e-06	1.43018e-05
chr6	32020001	32022000	39.5996	9.54059	2.33595	4.08425	4.42195e-05	0.000103571
chr7	113420001	113422000	37.3286	9.45495	2.04725	4.61837	3.86762e-06	1.70141e-05
chr4	81118001	81120000	36.753	9.4327	2.03389	4.63775	3.52219e-06	1.62368e-05
chr7	31028001	31030000	35.3534	9.37674	2.03997	4.59651	4.29631e-06	1.80343e-05
chr7	25820001	25822000	34.2924	9.33302	2.16895	4.30301	1.68493e-05	4.79406e-05
chr2	158410001	158412000	34.1028	9.32432	2.22514	4.19044	2.78409e-05	7.10144e-05
chr6	149352001	149354000	32.8748	9.27215	2.24582	4.12862	3.64941e-05	8.85054e-05
chr11	59990001	59992000	31.7686	9.22216	2.07311	4.44847	8.64848e-06	2.92718e-05
chr8	77386001	77388000	31.6919	9.21927	2.16191	4.26441	2.00431e-05	5.439e-05
chr4	134944001	134946000	31.5113	9.21106	2.30507	3.996	6.44214e-05	0.00014249
chr7	37894001	37896000	31.4955	9.21023	2.09846	4.38905	1.13845e-05	3.58257e-05
chr7	72750001	72752000	31.0349	9.18829	2.20423	4.16849	3.06631e-05	7.66266e-05
chr17	25190001	25192000	31.0146	9.18758	2.05155	4.47836	7.52191e-06	2.64742e-05
chr19	28590001	28592000	29.0733	9.09488	2.16593	4.19906	2.68024e-05	6.9153e-05
chr14	11790001	11792000	28.6602	9.07427	2.23158	4.06629	4.77672e-05	0.000110515
chr7	30600001	30602000	3297.35	8.98426	2.4113	3.7259	0.000194623	0.000372033
chr4	70276001	70278000	26.4186	8.9568	2.19895	4.07322	4.63669e-05	0.000107985
chr8	121316001	121318000	26.098	8.93887	2.0444	4.37236	1.22911e-05	3.76682e-05
chr8	74902001	74904000	25.5427	8.9077	2.03715	4.37263	1.2276e-05	3.76682e-05
chr7	128736001	128738000	1499.07	8.89225	3.88964	2.28614	0.0222462	0.034649
chr2	91458001	91460000	24.2175	8.8304	2.15256	4.10227	4.09108e-05	9.75839e-05
chr3	86976001	86978000	1201.66	8.78049	3.87958	2.26326	0.0236196	0.0366722
chr7	25278001	25280000	23.0866	8.76152	2.08458	4.20301	2.63383e-05	6.80269e-05
chr7	16986001	16988000	2317.47	8.72866	2.63773	3.30916	0.000935759	0.00158905
chr3	82036001	82038000	21.5989	8.6652	2.22087	3.90171	9.55148e-05	0.000198942
chr7	56640001	56642000	20.7727	8.60907	2.10273	4.09423	4.2357e-05	0.000100161
chr2	165086001	165088000	20.7163	8.60592	2.08322	4.13107	3.61073e-05	8.77401e-05
chr18	49366001	49368000	20.6644	8.60172	2.05832	4.17899	2.92803e-05	7.3814e-05
chr7	46928001	46930000	1128.59	8.58206	3.87878	2.21257	0.0269274	0.0417028
chr2	172890001	172892000	19.9623	8.5526	2.14459	3.98799	6.66349e-05	0.000147122
chr7	19120001	19122000	19.7321	8.53497	2.08601	4.09153	4.28533e-05	0.000100964
chr4	149402001	149404000	19.4431	8.51435	2.06791	4.11737	3.83225e-05	9.20339e-05
chr9	23022001	23024000	989.897	8.50028	3.84956	2.20811	0.0272363	0.0421282
chr14	120562001	120564000	18.1361	8.41311	2.13948	3.93231	8.41326e-05	0.000178709
chr2	171252001	171254000	17.9374	8.39769	2.05217	4.0921	4.27484e-05	0.000100893
chr7	110732001	110734000	17.9194	8.39628	2.05088	4.094	4.23994e-05	0.000100165
chr7	46226001	46228000	959.764	8.34776	3.84777	2.1695	0.0300444	0.0462684
chr15	23132001	23134000	17.2918	8.34474	2.05676	4.05722	4.96606e-05	0.0001143
chr10	43192001	43194000	17.1857	8.33534	2.19837	3.7916	0.000149681	0.000295288
chr17	27436001	27438000	16.7162	8.2966	2.12975	3.89557	9.79681e-05	0.000203707
chr4	149400001	149402000	15.5694	8.19357	2.05948	3.97846	6.93624e-05	0.000151919
chr7	130428001	130430000	2949.53	8.15406	3.7869	2.15323	0.0313005	0.0481126
chr1	138606001	138608000	15.1021	8.15009	2.11584	3.85195	0.000117181	0.000238032
chr14	27662001	27664000	14.8335	8.12401	2.08144	3.90307	9.49818e-05	0.000198503
chr19	25338001	25340000	14.6913	8.10936	2.08839	3.88306	0.00010315	0.000213045
chr7	29546001	29548000	2420.39	8.02695	2.56371	3.13098	0.00174221	0.00287722
chr7	135572001	135574000	13.0411	7.93734	2.11022	3.76139	0.000168972	0.000328609
chr9	98426001	98428000	904.172	7.90273	2.62232	3.01364	0.00258135	0.00419831
chr5	139408001	139410000	12.5377	7.88142	2.08989	3.77121	0.000162457	0.000317693
chr13	114734001	114736000	12.3594	7.85992	2.10602	3.73213	0.000189871	0.000363232
chr14	63730001	63732000	12.1968	7.84171	2.09771	3.73823	0.000185322	0.000355356
chr14	25740001	25742000	12.0365	7.82167	2.11648	3.6956	0.000219371	0.00041334
chr19	45570001	45572000	11.497	7.75671	2.13291	3.63668	0.000276176	0.000510214
chr6	71042001	71044000	1993.79	7.71959	1.68543	4.58018	4.64567e-06	1.91101e-05
chr1	55754001	55756000	11.05	7.69817	2.13936	3.59836	0.000320233	0.00058362
chr5	120426001	120428000	10.5286	7.62971	2.12697	3.58713	0.000334342	0.000606641
chr10	74964001	74966000	9.66851	7.50572	2.11985	3.54069	0.000399079	0.000714112
chr7	16110001	16112000	1623.45	7.47476	3.09274	2.41688	0.0156543	0.0244903
chr4	52442001	52444000	9.3457	7.45663	2.13097	3.49917	0.000466717	0.000826144
chr7	55982001	55984000	9.30958	7.45136	2.11334	3.52588	0.000422085	0.000752546
chr9	92052001	92054000	8.96871	7.39762	2.11612	3.49584	0.000472577	0.000835915
chr6	115502001	115504000	8.28698	7.28375	2.12554	3.42678	0.000610789	0.0010651
chr7	38084001	38086000	1871.36	7.27715	2.62085	2.77664	0.00549241	0.00879928
chr2	84810001	84812000	7.30048	7.10079	2.14458	3.31104	0.000929489	0.00158058
chr2	84808001	84810000	7.30048	7.10079	2.14458	3.31104	0.000929489	0.00158058
chr2	174098001	174100000	629.067	7.04726	1.62853	4.32738	1.5089e-05	4.46868e-05
chr10	117544001	117546000	1035.1	6.82734	2.63287	2.59311	0.0095111	0.0150613
chr7	31184001	31186000	1655.97	6.73843	2.75654	2.44453	0.0145042	0.0227198
chr4	9136001	9138000	1165.02	6.69385	2.6937	2.485	0.0129551	0.0203711
chr4	100182001	100184000	3338.19	6.51806	2.65334	2.45655	0.0140279	0.0220018
chr7	16634001	16636000	4403.13	6.3674	2.74646	2.3184	0.0204275	0.0318565
chr6	92264001	92266000	418.535	6.18955	2.48307	2.4927	0.0126776	0.0199729
chr14	70140001	70142000	270.125	6.06884	2.33323	2.60104	0.0092941	0.0147366
chr15	74426001	74428000	2486	5.97993	2.73057	2.18999	0.0285249	0.0440385
chr11	102270001	102272000	472.377	5.75058	2.64221	2.17642	0.0295235	0.0454969
chr4	139086001	139088000	139.498	5.66675	2.1623	2.6207	0.00877499	0.0139314
chr9	69444001	69446000	117.43	5.40588	2.52339	2.14231	0.0321687	0.0494163
chr19	47384001	47386000	187.788	5.31601	2.35072	2.26144	0.0237318	0.0368231
chr7	34350001	34352000	2260.42	4.77305	1.78545	2.6733	0.00751092	0.0119554
chr7	34280001	34282000	6697.43	3.80788	1.72157	2.21186	0.0269761	0.0417519
chr7	34958001	34960000	11171.9	3.43493	1.02112	3.3639	0.000768504	0.00131866
chr7	35370001	35372000	6929.34	2.93597	1.31846	2.22682	0.0259595	0.0402291
chr7	35044001	35046000	49798.9	2.71599	0.622139	4.36557	1.26794e-05	3.87313e-05
chr7	34990001	34992000	12743.2	2.40109	1.11283	2.15765	0.0309551	0.0476113
chr7	34408001	34410000	14214.7	2.3908	0.557243	4.2904	1.78349e-05	4.9881e-05
chr7	34794001	34796000	11121.8	2.19885	0.55642	3.95178	7.75719e-05	0.000166992
chr7	34792001	34794000	7445.36	2.11882	0.978631	2.16509	0.0303809	0.0467574
chr7	35054001	35056000	34031.4	2.08721	0.618505	3.3746	0.000739227	0.00127019
chr7	35014001	35016000	21643.1	2.05902	0.434753	4.73606	2.17914e-06	1.20121e-05
chr7	35256001	35258000	10566.8	1.95594	0.59954	3.2624	0.00110474	0.00185807
chr7	34902001	34904000	11539.7	1.88773	0.759728	2.48474	0.0129645	0.0203727
chr7	35180001	35182000	23679.8	1.8109	0.384092	4.71474	2.42019e-06	1.2852e-05
chr7	35118001	35120000	130541	1.7515	0.356529	4.91263	8.98643e-07	6.89118e-06
chr7	35052001	35054000	46546.7	1.72803	0.497197	3.47554	0.000509829	0.000899226
chr7	35002001	35004000	13700.5	1.70868	0.647223	2.64002	0.00829004	0.0131785
chr7	35264001	35266000	14239.5	1.70589	0.51976	3.28206	0.00103051	0.00174154
chr7	35110001	35112000	208415	1.63287	0.351464	4.6459	3.38589e-06	1.59177e-05
chr7	35038001	35040000	74309.8	1.61853	0.476946	3.39353	0.000689968	0.0011922
chr7	35096001	35098000	30880.7	1.61444	0.502549	3.21251	0.00131579	0.00219062
chr7	35070001	35072000	56127.7	1.50575	0.35902	4.19404	2.74027e-05	7.02111e-05
chr7	35246001	35248000	11638.2	1.49137	0.678216	2.19895	0.0278811	0.0430715
chr7	35046001	35048000	24648.5	1.46519	0.429556	3.41093	0.000647412	0.00112419
chr7	35108001	35110000	203607	1.4422	0.371541	3.88166	0.000103745	0.000213836
chr7	35042001	35044000	86999.8	1.38467	0.328603	4.21382	2.51089e-05	6.54767e-05
chr7	35050001	35052000	50603.8	1.36428	0.34555	3.94813	7.87631e-05	0.000169053
chr7	35064001	35066000	50202	1.33153	0.33027	4.03163	5.53907e-05	0.00012487
chr7	35218001	35220000	15123.7	1.32947	0.586728	2.2659	0.0234576	0.0364436
chr7	35170001	35172000	40873.6	1.29978	0.30186	4.30592	1.66294e-05	4.75907e-05
chr7	35066001	35068000	66212.9	1.24015	0.511703	2.42357	0.0153689	0.0240591
chr7	35106001	35108000	78906.7	1.23134	0.47307	2.60287	0.00924466	0.0146676
chr7	35060001	35062000	94497.5	1.22675	0.450188	2.72496	0.00643094	0.0102562
chr7	35176001	35178000	45560.3	1.18829	0.353041	3.36588	0.000763	0.00131013
chr7	35148001	35150000	52812.7	1.09892	0.416912	2.63585	0.00839257	0.0133329
chr7	35100001	35102000	123695	1.07536	0.343809	3.12779	0.00176124	0.0029067
chr7	35086001	35088000	72219.9	1.07465	0.378745	2.83739	0.00454843	0.00730596
chr7	35068001	35070000	88694.5	1.03535	0.377919	2.73962	0.00615101	0.00981612
chr7	35094001	35096000	55213.1	1.01958	0.324303	3.1439	0.00166713	0.00275692
chr7	35016001	35018000	33360.4	1.01138	0.305883	3.30644	0.000944903	0.00160127
chr7	35138001	35140000	41928.7	1.00949	0.312156	3.23393	0.00122098	0.0020452
chr7	35048001	35050000	46533.7	0.908405	0.370654	2.45082	0.0142532	0.0223409
chr7	35150001	35152000	35871.6	0.888159	0.311403	2.85212	0.00434285	0.00699398
chr7	35172001	35174000	43213.5	0.878347	0.380815	2.30649	0.0210832	0.0328583
chr7	35132001	35134000	49840.1	0.781906	0.278695	2.8056	0.0050223	0.00805136
chr7	35260001	35262000	5012.75	-2.93716	1.03564	-2.83608	0.00456704	0.00732629
chr7	35652001	35654000	881.491	-4.1066	1.80559	-2.27439	0.0229428	0.0356888
chr7	35328001	35330000	1488.88	-4.38389	1.4807	-2.96069	0.0030695	0.00497583
chr7	34760001	34762000	1747.06	-4.40508	1.84858	-2.38295	0.0171746	0.0268516
chr7	34372001	34374000	936.717	-4.46775	2.05281	-2.17641	0.029525	0.0454969
chr7	25016001	25018000	69.9044	-4.52334	1.89952	-2.38131	0.0172514	0.0269375
chr7	27226001	27228000	153.603	-4.6663	2.09081	-2.23181	0.0256273	0.0397393
chr7	51744001	51746000	74.7604	-4.80093	2.04147	-2.3517	0.018688	0.0291623
chr7	16100001	16102000	244.871	-4.87358	2.14448	-2.27262	0.0230491	0.0358316
chr7	34850001	34852000	2807.1	-4.94768	1.78798	-2.76719	0.00565417	0.00904081
chr7	34580001	34582000	922.539	-4.96303	1.60055	-3.10082	0.00192986	0.0031659
chr7	34956001	34958000	2461.64	-5.03747	1.81472	-2.77589	0.00550504	0.00881379
chr7	29860001	29862000	4.67521	-5.24788	2.30248	-2.27922	0.0226537	0.0352614
chr7	34278001	34280000	577.609	-5.27587	2.39097	-2.20658	0.0273432	0.042267
chr7	34176001	34178000	26.5096	-5.30631	1.74403	-3.04256	0.00234577	0.00382273
chr7	34822001	34824000	4177.73	-5.31081	2.42533	-2.18972	0.0285444	0.0440409
chr7	35338001	35340000	534.12	-5.32281	1.96261	-2.71211	0.00668571	0.0106556
chr7	31104001	31106000	5.40698	-5.45858	2.29198	-2.3816	0.0172377	0.0269332
chr7	35578001	35580000	206.131	-5.47625	1.98403	-2.76016	0.00577724	0.0092316
chr7	34812001	34814000	1605.18	-5.56219	1.52268	-3.65288	0.000259311	0.000481856
chr10	117696001	117698000	265.247	-5.74668	2.3273	-2.46925	0.0135398	0.0212633
chr7	34474001	34476000	482.945	-5.7646	2.2762	-2.53256	0.0113234	0.0178737
chr7	5346001	5348000	7.0941	-5.85168	2.31373	-2.52911	0.0114352	0.0180386
chr7	16134001	16136000	7.40409	-5.91378	2.30017	-2.57102	0.0101401	0.0160367
chr7	45398001	45400000	7.40161	-5.91893	2.13577	-2.77133	0.00558281	0.00893249
chr7	33594001	33596000	7.80048	-5.98999	2.24612	-2.66681	0.0076574	0.0121806
chr7	100506001	100508000	7.82587	-5.99402	2.30579	-2.59955	0.0093345	0.0147911
chr1	184096001	184098000	7.93766	-6.01446	2.32495	-2.58692	0.00968382	0.0153249
chr7	35484001	35486000	1095.92	-6.07882	1.98008	-3.06999	0.00214069	0.00349778
chr7	34250001	34252000	478.441	-6.11889	2.28546	-2.67732	0.00742147	0.0118206
chr7	38194001	38196000	1161.66	-6.1332	1.97686	-3.1025	0.00191894	0.00315217
chr7	35336001	35338000	827.863	-6.17459	2.50374	-2.46614	0.0136577	0.0214348
chr7	24556001	24558000	8.78649	-6.17539	2.15803	-2.86158	0.0042153	0.00679744
chr7	34486001	34488000	1025.5	-6.19541	1.66605	-3.71862	0.000200314	0.000381139
chr7	34464001	34466000	150.065	-6.24918	1.83529	-3.405	0.000661631	0.00114726
chr7	84154001	84156000	9.48265	-6.28093	2.09303	-3.00088	0.00269204	0.00437545
chr7	86470001	86472000	9.54613	-6.28733	2.09848	-2.99614	0.00273424	0.00443818
chr7	34830001	34832000	1817.39	-6.31111	2.53384	-2.49073	0.0127481	0.0200712
chr7	37340001	37342000	9.7595	-6.31503	2.19502	-2.87698	0.00401501	0.00647871
chr12	49060001	49062000	81.0477	-6.35456	1.69125	-3.7573	0.000171754	0.000332706
chr7	139958001	139960000	10.2983	-6.40389	2.14393	-2.98699	0.00281743	0.00457022
chr7	35626001	35628000	139.514	-6.41115	2.25188	-2.84702	0.00441308	0.00710243
chr7	34752001	34754000	923.553	-6.42033	2.52675	-2.54094	0.0110553	0.017473
chr7	43674001	43676000	10.5269	-6.42643	2.12104	-3.02984	0.00244681	0.00398212
chr7	34592001	34594000	10.6006	-6.43757	2.1003	-3.06507	0.00217619	0.00355343
chr7	126198001	126200000	10.7201	-6.46108	2.12378	-3.04226	0.00234812	0.00382404
chr7	18814001	18816000	10.7328	-6.46236	2.11376	-3.05729	0.00223351	0.00364461
chr7	34754001	34756000	2365.35	-6.46931	1.63414	-3.95884	7.53138e-05	0.00016307
chr7	34238001	34240000	174.722	-6.47183	1.83542	-3.52608	0.000421759	0.000752509
chr7	35912001	35914000	11.1747	-6.51017	2.28932	-2.84372	0.00445905	0.00717174
chr7	36726001	36728000	120.715	-6.51947	1.77806	-3.66663	0.000245771	0.000459817
chr16	30806001	30808000	12.0109	-6.62242	2.07398	-3.1931	0.00140756	0.00233551
chr7	43550001	43552000	12.2394	-6.64302	2.16146	-3.0734	0.00211635	0.00346262
chr7	46654001	46656000	12.4528	-6.66692	2.33206	-2.85881	0.00425229	0.00685261
chr7	62106001	62108000	12.5903	-6.69363	2.15414	-3.10734	0.0018878	0.00310309
chr2	77932001	77934000	12.7451	-6.70427	2.07686	-3.22807	0.00124628	0.00208333
chr7	36402001	36404000	69.4768	-6.71908	1.85702	-3.6182	0.000296656	0.000543466
chr7	35738001	35740000	173.228	-6.7244	1.89989	-3.53936	0.000401097	0.0007172
chr7	19800001	19802000	13.1718	-6.74823	2.30054	-2.93333	0.00335347	0.00542544
chr7	34470001	34472000	1245.49	-6.77045	2.4701	-2.74097	0.00612589	0.00978237
chr7	19100001	19102000	13.7234	-6.81235	2.05899	-3.30858	0.0009377	0.00159015
chr7	24704001	24706000	13.9699	-6.83959	2.05748	-3.32425	0.00088657	0.00151282
chr7	112940001	112942000	14.0408	-6.84071	2.36442	-2.89319	0.00381348	0.00616563
chr10	117748001	117750000	14.1653	-6.85357	2.41563	-2.83718	0.00455141	0.00730598
chr7	29900001	29902000	116.072	-6.87898	1.75875	-3.91129	9.1803e-05	0.000192513
chr7	4842001	4844000	116.376	-6.8818	1.70571	-4.03456	5.47038e-05	0.000123434
chrX	8144001	8146000	14.5923	-6.89984	2.06619	-3.3394	0.0008396	0.00143565
chr7	63860001	63862000	782.148	-6.90739	2.72269	-2.53697	0.0111816	0.0176612
chr7	119150001	119152000	80.1437	-6.92714	1.88052	-3.68364	0.000229928	0.000431158
chr7	46814001	46816000	80.6113	-6.93614	1.9164	-3.61937	0.000295326	0.000541432
chr7	30796001	30798000	15.2278	-6.96808	2.22982	-3.12495	0.00177836	0.00293102
chr12	3222001	3224000	15.352	-6.97082	2.14702	-3.24673	0.00116737	0.00195941
chr7	109262001	109264000	82.9766	-6.97651	1.81487	-3.84409	0.000121003	0.000245594
chr7	44534001	44536000	15.8605	-7.02642	2.19007	-3.2083	0.0013352	0.00222142
chr2	77900001	77902000	16.0354	-7.03328	2.20421	-3.19084	0.00141859	0.00235223
chr7	34062001	34064000	16.0382	-7.04007	2.06585	-3.40783	0.000654809	0.00113623
chr7	63498001	63500000	87.344	-7.04924	1.73124	-4.07179	4.66527e-05	0.000108335
chr7	44814001	44816000	16.1983	-7.0551	2.0838	-3.38569	0.000710001	0.00122424
chr7	44704001	44706000	16.442	-7.07063	2.10689	-3.35596	0.000790897	0.0013552
chr7	39878001	39880000	16.4572	-7.0708	2.2088	-3.20119	0.0013686	0.00227393
chr7	45466001	45468000	16.4371	-7.07376	2.04595	-3.45745	0.000545322	0.000954991
chr7	29398001	29400000	16.4928	-7.0745	2.14322	-3.30087	0.000963868	0.00163116
chr7	36884001	36886000	133.137	-7.08006	1.88425	-3.7575	0.000171622	0.000332706
chr7	31300001	31302000	16.6988	-7.09549	2.04766	-3.46516	0.000529907	0.000930642
chr7	30414001	30416000	17.1636	-7.13175	2.18381	-3.26574	0.00109179	0.00183754
chr7	30504001	30506000	17.2652	-7.13989	2.31144	-3.08894	0.00200875	0.00329093
chr7	52932001	52934000	92.9402	-7.14498	2.08263	-3.43075	0.000601917	0.00105037
chr6	46264001	46266000	17.4277	-7.15358	2.42943	-2.94455	0.00323422	0.00523939
chr7	35364001	35366000	1159.46	-7.15544	2.51678	-2.8431	0.0044677	0.00718095
chr2	121086001	121088000	17.6996	-7.17586	2.3374	-3.07001	0.0021405	0.00349778
chr7	37358001	37360000	17.7786	-7.18508	2.05586	-3.49493	0.000474182	0.000838153
chr7	31016001	31018000	17.7331	-7.18646	2.12929	-3.37506	0.000738003	0.00126897
chr7	34348001	34350000	96.0351	-7.19304	2.12949	-3.37782	0.00073062	0.00125716
chr7	98216001	98218000	18.6677	-7.25294	2.38292	-3.04373	0.00233669	0.00381045
chr7	4730001	4732000	18.6857	-7.25587	2.08537	-3.47942	0.000502494	0.000886924
chr7	19576001	19578000	349.27	-7.2579	2.21509	-3.27657	0.00105078	0.00177094
chr19	40344001	40346000	18.8715	-7.27653	2.18305	-3.33319	0.000858565	0.00146605
chr7	28000001	28002000	19.0031	-7.27877	2.42786	-2.99803	0.00271735	0.00441368
chr7	44778001	44780000	19.082	-7.28639	2.07723	-3.50774	0.000451925	0.000802843
chr7	35590001	35592000	369.697	-7.29269	1.44298	-5.05391	4.32855e-07	4.38912e-06
chr6	135688001	135690000	19.1938	-7.29474	2.08077	-3.50579	0.000455252	0.00080817
chr7	7280001	7282000	19.2242	-7.29542	2.26799	-3.21669	0.0012968	0.00216192
chr7	134850001	134852000	19.2168	-7.29742	2.05266	-3.55511	0.000377822	0.000679228
chr7	37366001	37368000	19.2954	-7.30143	2.13837	-3.41448	0.000639048	0.00111045
chr7	49330001	49332000	19.476	-7.3174	2.04259	-3.58241	0.000340439	0.000615889
chr7	67374001	67376000	19.6587	-7.32773	2.28864	-3.20178	0.00136583	0.00227085
chr7	34668001	34670000	2182.77	-7.32818	1.60268	-4.57246	4.82034e-06	1.95301e-05
chr7	35568001	35570000	106.109	-7.33696	2.19775	-3.3384	0.000842631	0.00143984
chr7	31194001	31196000	161.081	-7.35429	1.72555	-4.262	2.02605e-05	5.48592e-05
chr7	56214001	56216000	19.9665	-7.35612	2.06642	-3.55984	0.000371078	0.000669354
chr7	25684001	25686000	162.851	-7.37012	1.74252	-4.22957	2.34138e-05	6.19008e-05
chr7	79284001	79286000	110.172	-7.38761	1.7934	-4.11933	3.79983e-05	9.14333e-05
chr7	45236001	45238000	20.4973	-7.3891	2.11028	-3.50147	0.000462696	0.000819614
chr7	75802001	75804000	20.5988	-7.39561	2.17954	-3.39319	0.00069084	0.00119287
chr7	34728001	34730000	876.248	-7.39598	2.37029	-3.12028	0.00180678	0.00297389
chr7	4720001	4722000	20.7896	-7.41184	2.03821	-3.63644	0.000276435	0.000510214
chr7	88298001	88300000	20.9293	-7.41998	2.07058	-3.58352	0.000338991	0.000613721
chr7	46040001	46042000	114.858	-7.45028	1.93212	-3.856	0.000115256	0.000234896
chr7	31034001	31036000	345.837	-7.46546	1.94441	-3.83945	0.000123309	0.000248841
chr7	36532001	36534000	175.623	-7.48029	1.7587	-4.25331	2.10632e-05	5.64338e-05
chr7	36788001	36790000	117.424	-7.48096	1.84437	-4.05611	4.98964e-05	0.000114474
chr7	90096001	90098000	117.847	-7.48385	1.73215	-4.32055	1.55643e-05	4.5677e-05
chr7	34984001	34986000	7692.5	-7.4987	1.92804	-3.88928	0.000100544	0.000208535
chr7	33772001	33774000	119.109	-7.50437	2.03841	-3.68147	0.000231891	0.000434509
chr7	34866001	34868000	357.361	-7.51483	2.29394	-3.27595	0.00105307	0.00177359
chr7	37740001	37742000	22.4359	-7.51891	2.23587	-3.36286	0.000771398	0.0013227
chr7	27372001	27374000	22.4588	-7.52065	2.16795	-3.46902	0.000522364	0.000918704
chr7	80118001	80120000	22.525	-7.52761	2.03536	-3.69841	0.000216957	0.000409328
chr7	109558001	109560000	184.954	-7.55629	1.82257	-4.14595	3.38406e-05	8.31512e-05
chr7	35716001	35718000	309.413	-7.56809	2.04799	-3.69538	0.00021956	0.00041334
chr7	82146001	82148000	126.272	-7.58425	1.77544	-4.27177	1.9393e-05	5.32168e-05
chr7	30902001	30904000	126.046	-7.58881	2.26495	-3.35054	0.000806539	0.00138104
chr7	19570001	19572000	23.4655	-7.59043	2.29411	-3.30866	0.000937433	0.00159015
chr7	50040001	50042000	23.582	-7.59259	2.0588	-3.68787	0.00022614	0.000424702
chr7	19778001	19780000	23.6151	-7.59615	2.03248	-3.73738	0.000185946	0.000356275
chr7	37076001	37078000	23.7343	-7.60086	2.12063	-3.58425	0.000338042	0.000612453
chr7	36424001	36426000	127.839	-7.60475	1.8814	-4.04206	5.29831e-05	0.000120434
chr18	3006001	3008000	24.0391	-7.61872	2.41504	-3.1547	0.00160664	0.00265867
chr7	30642001	30644000	24.062	-7.62002	2.29658	-3.31798	0.000906694	0.00154502
chr7	19680001	19682000	24.3744	-7.63882	2.4559	-3.11039	0.00186838	0.00307322
chr7	82898001	82900000	24.2964	-7.64049	2.25816	-3.3835	0.000715686	0.00123318
chr7	79348001	79350000	24.5931	-7.65172	2.20545	-3.46946	0.000521513	0.000918519
chr7	29762001	29764000	198.057	-7.65978	2.26587	-3.38051	0.000723526	0.00124582
chr7	29640001	29642000	24.7231	-7.66475	2.10069	-3.64868	0.000263591	0.000489072
chr7	89556001	89558000	199.69	-7.66646	1.7587	-4.35915	1.30567e-05	3.96203e-05
chr7	75690001	75692000	134.786	-7.68006	1.80028	-4.26604	1.98976e-05	5.41145e-05
chr7	18988001	18990000	25.4546	-7.70282	2.06251	-3.73469	0.00018795	0.000359836
chr7	16094001	16096000	25.6271	-7.71124	2.43872	-3.162	0.00156689	0.00259464
chr7	38114001	38116000	205.311	-7.71266	2.37783	-3.24357	0.0011804	0.00197993
chr7	112266001	112268000	25.6807	-7.71487	2.10825	-3.65938	0.00025283	0.000471235
chr7	38160001	38162000	26.0619	-7.73694	2.05903	-3.75757	0.000171574	0.000332706
chr6	124456001	124458000	26.2852	-7.74799	2.49825	-3.10137	0.00192629	0.00316215
chr7	36584001	36586000	26.5193	-7.76244	2.04533	-3.7952	0.000147523	0.0002922
chr7	38208001	38210000	424.478	-7.7625	1.95243	-3.97582	7.01365e-05	0.000153342
chr7	39678001	39680000	26.6942	-7.77027	2.47193	-3.1434	0.00166999	0.0027598
chr7	37356001	37358000	285.513	-7.77192	1.86987	-4.15639	3.23311e-05	8.02255e-05
chr7	25370001	25372000	26.951	-7.78397	2.25629	-3.4499	0.000560787	0.00098068
chr7	24274001	24276000	27.1897	-7.79677	2.41573	-3.22749	0.0012488	0.00208612
chr7	84326001	84328000	27.2405	-7.79964	2.52087	-3.09402	0.00197462	0.00323717
chr7	49362001	49364000	147.553	-7.80995	1.74787	-4.46828	7.88514e-06	2.74528e-05
chr7	29974001	29976000	27.4694	-7.8117	2.17629	-3.58946	0.000331363	0.000602123
chr7	72224001	72226000	27.609	-7.81882	2.28473	-3.4222	0.00062116	0.00108089
chr7	79350001	79352000	27.5945	-7.82358	2.18065	-3.58773	0.000333566	0.00060568
chr7	34254001	34256000	221.774	-7.82448	2.38772	-3.27697	0.00104927	0.00176961
chr7	30464001	30466000	27.8936	-7.83366	2.25807	-3.46919	0.000522035	0.000918704
chr7	36696001	36698000	27.9376	-7.84157	2.31423	-3.38842	0.000702968	0.00121296
chr7	37932001	37934000	28.3306	-7.85616	2.39404	-3.28155	0.00103237	0.00174349
chr7	35866001	35868000	28.2525	-7.85737	2.14702	-3.65966	0.000252551	0.000471235
chr7	44782001	44784000	28.2677	-7.8577	2.09357	-3.75325	0.000174555	0.000337337
chr7	35422001	35424000	302.995	-7.8612	2.29639	-3.42329	0.000618671	0.00107732
chr1	74300001	74302000	28.5923	-7.86957	2.4842	-3.16785	0.00153573	0.00254474
chr7	34904001	34906000	535.99	-7.8799	2.38668	-3.30162	0.000961293	0.00162792
chr7	34168001	34170000	231.68	-7.88175	1.76311	-4.47037	7.80845e-06	2.73296e-05
chr7	31080001	31082000	231.912	-7.88332	1.78447	-4.41773	9.97422e-06	3.27686e-05
chr7	89748001	89750000	28.8394	-7.88623	2.07069	-3.80851	0.000139809	0.000278939
chr10	111104001	111106000	28.9735	-7.88854	2.28887	-3.44648	0.000567944	0.000992493
chr7	31668001	31670000	29.3494	-7.90742	2.53371	-3.12089	0.00180303	0.0029697
chr7	35592001	35594000	469.547	-7.91105	2.43632	-3.24714	0.00116572	0.00195797
chr8	55478001	55480000	29.4943	-7.91429	2.2868	-3.46086	0.000538457	0.000944312
chr7	35604001	35606000	238.355	-7.92583	1.99447	-3.9739	7.07039e-05	0.000154445
chr7	84650001	84652000	239.58	-7.93044	1.76999	-4.48049	7.44715e-06	2.63268e-05
chr7	65872001	65874000	160.694	-7.939	2.10429	-3.77278	0.000161441	0.000315958
chr7	19560001	19562000	30.2243	-7.95435	2.11762	-3.75627	0.000172465	0.00033382
chr7	29816001	29818000	243.643	-7.95517	1.79253	-4.43795	9.08214e-06	3.01399e-05
chr7	12882001	12884000	30.4574	-7.961	2.15943	-3.68661	0.000227258	0.000426476
chr7	38118001	38120000	30.6631	-7.97054	2.42843	-3.28218	0.00103008	0.00174154
chr7	56020001	56022000	328.589	-7.97562	1.91719	-4.16006	3.18167e-05	7.91083e-05
chr7	34508001	34510000	164.841	-7.97629	2.14096	-3.72558	0.000194869	0.000372214
chr7	80552001	80554000	30.8613	-7.97983	2.4108	-3.31003	0.000932843	0.00158519
chr7	56136001	56138000	31.2403	-7.99955	2.03077	-3.93918	8.17611e-05	0.000174575
chr7	44774001	44776000	31.4918	-8.01037	2.05057	-3.90641	9.36773e-05	0.000195943
chr7	80374001	80376000	169.534	-8.01143	1.76238	-4.54581	5.47244e-06	2.12348e-05
chr7	37386001	37388000	31.5475	-8.01194	2.13399	-3.75444	0.000173728	0.000336001
chr7	36210001	36212000	169.146	-8.01457	2.23505	-3.58587	0.000335963	0.000609133
chr7	34112001	34114000	31.6574	-8.0215	2.21052	-3.62878	0.000284764	0.000524016
chr7	37556001	37558000	31.6931	-8.02319	2.25695	-3.55487	0.00037816	0.000679228
chr10	117526001	117528000	256.545	-8.03079	1.89969	-4.22743	2.36378e-05	6.22924e-05
chr7	35964001	35966000	32.0024	-8.03318	2.07428	-3.87276	0.00010761	0.000221143
chr7	19714001	19716000	32.0306	-8.03627	2.02927	-3.96019	7.48913e-05	0.000162448
chr7	34296001	34298000	596.958	-8.03682	2.73935	-2.93384	0.00334793	0.00542004
chr7	34220001	34222000	686.001	-8.04349	2.1376	-3.76285	0.000167986	0.000327466
chr7	45890001	45892000	173.079	-8.04905	2.36799	-3.39911	0.000676061	0.00117064
chr7	34406001	34408000	691.616	-8.05546	2.17452	-3.70447	0.000211829	0.000400267
chr7	45536001	45538000	32.5512	-8.05728	2.11984	-3.8009	0.000144173	0.000286948
chr7	49368001	49370000	32.6831	-8.06266	2.3327	-3.45636	0.000547514	0.000958149
chr7	31056001	31058000	32.7391	-8.06539	2.15671	-3.73968	0.000184256	0.000353588
chr7	35706001	35708000	176.816	-8.07445	1.87957	-4.2959	1.73985e-05	4.90502e-05
chr7	44470001	44472000	33.2575	-8.08835	2.1125	-3.8288	0.000128771	0.000259226
chr7	100136001	100138000	178.927	-8.08954	1.77881	-4.54773	5.42288e-06	2.10757e-05
chr7	35486001	35488000	799.353	-8.09512	2.22161	-3.64381	0.000268633	0.000498053
chr7	30228001	30230000	33.3926	-8.09665	2.03378	-3.98108	6.86038e-05	0.000150794
chr7	28734001	28736000	33.4081	-8.09875	2.13369	-3.79565	0.000147254	0.000292137
chr7	35758001	35760000	360.357	-8.10902	1.88335	-4.30563	1.66512e-05	4.75907e-05
chr7	28380001	28382000	451.156	-8.11407	2.01807	-4.02071	5.8023e-05	0.000129736
chr7	28704001	28706000	33.784	-8.11435	2.07345	-3.91345	9.09862e-05	0.000191288
chr7	44712001	44714000	33.8747	-8.11443	2.37355	-3.41869	0.000629241	0.00109418
chr7	43672001	43674000	33.8351	-8.1174	2.30363	-3.52374	0.000425507	0.000757714
chr7	101998001	102000000	34.5303	-8.14211	2.29914	-3.54137	0.000398055	0.000712797
chr7	34860001	34862000	553.317	-8.14908	2.53611	-3.21322	0.00131255	0.0021867
chr7	16400001	16402000	34.919	-8.15847	2.52117	-3.23598	0.00121224	0.00203195
chr7	30700001	30702000	35.3315	-8.17911	2.09361	-3.9067	9.35649e-05	0.000195943
chr7	35988001	35990000	190.396	-8.18058	1.82081	-4.49283	7.02813e-06	2.54109e-05
chr7	31206001	31208000	35.4987	-8.18296	2.07095	-3.95131	7.77235e-05	0.000167112
chr7	27542001	27544000	35.6126	-8.1868	2.44833	-3.34382	0.000826323	0.00141393
chr7	109922001	109924000	35.573	-8.18946	2.2057	-3.71287	0.000204922	0.000388704
chr7	52196001	52198000	192.371	-8.1964	1.87408	-4.37356	1.22238e-05	3.76492e-05
chr7	49688001	49690000	35.7684	-8.1964	2.05912	-3.98053	6.87617e-05	0.000151006
chr7	34840001	34842000	767.122	-8.20544	2.18329	-3.7583	0.000171074	0.000332173
chr7	31130001	31132000	193.852	-8.20647	1.84912	-4.43803	9.07868e-06	3.01399e-05
chr7	35662001	35664000	385.693	-8.21103	2.37162	-3.46221	0.000535766	0.000940261
chr7	35380001	35382000	579.252	-8.21372	2.11247	-3.88822	0.000100983	0.000209095
chr7	82364001	82366000	36.6061	-8.22665	2.52999	-3.25166	0.00114734	0.00192841
chr7	35622001	35624000	36.5587	-8.22828	2.08908	-3.93871	8.19213e-05	0.000174765
chr7	36910001	36912000	36.7055	-8.23078	2.1229	-3.87714	0.000105693	0.000217385
chr7	35666001	35668000	396.577	-8.24775	1.88264	-4.38095	1.18164e-05	3.68687e-05
chr10	117534001	117536000	37.5896	-8.26489	2.18861	-3.77632	0.000159161	0.000311992
chr7	34552001	34554000	301.764	-8.26727	1.99246	-4.14927	3.3353e-05	8.22642e-05
chr7	15972001	15974000	37.6667	-8.27186	2.21184	-3.73981	0.000184161	0.000353588
chr7	34534001	34536000	1604.14	-8.2722	2.31574	-3.57217	0.00035404	0.000639556
chr7	37558001	37560000	37.738	-8.27465	2.29603	-3.6039	0.000313476	0.000572576
chr7	30394001	30396000	37.8696	-8.27773	2.02885	-4.08002	4.50324e-05	0.000105275
chr7	30916001	30918000	203.766	-8.27858	1.80939	-4.57533	4.75463e-06	1.94097e-05
chr7	47006001	47008000	38.0065	-8.28119	2.10771	-3.929	8.52989e-05	0.00018103
chr7	30568001	30570000	38.1638	-8.28667	2.27916	-3.63584	0.000277071	0.000511005
chr7	49164001	49166000	307.123	-8.2938	2.10491	-3.94021	8.14113e-05	0.000174321
chr14	96900001	96902000	38.588	-8.30266	2.3686	-3.50531	0.000456078	0.000809053
chr7	54588001	54590000	207.332	-8.3031	1.79435	-4.62737	3.70345e-06	1.65915e-05
chr7	43400001	43402000	38.7234	-8.31012	2.03176	-4.0901	4.31185e-05	0.000101378
chr7	35458001	35460000	723.323	-8.31356	2.28981	-3.63068	0.000282674	0.000520949
chr7	31084001	31086000	38.9754	-8.32112	2.34634	-3.54643	0.000390489	0.000699756
chr7	95534001	95536000	39.1352	-8.32654	2.1037	-3.95805	7.55637e-05	0.000163329
chr7	84398001	84400000	40.1051	-8.35858	2.15279	-3.88267	0.000103316	0.000213209
chr7	29670001	29672000	40.3157	-8.36617	2.59007	-3.23009	0.00123752	0.00207149
chr7	34308001	34310000	751.043	-8.36753	2.17789	-3.84204	0.000122014	0.000246832
chr7	35700001	35702000	40.5622	-8.37482	2.46567	-3.39657	0.000682355	0.0011807
chr16	31614001	31616000	40.5201	-8.37689	2.14681	-3.90202	9.53931e-05	0.000198921
chr7	75526001	75528000	218.877	-8.38185	1.81906	-4.60779	4.06972e-06	1.73792e-05
chr7	35538001	35540000	758.747	-8.38211	2.14286	-3.91164	9.16727e-05	0.000192403
chr7	27480001	27482000	40.7211	-8.38421	2.39366	-3.50268	0.000460606	0.000816498
chr7	34926001	34928000	1193.89	-8.38624	2.34397	-3.57779	0.000346514	0.00062642
chr14	120938001	120940000	40.8632	-8.38922	2.21747	-3.78324	0.000154799	0.00030441
chr7	44804001	44806000	41.1822	-8.39672	2.45208	-3.42433	0.000616318	0.00107398
chr7	34808001	34810000	548.561	-8.3972	2.026	-4.14471	3.40242e-05	8.34185e-05
chr7	48830001	48832000	41.2686	-8.39973	2.42942	-3.4575	0.000545202	0.000954991
chr7	37048001	37050000	222.913	-8.41014	1.95907	-4.29293	1.76333e-05	4.94295e-05
chr7	30374001	30376000	41.5863	-8.41076	2.26324	-3.71624	0.000202207	0.000384147
chr7	30960001	30962000	41.6984	-8.41537	2.07422	-4.05712	4.96813e-05	0.0001143
chr7	37920001	37922000	42.3057	-8.43628	2.07198	-4.07159	4.66928e-05	0.000108335
chr7	44684001	44686000	42.3342	-8.43964	2.08602	-4.04582	5.21412e-05	0.000118739
chr7	35564001	35566000	42.3931	-8.44217	2.41614	-3.49408	0.000475704	0.000840239
chr7	34460001	34462000	795.799	-8.45114	2.15243	-3.92633	8.62514e-05	0.000182895
chr7	101794001	101796000	42.8833	-8.45873	2.20996	-3.82754	0.000129428	0.000260276
chr7	84160001	84162000	42.979	-8.45876	2.10981	-4.00926	6.09105e-05	0.000135454
chr7	34184001	34186000	818.181	-8.46083	1.55527	-5.44009	5.32528e-08	1.23788e-06
chr7	30550001	30552000	43.0152	-8.46269	2.09265	-4.04401	5.25447e-05	0.000119548
chr7	16106001	16108000	43.3583	-8.47441	2.13991	-3.96017	7.4895e-05	0.000162448
chr7	30546001	30548000	464.526	-8.47748	1.99573	-4.24782	2.15865e-05	5.7689e-05
chr2	131938001	131940000	43.5389	-8.48062	2.23286	-3.7981	0.000145807	0.000289733
chr7	44466001	44468000	43.7823	-8.48704	2.03095	-4.17886	2.92979e-05	7.3814e-05
chr7	19194001	19196000	43.8083	-8.48954	2.31157	-3.67263	0.000240064	0.000449482
chr7	25554001	25556000	237.724	-8.50293	1.93551	-4.39312	1.11734e-05	3.54542e-05
chr7	34110001	34112000	593.962	-8.51283	2.11634	-4.02243	5.75998e-05	0.000128906
chr7	51672001	51674000	44.9107	-8.52489	2.09907	-4.06126	4.8808e-05	0.000112711
chr7	83244001	83246000	45.0807	-8.52953	2.03819	-4.18485	2.85357e-05	7.2468e-05
chr7	30722001	30724000	45.1241	-8.53151	2.07418	-4.1132	3.90205e-05	9.36187e-05
chr7	35570001	35572000	362.796	-8.53211	1.85309	-4.60426	4.13942e-06	1.76158e-05
chr7	79166001	79168000	482.729	-8.53274	1.94727	-4.38191	1.17644e-05	3.6833e-05
chr7	38122001	38124000	243.813	-8.53819	1.83401	-4.65549	3.23216e-06	1.54943e-05
chr7	84400001	84402000	45.4564	-8.53988	2.08443	-4.09699	4.18551e-05	9.92597e-05
chr7	43798001	43800000	45.6744	-8.54639	2.57191	-3.32298	0.00089062	0.00151868
chr7	24314001	24316000	45.6069	-8.5469	2.07899	-4.11108	3.9381e-05	9.43e-05
chr7	55896001	55898000	45.8478	-8.55273	2.04735	-4.17747	2.94775e-05	7.41906e-05
chr7	30702001	30704000	45.8385	-8.5548	2.36092	-3.6235	0.00029064	0.000533635
chr7	43528001	43530000	46.0692	-8.56111	2.0524	-4.17126	3.02915e-05	7.59291e-05
chr7	67980001	67982000	249.022	-8.56864	1.82326	-4.69963	2.60634e-06	1.35486e-05
chr7	36650001	36652000	372.796	-8.57135	1.85014	-4.63281	3.60732e-06	1.63391e-05
chr7	29444001	29446000	46.5161	-8.57373	2.04239	-4.1979	2.69402e-05	6.93104e-05
chr7	15946001	15948000	46.7366	-8.57941	2.34858	-3.65301	0.00025918	0.000481856
chr7	15982001	15984000	46.7245	-8.58041	2.03524	-4.21593	2.48752e-05	6.51354e-05
chr7	34588001	34590000	746.512	-8.5808	2.12503	-4.03797	5.39169e-05	0.000122106
chr7	111282001	111284000	46.8533	-8.58324	2.61803	-3.27852	0.00104354	0.00176115
chr7	49370001	49372000	46.854	-8.58389	2.05847	-4.17004	3.04542e-05	7.61818e-05
chr7	34622001	34624000	887.772	-8.61	2.31166	-3.7246	0.000195627	0.000373353
chr7	34894001	34896000	2032.56	-8.61461	2.27031	-3.79446	0.000147967	0.000292608
chr7	75804001	75806000	47.9066	-8.61815	2.13563	-4.03542	5.45048e-05	0.000123211
chr7	16754001	16756000	48.1831	-8.62518	2.03285	-4.24289	2.20656e-05	5.8778e-05
chr18	57658001	57660000	48.32	-8.62814	2.08024	-4.14766	3.35893e-05	8.26813e-05
chr7	46950001	46952000	48.3754	-8.62921	2.40144	-3.59334	0.000326461	0.000593654
chr7	35586001	35588000	645.127	-8.63325	2.2878	-3.77361	0.000160904	0.000315158
chr7	35418001	35420000	261.352	-8.6407	1.94534	-4.44174	8.92329e-06	2.98331e-05
chr10	117498001	117500000	48.7622	-8.64161	2.05301	-4.20924	2.56234e-05	6.6459e-05
chr7	34842001	34844000	1042.81	-8.64994	2.26495	-3.81904	0.000133973	0.000268381
chr7	34716001	34718000	912.95	-8.65053	2.33489	-3.70489	0.000211481	0.000399916
chr7	56068001	56070000	49.2434	-8.658	2.43555	-3.55484	0.000378206	0.000679228
chr7	36274001	36276000	49.5887	-8.66801	2.17777	-3.98022	6.88502e-05	0.000151066
chr7	37996001	37998000	49.6925	-8.66993	2.03844	-4.25323	2.10711e-05	5.64338e-05
chr7	43772001	43774000	50.0278	-8.67957	2.03699	-4.26098	2.03534e-05	5.50502e-05
chr7	109616001	109618000	50.2762	-8.68496	2.18851	-3.96844	7.23459e-05	0.000157335
chr7	34516001	34518000	935.861	-8.68592	2.21541	-3.92069	8.8296e-05	0.000186588
chr7	27732001	27734000	50.2394	-8.68692	2.28881	-3.79538	0.000147415	0.0002922
chr7	25216001	25218000	50.6698	-8.69613	2.39134	-3.63652	0.000276351	0.000510214
chr7	27414001	27416000	273.354	-8.70349	1.82072	-4.78025	1.75074e-06	1.05473e-05
chr7	34462001	34464000	1083.46	-8.70516	2.22409	-3.91403	9.07677e-05	0.000190992
chr7	35774001	35776000	51.0043	-8.70867	2.37583	-3.66552	0.000246833	0.000461455
chr7	66058001	66060000	51.0297	-8.7094	2.35686	-3.69535	0.000219587	0.00041334
chr7	28662001	28664000	51.3567	-8.71718	2.03455	-4.28458	1.83083e-05	5.07444e-05
chr7	35646001	35648000	413.141	-8.72039	1.88336	-4.63023	3.65266e-06	1.64537e-05
chr17	35518001	35520000	51.4744	-8.72188	2.39835	-3.63662	0.000276238	0.000510214
chr7	35638001	35640000	51.6636	-8.72432	2.16612	-4.02763	5.63418e-05	0.000126782
chr7	33674001	33676000	51.5834	-8.72486	2.18335	-3.99608	6.43995e-05	0.00014249
chr7	35558001	35560000	52.0398	-8.73521	2.08292	-4.19373	2.74404e-05	7.02111e-05
chr7	81660001	81662000	418.42	-8.73934	1.95158	-4.47808	7.53182e-06	2.64742e-05
chr7	34556001	34558000	1139.09	-8.74195	1.67997	-5.20363	1.95433e-07	2.82223e-06
chr7	30966001	30968000	419.698	-8.7431	1.88172	-4.64633	3.37898e-06	1.59177e-05
chr7	34638001	34640000	558.646	-8.74475	2.02891	-4.31007	1.63204e-05	4.71436e-05
chr7	34942001	34944000	716.151	-8.74493	1.5801	-5.5344	3.12293e-08	9.74037e-07
chr7	35358001	35360000	1399.87	-8.75381	2.24862	-3.89297	9.90249e-05	0.000205731
chr7	51772001	51774000	423.771	-8.75756	1.91854	-4.56469	5.00229e-06	1.98801e-05
chr7	35584001	35586000	844.828	-8.75979	2.14109	-4.09127	4.29013e-05	0.000100964
chr7	34624001	34626000	283.859	-8.76385	2.26996	-3.8608	0.000113015	0.000231108
chr7	49646001	49648000	53.2977	-8.77014	2.04666	-4.2851	1.82658e-05	5.06835e-05
chr3	31312001	31314000	53.5105	-8.77491	2.39922	-3.6574	0.000254786	0.000474164
chr7	35502001	35504000	715.49	-8.78175	2.07685	-4.2284	2.35355e-05	6.20894e-05
chr7	30974001	30976000	53.7071	-8.78209	2.04467	-4.29512	1.74597e-05	4.91665e-05
chr7	34748001	34750000	2047.12	-8.78523	1.48493	-5.91625	3.29359e-09	3.00571e-07
chr7	31050001	31052000	53.9093	-8.78569	2.47396	-3.55127	0.000383377	0.000688012
chr7	34232001	34234000	433.159	-8.79166	2.16913	-4.05309	5.05459e-05	0.000115748
chr16	11442001	11444000	54.2221	-8.79402	2.22372	-3.95465	7.66472e-05	0.000165231
chr7	35320001	35322000	880.467	-8.82083	2.4545	-3.59374	0.000325968	0.000593194
chr7	30882001	30884000	55.2475	-8.82384	2.23997	-3.93926	8.17335e-05	0.000174575
chr7	25040001	25042000	55.4906	-8.82844	2.04345	-4.32035	1.55783e-05	4.5677e-05
chr7	35778001	35780000	299.213	-8.83768	2.0532	-4.30434	1.67486e-05	4.77644e-05
chr7	79470001	79472000	55.8396	-8.83922	2.28877	-3.86201	0.00011246	0.000230415
chr7	46404001	46406000	56.0074	-8.84349	2.4403	-3.62394	0.000290153	0.000533137
chr7	46402001	46404000	56.0074	-8.84349	2.4403	-3.62394	0.000290153	0.000533137
chr7	24480001	24482000	301.286	-8.84709	2.04773	-4.32044	1.55715e-05	4.5677e-05
chr7	83660001	83662000	56.5097	-8.85537	2.04302	-4.33445	1.46127e-05	4.34328e-05
chr7	36442001	36444000	56.6255	-8.85666	2.46033	-3.59978	0.000318486	0.000580865
chr7	35396001	35398000	603.807	-8.85691	2.00547	-4.41638	1.00369e-05	3.28869e-05
chr7	28994001	28996000	56.5382	-8.85708	2.20732	-4.0126	6.00531e-05	0.000133789
chr19	4754001	4756000	56.7909	-8.86084	2.25048	-3.93732	8.23968e-05	0.000175628
chr7	126676001	126678000	57.0931	-8.86849	2.34443	-3.78279	0.000155081	0.000304721
chr7	37434001	37436000	57.2443	-8.87453	2.08454	-4.25732	2.06896e-05	5.5715e-05
chr7	34364001	34366000	1831.8	-8.8795	2.23631	-3.97061	7.16895e-05	0.000156183
chr7	46984001	46986000	57.5809	-8.88083	2.47011	-3.59531	0.000324003	0.000590054
chr7	58662001	58664000	57.6348	-8.88249	2.10815	-4.21341	2.51549e-05	6.55151e-05
chr7	100918001	100920000	57.7605	-8.88797	2.27931	-3.89941	9.64289e-05	0.000200676
chr7	25116001	25118000	57.8639	-8.88932	2.03922	-4.35917	1.30557e-05	3.96203e-05
chr7	30322001	30324000	313.763	-8.90436	1.93385	-4.60447	4.13524e-06	1.76158e-05
chr7	16598001	16600000	58.5644	-8.90525	2.25122	-3.95575	7.62964e-05	0.000164618
chr7	35456001	35458000	58.6521	-8.90978	2.12453	-4.19376	2.74372e-05	7.02111e-05
chr7	24490001	24492000	58.867	-8.91286	2.15191	-4.14184	3.44532e-05	8.43026e-05
chr7	109920001	109922000	317.019	-8.91852	1.8752	-4.75603	1.97441e-06	1.13402e-05
chr7	130138001	130140000	59.198	-8.92249	2.04853	-4.35556	1.3273e-05	4.02271e-05
chr7	102394001	102396000	59.2157	-8.9226	2.03982	-4.37421	1.21871e-05	3.75833e-05
chr7	37978001	37980000	59.2417	-8.92436	2.17913	-4.09538	4.21474e-05	9.97609e-05
chr7	67428001	67430000	59.6663	-8.93476	2.32535	-3.84232	0.000121875	0.000246832
chr7	43846001	43848000	59.8041	-8.93565	2.62632	-3.40234	0.000668112	0.00115768
chr7	28276001	28278000	61.1521	-8.96956	2.06569	-4.34216	1.41086e-05	4.21995e-05
chr7	19798001	19800000	328.215	-8.96971	1.95219	-4.59469	4.33393e-06	1.8127e-05
chr15	25874001	25876000	61.7039	-8.98312	2.22634	-4.03492	5.46205e-05	0.000123359
chr7	48824001	48826000	61.7269	-8.98368	2.25418	-3.98534	6.73827e-05	0.000148507
chr7	31156001	31158000	61.934	-8.9865	2.08704	-4.30585	1.66342e-05	4.75907e-05
chr7	35642001	35644000	62.126	-8.9929	2.48878	-3.61338	0.000302235	0.000552864
chr7	35668001	35670000	333.355	-8.99302	1.98765	-4.52446	6.05508e-06	2.29571e-05
chr7	35302001	35304000	1324.97	-8.99612	2.2402	-4.01576	5.9254e-05	0.000132248
chr7	37014001	37016000	62.423	-8.99981	2.22092	-4.0523	5.07168e-05	0.000116032
chr7	46020001	46022000	62.8185	-9.00737	2.05137	-4.39089	1.12886e-05	3.56385e-05
chr7	49346001	49348000	62.9526	-9.00962	2.22064	-4.05721	4.96626e-05	0.0001143
chr7	93028001	93030000	62.9804	-9.01022	2.2659	-3.97643	6.99563e-05	0.000153084
chr7	35544001	35546000	671.667	-9.0111	2.03524	-4.42754	9.53134e-06	3.14815e-05
chr7	36458001	36460000	63.087	-9.01267	2.42487	-3.71676	0.000201794	0.000383658
chr7	35382001	35384000	1508.03	-9.01332	2.22264	-4.05523	5.00849e-05	0.000114799
chr7	30834001	30836000	339.011	-9.01549	1.87407	-4.81064	1.50448e-06	9.51376e-06
chr7	30716001	30718000	63.5676	-9.02377	2.16196	-4.17389	2.99446e-05	7.52125e-05
chr7	34800001	34802000	846.423	-9.02578	2.26667	-3.98195	6.83514e-05	0.000150373
chr7	34506001	34508000	341.503	-9.03046	2.20718	-4.09141	4.28766e-05	0.000100964
chr7	89186001	89188000	64.3858	-9.04224	2.15961	-4.18698	2.82695e-05	7.18844e-05
chr7	34478001	34480000	1026.94	-9.04238	2.23457	-4.04659	5.19702e-05	0.000118459
chr7	122008001	122010000	65.3947	-9.06494	2.09735	-4.32209	1.54561e-05	4.55005e-05
chr7	30478001	30480000	65.5474	-9.06867	2.05749	-4.40763	1.04508e-05	3.4017e-05
chr7	44552001	44554000	65.5384	-9.07006	2.33671	-3.88155	0.000103794	0.000213836
chr7	49554001	49556000	66.0063	-9.07811	2.61521	-3.47127	0.000517996	0.000912976
chr7	109228001	109230000	66.0205	-9.08012	2.08075	-4.36387	1.27784e-05	3.89678e-05
chr7	49318001	49320000	354.42	-9.08015	1.90426	-4.76833	1.85757e-06	1.09761e-05
chr7	34204001	34206000	66.1153	-9.08262	2.47967	-3.66283	0.000249442	0.000465977
chr7	31060001	31062000	355.25	-9.08436	1.96979	-4.61184	3.99129e-06	1.71933e-05
chr7	35608001	35610000	66.3284	-9.08725	2.19546	-4.13912	3.48645e-05	8.51849e-05
chr7	24732001	24734000	66.8963	-9.09767	2.10679	-4.31825	1.57268e-05	4.59678e-05
chr10	107220001	107222000	66.8889	-9.09779	2.06744	-4.40052	1.07993e-05	3.48292e-05
chr7	35298001	35300000	1601.35	-9.10007	2.21266	-4.11272	3.91019e-05	9.37228e-05
chr7	39582001	39584000	67.5268	-9.11179	2.04948	-4.44591	8.75212e-06	2.95414e-05
chr7	38094001	38096000	67.5686	-9.11402	2.37123	-3.84358	0.000121254	0.000245901
chr7	16900001	16902000	67.5838	-9.11436	2.31521	-3.93673	8.25995e-05	0.000175908
chr7	35430001	35432000	1441.18	-9.11761	2.22374	-4.10013	4.12926e-05	9.81147e-05
chr7	35966001	35968000	67.7764	-9.11811	2.10487	-4.33191	1.47818e-05	4.38325e-05
chr7	24058001	24060000	68.1697	-9.12555	2.04778	-4.4563	8.33851e-06	2.86211e-05
chr16	4900001	4902000	365.704	-9.12803	2.11667	-4.31245	1.61452e-05	4.68571e-05
chr7	38170001	38172000	546.948	-9.12818	2.12194	-4.30181	1.69411e-05	4.81462e-05
chr16	4902001	4904000	366.212	-9.13003	2.11589	-4.31499	1.59608e-05	4.64314e-05
chr7	43924001	43926000	68.5116	-9.13187	2.58659	-3.53046	0.000414835	0.000741227
chr7	49876001	49878000	69.0024	-9.14215	2.1985	-4.15835	3.20557e-05	7.96222e-05
chr7	28188001	28190000	69.0507	-9.14318	2.18492	-4.18467	2.85578e-05	7.2468e-05
chr7	84128001	84130000	69.6057	-9.15625	2.06886	-4.42574	9.61121e-06	3.17028e-05
chr7	38176001	38178000	558.449	-9.15689	1.96432	-4.66161	3.13749e-06	1.52481e-05
chr7	35822001	35824000	69.9999	-9.16484	2.1607	-4.24161	2.21925e-05	5.89885e-05
chr7	24842001	24844000	70.0665	-9.16628	2.50513	-3.659	0.000253202	0.000471572
chr19	41150001	41152000	70.0687	-9.16636	2.21776	-4.13316	3.57807e-05	8.71183e-05
chr7	34604001	34606000	1493.8	-9.16937	2.20662	-4.15538	3.24745e-05	8.03385e-05
chr7	19022001	19024000	70.7961	-9.17912	2.30248	-3.98662	6.70201e-05	0.00014784
chr7	43482001	43484000	70.7499	-9.18032	2.43709	-3.76692	0.000165273	0.000322943
chr7	98224001	98226000	70.941	-9.1821	2.24608	-4.08806	4.34994e-05	0.000102079
chr7	27376001	27378000	71.2262	-9.18855	2.06393	-4.45196	8.50905e-06	2.8919e-05
chr7	31038001	31040000	71.3582	-9.19093	2.09823	-4.38032	1.18506e-05	3.68687e-05
chr7	30524001	30526000	71.591	-9.19733	2.47766	-3.71211	0.000205538	0.000389574
chr7	62236001	62238000	72.0147	-9.20557	2.10873	-4.36547	1.26851e-05	3.87313e-05
chr7	6154001	6156000	72.0806	-9.20677	2.0872	-4.41106	1.02867e-05	3.3616e-05
chr7	34878001	34880000	2131.48	-9.22389	2.18103	-4.22914	2.3459e-05	6.19538e-05
chr7	28406001	28408000	72.9933	-9.2253	2.21527	-4.16441	3.12158e-05	7.77711e-05
chr7	25004001	25006000	73.2422	-9.23019	2.20313	-4.18959	2.79461e-05	7.11356e-05
chr7	24768001	24770000	73.315	-9.23051	2.05247	-4.49727	6.88314e-06	2.4978e-05
chr7	101968001	101970000	73.3389	-9.23212	2.23065	-4.13877	3.49175e-05	8.51849e-05
chr7	45806001	45808000	394.791	-9.23711	1.98549	-4.6523	3.28254e-06	1.56142e-05
chr7	34520001	34522000	591.591	-9.24155	2.09644	-4.40821	1.04226e-05	3.39701e-05
chr7	19582001	19584000	73.8192	-9.24156	2.26731	-4.07601	4.58154e-05	0.000106903
chr7	109254001	109256000	74.0551	-9.24597	2.13876	-4.32305	1.53883e-05	4.53551e-05
chr7	35756001	35758000	595.323	-9.2496	1.9982	-4.62897	3.67492e-06	1.64936e-05
chr10	60850001	60852000	74.6658	-9.25596	2.30551	-4.01471	5.95193e-05	0.00013272
chr7	82908001	82910000	74.9606	-9.26166	2.26526	-4.08856	4.34066e-05	0.000101958
chr7	4448001	4450000	74.9213	-9.26243	2.07853	-4.45624	8.34113e-06	2.86211e-05
chr7	35948001	35950000	75.2449	-9.26715	2.4914	-3.71966	0.000199493	0.000380164
chr7	83836001	83838000	75.2728	-9.26776	2.62545	-3.52996	0.000415615	0.000742083
chr7	38220001	38222000	75.2291	-9.26871	2.16473	-4.28169	1.85479e-05	5.12356e-05
chr7	45800001	45802000	75.479	-9.27164	2.23511	-4.14817	3.35138e-05	8.2578e-05
chr7	35720001	35722000	404.923	-9.27262	1.89357	-4.89689	9.73656e-07	7.2086e-06
chr7	24616001	24618000	75.7478	-9.27875	2.3299	-3.98247	6.82035e-05	0.000150182
chr16	65066001	65068000	76.0123	-9.28178	2.44268	-3.79983	0.000144796	0.000287956
chr10	117418001	117420000	76.0433	-9.28248	2.17366	-4.27044	1.95092e-05	5.32168e-05
chr17	71256001	71258000	76.3805	-9.29074	2.31715	-4.00956	6.08313e-05	0.0001354
chr7	27672001	27674000	76.5672	-9.29298	2.06178	-4.50727	6.56673e-06	2.42585e-05
chr7	34768001	34770000	1225.27	-9.29737	2.18361	-4.2578	2.06446e-05	5.56545e-05
chr7	25234001	25236000	76.7466	-9.29761	2.4257	-3.83295	0.000126614	0.000255092
chr7	36854001	36856000	76.932	-9.29917	2.49681	-3.72442	0.000195768	0.000373353
chr7	25126001	25128000	77.0702	-9.3022	2.08391	-4.46381	8.05132e-06	2.79022e-05
chr7	91774001	91776000	77.2693	-9.30712	2.11231	-4.40613	1.05236e-05	3.41661e-05
chr10	117580001	117582000	77.4848	-9.3106	2.05568	-4.52921	5.92042e-06	2.26169e-05
chr7	28554001	28556000	77.7477	-9.31436	2.41658	-3.85435	0.000116035	0.00023629
chr7	30668001	30670000	78.3494	-9.32734	2.18669	-4.2655	1.99454e-05	5.41847e-05
chr7	118050001	118052000	78.6743	-9.33298	2.09077	-4.46389	8.04831e-06	2.79022e-05
chr7	99356001	99358000	78.7539	-9.33483	2.41792	-3.86069	0.000113067	0.000231108
chr7	38226001	38228000	423.14	-9.33755	2.00268	-4.66253	3.12343e-06	1.52387e-05
chr7	24380001	24382000	79.1041	-9.34118	2.19782	-4.2502	2.13582e-05	5.71407e-05
chr7	63874001	63876000	79.3054	-9.34299	2.32203	-4.02362	5.73099e-05	0.000128491
chr10	117390001	117392000	423.738	-9.34561	2.65727	-3.51699	0.000436463	0.000775934
chr8	4250001	4252000	79.7052	-9.3509	2.06724	-4.52337	6.08636e-06	2.30012e-05
chr7	6368001	6370000	79.8186	-9.35419	2.4357	-3.84045	0.000122811	0.000248146
chr7	35926001	35928000	80.1716	-9.35875	2.57254	-3.63794	0.000274832	0.00050878
chr7	36324001	36326000	80.1778	-9.35938	2.07134	-4.51852	6.22743e-06	2.34266e-05
chr7	44742001	44744000	80.2224	-9.36149	2.30313	-4.06467	4.80999e-05	0.00011118
chr7	45744001	45746000	80.5655	-9.36577	2.46913	-3.79315	0.000148751	0.000293924
chr7	30970001	30972000	80.8089	-9.3718	2.14317	-4.37287	1.22626e-05	3.76682e-05
chr7	35366001	35368000	648.299	-9.37326	2.04016	-4.59437	4.34048e-06	1.8127e-05
chr7	24974001	24976000	80.8981	-9.37354	2.22481	-4.21318	2.51797e-05	6.55151e-05
chr7	24318001	24320000	81.1353	-9.37613	2.14243	-4.37639	1.20659e-05	3.73349e-05
chr7	44720001	44722000	81.7698	-9.38721	2.5025	-3.75114	0.000176035	0.00033993
chr7	37462001	37464000	81.7587	-9.38813	2.06219	-4.5525	5.30128e-06	2.07126e-05
chr7	16098001	16100000	82.2836	-9.3963	2.19983	-4.27137	1.94274e-05	5.32168e-05
chr7	39680001	39682000	82.6673	-9.40302	2.19351	-4.28674	1.81314e-05	5.04242e-05
chr7	34248001	34250000	885.406	-9.41093	2.11576	-4.44802	8.66651e-06	2.92926e-05
chr7	44138001	44140000	83.0274	-9.41101	2.24505	-4.19189	2.76636e-05	7.06567e-05
chr7	4924001	4926000	83.4783	-9.41753	2.08164	-4.52408	6.06585e-06	2.29589e-05
chr7	35362001	35364000	1111.21	-9.41847	2.15145	-4.37774	1.19917e-05	3.72136e-05
chr3	104958001	104960000	83.7084	-9.42111	2.64858	-3.55705	0.000375047	0.000675029
chr7	34472001	34474000	672.904	-9.42691	2.02487	-4.65556	3.23107e-06	1.54943e-05
chr7	30914001	30916000	84.0875	-9.42755	2.25589	-4.17908	2.92695e-05	7.3814e-05
chr7	68152001	68154000	84.2974	-9.43262	2.1104	-4.46958	7.83715e-06	2.73911e-05
chr7	97720001	97722000	84.6817	-9.43948	2.31811	-4.07205	4.66002e-05	0.000108335
chr7	35864001	35866000	84.9589	-9.44416	2.4592	-3.84034	0.000122865	0.000248146
chr7	35308001	35310000	1359.63	-9.4477	2.17711	-4.33955	1.42775e-05	4.25904e-05
chr7	34496001	34498000	683.757	-9.45005	2.03217	-4.65023	3.31567e-06	1.57415e-05
chr7	35386001	35388000	2046.59	-9.45438	2.15083	-4.39569	1.10421e-05	3.52308e-05
chr7	51884001	51886000	86.6073	-9.47174	2.15417	-4.39694	1.09787e-05	3.51481e-05
chr7	16446001	16448000	86.7789	-9.47342	2.09297	-4.52631	6.00218e-06	2.28584e-05
chr7	35472001	35474000	86.7526	-9.47431	2.29646	-4.12561	3.69749e-05	8.94952e-05
chr7	44460001	44462000	87.261	-9.48104	2.24373	-4.22557	2.38334e-05	6.27005e-05
chr7	29732001	29734000	88.2625	-9.49772	2.1307	-4.45755	8.29015e-06	2.85657e-05
chr7	25798001	25800000	88.6153	-9.50492	2.42236	-3.92383	8.71533e-05	0.00018449
chr7	46764001	46766000	88.9934	-9.5095	2.68098	-3.54702	0.00038961	0.000698688
chr7	49206001	49208000	88.9584	-9.51045	2.512	-3.786	0.000153089	0.000301286
chr7	34360001	34362000	89.6759	-9.52123	2.06278	-4.61572	3.91742e-06	1.70478e-05
chr7	29282001	29284000	90.3584	-9.53297	2.50707	-3.80243	0.000143284	0.00028541
chr7	19612001	19614000	90.8332	-9.54056	2.25182	-4.23682	2.26704e-05	6.01939e-05
chr7	16884001	16886000	91.1159	-9.54362	2.1401	-4.45943	8.21792e-06	2.83996e-05
chr7	35834001	35836000	731.025	-9.54756	2.14265	-4.45596	8.3517e-06	2.86211e-05
chr7	36964001	36966000	91.4733	-9.54914	2.62288	-3.64071	0.000271882	0.000503697
chr7	37956001	37958000	91.5027	-9.55021	2.06735	-4.61955	3.84576e-06	1.70125e-05
chr7	24220001	24222000	91.7659	-9.55368	2.27607	-4.19744	2.69945e-05	6.93582e-05
chr7	34218001	34220000	977.524	-9.55434	2.1807	-4.38131	1.17967e-05	3.68687e-05
chr7	84188001	84190000	491.601	-9.555	2.06619	-4.62446	3.75582e-06	1.67955e-05
chr7	25302001	25304000	92.0295	-9.55919	2.12127	-4.50634	6.59542e-06	2.42706e-05
chr7	42412001	42414000	92.6587	-9.56825	2.07252	-4.61672	3.89849e-06	1.70141e-05
chr7	34424001	34426000	92.8179	-9.57174	2.37508	-4.03007	5.57599e-05	0.000125587
chr7	34562001	34564000	1728.31	-9.57253	2.23231	-4.28817	1.8015e-05	5.02707e-05
chr10	107234001	107236000	94.3065	-9.59464	2.21884	-4.32417	1.53105e-05	4.52339e-05
chr7	84292001	84294000	94.6366	-9.59822	2.63051	-3.6488	0.00026347	0.000489072
chr7	30838001	30840000	94.5787	-9.59884	2.35299	-4.07942	4.51473e-05	0.000105444
chr7	35322001	35324000	94.7289	-9.60103	2.58924	-3.70805	0.000208861	0.000395264
chr7	49232001	49234000	94.9234	-9.60373	2.09829	-4.57693	4.7185e-06	1.93129e-05
chr7	35546001	35548000	761.922	-9.60667	2.05841	-4.66703	3.05583e-06	1.49991e-05
chr7	30940001	30942000	95.671	-9.61383	2.42088	-3.97121	7.15099e-05	0.000155929
chr7	104596001	104598000	95.7496	-9.61504	2.51249	-3.8269	0.000129769	0.000260595
chr7	34362001	34364000	516.225	-9.62461	1.98116	-4.85806	1.18544e-06	8.18185e-06
chr7	66264001	66266000	96.6369	-9.62988	2.33446	-4.12511	3.70566e-05	8.96049e-05
chr7	35412001	35414000	2320.15	-9.63546	2.10469	-4.57809	4.69242e-06	1.92382e-05
chr7	35548001	35550000	1553.59	-9.6403	2.17232	-4.4378	9.08847e-06	3.01399e-05
chr7	29400001	29402000	98.3549	-9.654	2.13233	-4.52744	5.97038e-06	2.27725e-05
chr7	35404001	35406000	1834.29	-9.6583	2.17815	-4.43417	9.24256e-06	3.06098e-05
chr7	35460001	35462000	1845.07	-9.66663	2.1456	-4.50533	6.62689e-06	2.42986e-05
chr7	130994001	130996000	99.3524	-9.66846	2.74788	-3.51852	0.000433962	0.000772045
chr19	45484001	45486000	99.3834	-9.66879	2.30511	-4.1945	2.73475e-05	7.01918e-05
chr7	34632001	34634000	796.566	-9.67095	2.06108	-4.69218	2.70307e-06	1.39047e-05
chr7	30446001	30448000	100.117	-9.67944	2.55263	-3.79196	0.000149466	0.000295099
chr7	34174001	34176000	100.496	-9.68485	2.42397	-3.99544	6.45732e-05	0.000142698
chr7	24370001	24372000	100.726	-9.68902	2.07231	-4.67547	2.93278e-06	1.45987e-05
chr7	6470001	6472000	101.461	-9.69877	2.75246	-3.52368	0.000425599	0.000757714
chr7	36892001	36894000	101.704	-9.70274	2.07339	-4.67964	2.87375e-06	1.44509e-05
chr10	26670001	26672000	101.795	-9.70338	2.36596	-4.10124	4.10946e-05	9.78329e-05
chr7	96394001	96396000	101.915	-9.70573	2.07366	-4.68048	2.86208e-06	1.44381e-05
chr7	34136001	34138000	816.726	-9.70844	2.23831	-4.3374	1.44181e-05	4.2958e-05
chr7	35718001	35720000	547.899	-9.71104	2.01508	-4.8192	1.44137e-06	9.22479e-06
chr7	34612001	34614000	102.749	-9.71742	2.07719	-4.67816	2.89465e-06	1.44674e-05
chr7	28350001	28352000	103.362	-9.72658	2.10939	-4.6111	4.00546e-06	1.72242e-05
chr7	49878001	49880000	103.501	-9.72802	2.07375	-4.69102	2.71841e-06	1.39465e-05
chr7	34922001	34924000	1379.14	-9.7307	2.19183	-4.43952	9.01577e-06	3.01014e-05
chr7	37974001	37976000	103.745	-9.73127	2.08434	-4.66876	3.03023e-06	1.4933e-05
chr14	29652001	29654000	104.105	-9.73605	2.12236	-4.58737	4.48865e-06	1.85883e-05
chr7	24174001	24176000	104.401	-9.73999	2.73641	-3.55941	0.00037169	0.000669966
chr9	31234001	31236000	558.812	-9.74211	2.25336	-4.32336	1.53668e-05	4.53458e-05
chr7	110014001	110016000	104.601	-9.74334	2.07307	-4.69995	2.60224e-06	1.35486e-05
chr7	34284001	34286000	560.936	-9.74486	1.99489	-4.88491	1.03477e-06	7.54341e-06
chr7	37924001	37926000	105.05	-9.74925	2.09402	-4.65575	3.22797e-06	1.54943e-05
chr7	31208001	31210000	105.555	-9.75578	2.26537	-4.30648	1.65875e-05	4.75907e-05
chr7	30064001	30066000	105.639	-9.75694	2.59351	-3.76205	0.000168524	0.000328255
chr7	25048001	25050000	106.18	-9.76428	2.47874	-3.93921	8.17488e-05	0.000174575
chr7	36896001	36898000	106.109	-9.7647	2.27123	-4.29929	1.71344e-05	4.84021e-05
chr7	34502001	34504000	1131.5	-9.76562	2.1782	-4.48335	7.34819e-06	2.6134e-05
chr7	64328001	64330000	106.478	-9.76852	2.1434	-4.55748	5.17712e-06	2.0443e-05
chr7	118876001	118878000	106.478	-9.76969	2.45883	-3.9733	7.08832e-05	0.0001547
chr7	79084001	79086000	106.806	-9.77289	2.16893	-4.50586	6.6105e-06	2.42746e-05
chr7	31036001	31038000	107.132	-9.7778	2.07545	-4.71118	2.46291e-06	1.29949e-05
chr7	25754001	25756000	107.285	-9.77923	2.50593	-3.90243	9.52319e-05	0.000198857
chr7	34730001	34732000	1433.26	-9.78616	2.16418	-4.52188	6.12929e-06	2.3128e-05
chr7	35354001	35356000	581.099	-9.79776	2.16997	-4.51515	6.32723e-06	2.36575e-05
chr18	80542001	80544000	108.947	-9.80267	2.18408	-4.48823	7.18159e-06	2.57576e-05
chr7	89224001	89226000	109.335	-9.80659	2.60614	-3.76288	0.000167968	0.000327466
chr7	68410001	68412000	109.429	-9.80855	2.07757	-4.72117	2.34492e-06	1.2588e-05
chr7	19458001	19460000	586.559	-9.81038	2.08813	-4.69817	2.62504e-06	1.3617e-05
chr7	44502001	44504000	109.654	-9.81092	2.15288	-4.5571	5.18636e-06	2.04467e-05
chr7	44578001	44580000	109.848	-9.8139	2.078	-4.72276	2.32671e-06	1.25175e-05
chr7	49170001	49172000	109.961	-9.81477	2.43835	-4.02518	5.69327e-05	0.000127995
chr7	48882001	48884000	883.87	-9.82292	2.28835	-4.29258	1.76607e-05	4.945e-05
chr7	35902001	35904000	110.627	-9.82483	2.31476	-4.24443	2.19151e-05	5.85036e-05
chr7	34774001	34776000	1188.43	-9.83681	2.21428	-4.44244	8.89447e-06	2.98176e-05
chr7	25694001	25696000	111.575	-9.83704	2.6279	-3.74331	0.000181611	0.000349875
chr7	29848001	29850000	111.768	-9.83855	2.1291	-4.62099	3.81916e-06	1.69252e-05
chr7	34370001	34372000	897.533	-9.84366	2.10324	-4.68024	2.86535e-06	1.44381e-05
chr7	34492001	34494000	900.278	-9.84888	2.19191	-4.49329	7.01304e-06	2.54109e-05
chr7	87400001	87402000	113.214	-9.85716	2.1143	-4.66214	3.12938e-06	1.52387e-05
chr7	34652001	34654000	113.229	-9.8583	2.22134	-4.438	9.07991e-06	3.01399e-05
chr7	31124001	31126000	114.475	-9.87338	2.08334	-4.7392	2.14567e-06	1.19155e-05
chr2	165820001	165822000	114.539	-9.87435	2.07978	-4.74779	2.05653e-06	1.15692e-05
chr7	19062001	19064000	114.685	-9.87558	2.19917	-4.49059	7.10269e-06	2.55977e-05
chr7	36036001	36038000	114.732	-9.87614	2.63358	-3.75008	0.000176778	0.000341097
chr7	79018001	79020000	114.969	-9.87916	2.19585	-4.49902	6.82663e-06	2.48461e-05
chr7	49512001	49514000	115.152	-9.88264	2.28996	-4.31564	1.59141e-05	4.63504e-05
chr7	34416001	34418000	922.454	-9.88352	2.14029	-4.61784	3.87748e-06	1.70141e-05
chr7	114528001	114530000	115.665	-9.88786	2.73065	-3.62106	0.000293398	0.000538297
chr7	19628001	19630000	115.716	-9.88849	2.21279	-4.46878	7.8668e-06	2.74528e-05
chr7	30714001	30716000	115.958	-9.89146	2.24921	-4.39776	1.09376e-05	3.50916e-05
chr10	118614001	118616000	116.36	-9.89661	2.14491	-4.614	3.9499e-06	1.71047e-05
chr7	79498001	79500000	116.759	-9.90202	2.08092	-4.75848	1.95052e-06	1.12819e-05
chr7	113688001	113690000	116.79	-9.9025	2.08378	-4.75217	2.01243e-06	1.14247e-05
chr7	46210001	46212000	117.213	-9.90718	2.13869	-4.63236	3.61518e-06	1.63446e-05
chr7	46662001	46664000	117.489	-9.91046	2.78473	-3.55886	0.000372465	0.000670872
chr7	34172001	34174000	117.538	-9.91104	2.20727	-4.49017	7.11658e-06	2.55977e-05
chr7	96308001	96310000	118.81	-9.92724	2.08545	-4.76025	1.93356e-06	1.12365e-05
chr7	28432001	28434000	119.011	-9.92898	2.60785	-3.80735	0.000140465	0.000280021
chr10	70856001	70858000	119.362	-9.93327	2.74684	-3.61625	0.000298896	0.000547162
chr7	34884001	34886000	119.784	-9.93835	2.21709	-4.4826	7.37382e-06	2.61426e-05
chr7	30154001	30156000	120.652	-9.9488	2.79064	-3.56507	0.000363762	0.000656637
chr7	16430001	16432000	122.007	-9.96482	2.32977	-4.27716	1.89289e-05	5.22293e-05
chr7	12994001	12996000	122.103	-9.96657	2.08436	-4.78159	1.73918e-06	1.05033e-05
chr7	102140001	102142000	122.523	-9.97197	2.16058	-4.61542	3.92293e-06	1.70478e-05
chr10	117626001	117628000	123.716	-9.98608	2.39662	-4.16674	3.08988e-05	7.71375e-05
chr7	53684001	53686000	124.803	-9.99784	2.11193	-4.73399	2.20147e-06	1.20631e-05
chr7	36786001	36788000	126.017	-10.0116	2.19525	-4.56056	5.10167e-06	2.02032e-05
chr7	36024001	36026000	126.293	-10.0155	2.11498	-4.73553	2.18484e-06	1.20166e-05
chr7	28556001	28558000	126.401	-10.0161	2.14358	-4.67261	2.97399e-06	1.47147e-05
chr7	56106001	56108000	127.013	-10.0229	2.21529	-4.52442	6.05606e-06	2.29571e-05
chr7	16520001	16522000	127.418	-10.0286	2.42378	-4.13758	3.50996e-05	8.55443e-05
chr7	79766001	79768000	127.643	-10.03	2.37708	-4.21946	2.44893e-05	6.42113e-05
chr7	34026001	34028000	127.861	-10.0325	2.33317	-4.29993	1.70856e-05	4.8334e-05
chr7	16072001	16074000	686.18	-10.0378	2.16488	-4.63663	3.54129e-06	1.62572e-05
chr7	34510001	34512000	1027.66	-10.0399	2.18782	-4.58898	4.45408e-06	1.857e-05
chr7	16492001	16494000	128.956	-10.0448	2.52994	-3.97037	7.17609e-05	0.0001562
chr7	35374001	35376000	128.942	-10.0456	2.16785	-4.63391	3.58828e-06	1.63128e-05
chr7	43586001	43588000	129.036	-10.0468	2.3424	-4.28911	1.79392e-05	5.01159e-05
chr7	66290001	66292000	129.646	-10.0527	2.1337	-4.71139	2.46036e-06	1.29949e-05
chr7	19448001	19450000	129.865	-10.0552	2.12177	-4.73906	2.1471e-06	1.19155e-05
chr7	29838001	29840000	130.326	-10.0601	2.22857	-4.51415	6.35709e-06	2.37331e-05
chr7	30454001	30456000	130.685	-10.0651	2.24727	-4.4788	7.50621e-06	2.64596e-05
chr7	37172001	37174000	130.817	-10.0655	2.26774	-4.43854	9.05707e-06	3.01399e-05
chr7	35468001	35470000	131.19	-10.0705	2.14932	-4.68544	2.79355e-06	1.42217e-05
chr7	34538001	34540000	702.63	-10.0711	2.08607	-4.82781	1.3804e-06	9.02203e-06
chr7	47102001	47104000	131.255	-10.0714	2.47439	-4.07024	4.6964e-05	0.000108759
chr10	117590001	117592000	131.461	-10.073	2.09589	-4.80605	1.53942e-06	9.65172e-06
chr7	44326001	44328000	131.634	-10.0744	2.35884	-4.27093	1.94656e-05	5.32168e-05
chr7	38250001	38252000	131.655	-10.0757	2.17028	-4.64257	3.44106e-06	1.60888e-05
chr7	34354001	34356000	131.94	-10.0778	2.23643	-4.50621	6.59956e-06	2.42706e-05
chr7	13002001	13004000	132.655	-10.0856	2.59532	-3.88608	0.000101877	0.000210591
chr7	34660001	34662000	710.627	-10.0871	2.04814	-4.92498	8.43673e-07	6.69034e-06
chr7	35550001	35552000	713.084	-10.0923	2.06268	-4.8928	9.94139e-07	7.33401e-06
chr7	37450001	37452000	723.829	-10.1149	2.16362	-4.67498	2.93978e-06	1.46041e-05
chr7	30250001	30252000	135.491	-10.1161	2.49972	-4.0469	5.19013e-05	0.000118412
chr7	36608001	36610000	135.758	-10.119	2.42024	-4.18097	2.90266e-05	7.33556e-05
chr7	24800001	24802000	136.022	-10.1218	2.46633	-4.10398	4.06104e-05	9.69614e-05
chr7	126148001	126150000	136.202	-10.1239	2.12848	-4.75642	1.9706e-06	1.13402e-05
chr14	16896001	16898000	136.251	-10.1242	2.28887	-4.42323	9.7235e-06	3.20304e-05
chr7	31040001	31042000	139.308	-10.1569	2.10237	-4.83117	1.35736e-06	8.91875e-06
chr7	35420001	35422000	1485.09	-10.1587	2.23722	-4.54077	5.60483e-06	2.16802e-05
chr7	27690001	27692000	746.593	-10.1604	2.23991	-4.53606	5.73145e-06	2.20661e-05
chr10	117712001	117714000	140.729	-10.1709	2.22306	-4.57519	4.7579e-06	1.94097e-05
chr10	117614001	117616000	140.798	-10.172	2.10436	-4.83376	1.33976e-06	8.85035e-06
chr7	97250001	97252000	140.855	-10.1722	2.5967	-3.91734	8.95313e-05	0.000188713
chr7	81830001	81832000	140.962	-10.1733	2.27873	-4.46444	8.02773e-06	2.78989e-05
chr7	5348001	5350000	141.953	-10.1834	2.48629	-4.0958	4.20711e-05	9.96761e-05
chr7	36740001	36742000	142.035	-10.1851	2.19524	-4.63963	3.49029e-06	1.62266e-05
chr7	61004001	61006000	142.434	-10.1892	2.18638	-4.66028	3.15775e-06	1.52863e-05
chr7	30910001	30912000	142.682	-10.1913	2.09741	-4.85897	1.17996e-06	8.18185e-06
chr7	30470001	30472000	143.293	-10.1972	2.13162	-4.78377	1.7204e-06	1.04154e-05
chr7	34256001	34258000	1527.64	-10.1987	2.12012	-4.81046	1.50583e-06	9.51376e-06
chr7	19430001	19432000	143.937	-10.204	2.10041	-4.85808	1.18527e-06	8.18185e-06
chr7	38130001	38132000	771.913	-10.2068	2.07265	-4.92452	8.45674e-07	6.69034e-06
chr7	46848001	46850000	144.28	-10.2069	2.63122	-3.87913	0.000104832	0.000215795
chr7	37970001	37972000	145.181	-10.2167	2.20442	-4.63466	3.57523e-06	1.63128e-05
chr7	49514001	49516000	145.476	-10.219	2.13388	-4.78892	1.67679e-06	1.02267e-05
chr7	35804001	35806000	146.223	-10.2271	2.44092	-4.18986	2.79132e-05	7.11252e-05
chr7	25386001	25388000	147.37	-10.2374	2.6572	-3.85271	0.000116818	0.000237688
chr7	38062001	38064000	147.405	-10.2378	2.42958	-4.21379	2.51118e-05	6.54767e-05
chr7	19562001	19564000	147.901	-10.2426	2.32191	-4.41129	1.02757e-05	3.3616e-05
chr7	36528001	36530000	148.516	-10.2486	2.50712	-4.08779	4.35506e-05	0.000102102
chr7	24972001	24974000	149.334	-10.257	2.10188	-4.87995	1.06114e-06	7.64519e-06
chr7	43900001	43902000	150.048	-10.2634	2.62353	-3.91206	9.15109e-05	0.000192228
chr7	45972001	45974000	150.246	-10.2653	2.33078	-4.40424	1.06156e-05	3.4362e-05
chr7	27922001	27924000	150.364	-10.2666	2.14469	-4.787	1.69293e-06	1.02743e-05
chr7	4938001	4940000	152.459	-10.2865	2.78655	-3.69147	0.000222964	0.000419057
chr7	67450001	67452000	153.009	-10.2925	2.22058	-4.63504	3.56871e-06	1.63128e-05
chr7	35330001	35332000	153.853	-10.2998	2.13033	-4.83484	1.33254e-06	8.83878e-06
chr7	42112001	42114000	153.846	-10.2999	2.10683	-4.8888	1.01451e-06	7.41768e-06
chr7	34126001	34128000	153.924	-10.3003	2.18433	-4.71555	2.41053e-06	1.28284e-05
chr7	3468001	3470000	153.999	-10.3009	2.30086	-4.47699	7.57044e-06	2.6572e-05
chr7	34498001	34500000	4103.26	-10.3062	1.87093	-5.50859	3.61722e-08	1.00015e-06
chr7	37542001	37544000	154.718	-10.3077	2.8589	-3.60548	0.000311573	0.000569523
chr7	34200001	34202000	157.318	-10.3317	2.34597	-4.40401	1.06266e-05	3.4362e-05
chr7	35346001	35348000	1258.45	-10.3318	2.1158	-4.88318	1.0439e-06	7.54589e-06
chr7	34546001	34548000	1262.82	-10.3373	2.17494	-4.75291	2.00507e-06	1.14247e-05
chr10	117568001	117570000	158.204	-10.3398	2.52082	-4.10175	4.10038e-05	9.77111e-05
chr7	18930001	18932000	158.628	-10.3437	2.5596	-4.04113	5.31949e-05	0.000120582
chr7	34518001	34520000	158.833	-10.3456	2.18258	-4.7401	2.13613e-06	1.19155e-05
chr7	30474001	30476000	158.842	-10.346	2.10956	-4.90434	9.37441e-07	7.03078e-06
chr7	36672001	36674000	159.895	-10.3552	2.20967	-4.68632	2.78168e-06	1.41906e-05
chr7	49694001	49696000	160.689	-10.3632	2.49735	-4.14966	3.32974e-05	8.22092e-05
chr7	83452001	83454000	161.831	-10.3725	2.26812	-4.57318	4.80374e-06	1.95301e-05
chr7	46660001	46662000	161.987	-10.374	2.85789	-3.62994	0.000283487	0.000522056
chr7	24542001	24544000	162.543	-10.3789	2.75926	-3.76148	0.000168912	0.000328609
chr7	118380001	118382000	163.115	-10.384	2.81102	-3.69402	0.000220737	0.000415188
chr7	38182001	38184000	163.433	-10.3871	2.11514	-4.91082	9.06965e-07	6.89118e-06
chr7	19376001	19378000	163.441	-10.3873	2.11034	-4.92208	8.56294e-07	6.725e-06
chr7	18956001	18958000	163.898	-10.3909	2.88486	-3.60187	0.000315935	0.00057664
chr7	31148001	31150000	164.04	-10.3921	2.63019	-3.95107	7.7802e-05	0.000167135
chr7	35406001	35408000	1316	-10.3969	2.18381	-4.76091	1.92723e-06	1.12262e-05
chr7	36224001	36226000	165.656	-10.4062	2.71888	-3.8274	0.000129504	0.000260276
chr7	39934001	39936000	165.743	-10.4075	2.1127	-4.92614	8.38708e-07	6.68795e-06
chr7	27552001	27554000	166.23	-10.4112	2.53887	-4.10072	4.11862e-05	9.79563e-05
chr7	46086001	46088000	1329.72	-10.4124	2.24471	-4.63864	3.50714e-06	1.62368e-05
chr7	36238001	36240000	166.683	-10.4151	2.46109	-4.23192	2.31705e-05	6.13893e-05
chr7	61640001	61642000	167.729	-10.4242	2.78702	-3.74027	0.000183824	0.000353309
chr7	34432001	34434000	3119.41	-10.4245	2.05064	-5.08355	3.70436e-07	4.1115e-06
chr7	12852001	12854000	167.875	-10.4254	2.47083	-4.21939	2.44962e-05	6.42113e-05
chr7	30490001	30492000	167.89	-10.4264	2.46464	-4.23039	2.33288e-05	6.17425e-05
chr7	44576001	44578000	168.401	-10.4299	2.32299	-4.48987	7.12663e-06	2.55977e-05
chr7	38092001	38094000	168.414	-10.4307	2.15167	-4.84773	1.24883e-06	8.54754e-06
chr7	118678001	118680000	168.847	-10.4339	2.17325	-4.80106	1.57825e-06	9.78198e-06
chr7	34160001	34162000	168.786	-10.434	2.22139	-4.69706	2.63932e-06	1.36624e-05
chr7	66564001	66566000	170.315	-10.4463	2.22789	-4.68888	2.74701e-06	1.40428e-05
chr7	126952001	126954000	170.695	-10.45	2.11872	-4.93221	8.13032e-07	6.57891e-06
chr7	74460001	74462000	172.833	-10.4675	2.19217	-4.77495	1.79748e-06	1.07761e-05
chr7	63942001	63944000	173.851	-10.4767	2.35672	-4.44547	8.77009e-06	2.95616e-05
chr7	19648001	19650000	173.932	-10.477	2.11631	-4.95058	7.39915e-07	6.22236e-06
chr7	44278001	44280000	174.521	-10.4814	2.45898	-4.26252	2.02131e-05	5.4791e-05
chr7	43740001	43742000	175.161	-10.4868	2.86559	-3.65955	0.000252657	0.000471235
chrX	97502001	97504000	175.446	-10.4891	2.82054	-3.71884	0.000200143	0.000381107
chr7	44280001	44282000	176.529	-10.4979	2.44125	-4.30024	1.70613e-05	4.8334e-05
chr7	34264001	34266000	944.151	-10.4985	2.15404	-4.87386	1.0944e-06	7.79363e-06
chr7	24438001	24440000	178.158	-10.5113	2.25506	-4.66119	3.14385e-06	1.52489e-05
chr7	30148001	30150000	178.345	-10.5127	2.49632	-4.21129	2.53919e-05	6.59976e-05
chr7	30350001	30352000	179.362	-10.5209	2.38781	-4.40611	1.05244e-05	3.41661e-05
chr7	46836001	46838000	180.573	-10.5308	2.17117	-4.85029	1.23278e-06	8.46121e-06
chr7	35500001	35502000	181.407	-10.538	2.25013	-4.68331	2.82284e-06	1.43018e-05
chr7	24594001	24596000	182.163	-10.5439	2.17545	-4.8468	1.25468e-06	8.56383e-06
chr7	28070001	28072000	183.2	-10.5517	2.14756	-4.91335	8.95344e-07	6.89118e-06
chr7	37050001	37052000	184.313	-10.5603	2.74129	-3.8523	0.000117013	0.000237888
chr7	27426001	27428000	186.347	-10.5761	2.27619	-4.6464	3.37776e-06	1.59177e-05
chr7	43684001	43686000	188.298	-10.5911	2.35456	-4.49813	6.85538e-06	2.49139e-05
chr7	19634001	19636000	188.397	-10.5919	2.54952	-4.15445	3.2607e-05	8.05853e-05
chr7	44958001	44960000	188.989	-10.5964	2.40928	-4.39816	1.09175e-05	3.50725e-05
chr7	80572001	80574000	189.406	-10.6002	2.23308	-4.74693	2.06529e-06	1.1592e-05
chr7	19326001	19328000	190.038	-10.6046	2.14311	-4.94823	7.48932e-07	6.27676e-06
chr7	35414001	35416000	190.483	-10.6085	2.27934	-4.65419	3.2526e-06	1.5562e-05
chr15	95622001	95624000	190.681	-10.6092	2.5739	-4.12186	3.75823e-05	9.06094e-05
chr7	35748001	35750000	190.746	-10.6102	2.13411	-4.97172	6.63598e-07	5.73566e-06
chr7	31140001	31142000	191.845	-10.618	2.35575	-4.50729	6.56605e-06	2.42585e-05
chr7	44382001	44384000	192.243	-10.6212	2.15981	-4.91767	8.75823e-07	6.78625e-06
chr7	16988001	16990000	193.443	-10.63	2.72429	-3.90194	9.54242e-05	0.000198921
chr7	10500001	10502000	193.786	-10.6328	2.13664	-4.97643	6.47693e-07	5.72349e-06
chr7	36526001	36528000	194.695	-10.6394	2.20527	-4.82454	1.40324e-06	9.1229e-06
chr7	84158001	84160000	194.859	-10.6412	2.32726	-4.57244	4.82085e-06	1.95301e-05
chr7	34596001	34598000	195.292	-10.6439	2.18198	-4.87807	1.07127e-06	7.69567e-06
chr7	19112001	19114000	195.372	-10.6443	2.46612	-4.31622	1.58723e-05	4.62831e-05
chr7	30900001	30902000	195.877	-10.6481	2.81905	-3.77719	0.000158607	0.000311401
chr7	24658001	24660000	196.293	-10.6516	2.1427	-4.9711	6.65747e-07	5.73566e-06
chr7	83740001	83742000	197.874	-10.6627	2.81513	-3.78765	0.000152078	0.000299536
chr7	64394001	64396000	198.27	-10.6656	2.79176	-3.82038	0.000133244	0.000267139
chr7	38038001	38040000	198.943	-10.671	2.14654	-4.97124	6.65262e-07	5.73566e-06
chr7	35518001	35520000	1592.52	-10.6719	2.13322	-5.00272	5.65282e-07	5.24707e-06
chr7	19324001	19326000	199.551	-10.6751	2.14029	-4.98769	6.11052e-07	5.53541e-06
chr7	34104001	34106000	200.212	-10.6799	2.135	-5.00232	5.66445e-07	5.24707e-06
chr7	38068001	38070000	201.114	-10.6861	2.58735	-4.13015	3.62531e-05	8.80075e-05
chr7	126176001	126178000	202.735	-10.6977	2.54221	-4.20803	2.57608e-05	6.66857e-05
chr7	84690001	84692000	203.12	-10.7005	2.30538	-4.64151	3.45867e-06	1.61341e-05
chr7	45464001	45466000	203.286	-10.7016	2.61115	-4.09844	4.1595e-05	9.8738e-05
chr7	35432001	35434000	203.765	-10.7057	2.34347	-4.56831	4.9167e-06	1.97169e-05
chr7	19144001	19146000	204.541	-10.7106	2.21119	-4.84382	1.27363e-06	8.60153e-06
chr7	4122001	4124000	205.342	-10.7162	2.80656	-3.81826	0.000134395	0.000269008
chr7	35674001	35676000	205.912	-10.7201	2.37102	-4.52132	6.1456e-06	2.31541e-05
chr7	25640001	25642000	206.836	-10.7266	2.41054	-4.44987	8.59221e-06	2.91213e-05
chr7	25006001	25008000	208.493	-10.7381	2.5671	-4.18297	2.87725e-05	7.28627e-05
chr7	113150001	113152000	208.726	-10.7403	2.20613	-4.8684	1.12504e-06	7.9203e-06
chr7	6260001	6262000	208.877	-10.7408	2.37727	-4.51812	6.23913e-06	2.34348e-05
chr7	38066001	38068000	210.553	-10.7523	2.4698	-4.35352	1.33972e-05	4.05038e-05
chr7	40966001	40968000	210.898	-10.7547	2.78703	-3.85884	0.000113928	0.000232383
chr7	25032001	25034000	210.905	-10.7548	2.25665	-4.7658	1.88104e-06	1.10092e-05
chr7	66078001	66080000	211.646	-10.7598	2.47816	-4.34184	1.41293e-05	4.21995e-05
chr7	37392001	37394000	214.098	-10.7764	2.45094	-4.39684	1.09838e-05	3.51481e-05
chr7	49186001	49188000	215.25	-10.7842	2.23744	-4.81988	1.43644e-06	9.21713e-06
chr7	30892001	30894000	215.652	-10.7873	2.16894	-4.97355	6.57365e-07	5.72349e-06
chr7	36478001	36480000	217.121	-10.7968	2.18259	-4.94678	7.54513e-07	6.3021e-06
chr7	126318001	126320000	217.157	-10.7969	2.51142	-4.2991	1.7149e-05	4.84021e-05
chr7	25280001	25282000	217.766	-10.8009	2.68373	-4.0246	5.70721e-05	0.000128086
chr7	31236001	31238000	217.749	-10.801	2.17574	-4.96426	6.89618e-07	5.87965e-06
chr7	35488001	35490000	219.009	-10.8097	2.19308	-4.92898	8.26594e-07	6.63032e-06
chr7	35378001	35380000	1762.31	-10.8185	2.17765	-4.96795	6.76631e-07	5.78896e-06
chr7	34196001	34198000	221.578	-10.8262	2.16032	-5.01136	5.40455e-07	5.12185e-06
chr7	102404001	102406000	222.099	-10.8295	2.19444	-4.93495	8.01712e-07	6.51953e-06
chr7	12952001	12954000	222.854	-10.8342	2.38104	-4.55021	5.3592e-06	2.08941e-05
chr7	107698001	107700000	226.056	-10.8549	2.29303	-4.73384	2.20308e-06	1.20631e-05
chr7	127938001	127940000	227.406	-10.8634	2.71633	-3.9993	6.353e-05	0.000140772
chr7	30726001	30728000	227.961	-10.8675	2.21343	-4.90979	9.11739e-07	6.89118e-06
chr7	43752001	43754000	228.453	-10.8701	2.85268	-3.81048	0.000138696	0.000277167
chr7	113916001	113918000	229.236	-10.875	2.61675	-4.15591	3.23993e-05	8.03139e-05
chr7	51656001	51658000	230.364	-10.8821	2.60905	-4.17089	3.03418e-05	7.59778e-05
chr7	46732001	46734000	230.96	-10.8858	2.35879	-4.61499	3.93107e-06	1.70531e-05
chr7	34634001	34636000	1234.7	-10.8865	2.22129	-4.90099	9.53549e-07	7.11983e-06
chr7	35690001	35692000	231.555	-10.8895	2.90715	-3.74577	0.00017984	0.000346734
chr7	35766001	35768000	231.93	-10.8923	2.18921	-4.97544	6.5098e-07	5.72349e-06
chr7	35496001	35498000	1248.57	-10.9019	2.15483	-5.0593	4.20787e-07	4.33756e-06
chr7	35444001	35446000	1259.56	-10.9142	2.11428	-5.16212	2.44173e-07	3.24559e-06
chr7	46796001	46798000	236.937	-10.923	2.15628	-5.06569	4.06926e-07	4.26666e-06
chr7	25430001	25432000	237.281	-10.9248	2.34806	-4.65267	3.27663e-06	1.56142e-05
chr7	46620001	46622000	237.636	-10.9273	2.1608	-5.05706	4.25768e-07	4.35308e-06
chr7	120980001	120982000	238.148	-10.93	2.39242	-4.5686	4.90984e-06	1.97169e-05
chr7	34868001	34870000	238.656	-10.9336	2.79215	-3.91583	9.00935e-05	0.000189735
chr7	64028001	64030000	238.85	-10.9343	2.94301	-3.71535	0.000202924	0.000385213
chr7	33992001	33994000	241.122	-10.9479	2.65506	-4.12342	3.73294e-05	9.00879e-05
chr7	45864001	45866000	241.438	-10.9498	2.35805	-4.6436	3.4239e-06	1.6039e-05
chr7	35920001	35922000	242.542	-10.9567	2.1557	-5.08267	3.72156e-07	4.11208e-06
chr14	77036001	77038000	244.951	-10.9707	2.82289	-3.88633	0.00010177	0.000210547
chr7	39948001	39950000	245.155	-10.9719	2.53991	-4.31978	1.56185e-05	4.57054e-05
chr7	69196001	69198000	246.727	-10.9811	2.9078	-3.77643	0.000159091	0.000311992
chr7	36646001	36648000	247.296	-10.9844	2.84542	-3.86038	0.000113209	0.000231108
chr7	44432001	44434000	248.491	-10.9914	2.66011	-4.13192	3.59749e-05	8.75047e-05
chr7	40102001	40104000	248.627	-10.9922	2.27119	-4.83985	1.29934e-06	8.69992e-06
chr7	74720001	74722000	249.454	-10.9969	2.50551	-4.3891	1.13822e-05	3.58257e-05
chr7	55992001	55994000	249.901	-10.9995	2.61396	-4.20799	2.57649e-05	6.66857e-05
chr7	15974001	15976000	250.295	-11.0018	2.42323	-4.54014	5.62173e-06	2.17115e-05
chr7	16656001	16658000	250.485	-11.0029	2.62959	-4.18426	2.86095e-05	7.25246e-05
chr7	100852001	100854000	250.559	-11.0033	2.62119	-4.19784	2.69478e-05	6.93104e-05
chr7	100850001	100852000	250.559	-11.0033	2.62119	-4.19784	2.69478e-05	6.93104e-05
chr7	130870001	130872000	251.44	-11.0084	2.87853	-3.82432	0.000131135	0.000263125
chr7	24440001	24442000	252.58	-11.0151	2.16553	-5.08657	3.64592e-07	4.09427e-06
chr7	34738001	34740000	2707.69	-11.0245	2.04284	-5.39664	6.78995e-08	1.42995e-06
chr7	36512001	36514000	254.257	-11.0245	2.39134	-4.61016	4.02366e-06	1.72723e-05
chr7	25038001	25040000	254.75	-11.0273	2.29922	-4.7961	1.61787e-06	9.91648e-06
chr15	41326001	41328000	256.906	-11.0394	2.5848	-4.2709	1.94684e-05	5.32168e-05
chr15	41324001	41326000	256.906	-11.0394	2.5848	-4.2709	1.94684e-05	5.32168e-05
chr7	118382001	118384000	257.554	-11.0432	2.18919	-5.04444	4.5485e-07	4.5559e-06
chr7	25154001	25156000	258.75	-11.05	2.16467	-5.1047	3.31324e-07	3.86911e-06
chr7	18928001	18930000	258.914	-11.0509	2.17555	-5.07956	3.78309e-07	4.1429e-06
chr7	34376001	34378000	260.03	-11.0569	2.29401	-4.81991	1.43623e-06	9.21713e-06
chr7	67752001	67754000	260.992	-11.0622	2.52747	-4.37679	1.2044e-05	3.73289e-05
chr7	123006001	123008000	261.878	-11.0671	2.70994	-4.08388	4.42896e-05	0.000103637
chr10	117756001	117758000	262.921	-11.0728	2.3353	-4.7415	2.12139e-06	1.18798e-05
chr7	36764001	36766000	263.406	-11.0756	2.20635	-5.01987	5.17057e-07	4.99619e-06
chr7	37378001	37380000	264.465	-11.0813	2.84916	-3.88931	0.000100531	0.000208535
chr7	34118001	34120000	265.163	-11.0851	2.29289	-4.83456	1.33443e-06	8.83878e-06
chr7	30320001	30322000	266.244	-11.0909	2.42509	-4.57341	4.7985e-06	1.95301e-05
chr7	24628001	24630000	267.573	-11.0981	2.58023	-4.30121	1.69865e-05	4.82198e-05
chr7	5006001	5008000	268.352	-11.1023	2.69551	-4.11882	3.80825e-05	9.15466e-05
chr7	25908001	25910000	269.644	-11.1092	2.49349	-4.45529	8.37785e-06	2.86311e-05
chr7	79204001	79206000	269.877	-11.1105	2.68011	-4.14554	3.39007e-05	8.31986e-05
chr7	55898001	55900000	270.063	-11.1115	2.4802	-4.48007	7.46183e-06	2.63409e-05
chr7	16578001	16580000	270.342	-11.113	2.77621	-4.00293	6.25618e-05	0.000138876
chr7	93072001	93074000	273.353	-11.129	2.58383	-4.30715	1.65369e-05	4.75907e-05
chr7	12976001	12978000	273.782	-11.1313	2.29726	-4.84546	1.26321e-06	8.57449e-06
chr7	28310001	28312000	273.805	-11.1314	2.82887	-3.93492	8.32254e-05	0.000177088
chr7	55954001	55956000	275.954	-11.1426	2.96336	-3.76013	0.000169822	0.000330001
chr7	75644001	75646000	276.055	-11.1432	2.38165	-4.67876	2.88616e-06	1.44543e-05
chr7	49022001	49024000	276.458	-11.1453	2.78324	-4.00442	6.21687e-05	0.000138128
chr7	6582001	6584000	276.684	-11.1464	2.85334	-3.90646	9.36581e-05	0.000195943
chr7	112804001	112806000	278.028	-11.1539	2.26158	-4.9319	8.14354e-07	6.57891e-06
chr7	72612001	72614000	281.357	-11.1706	2.45998	-4.54094	5.6003e-06	2.16802e-05
chr7	51654001	51656000	281.994	-11.1739	2.30789	-4.84161	1.28794e-06	8.67074e-06
chr7	31058001	31060000	282.108	-11.1747	2.18194	-5.12143	3.03226e-07	3.64463e-06
chr7	79878001	79880000	282.907	-11.1785	2.60797	-4.28629	1.81682e-05	5.04694e-05
chr7	3338001	3340000	283.871	-11.1835	2.39339	-4.67264	2.97346e-06	1.47147e-05
chr7	44688001	44690000	284.085	-11.1845	2.76094	-4.05098	5.10025e-05	0.000116577
chr7	24344001	24346000	284.915	-11.1888	2.36198	-4.73702	2.16887e-06	1.20092e-05
chr7	51916001	51918000	287.546	-11.202	2.5279	-4.43134	9.36494e-06	3.09734e-05
chr7	49080001	49082000	289.962	-11.2141	2.32824	-4.81657	1.4605e-06	9.29891e-06
chr7	44454001	44456000	290.064	-11.2146	2.75492	-4.07075	4.68623e-05	0.000108625
chr7	38158001	38160000	290.406	-11.2163	2.32413	-4.82603	1.39284e-06	9.07924e-06
chr7	80212001	80214000	292.531	-11.2268	2.73478	-4.10519	4.03976e-05	9.65466e-05
chr7	29242001	29244000	292.557	-11.2269	2.52758	-4.44178	8.92184e-06	2.98331e-05
chr7	36906001	36908000	292.59	-11.2271	2.57907	-4.35316	1.34192e-05	4.05207e-05
chr8	86280001	86282000	294.451	-11.2363	2.40232	-4.67724	2.90759e-06	1.45026e-05
chr7	19488001	19490000	294.609	-11.2371	2.32323	-4.83683	1.31926e-06	8.80935e-06
chr7	38014001	38016000	294.966	-11.2388	2.47878	-4.53399	5.78803e-06	2.22145e-05
chr7	36652001	36654000	296.326	-11.2454	2.41142	-4.66339	3.11043e-06	1.52065e-05
chr7	37980001	37982000	297.425	-11.2507	2.85541	-3.94015	8.143e-05	0.000174321
chr7	30190001	30192000	297.504	-11.2511	2.46139	-4.57104	4.85301e-06	1.9603e-05
chr8	51340001	51342000	298.399	-11.2555	2.52691	-4.45423	8.41952e-06	2.86543e-05
chr7	19812001	19814000	298.931	-11.258	2.73182	-4.12108	3.77098e-05	9.0828e-05
chr7	37110001	37112000	300.178	-11.2641	2.39665	-4.69992	2.6027e-06	1.35486e-05
chr7	83762001	83764000	301.038	-11.2682	2.97367	-3.78932	0.000151061	0.000297772
chr7	44510001	44512000	301.17	-11.2688	2.56342	-4.396	1.10263e-05	3.52308e-05
chr9	55842001	55844000	301.319	-11.2695	2.36119	-4.77281	1.81671e-06	1.07865e-05
chr7	43648001	43650000	302.788	-11.2769	2.22508	-5.06807	4.01863e-07	4.26666e-06
chr7	40032001	40034000	303.416	-11.2795	2.85066	-3.95681	7.59568e-05	0.000164029
chr7	127486001	127488000	304.346	-11.2839	2.56934	-4.39176	1.12438e-05	3.56102e-05
chr7	83830001	83832000	306.79	-11.2957	2.19559	-5.14472	2.67916e-07	3.33623e-06
chr7	30574001	30576000	308.275	-11.3025	2.43906	-4.63394	3.58768e-06	1.63128e-05
chr7	16878001	16880000	308.406	-11.3031	2.96668	-3.81	0.000138967	0.000277483
chr7	34512001	34514000	309.608	-11.3091	2.41705	-4.67888	2.88451e-06	1.44543e-05
chr7	24964001	24966000	310.413	-11.3124	2.88228	-3.92482	8.67935e-05	0.000183886
chr13	25814001	25816000	310.665	-11.3136	2.72263	-4.15539	3.24739e-05	8.03385e-05
chr7	30370001	30372000	311.74	-11.3189	2.25545	-5.01849	5.20789e-07	5.01259e-06
chr7	37882001	37884000	312.286	-11.3213	2.20912	-5.12479	2.97875e-07	3.61559e-06
chr7	28036001	28038000	312.517	-11.3222	2.77926	-4.07381	4.62502e-05	0.000107815
chr7	25392001	25394000	313.78	-11.328	2.30718	-4.9099	9.11212e-07	6.89118e-06
chr7	15994001	15996000	315.086	-11.334	2.65177	-4.27412	1.91892e-05	5.28293e-05
chr7	43782001	43784000	316.171	-11.3389	2.93725	-3.8604	0.000113201	0.000231108
chr7	30748001	30750000	317.01	-11.343	2.20222	-5.15071	2.59496e-07	3.2887e-06
chr7	39938001	39940000	318.369	-11.3489	2.61985	-4.3319	1.47828e-05	4.38325e-05
chr7	109442001	109444000	319.145	-11.3524	2.51395	-4.51577	6.3087e-06	2.36241e-05
chr7	34208001	34210000	319.502	-11.3541	2.3209	-4.8921	9.97641e-07	7.33787e-06
chr7	65888001	65890000	320.021	-11.3565	2.27556	-4.99063	6.01812e-07	5.49209e-06
chr17	3200001	3202000	320.261	-11.3575	2.38466	-4.76274	1.90983e-06	1.11512e-05
chr7	115642001	115644000	321.373	-11.3626	2.27669	-4.99081	6.01255e-07	5.49209e-06
chr7	16044001	16046000	321.79	-11.3644	2.43347	-4.67002	3.01174e-06	1.48716e-05
chr12	51752001	51754000	321.812	-11.3645	2.58596	-4.39467	1.10942e-05	3.52724e-05
chr12	51750001	51752000	321.812	-11.3645	2.58596	-4.39467	1.10942e-05	3.52724e-05
chr7	30424001	30426000	322.442	-11.3674	2.2175	-5.12623	2.95607e-07	3.60582e-06
chr7	79160001	79162000	322.547	-11.3677	2.47966	-4.5844	4.553e-06	1.88231e-05
chr8	25782001	25784000	322.837	-11.369	2.49738	-4.55238	5.30423e-06	2.07126e-05
chr7	58742001	58744000	324.313	-11.3756	2.45267	-4.63805	3.51708e-06	1.62368e-05
chr7	16028001	16030000	324.335	-11.3757	2.61992	-4.34201	1.41184e-05	4.21995e-05
chr7	24998001	25000000	324.596	-11.3769	3.06657	-3.70997	0.000207286	0.000392584
chr6	72394001	72396000	329.983	-11.4006	2.6552	-4.29371	1.75714e-05	4.93121e-05
chr7	16888001	16890000	330.24	-11.4019	2.21739	-5.14206	2.71748e-07	3.36476e-06
chr7	56090001	56092000	331.062	-11.4055	2.24534	-5.07961	3.78203e-07	4.1429e-06
chr7	45432001	45434000	332.06	-11.4097	2.6016	-4.38564	1.15647e-05	3.63462e-05
chr7	19622001	19624000	332.194	-11.4103	2.82702	-4.03615	5.43354e-05	0.000122941
chr7	25698001	25700000	332.292	-11.4107	2.36552	-4.82378	1.40864e-06	9.1339e-06
chr7	12978001	12980000	332.485	-11.4116	2.24371	-5.08607	3.6556e-07	4.09427e-06
chr7	30878001	30880000	332.679	-11.4124	2.32023	-4.91866	8.71397e-07	6.78589e-06
chrX	102122001	102124000	334.126	-11.4186	2.42716	-4.70453	2.54455e-06	1.33684e-05
chr7	30462001	30464000	334.343	-11.4196	2.7119	-4.21091	2.5434e-05	6.60373e-05
chr7	71666001	71668000	335.459	-11.4244	2.34892	-4.86369	1.15216e-06	8.06514e-06
chr7	12946001	12948000	335.985	-11.4266	2.75613	-4.1459	3.38477e-05	8.31512e-05
chr10	117476001	117478000	336.109	-11.4272	2.33618	-4.89141	1.00115e-06	7.34179e-06
chr7	38270001	38272000	336.328	-11.4281	2.35129	-4.86038	1.17162e-06	8.15575e-06
chr7	34210001	34212000	336.944	-11.4308	2.47603	-4.61657	3.90137e-06	1.70141e-05
chr7	38058001	38060000	337.458	-11.433	2.38371	-4.79629	1.61634e-06	9.91648e-06
chr7	81450001	81452000	340.221	-11.4447	2.53971	-4.50631	6.59633e-06	2.42706e-05
chr7	38152001	38154000	340.483	-11.4458	2.4946	-4.58825	4.46984e-06	1.85728e-05
chr7	130294001	130296000	340.787	-11.4471	2.65811	-4.30649	1.65868e-05	4.75907e-05
chr7	130292001	130294000	340.787	-11.4471	2.65811	-4.30649	1.65868e-05	4.75907e-05
chr7	36518001	36520000	341.517	-11.4503	2.31862	-4.93839	7.87692e-07	6.46201e-06
chr7	34646001	34648000	341.816	-11.4518	2.35924	-4.85404	1.20973e-06	8.32618e-06
chr7	18880001	18882000	343.653	-11.4592	2.66488	-4.30007	1.70741e-05	4.8334e-05
chr7	82540001	82542000	343.768	-11.4597	2.31124	-4.95826	7.11271e-07	6.00196e-06
chr7	39618001	39620000	345.769	-11.4681	2.4246	-4.72989	2.24641e-06	1.22189e-05
chr7	36880001	36882000	346.201	-11.4699	2.38914	-4.80084	1.58004e-06	9.78198e-06
chr7	44112001	44114000	346.293	-11.4702	3.04741	-3.76393	0.000167264	0.000326575
chr7	12456001	12458000	346.66	-11.4718	2.45746	-4.66815	3.03929e-06	1.49477e-05
chr7	35784001	35786000	347.4	-11.4749	2.26505	-5.06608	4.06081e-07	4.26666e-06
chr7	56670001	56672000	348.183	-11.4781	2.82928	-4.0569	4.97292e-05	0.000114303
chr7	34316001	34318000	349.899	-11.4855	2.26703	-5.06632	4.0559e-07	4.26666e-06
chr7	44930001	44932000	351.583	-11.4921	2.84356	-4.04145	5.31225e-05	0.000120528
chr7	34490001	34492000	353.684	-11.5011	2.62562	-4.38032	1.18506e-05	3.68687e-05
chr7	44812001	44814000	355.585	-11.5084	3.07655	-3.74069	0.000183514	0.000352988
chr3	73726001	73728000	357.089	-11.5145	2.68908	-4.28197	1.85247e-05	5.12288e-05
chr7	89576001	89578000	358.237	-11.5192	2.97728	-3.86903	0.000109269	0.000224366
chr7	37266001	37268000	359.742	-11.5252	2.79274	-4.12685	3.67773e-05	8.91045e-05
chr7	37710001	37712000	360.278	-11.5274	2.83117	-4.07159	4.66932e-05	0.000108335
chr7	16536001	16538000	361.12	-11.5308	2.31102	-4.98949	6.05388e-07	5.50434e-06
chr7	25432001	25434000	361.272	-11.5314	2.33405	-4.94051	7.79189e-07	6.46201e-06
chr7	78688001	78690000	361.738	-11.5332	2.42356	-4.7588	1.94752e-06	1.12819e-05
chr7	35768001	35770000	362.624	-11.5367	2.5619	-4.50319	6.6941e-06	2.4436e-05
chr7	30804001	30806000	362.646	-11.5369	2.35202	-4.90508	9.33875e-07	7.03078e-06
chr7	34272001	34274000	362.9	-11.5378	2.64643	-4.35978	1.30194e-05	3.96048e-05
chr7	58778001	58780000	364.09	-11.5426	2.57355	-4.48507	7.28899e-06	2.60291e-05
chr11	109886001	109888000	365.355	-11.5476	2.63871	-4.37621	1.20763e-05	3.73349e-05
chr7	36370001	36372000	366.147	-11.5507	2.38467	-4.84374	1.27417e-06	8.60153e-06
chr7	84558001	84560000	366.353	-11.5515	2.79095	-4.13891	3.48957e-05	8.51849e-05
chr7	30204001	30206000	366.342	-11.5516	2.2385	-5.16045	2.46355e-07	3.24559e-06
chr7	35428001	35430000	367.181	-11.5547	2.97143	-3.88862	0.000100817	0.000208925
chr9	51768001	51770000	367.321	-11.5553	2.40203	-4.81064	1.50448e-06	9.51376e-06
chr7	30556001	30558000	369.354	-11.5633	2.6024	-4.4433	8.85876e-06	2.97742e-05
chr7	34466001	34468000	370.643	-11.5683	2.5946	-4.4586	8.24957e-06	2.84691e-05
chr7	112528001	112530000	371.221	-11.5705	2.87609	-4.02301	5.74586e-05	0.000128707
chr7	24374001	24376000	372.349	-11.5749	2.86395	-4.0416	5.30888e-05	0.000120528
chr7	35754001	35756000	374.347	-11.5829	2.25403	-5.13874	2.76591e-07	3.4076e-06
chr7	19068001	19070000	375.437	-11.5869	2.33179	-4.9691	6.72656e-07	5.775e-06
chr7	114046001	114048000	379.173	-11.6011	2.53379	-4.57857	4.68159e-06	1.92257e-05
chr7	79440001	79442000	380.009	-11.6043	2.50961	-4.62394	3.76516e-06	1.67978e-05
chr12	25254001	25256000	382.508	-11.6138	2.71968	-4.27026	1.95243e-05	5.32168e-05
chr7	43452001	43454000	383.724	-11.6185	2.25198	-5.15924	2.4796e-07	3.24559e-06
chr7	35686001	35688000	383.78	-11.6187	2.25285	-5.15733	2.50496e-07	3.24559e-06
chr7	30428001	30430000	384.567	-11.6215	2.53322	-4.58764	4.48288e-06	1.85883e-05
chr7	16750001	16752000	385.471	-11.6249	2.6321	-4.41658	1.00276e-05	3.28869e-05
chr7	38020001	38022000	386.09	-11.6272	2.42598	-4.79279	1.64477e-06	1.00564e-05
chr7	37848001	37850000	388.219	-11.6351	2.95861	-3.93264	8.40177e-05	0.000178619
chr7	34656001	34658000	388.378	-11.636	2.27737	-5.1094	3.23178e-07	3.8101e-06
chr7	30572001	30574000	388.675	-11.6371	2.35666	-4.93797	7.89393e-07	6.46201e-06
chr7	31138001	31140000	390.726	-11.6445	2.34098	-4.97419	6.55198e-07	5.72349e-06
chr7	30510001	30512000	390.924	-11.6452	2.34084	-4.9748	6.53139e-07	5.72349e-06
chr7	102252001	102254000	393.052	-11.6531	2.29697	-5.07324	3.911e-07	4.22662e-06
chr7	44512001	44514000	394.817	-11.6595	2.32745	-5.00957	5.4552e-07	5.15005e-06
chr7	24822001	24824000	395.153	-11.6607	2.9508	-3.9517	7.75995e-05	0.000166992
chr7	34598001	34600000	395.868	-11.6636	2.5846	-4.51272	6.40007e-06	2.38575e-05
chr7	13028001	13030000	396.947	-11.6672	2.41941	-4.82235	1.41876e-06	9.17541e-06
chr7	34530001	34532000	397.982	-11.6713	2.55665	-4.56507	4.99329e-06	1.98764e-05
chr7	80408001	80410000	398.774	-11.6738	2.91846	-4	6.33432e-05	0.000140484
chr7	78586001	78588000	399.37	-11.676	2.56293	-4.55573	5.22036e-06	2.05007e-05
chr7	30672001	30674000	404.407	-11.6941	2.49303	-4.69072	2.72251e-06	1.39465e-05
chr7	34332001	34334000	405.241	-11.6973	2.27077	-5.15123	2.58782e-07	3.2887e-06
chr7	35462001	35464000	408.687	-11.7094	2.29023	-5.11276	3.17484e-07	3.77914e-06
chr6	112826001	112828000	411.131	-11.7179	2.63066	-4.45435	8.41481e-06	2.86543e-05
chr6	112824001	112826000	411.131	-11.7179	2.63066	-4.45435	8.41481e-06	2.86543e-05
chr7	141344001	141346000	412.151	-11.7215	2.3384	-5.01263	5.36904e-07	5.10784e-06
chr7	25696001	25698000	413.274	-11.7254	2.4696	-4.7479	2.05539e-06	1.15692e-05
chr7	33944001	33946000	415.792	-11.7342	2.5003	-4.69309	2.6911e-06	1.38814e-05
chr7	16152001	16154000	417.836	-11.7412	2.74118	-4.28328	1.84161e-05	5.09857e-05
chr7	53038001	53040000	418.951	-11.7451	2.73526	-4.29395	1.75521e-05	4.93121e-05
chr7	48076001	48078000	419.428	-11.7467	2.50759	-4.68446	2.807e-06	1.42607e-05
chr7	51724001	51726000	420.597	-11.7507	2.48578	-4.72717	2.27668e-06	1.23291e-05
chr7	36282001	36284000	421.704	-11.7545	2.60517	-4.512	6.42203e-06	2.39032e-05
chr7	38200001	38202000	422.172	-11.7561	2.48731	-4.72644	2.28493e-06	1.23466e-05
chr7	4124001	4126000	426.637	-11.7713	2.95861	-3.97865	6.93083e-05	0.000151919
chr7	25690001	25692000	427.084	-11.7729	2.35222	-5.005	5.58613e-07	5.21372e-06
chr7	34216001	34218000	434.046	-11.7962	2.45412	-4.80667	1.53463e-06	9.64626e-06
chr6	35308001	35310000	436.951	-11.8058	2.68066	-4.40405	1.06249e-05	3.4362e-05
chr7	51524001	51526000	436.979	-11.8058	2.77139	-4.25989	2.04525e-05	5.52577e-05
chr7	19142001	19144000	438.17	-11.8098	2.49349	-4.73626	2.17701e-06	1.20121e-05
chr2	156618001	156620000	438.682	-11.8115	2.56736	-4.60063	4.2121e-06	1.77716e-05
chr7	30544001	30546000	439.055	-11.8127	2.39675	-4.92865	8.28005e-07	6.63032e-06
chr7	35474001	35476000	440.751	-11.8183	2.55988	-4.61672	3.8985e-06	1.70141e-05
chr7	35732001	35734000	441.66	-11.8212	2.65948	-4.44494	8.79154e-06	2.95934e-05
chr7	80098001	80100000	441.889	-11.822	2.58904	-4.56616	4.96744e-06	1.98054e-05
chr6	64416001	64418000	442.051	-11.8225	2.63694	-4.48342	7.34575e-06	2.6134e-05
chr7	44386001	44388000	444.715	-11.8312	2.36276	-5.00737	5.51789e-07	5.16962e-06
chr19	27560001	27562000	447.048	-11.8387	2.85675	-4.14412	3.41121e-05	8.3551e-05
chr7	48112001	48114000	448.207	-11.8424	2.79184	-4.24181	2.21725e-05	5.89885e-05
chr7	102456001	102458000	449.167	-11.8455	3.01931	-3.92326	8.73602e-05	0.000184769
chr7	30686001	30688000	449.604	-11.847	2.45293	-4.82972	1.36723e-06	8.95969e-06
chr8	105224001	105226000	449.96	-11.8481	2.99175	-3.96024	7.48736e-05	0.000162448
chr7	35448001	35450000	450.454	-11.8497	2.3779	-4.98327	6.25181e-07	5.62207e-06
chr7	19192001	19194000	452.718	-11.8569	2.64062	-4.4902	7.11562e-06	2.55977e-05
chr7	5364001	5366000	453.182	-11.8584	2.8003	-4.23468	2.28878e-05	6.07056e-05
chr7	19784001	19786000	453.523	-11.8595	2.59679	-4.56698	4.94801e-06	1.976e-05
chr7	30406001	30408000	460.397	-11.8812	2.39518	-4.96048	7.03191e-07	5.96547e-06
chr7	37240001	37242000	464.324	-11.8934	2.7423	-4.33702	1.44427e-05	4.29791e-05
chr7	35542001	35544000	468.691	-11.907	2.36334	-5.03821	4.69894e-07	4.66862e-06
chr7	82430001	82432000	474.65	-11.9252	2.71459	-4.39299	1.11802e-05	3.54542e-05
chr7	45602001	45604000	474.672	-11.9252	2.51953	-4.73312	2.21095e-06	1.20793e-05
chr7	36702001	36704000	477.004	-11.9323	3.04511	-3.91851	8.90968e-05	0.000187958
chr7	19782001	19784000	478.694	-11.9374	2.5301	-4.71817	2.37977e-06	1.26921e-05
chr7	34330001	34332000	484.114	-11.9538	2.33297	-5.12386	2.99344e-07	3.6156e-06
chr7	100542001	100544000	485.082	-11.9565	3.09599	-3.86193	0.000112496	0.000230415
chr7	16006001	16008000	486.074	-11.9595	2.59461	-4.60936	4.03911e-06	1.73084e-05
chr7	34324001	34326000	490.979	-11.9742	2.73206	-4.38285	1.17139e-05	3.67215e-05
chr7	31098001	31100000	491.897	-11.9767	2.75045	-4.35444	1.3341e-05	4.03834e-05
chr7	34154001	34156000	496.421	-11.9901	2.38179	-5.03405	4.80216e-07	4.75202e-06
chr7	30956001	30958000	498.6	-11.9962	2.49718	-4.80391	1.556e-06	9.72754e-06
chr7	36620001	36622000	498.78	-11.9967	2.81732	-4.2582	2.06083e-05	5.56176e-05
chr7	12964001	12966000	499.777	-11.9996	2.59599	-4.62235	3.79416e-06	1.68447e-05
chr7	114156001	114158000	500.007	-12.0002	3.1623	-3.79478	0.000147776	0.000292466
chr7	51186001	51188000	500.658	-12.0021	2.71525	-4.42026	9.85801e-06	3.24301e-05
chr7	38128001	38130000	501.228	-12.0038	2.62813	-4.56742	4.93762e-06	1.97505e-05
chr10	117714001	117716000	503.702	-12.0109	2.39158	-5.02217	5.10918e-07	4.97589e-06
chr7	34226001	34228000	506.676	-12.0194	3.03601	-3.95893	7.5287e-05	0.00016307
chr11	93350001	93352000	506.777	-12.0197	2.61158	-4.60244	4.17569e-06	1.76785e-05
chr11	93348001	93350000	506.777	-12.0197	2.61158	-4.60244	4.17569e-06	1.76785e-05
chr7	99560001	99562000	507.858	-12.0227	2.81138	-4.27644	1.89903e-05	5.234e-05
chr10	122530001	122532000	512.556	-12.036	2.87875	-4.18098	2.90252e-05	7.33556e-05
chr7	35682001	35684000	516.745	-12.0478	2.47408	-4.86961	1.11817e-06	7.90065e-06
chr7	19494001	19496000	520.54	-12.0583	2.51233	-4.79967	1.58926e-06	9.81437e-06
chr7	36586001	36588000	525.867	-12.073	2.62447	-4.60018	4.22133e-06	1.77801e-05
chr7	43812001	43814000	526.17	-12.0738	2.94013	-4.10656	4.01604e-05	9.6073e-05
chr7	30438001	30440000	526.277	-12.0741	2.89345	-4.17291	3.00732e-05	7.54586e-05
chr7	35504001	35506000	527.48	-12.0775	2.38698	-5.05974	4.19831e-07	4.33756e-06
chr7	37298001	37300000	530.088	-12.0846	2.42833	-4.97649	6.47461e-07	5.72349e-06
chr7	27496001	27498000	532.504	-12.0911	3.05481	-3.95804	7.5566e-05	0.000163329
chr7	34504001	34506000	536.124	-12.101	2.36623	-5.11405	3.15322e-07	3.77162e-06
chr7	35616001	35618000	538.871	-12.1082	3.15137	-3.84221	0.00012193	0.000246832
chr9	65132001	65134000	540.449	-12.1125	2.6226	-4.6185	3.86526e-06	1.70141e-05
chr7	75652001	75654000	541.003	-12.114	2.6135	-4.63514	3.5669e-06	1.63128e-05
chr7	17002001	17004000	542.693	-12.1184	2.84812	-4.25489	2.0915e-05	5.61603e-05
chr13	84788001	84790000	544.024	-12.122	2.99455	-4.04801	5.16554e-05	0.00011796
chr7	45716001	45718000	546.483	-12.1285	2.67291	-4.53756	5.69076e-06	2.19437e-05
chr7	39926001	39928000	549.277	-12.1358	2.91542	-4.16263	3.14601e-05	7.83007e-05
chr7	46802001	46804000	549.696	-12.1369	2.89538	-4.19182	2.7672e-05	7.06567e-05
chr7	92638001	92640000	558.78	-12.1606	2.78103	-4.37269	1.22725e-05	3.76682e-05
chr7	16008001	16010000	561.388	-12.1673	2.48409	-4.89811	9.67611e-07	7.203e-06
chr7	80604001	80606000	561.464	-12.1675	2.7083	-4.49268	7.03337e-06	2.54109e-05
chr7	4838001	4840000	562.778	-12.1708	3.25263	-3.74185	0.000182671	0.000351641
chr7	30824001	30826000	564.82	-12.1762	2.42884	-5.01316	5.3544e-07	5.10784e-06
chr7	79172001	79174000	566.212	-12.1796	2.79251	-4.36155	1.29146e-05	3.93344e-05
chr13	115420001	115422000	568.433	-12.1853	2.70779	-4.50009	6.79249e-06	2.47584e-05
chr7	49140001	49142000	575.51	-12.2032	2.66312	-4.58228	4.59941e-06	1.89832e-05
chr7	64338001	64340000	577.961	-12.2093	2.86953	-4.2548	2.09234e-05	5.61603e-05
chr7	30522001	30524000	578.45	-12.2105	3.03912	-4.01777	5.87524e-05	0.000131247
chr7	36680001	36682000	578.614	-12.2109	2.78863	-4.37882	1.19322e-05	3.70755e-05
chr7	31202001	31204000	587.481	-12.2329	2.47551	-4.94158	7.74933e-07	6.4508e-06
chr7	30344001	30346000	587.883	-12.2338	2.86474	-4.27049	1.95041e-05	5.32168e-05
chr19	6124001	6126000	594.652	-12.2504	2.84677	-4.30325	1.68313e-05	4.79406e-05
chr7	27492001	27494000	595.014	-12.2513	2.50891	-4.8831	1.0443e-06	7.54589e-06
chr7	35594001	35596000	597.054	-12.2562	2.51679	-4.86978	1.1172e-06	7.90065e-06
chr7	30874001	30876000	601.474	-12.2668	2.75315	-4.45556	8.3674e-06	2.86311e-05
chr7	18716001	18718000	601.981	-12.2681	2.49812	-4.91092	9.06501e-07	6.89118e-06
chr7	35440001	35442000	602.464	-12.2692	2.49757	-4.91248	8.99327e-07	6.89118e-06
chr7	48816001	48818000	602.507	-12.2693	2.63978	-4.64785	3.3541e-06	1.58933e-05
chr7	38230001	38232000	605.702	-12.2769	2.79067	-4.39928	1.08611e-05	3.49371e-05
chr7	74456001	74458000	613.89	-12.2963	2.63991	-4.65786	3.19512e-06	1.54066e-05
chr7	98086001	98088000	628.574	-12.3304	2.6668	-4.62368	3.76997e-06	1.67978e-05
chr7	82870001	82872000	636.171	-12.3477	2.68273	-4.60267	4.17107e-06	1.76785e-05
chr7	110618001	110620000	637.456	-12.3506	3.21725	-3.83888	0.000123598	0.000249218
chr7	34010001	34012000	643.379	-12.364	2.69011	-4.5961	4.30481e-06	1.80392e-05
chr7	29530001	29532000	646.348	-12.3706	2.63217	-4.69979	2.60429e-06	1.35486e-05
chr7	34734001	34736000	646.922	-12.3719	2.61941	-4.72317	2.32198e-06	1.25175e-05
chr7	30366001	30368000	647.424	-12.3731	2.47076	-5.00781	5.50516e-07	5.16962e-06
chr7	44430001	44432000	659.464	-12.3996	2.82099	-4.39549	1.10525e-05	3.52308e-05
chr7	28146001	28148000	667.84	-12.4178	3.06119	-4.05653	4.98068e-05	0.000114375
chr7	23400001	23402000	668.931	-12.4202	2.94731	-4.21407	2.50809e-05	6.54767e-05
chr7	38138001	38140000	670.404	-12.4234	2.53706	-4.89678	9.74214e-07	7.2086e-06
chr7	44428001	44430000	670.464	-12.4235	2.77847	-4.47133	7.77337e-06	2.72455e-05
chr7	35310001	35312000	677.15	-12.4379	2.47386	-5.02771	4.96377e-07	4.89229e-06
chr7	79796001	79798000	695.182	-12.4757	2.7011	-4.61875	3.86053e-06	1.70141e-05
chr7	84460001	84462000	702.811	-12.4915	2.90864	-4.2946	1.75006e-05	4.92253e-05
chr7	47116001	47118000	704.832	-12.4956	3.37437	-3.70308	0.000213002	0.000402174
chr7	65958001	65960000	705.485	-12.4969	2.74463	-4.55324	5.28264e-06	2.06939e-05
chr11	56452001	56454000	706.159	-12.4983	2.97189	-4.20551	2.60498e-05	6.73522e-05
chr16	15806001	15808000	709.963	-12.5061	2.94698	-4.24369	2.19878e-05	5.86341e-05
chr7	29258001	29260000	711.042	-12.5082	3.03274	-4.12441	3.71691e-05	8.97888e-05
chr7	35704001	35706000	727.086	-12.5405	2.66041	-4.71374	2.4321e-06	1.28875e-05
chr7	129794001	129796000	728.977	-12.5442	2.88603	-4.34653	1.38311e-05	4.16116e-05
chr7	34766001	34768000	732.615	-12.5515	2.45748	-5.10746	3.26511e-07	3.83106e-06
chr10	117698001	117700000	740.43	-12.5667	3.18811	-3.94173	8.08955e-05	0.000173478
chr7	34450001	34452000	743.125	-12.572	2.63775	-4.76617	1.87762e-06	1.10092e-05
chr7	126632001	126634000	745.499	-12.5765	3.0117	-4.17589	2.96824e-05	7.46301e-05
chr7	51826001	51828000	767.198	-12.6179	2.96473	-4.256	2.08114e-05	5.59817e-05
chr7	34574001	34576000	772.842	-12.6286	2.47825	-5.09577	3.47323e-07	3.9438e-06
chr7	24888001	24890000	774.521	-12.6316	2.93035	-4.31062	1.62795e-05	4.70807e-05
chr7	30736001	30738000	775.628	-12.6337	3.3274	-3.79686	0.000146541	0.000290956
chr7	82492001	82494000	775.812	-12.634	2.93345	-4.30688	1.65574e-05	4.75907e-05
chr6	96870001	96872000	776.51	-12.6353	3.1114	-4.06097	4.88696e-05	0.000112748
chr7	58628001	58630000	806.865	-12.6907	2.65049	-4.78806	1.68402e-06	1.02455e-05
chr3	127014001	127016000	813.786	-12.7029	3.33252	-3.81182	0.000137949	0.000275898
chr7	30836001	30838000	820.973	-12.7157	2.73717	-4.64556	3.39155e-06	1.59177e-05
chr7	35572001	35574000	823.94	-12.7209	2.66445	-4.7743	1.80336e-06	1.07761e-05
chr7	43654001	43656000	831.56	-12.7341	3.01366	-4.22548	2.38435e-05	6.27005e-05
chr7	38096001	38098000	837.001	-12.7436	2.61467	-4.87388	1.09425e-06	7.79363e-06
chr7	51912001	51914000	844.015	-12.7556	3.25471	-3.91911	8.88755e-05	0.000187651
chr7	66700001	66702000	856.984	-12.7776	2.991	-4.27201	1.93718e-05	5.32168e-05
chr7	65758001	65760000	863.144	-12.788	2.62194	-4.8773	1.07549e-06	7.70348e-06
chr7	34274001	34276000	877.337	-12.8115	2.51248	-5.09917	3.41149e-07	3.90973e-06
chr7	25886001	25888000	882.637	-12.8201	2.94821	-4.34845	1.371e-05	4.12977e-05
chr7	46964001	46966000	953.765	-12.932	2.82316	-4.58068	4.63471e-06	1.90969e-05
chr7	72778001	72780000	962.283	-12.9448	2.75238	-4.70313	2.56202e-06	1.34315e-05
chr7	38090001	38092000	996.068	-12.9946	2.80203	-4.63756	3.52545e-06	1.62368e-05
chr5	21152001	21154000	1019.63	-13.0283	3.08759	-4.21957	2.44768e-05	6.42113e-05
chr7	24436001	24438000	1032.99	-13.0471	3.24185	-4.02458	5.70773e-05	0.000128086
chr6	45026001	45028000	1056.18	-13.0791	2.88523	-4.53313	5.8116e-06	2.22703e-05
chr7	34344001	34346000	1069.03	-13.0966	2.98258	-4.39101	1.12824e-05	3.56385e-05
chr7	35438001	35440000	1070.52	-13.0986	2.55447	-5.12773	2.93263e-07	3.59503e-06
chr10	6496001	6498000	1075.71	-13.1055	3.04398	-4.3054	1.66683e-05	4.75907e-05
chr7	44670001	44672000	1078.27	-13.109	2.81097	-4.6635	3.10872e-06	1.52065e-05
chr7	35676001	35678000	1084.53	-13.1174	2.6748	-4.90406	9.38769e-07	7.03078e-06
chr7	29376001	29378000	1156.96	-13.2106	3.13401	-4.21523	2.4952e-05	6.52674e-05
chr7	25700001	25702000	1173.34	-13.2309	2.93365	-4.51004	6.48142e-06	2.40748e-05
chr7	46724001	46726000	1177.57	-13.236	3.42454	-3.86505	0.000111065	0.000227864
chr7	43466001	43468000	1220.45	-13.2877	2.74948	-4.83281	1.34622e-06	8.86923e-06
chr7	34536001	34538000	1267.77	-13.3426	2.55237	-5.22754	1.71778e-07	2.5345e-06
chr7	35376001	35378000	1371.9	-13.4565	2.56885	-5.23833	1.62033e-07	2.41969e-06
chr7	28178001	28180000	1587.16	-13.6667	2.99176	-4.56812	4.92124e-06	1.97169e-05
chr7	43518001	43520000	44.055	-3.81811	1.79284	-2.12965	0.0332009	0.0509701
chr7	35084001	35086000	27146.3	0.881898	0.415179	2.12414	0.0336586	0.0516405
chr7	34994001	34996000	11370.3	2.51993	1.18772	2.12165	0.0338669	0.0519279
chr3	110182001	110184000	1041.1	5.89007	2.79465	2.10762	0.0350635	0.0537292
chr7	35208001	35210000	12905.4	1.36078	0.64639	2.1052	0.0352742	0.0540184
chr16	12106001	12108000	447.303	5.70654	2.71491	2.10192	0.0355602	0.0544225
chr7	35210001	35212000	2473.1	-4.4576	2.12833	-2.09442	0.036223	0.0554025
chr7	35078001	35080000	58314.8	1.02095	0.488171	2.09138	0.0364937	0.055782
chr7	104868001	104870000	1613.29	8.14497	3.92718	2.074	0.0380795	0.0581699
chr16	12104001	12106000	454.805	5.62422	2.71642	2.07045	0.0384101	0.0586385
chr7	35928001	35930000	1927.09	6.36236	3.08305	2.06366	0.03905	0.0595785
chr7	35090001	35092000	19091.9	1.8884	0.916808	2.05975	0.0394222	0.0601091
chr7	38192001	38194000	251.871	-4.85748	2.3731	-2.0469	0.0406681	0.0619704
chr4	40660001	40662000	313.23	4.16822	2.04116	2.04208	0.0411433	0.0626558
chr18	21088001	21090000	537.479	5.56129	2.72568	2.04033	0.0413174	0.062882
chr7	34932001	34934000	3363.44	-2.81358	1.39793	-2.01268	0.0441481	0.0671487
chr7	34246001	34248000	243.151	-4.92429	2.45294	-2.00751	0.0446958	0.0679398
chr7	30552001	30554000	1104.65	5.58543	2.80524	1.99107	0.0464736	0.0705985
chr7	34790001	34792000	3267.43	-3.62482	1.82524	-1.98595	0.0470392	0.0714138
chr7	35076001	35078000	9715.07	1.55553	0.80095	1.94211	0.0521242	0.079085
chr2	157782001	157784000	225.806	5.39467	2.78225	1.93896	0.0525059	0.0796152
chr7	68362001	68364000	170.775	4.81243	2.4834	1.93784	0.0526427	0.0797735
chr11	54086001	54088000	1059.67	7.53593	3.92158	1.92165	0.0546493	0.0827633
chr7	35056001	35058000	29635.5	0.693278	0.361605	1.91722	0.0552095	0.0835603
chr7	35384001	35386000	399.654	-4.45399	2.32358	-1.91686	0.0552551	0.083578
chr7	35152001	35154000	32676.9	0.744278	0.390471	1.90611	0.0566364	0.0856148
chr7	35238001	35240000	1151.7	-5.05738	2.6561	-1.90406	0.0569019	0.0859633
chr7	35352001	35354000	769.237	-4.84695	2.55067	-1.90027	0.0573982	0.08666
chr7	34758001	34760000	3117.82	-4.87154	2.56836	-1.89675	0.0578605	0.0873046
chr10	117384001	117386000	434.452	5.33318	2.81737	1.89296	0.0583629	0.0880086
chr7	25334001	25336000	2341	5.20569	2.76424	1.88323	0.0596696	0.0899241
chr7	34636001	34638000	1005.98	-3.9805	2.11984	-1.87773	0.0604176	0.0909957
chr7	7184001	7186000	2979.78	7.19267	3.83472	1.87567	0.0607004	0.0913658
chr7	35522001	35524000	56.1275	-3.50998	1.87382	-1.87316	0.0610457	0.0918295
chr7	44574001	44576000	642.936	6.98224	3.75314	1.86037	0.0628328	0.09446
chr7	34240001	34242000	736.572	-5.89638	3.17517	-1.85703	0.0633074	0.0951155
chr7	35062001	35064000	31567.1	0.59982	0.323573	1.85374	0.063776	0.0957612
chr7	35168001	35170000	11217.4	0.948376	0.512594	1.85015	0.0642918	0.0964768
chr7	44316001	44318000	3110.08	5.5211	2.98614	1.84891	0.064471	0.0966869
chr7	35424001	35426000	563.124	-4.02246	2.19113	-1.83579	0.0663884	0.0995019
chr10	117680001	117682000	193.853	4.99993	2.72763	1.83307	0.0667924	0.100046
chr7	34452001	34454000	2182.2	-3.24544	1.77628	-1.8271	0.0676843	0.101321
chr7	35126001	35128000	99618	0.72515	0.397419	1.82465	0.0680541	0.101813
chr7	35082001	35084000	27108.1	0.711929	0.390827	1.8216	0.068516	0.102441
chr7	34182001	34184000	317.356	-3.88989	2.14229	-1.81576	0.0694073	0.103711
chr7	35024001	35026000	66399.2	0.829911	0.458166	1.81138	0.0700826	0.104657
chr7	71396001	71398000	199.127	-5.07463	2.80219	-1.81095	0.0701481	0.104691
chr7	35034001	35036000	49385.3	1.2226	0.676272	1.80786	0.0706287	0.105345
chr7	35030001	35032000	50864.4	0.75307	0.41775	1.80268	0.0714386	0.106488
chr7	35786001	35788000	3051.02	4.92885	2.73709	1.80076	0.0717402	0.106873
chr7	35190001	35192000	20434	1.21157	0.673085	1.80003	0.0718565	0.106981
chr7	35140001	35142000	40918.8	0.607893	0.337983	1.79859	0.0720835	0.107255
chr7	29866001	29868000	1113	7.10991	3.95684	1.79687	0.0723569	0.107596
chr7	12830001	12832000	533.279	6.59329	3.6806	1.79136	0.073235	0.108837
chr7	38204001	38206000	1376.69	7.1095	3.98498	1.78408	0.0744113	0.110518
chr7	35254001	35256000	10174.9	0.967196	0.542786	1.78191	0.0747642	0.110975
chr7	3464001	3466000	1045.37	4.99352	2.81217	1.77568	0.075786	0.112424
chr7	27228001	27230000	115.18	-4.23326	2.38667	-1.77371	0.0761112	0.112771
chr7	36474001	36476000	223.299	-5.94991	3.35437	-1.77378	0.0760996	0.112771
chr7	34382001	34384000	1436.52	-4.76344	2.6891	-1.77139	0.0764959	0.113273
chr7	83794001	83796000	370.105	-6.236	3.52922	-1.76696	0.0772351	0.114299
chr7	55766001	55768000	740.175	6.76729	3.83212	1.76594	0.077406	0.114483
chr7	35134001	35136000	64175.9	0.498335	0.282515	1.76392	0.0777452	0.114916
chr7	30888001	30890000	2114.25	4.95621	2.81214	1.76244	0.0779955	0.115147
chr7	34314001	34316000	672.38	-3.70368	2.10124	-1.76261	0.0779656	0.115147
chr7	35012001	35014000	2633.55	-4.63311	2.62922	-1.76216	0.0780427	0.115148
chr8	84636001	84638000	227.585	4.4946	2.55754	1.75739	0.078851	0.116271
chr7	35272001	35274000	3381.84	-3.0433	1.73884	-1.75019	0.0800849	0.11802
chr7	34192001	34194000	3778.11	5.05504	2.89178	1.74807	0.0804516	0.118489
chr7	34440001	34442000	2449.81	-2.61313	1.50094	-1.741	0.0816837	0.120232
chr7	121860001	121862000	1675.5	5.11464	2.94128	1.73892	0.0820494	0.120698
chr7	38190001	38192000	244.026	-4.05082	2.33761	-1.73289	0.0831156	0.122194
chr7	34776001	34778000	9732	1.11227	0.643341	1.7289	0.0838271	0.123166
chr7	35234001	35236000	10492.5	2.19206	1.28057	1.71178	0.0869371	0.12766
chr7	34582001	34584000	913.258	-3.42908	2.00464	-1.71057	0.0871603	0.127835
chr7	46414001	46416000	1446.98	4.95795	2.89809	1.71077	0.0871243	0.127835
chr7	6182001	6184000	1069.17	6.77317	3.96631	1.70767	0.0876967	0.128545
chr7	29514001	29516000	1770	4.83624	2.8394	1.70326	0.0885196	0.129674
chr7	35026001	35028000	18311.7	1.06026	0.623144	1.70147	0.088854	0.130087
chr7	35228001	35230000	7501.3	-1.65383	0.975172	-1.69594	0.0898977	0.131537
chr7	62190001	62192000	1482.76	4.98735	2.94193	1.69526	0.0900257	0.131568
chr7	36822001	36824000	2303.25	5.16861	3.0486	1.6954	0.0899992	0.131568
chr15	98160001	98162000	1466.76	5.00622	2.95629	1.69341	0.0903768	0.132003
chr7	122652001	122654000	301.888	-5.84313	3.46171	-1.68793	0.0914241	0.133453
chr7	35080001	35082000	13611.3	0.843345	0.499745	1.68755	0.0914976	0.133481
chr7	16766001	16768000	920.559	5.27816	3.13598	1.68309	0.0923567	0.134655
chr7	52164001	52166000	946.287	6.62732	3.93846	1.68272	0.0924297	0.134682
chr7	34858001	34860000	1474.7	-3.50773	2.08895	-1.67919	0.0931158	0.135601
chr7	30356001	30358000	1167.81	6.69513	3.98931	1.67827	0.0932947	0.135782
chr7	37094001	37096000	2847.96	6.51632	3.88741	1.67626	0.0936867	0.136272
chr7	25058001	25060000	473.902	-6.10573	3.65547	-1.6703	0.0948604	0.137897
chr7	34564001	34566000	650.944	-4.29076	2.57266	-1.66783	0.0953493	0.138526
chr7	66426001	66428000	281.276	5.7155	3.43112	1.66578	0.0957569	0.139036
chr7	79520001	79522000	1804.8	6.65765	3.99789	1.66529	0.0958553	0.139097
chr7	35734001	35736000	974.312	3.10282	1.86847	1.66062	0.0967896	0.140371
chr7	34940001	34942000	13378.6	1.32328	0.797884	1.65848	0.0972204	0.140912
chr7	34762001	34764000	819.834	-2.43146	1.47583	-1.64753	0.0994498	0.144059
chr7	46112001	46114000	2032.17	4.6632	2.84759	1.6376	0.101506	0.14695
chr7	34584001	34586000	1178.91	-2.46633	1.50872	-1.63472	0.102108	0.147736
chr6	81930001	81932000	1726.19	4.75209	2.9096	1.63324	0.102418	0.148097
chr7	100978001	100980000	245.159	-5.53696	3.4039	-1.62665	0.103811	0.150024
chr7	34430001	34432000	2741.97	-3.58238	2.2086	-1.62202	0.1048	0.151364
chr5	19452001	19454000	2464.25	4.58666	2.83727	1.61657	0.10597	0.152965
chr7	35262001	35264000	5808.95	2.20549	1.36762	1.61265	0.106821	0.154102
chr10	117654001	117656000	1392.23	4.66189	2.90092	1.60704	0.108046	0.155779
chr7	34542001	34544000	977.911	-4.28284	2.68764	-1.59353	0.111041	0.160003
chr7	34120001	34122000	335.868	4.42455	2.77881	1.59224	0.11133	0.160232
chr7	34834001	34836000	5069.01	-1.63006	1.02363	-1.59243	0.111288	0.160232
chr7	35164001	35166000	29019.6	0.548291	0.344467	1.59171	0.111451	0.160312
chr7	35482001	35484000	153.171	-3.48044	2.18887	-1.59006	0.111821	0.16075
chr7	35098001	35100000	46137.3	0.514041	0.32435	1.58483	0.113004	0.162357
chr7	130268001	130270000	252.764	-5.40843	3.42037	-1.58124	0.113824	0.163439
chr7	34620001	34622000	581.133	-4.31682	2.73449	-1.57866	0.114414	0.164191
chr7	35398001	35400000	1115.47	-3.34217	2.12566	-1.5723	0.115881	0.1662
chr7	16388001	16390000	348.426	-4.4945	2.86445	-1.56906	0.116633	0.167181
chr7	34676001	34678000	13300.8	0.781709	0.499573	1.56475	0.11764	0.168527
chr7	79656001	79658000	45.3797	-2.95793	1.89288	-1.56266	0.118132	0.169133
chr7	66170001	66172000	925.886	6.17502	3.95618	1.56085	0.118559	0.169645
chr10	117634001	117636000	1098.34	6.24147	4.0021	1.55955	0.118867	0.169987
chr7	34214001	34216000	4394.58	1.94705	1.25299	1.55392	0.120203	0.171799
chr7	35276001	35278000	5645.28	2.23004	1.44257	1.54589	0.122132	0.174454
chr7	41196001	41198000	1198.83	5.21626	3.37932	1.54358	0.12269	0.175149
chr7	35284001	35286000	1180.24	-3.20588	2.09892	-1.52739	0.126664	0.180717
chr7	34854001	34856000	5465.74	1.40496	0.920641	1.52607	0.126992	0.181081
chr7	34960001	34962000	7889.37	1.74925	1.15301	1.51712	0.129237	0.184176
chr7	24422001	24424000	19.2655	-3.15116	2.08524	-1.51118	0.130744	0.186215
chr7	30288001	30290000	1021.95	4.62377	3.07362	1.50434	0.132494	0.188526
chr7	35506001	35508000	2933.31	2.09016	1.38951	1.50424	0.132519	0.188526
chr7	16732001	16734000	4003.87	5.68122	3.78467	1.50111	0.133327	0.189566
chr7	72662001	72664000	179.473	-4.98542	3.33577	-1.49453	0.135036	0.191885
chr7	35136001	35138000	36489.6	1.00283	0.671514	1.49339	0.135335	0.192199
chr7	104410001	104412000	38.2497	3.11455	2.0864	1.49279	0.135493	0.192312
chr7	34190001	34192000	3739.48	5.67703	3.81864	1.48666	0.137104	0.194487
chr7	34312001	34314000	234.541	-5.06939	3.41416	-1.48481	0.137593	0.195069
chr7	134308001	134310000	2282.85	4.21013	2.85017	1.47715	0.139635	0.19785
chr7	135632001	135634000	741.001	5.73103	3.89077	1.47298	0.140756	0.199324
chr7	34236001	34238000	3371.73	5.55968	3.87014	1.43656	0.150844	0.213486
chr7	34918001	34920000	6540.98	-1.32795	0.925093	-1.43547	0.151152	0.213799
chr2	84624001	84626000	1742.01	5.79705	4.04847	1.43191	0.15217	0.215115
chr7	35220001	35222000	4687.37	-1.54179	1.07777	-1.43053	0.152564	0.215549
chr7	126372001	126374000	247.285	-3.77869	2.64266	-1.42988	0.152751	0.215689
chr7	35040001	35042000	18133.8	-0.958207	0.672867	-1.42407	0.154427	0.217807
chr7	16936001	16938000	1086.92	5.73577	4.02738	1.42419	0.154391	0.217807
chr7	10628001	10630000	199.678	4.7959	3.37034	1.42297	0.154744	0.218129
chr7	18896001	18898000	1744.47	5.75936	4.0503	1.42196	0.155038	0.218418
chr7	19926001	19928000	515.448	-4.11677	2.9274	-1.40629	0.159639	0.224771
chr7	35224001	35226000	8414.42	1.29592	0.92544	1.40032	0.161416	0.227015
chr7	35240001	35242000	6151.57	1.18216	0.844108	1.40048	0.161369	0.227015
chr7	34550001	34552000	338.075	-3.84787	2.75703	-1.39566	0.162817	0.228854
chr7	34318001	34320000	785.275	-1.92389	1.38016	-1.39396	0.16333	0.229445
chr7	34590001	34592000	1876.67	-2.95843	2.12554	-1.39185	0.163968	0.23021
chr10	117440001	117442000	29.5928	2.88075	2.08112	1.38423	0.166288	0.233334
chr17	39846001	39848000	513.109	3.99915	2.89287	1.38242	0.166843	0.233979
chr18	45966001	45968000	245.124	-4.76067	3.44471	-1.38202	0.166964	0.234016
chr7	34778001	34780000	4409.04	1.84793	1.34392	1.37503	0.169123	0.236907
chr7	27820001	27822000	652.71	5.27484	3.85684	1.36766	0.171419	0.239986
chr7	100862001	100864000	817.128	3.93438	2.87802	1.36704	0.171612	0.23999
chr10	117754001	117756000	1148.93	5.53604	4.04968	1.36703	0.171616	0.23999
chr7	35288001	35290000	1816.73	-2.38662	1.75075	-1.3632	0.172821	0.241537
chr7	35326001	35328000	2947.76	-2.17756	1.60402	-1.35757	0.174601	0.243887
chr7	34996001	34998000	10037	-1.16464	0.867087	-1.34316	0.17922	0.250198
chr7	49220001	49222000	309.287	-4.72048	3.53071	-1.33698	0.18123	0.25286
chr7	34544001	34546000	1233.3	-2.01471	1.52121	-1.32441	0.185368	0.258341
chr6	84648001	84650000	202.979	4.49363	3.39292	1.32441	0.185366	0.258341
chr2	32668001	32670000	111.988	-4.27716	3.23897	-1.32053	0.186658	0.259992
chr7	34340001	34342000	2047	1.99636	1.51466	1.31803	0.187494	0.261009
chr7	35154001	35156000	3615.91	1.72621	1.31046	1.31725	0.187753	0.261222
chr7	19016001	19018000	1717.27	5.35709	4.07312	1.31523	0.188432	0.262018
chr7	34368001	34370000	6396.49	1.78663	1.36217	1.31161	0.189652	0.263323
chr7	35244001	35246000	600.261	-2.56117	1.95286	-1.31149	0.189691	0.263323
chr7	33902001	33904000	190.392	-4.43776	3.3824	-1.31201	0.189515	0.263323
chr7	87140001	87142000	70.3043	-4.09805	3.12648	-1.31075	0.189941	0.263522
chr7	34442001	34444000	1401.73	-2.12979	1.63617	-1.30169	0.193023	0.267646
chr2	77890001	77892000	260.881	-4.50839	3.47859	-1.29604	0.194962	0.270184
chr2	94022001	94024000	46.8548	3.90693	3.01781	1.29462	0.19545	0.270708
chr7	34688001	34690000	2672.19	-1.82221	1.40979	-1.29254	0.19617	0.271552
chr7	37532001	37534000	883.364	5.16042	3.99465	1.29183	0.196416	0.271739
chr7	35230001	35232000	6112.26	1.25002	0.968315	1.29093	0.196729	0.271923
chr7	38132001	38134000	1131.18	5.24363	4.06228	1.29081	0.196769	0.271923
chr7	34934001	34936000	10647.2	1.58852	1.23249	1.28887	0.197442	0.272701
chr7	40230001	40232000	6746.03	5.86398	4.56241	1.28528	0.198694	0.274275
chr7	35314001	35316000	3131.96	-1.54261	1.20322	-1.28206	0.199821	0.275523
chr6	54486001	54488000	175.418	-4.31373	3.3643	-1.28221	0.199769	0.275523
chr7	16438001	16440000	434.746	-3.92293	3.06727	-1.27896	0.20091	0.27687
chr7	34352001	34354000	2668.92	3.81705	2.99224	1.27565	0.20208	0.278326
chr11	98438001	98440000	114.953	-4.1479	3.25293	-1.27513	0.202264	0.278424
chr7	35092001	35094000	45386.6	0.552863	0.433835	1.27436	0.202535	0.278642
chr7	31170001	31172000	1458.66	3.98403	3.12891	1.2733	0.202913	0.279005
chr7	35340001	35342000	6106.14	1.31585	1.03688	1.26905	0.204422	0.280924
chr7	120750001	120752000	725.759	4.97666	3.92257	1.26872	0.204539	0.280928
chr7	35130001	35132000	30320.7	0.426407	0.337972	1.26166	0.20707	0.284246
chr6	28448001	28450000	37.5396	2.99608	2.39548	1.25072	0.211036	0.289528
chr7	35304001	35306000	5588.08	2.37684	1.90509	1.24762	0.212169	0.290921
chr7	35306001	35308000	5238.67	1.54159	1.23798	1.24525	0.213039	0.291674
chr7	35524001	35526000	2469.8	4.99978	4.01343	1.24576	0.212851	0.291674
chr7	84208001	84210000	1012.91	5.03732	4.04657	1.24484	0.213192	0.291674
chr7	84210001	84212000	1012.91	5.03732	4.04657	1.24484	0.213192	0.291674
chr7	34874001	34876000	4089.77	1.64414	1.32158	1.24408	0.213471	0.291894
chr7	34970001	34972000	15920.1	0.95651	0.769254	1.24343	0.213711	0.29206
chr7	34304001	34306000	4126.7	3.38463	2.7384	1.23599	0.216463	0.295657
chr7	35788001	35790000	4448.34	4.6243	3.77251	1.22579	0.220278	0.300701
chr7	36750001	36752000	73.2864	3.82565	3.13813	1.21908	0.222812	0.303992
chr7	38184001	38186000	4054.6	3.61404	2.96765	1.21781	0.223296	0.304484
chr7	30110001	30112000	507.677	4.54435	3.77073	1.20517	0.228139	0.310572
chr7	30448001	30450000	144.334	-2.71683	2.25418	-1.20524	0.228111	0.310572
chr7	31026001	31028000	150.013	-4.01808	3.33402	-1.20518	0.228136	0.310572
chr7	35102001	35104000	33767.4	0.595634	0.494991	1.20332	0.228851	0.311369
chr7	10498001	10500000	1981.5	4.89808	4.07487	1.20202	0.229355	0.311787
chr7	35628001	35630000	4159.72	3.52034	2.92904	1.20188	0.229411	0.311787
chr7	12920001	12922000	135.735	3.95827	3.3021	1.19871	0.230641	0.313285
chr7	34394001	34396000	5539.21	-1.17759	0.985323	-1.19514	0.232034	0.314947
chr7	35182001	35184000	33247.3	0.710634	0.595203	1.19394	0.232503	0.314947
chr7	35250001	35252000	7343.49	-1.30999	1.09651	-1.19469	0.232207	0.314947
chr7	35714001	35716000	6673.58	1.48154	1.24021	1.19458	0.232251	0.314947
chr7	38262001	38264000	2435.94	4.8087	4.0271	1.19409	0.232445	0.314947
chr7	17084001	17086000	971.844	4.82584	4.04519	1.19298	0.232876	0.315279
chr7	34320001	34322000	2035.37	3.50381	2.94801	1.18853	0.234623	0.317469
chr7	44322001	44324000	330.19	-3.33843	2.83147	-1.17905	0.23838	0.322376
chr7	16184001	16186000	1001.07	4.77793	4.05672	1.17778	0.238884	0.32288
chr7	34968001	34970000	1181.27	-3.325	2.83287	-1.17372	0.240507	0.324895
chr7	34618001	34620000	4876.03	1.23573	1.05401	1.1724	0.241037	0.325433
chr7	34428001	34430000	895.015	4.70281	4.02362	1.1688	0.242483	0.327206
chr7	89804001	89806000	2505.11	4.66026	4.02583	1.15759	0.247032	0.333161
chr7	34852001	34854000	5538.69	1.21314	1.04838	1.15715	0.24721	0.333219
chr7	34704001	34706000	8210.03	1.15636	1.00312	1.15277	0.249005	0.335455
chr7	34682001	34684000	923.949	-2.63933	2.29094	-1.15207	0.249291	0.335658
chr7	34292001	34294000	5047.17	1.36892	1.19239	1.14805	0.250949	0.337705
chr7	34690001	34692000	13645.1	0.832678	0.726133	1.14673	0.251494	0.338253
chr7	34974001	34976000	8502.64	-1.03043	0.899627	-1.1454	0.252043	0.338807
chr7	36172001	36174000	178.873	3.04151	2.65783	1.14436	0.252475	0.339203
chr7	34322001	34324000	5181.71	2.55638	2.23527	1.14365	0.252767	0.339335
chr7	35258001	35260000	7327.48	1.27615	1.11605	1.14346	0.252849	0.339335
chr7	34848001	34850000	9247.94	0.825522	0.724592	1.13929	0.254581	0.341474
chr7	34404001	34406000	6057.97	1.03191	0.913496	1.12963	0.258633	0.346721
chr7	34898001	34900000	2216.14	-2.44184	2.16556	-1.12758	0.259497	0.34769
chr10	117560001	117562000	1597.29	4.63036	4.11627	1.12489	0.260635	0.349024
chr7	34988001	34990000	2870.57	-1.95925	1.74348	-1.12375	0.261117	0.34948
chr7	81474001	81476000	2065.47	4.57664	4.08205	1.12116	0.262219	0.350764
chr19	48200001	48202000	35.6861	2.4098	2.15059	1.12053	0.262488	0.350934
chr3	128900001	128902000	63.3708	-3.49261	3.12915	-1.11615	0.264357	0.353241
chr7	92736001	92738000	54.3525	3.42928	3.08169	1.11279	0.265797	0.354972
chr7	30880001	30882000	3311.54	2.77408	2.49861	1.11025	0.266892	0.356047
chr7	25288001	25290000	665.858	4.34648	3.91616	1.10988	0.267049	0.356047
chr7	38218001	38220000	1838.92	4.55445	4.10466	1.10958	0.26718	0.356047
chr10	117404001	117406000	45.3267	3.37548	3.04017	1.11029	0.266873	0.356047
chr7	34258001	34260000	2180.94	1.93759	1.74884	1.10793	0.267892	0.356803
chr7	35644001	35646000	3336.72	2.58913	2.3412	1.1059	0.268771	0.35778
chr7	97320001	97322000	45.1713	-2.84103	2.57133	-1.10488	0.26921	0.358171
chr7	78844001	78846000	137.31	3.65431	3.32233	1.09992	0.271365	0.360844
chr7	24554001	24556000	86.0481	3.51121	3.19944	1.09744	0.272448	0.362088
chr7	38126001	38128000	1746.22	2.05913	1.88157	1.09437	0.273794	0.363681
chr7	52356001	52358000	1343.13	4.50343	4.12281	1.09232	0.274692	0.364678
chr7	35122001	35124000	98704.6	0.428697	0.393885	1.08838	0.276428	0.366784
chr7	24156001	24158000	197.567	-3.72549	3.43078	-1.0859	0.277522	0.368038
chr7	35004001	35006000	4161.42	-1.26112	1.16197	-1.08533	0.277776	0.368177
chr7	34614001	34616000	327.401	-2.65424	2.45257	-1.08223	0.279152	0.369802
chr7	34992001	34994000	2637.4	-2.15699	1.99497	-1.08122	0.279601	0.370197
chr7	25326001	25328000	3412.34	4.22723	3.92871	1.07598	0.281934	0.373086
chr1	172534001	172536000	24.4818	3.13263	2.9174	1.07378	0.282923	0.374193
chr7	35032001	35034000	37149.9	0.617774	0.577503	1.06973	0.284739	0.376192
chr7	25756001	25758000	74.5739	-3.39788	3.17557	-1.07001	0.284616	0.376192
chr7	34228001	34230000	524.226	-3.04026	2.84458	-1.06879	0.285164	0.37655
chr7	34650001	34652000	4884.89	1.56597	1.47162	1.06411	0.287278	0.37914
chr7	34488001	34490000	1485.31	-3.0166	2.83843	-1.06277	0.287886	0.379739
chr7	37092001	37094000	2967.65	4.23003	3.98581	1.06127	0.288566	0.380432
chr7	30598001	30600000	529.942	2.51197	2.38332	1.05398	0.291893	0.384611
chr7	34438001	34440000	1671.66	-1.7365	1.6514	-1.05153	0.293014	0.385883
chr7	35058001	35060000	45465.7	0.57541	0.551627	1.04312	0.296895	0.390785
chr7	35194001	35196000	5786.85	0.921359	0.88482	1.0413	0.297739	0.391686
chr7	35018001	35020000	20126.1	-0.397464	0.382139	-1.0401	0.298292	0.392205
chr7	135520001	135522000	149.768	-3.48592	3.36078	-1.03723	0.299627	0.39375
chr7	34836001	34838000	3243.05	-2.14509	2.06993	-1.03631	0.300057	0.394105
chr7	55580001	55582000	33.9192	-3.09334	3.00594	-1.02908	0.303443	0.39834
chr7	36618001	36620000	568.706	2.85796	2.78306	1.02691	0.304461	0.399464
chr7	13300001	13302000	1854.35	4.22633	4.1192	1.02601	0.304888	0.399811
chr7	34816001	34818000	3708.92	-1.6258	1.59127	-1.02169	0.306926	0.402255
chr7	127092001	127094000	226.747	-3.55671	3.48229	-1.02137	0.307078	0.402255
chr7	35708001	35710000	5558.87	3.7245	3.6516	1.01996	0.307746	0.402701
chr7	38264001	38266000	251.981	-3.58572	3.51487	-1.02016	0.307655	0.402701
chr7	35818001	35820000	198.798	-2.8375	2.7838	-1.01929	0.308065	0.402905
chr7	35282001	35284000	4471.64	2.84229	2.80469	1.01341	0.310866	0.406137
chr7	35324001	35326000	1641.92	-2.88611	2.84709	-1.01371	0.310723	0.406137
chr7	34230001	34232000	965.085	-2.85507	2.82278	-1.01144	0.311807	0.40715
chr7	34326001	34328000	5244.23	1.09616	1.08804	1.00746	0.313716	0.409425
chr7	35036001	35038000	44225.1	0.325201	0.323237	1.00608	0.314379	0.410074
chr7	34600001	34602000	3718.77	1.29868	1.30466	0.995409	0.319537	0.416364
chr7	24458001	24460000	1013.86	4.07689	4.09571	0.995405	0.319539	0.416364
chr7	34896001	34898000	4021.19	-2.08783	2.10197	-0.993271	0.320578	0.417497
chr7	30984001	30986000	233.748	3.4671	3.49395	0.992314	0.321044	0.417883
chr7	34962001	34964000	6864.02	1.02271	1.03107	0.991897	0.321248	0.417927
chr7	34456001	34458000	7054.34	1.07953	1.0928	0.987865	0.323219	0.41992
chr7	36038001	36040000	1400.28	4.09551	4.14466	0.98814	0.323084	0.41992
chr7	125452001	125454000	2475.69	4.01025	4.06011	0.987719	0.323291	0.41992
chr7	34966001	34968000	8166.94	0.797209	0.808915	0.985529	0.324364	0.421093
chr7	44314001	44316000	3249.33	3.90049	3.96459	0.983832	0.325198	0.421953
chr7	34134001	34136000	2425.87	2.87521	2.93038	0.981173	0.326507	0.423429
chr7	34692001	34694000	3330.97	-1.22036	1.24984	-0.97641	0.328861	0.426257
chr7	45144001	45146000	2043.21	4.008	4.11148	0.974832	0.329644	0.427046
chr7	35624001	35626000	2999.22	1.32165	1.36274	0.969844	0.332124	0.430034
chr7	34222001	34224000	3666.8	2.36728	2.44458	0.968381	0.332854	0.430752
chr7	28946001	28948000	801.149	3.89054	4.02195	0.967327	0.33338	0.431207
chr7	34548001	34550000	1123.7	-2.25553	2.33712	-0.96509	0.3345	0.432428
chr7	30652001	30654000	464.194	-3.07067	3.18959	-0.962718	0.335689	0.433738
chr7	35582001	35584000	1997.3	1.3404	1.39428	0.96136	0.336371	0.434391
chr7	35512001	35514000	2652.81	2.32369	2.42371	0.958733	0.337693	0.43587
chr7	35158001	35160000	42461.7	0.934121	0.975766	0.95732	0.338406	0.436561
chr8	23158001	23160000	1759.08	3.95917	4.13941	0.956457	0.338841	0.436894
chr7	34422001	34424000	4312.08	2.70055	2.83966	0.951014	0.341597	0.440217
chr7	16630001	16632000	1930.73	3.29613	3.47297	0.949081	0.342579	0.44089
chr7	24126001	24128000	421.814	2.67754	2.8211	0.949112	0.342563	0.44089
chr7	110006001	110008000	2494.83	3.85707	4.06465	0.948931	0.342656	0.44089
chr7	34978001	34980000	6602.64	1.08431	1.15101	0.942049	0.346167	0.445176
chr5	44240001	44242000	56.0155	-2.93878	3.12483	-0.94046	0.346982	0.44599
chr7	15920001	15922000	2160.07	3.84839	4.10585	0.937294	0.348607	0.447846
chr7	34150001	34152000	1616.78	1.98564	2.1243	0.934727	0.349929	0.44931
chr7	34206001	34208000	1593.2	3.32162	3.56161	0.932616	0.351018	0.450239
chr7	29932001	29934000	48.8323	-2.88646	3.09455	-0.932756	0.350946	0.450239
chr7	138922001	138924000	907.114	2.3425	2.51586	0.931091	0.351806	0.451015
chr7	44852001	44854000	274.663	-3.30826	3.55766	-0.929898	0.352424	0.451572
chr11	105940001	105942000	545.862	3.56291	3.85762	0.923603	0.355693	0.455524
chr7	35640001	35642000	681.095	2.86956	3.12674	0.917748	0.358751	0.459201
chr7	34202001	34204000	1977.48	2.34446	2.57001	0.912236	0.361645	0.462665
chr7	36074001	36076000	776.275	3.66526	4.01959	0.911848	0.361849	0.462686
chr7	34864001	34866000	5133.46	2.47562	2.72503	0.908475	0.363627	0.464719
chr7	30520001	30522000	1840.34	3.75977	4.1421	0.907694	0.36404	0.465005
chr7	79210001	79212000	1149.33	2.70655	2.99093	0.904918	0.365509	0.466639
chr9	61446001	61448000	118.845	2.9924	3.31617	0.902366	0.366863	0.468125
chr7	35554001	35556000	981.482	2.67021	2.96761	0.899783	0.368236	0.469634
chr7	38008001	38010000	2645.93	3.63792	4.05465	0.897222	0.369601	0.471131
chr11	46260001	46262000	42.3937	-2.74748	3.06828	-0.895447	0.370548	0.472095
chr7	35162001	35164000	22354	0.420389	0.470495	0.893504	0.371587	0.472996
chr7	30294001	30296000	955.486	3.66098	4.09816	0.893324	0.371684	0.472996
chr7	40170001	40172000	615.312	-2.6687	2.98831	-0.893047	0.371832	0.472996
chr7	45116001	45118000	369.721	2.49024	2.79326	0.891518	0.372652	0.473794
chr7	35342001	35344000	1335.75	-2.57994	2.89999	-0.889638	0.37366	0.474832
chr7	79846001	79848000	364.374	-3.25506	3.67611	-0.885464	0.375906	0.47744
chr10	117730001	117732000	1409.65	3.66665	4.16492	0.880365	0.378662	0.480692
chr7	35226001	35228000	10796.2	0.964295	1.09641	0.879499	0.379131	0.481039
chr7	15936001	15938000	2448.6	2.67782	3.04654	0.878972	0.379417	0.481154
chr7	34266001	34268000	3116.81	3.04729	3.47099	0.877932	0.379981	0.481622
chr7	34838001	34840000	5782.09	1.19467	1.36879	0.872798	0.382773	0.484912
chr7	34784001	34786000	3075.76	1.32836	1.52713	0.86984	0.384388	0.486707
chr7	25066001	25068000	1254.99	2.66123	3.07087	0.866606	0.386158	0.488697
chr7	34930001	34932000	11866.9	0.823362	0.953923	0.863133	0.388065	0.490858
chr7	110746001	110748000	1503.77	3.58949	4.16838	0.861123	0.38917	0.492004
chr7	35074001	35076000	41577.2	0.448438	0.521602	0.859734	0.389936	0.492719
chr9	120834001	120836000	61.0038	-2.71212	3.15629	-0.859276	0.390188	0.492785
chr7	34468001	34470000	838.039	-2.41454	2.81248	-0.858509	0.390611	0.492983
chr7	47036001	47038000	337.06	3.12929	3.64606	0.858267	0.390745	0.492983
chr7	19592001	19594000	70.6133	2.72826	3.18786	0.855828	0.392093	0.49443
chr7	45518001	45520000	155.219	2.90079	3.39679	0.85398	0.393116	0.495467
chr7	95148001	95150000	824.822	2.12262	2.49405	0.851076	0.394727	0.497243
chr7	48856001	48858000	472.308	3.22833	3.80119	0.849294	0.395718	0.498236
chr7	34662001	34664000	3185.21	2.43664	2.88343	0.845049	0.398084	0.500959
chr5	125604001	125606000	81.2543	2.12503	2.52217	0.842539	0.399486	0.502468
chr7	16178001	16180000	291.986	-3.02408	3.59356	-0.841528	0.400052	0.502923
chr7	34628001	34630000	5119.04	1.11547	1.32839	0.839715	0.401068	0.503686
chr7	24242001	24244000	232.678	-2.1434	2.55207	-0.839866	0.400983	0.503686
chr7	30576001	30578000	1448.31	2.60984	3.11232	0.838549	0.401722	0.504159
chr16	97712001	97714000	261.356	-2.98093	3.55586	-0.838315	0.401854	0.504159
chr7	34706001	34708000	5199.29	1.02155	1.2202	0.837198	0.402481	0.504474
chr7	36666001	36668000	376.126	-2.64712	3.1621	-0.837138	0.402515	0.504474
chr7	34180001	34182000	225.424	-1.54222	1.84751	-0.834754	0.403856	0.505898
chr7	30584001	30586000	426.975	2.3351	2.81616	0.829177	0.407004	0.509324
chr7	34672001	34674000	5124.47	-0.856681	1.03312	-0.829222	0.406979	0.509324
chr7	34398001	34400000	7088.05	0.646607	0.780653	0.82829	0.407506	0.509693
chr7	43604001	43606000	1131.97	3.43615	4.1522	0.82755	0.407925	0.509959
chr7	31068001	31070000	421.518	-2.16533	2.62942	-0.823503	0.410222	0.512569
chr7	35144001	35146000	17891.4	-0.490398	0.599841	-0.817548	0.413616	0.516548
chr7	19838001	19840000	1947.99	2.6599	3.25556	0.817033	0.41391	0.516653
chr7	34772001	34774000	2429.84	1.0762	1.32141	0.814435	0.415396	0.518246
chr7	34698001	34700000	5990.17	-1.26961	1.56203	-0.812792	0.416337	0.519157
chr7	93618001	93620000	1279.91	3.38279	4.17202	0.810828	0.417464	0.520036
chr7	93620001	93622000	1279.91	3.38279	4.17202	0.810828	0.417464	0.520036
chr7	34664001	34666000	3581.33	1.64109	2.02873	0.808925	0.418559	0.520873
chr7	35348001	35350000	6784.23	1.1589	1.43234	0.809099	0.418458	0.520873
chr4	135120001	135122000	77.617	-2.6011	3.22389	-0.806821	0.41977	0.522116
chr7	34384001	34386000	3235.49	1.36813	1.70593	0.801986	0.422561	0.525323
chr7	34694001	34696000	4878.32	1.47079	1.83702	0.800634	0.423343	0.52603
chr14	19416001	19418000	14.1895	1.70322	2.12871	0.800118	0.423642	0.526136
chr7	101226001	101228000	2263.75	3.24388	4.12	0.787348	0.431078	0.535101
chr10	117510001	117512000	1879.12	3.2662	4.16067	0.785018	0.432443	0.536525
chr7	38164001	38166000	224.726	2.7498	3.51604	0.782073	0.434171	0.538399
chr7	38162001	38164000	1857.49	3.24774	4.16338	0.780071	0.435349	0.539587
chr7	34788001	34790000	4242.53	-2.08336	2.67355	-0.779248	0.435834	0.539917
chr7	35270001	35272000	3242.42	-1.78025	2.29994	-0.774039	0.438908	0.543452
chr7	34302001	34304000	1755.09	-1.7269	2.23343	-0.773207	0.4394	0.543553
chr7	34560001	34562000	3879.85	2.60134	3.36621	0.772781	0.439652	0.543553
chr7	35478001	35480000	2044.84	1.23879	1.60291	0.772836	0.439619	0.543553
chr7	34260001	34262000	5103.86	2.10345	2.72475	0.77198	0.440126	0.543867
chr7	35746001	35748000	942.714	3.16303	4.11633	0.768412	0.442243	0.546208
chr7	34392001	34394000	2983.1	0.949229	1.23633	0.767779	0.442619	0.546399
chr7	35278001	35280000	729.279	-1.71012	2.24637	-0.761281	0.446489	0.550901
chr7	72296001	72298000	765.445	2.62291	3.44933	0.760413	0.447008	0.551265
[truncated: 466 more rows]
