# Supplementary material for: An intronic enhancer of Cebpa regulates adipocyte differentiation and adipose tissue development via long‐range loop formation
Source: Cell Prolif. 2023 Oct 31;57(3):e13552. doi: 10.1111/cpr.13552 (PMC10905358; doi:10.1111/cpr.13552)
Supplement: Supplementary file 17 — TABLE S12. Significant interaction sites overlapping epigenetic features in 3T3‐L1‐PRE and 3T3‐L1‐AD. [file CPR-57-e13552-s009.xlsx]

## Sheet: DHS
Supplementary Table 12. Significant interaction sites overlapping epigenetic features in 3T3-L1-PRE and 3T3-L1-AD
3T3-L1-PRE
Seqnames	Start	End	nReads	RPMs	P-value	q-value	Chr	Start	End	Peak_name	Int(-10*log10qvalue)	Fold change	Abs(-log10pvalue)	Abs(-log10qvalue)	Relative summit position to peak start
chr7	35036002	35038000	70498	1268.53	5.41245e-27	5.14183e-25	chr7	35036376	35036731	DHS-seq_day0_peak_3891	174	7.23926	21.584	17.4846	180
3T3-L1-AD
Seqnames	Start	End	nReads	RPMs	P-value	q-value	Chr	Start	End	Peak_name	Int(-10*log10qvalue)	Fold change	Abs(-log10pvalue)	Abs(-log10qvalue)	Relative summit position to peak start
chr7	35118002	35120000	151528	1552.81	1.79065e-51	4.12446e-49	chr7	35118869	35119415	DHS-seq_day6_peak_9839	189	8.43186	22.4566	18.9414	291
chr7	35042002	35044000	95189	1110.88	4.38381e-14	4.32744e-12	chr7	35042764	35043264	DHS-seq_day6_peak_9836	311	9.93431	34.9842	31.156	218
chr7	35122002	35124000	85852	1024.28	9.75372e-11	6.12711e-09	chr7	35122548	35123020	DHS-seq_day6_peak_9840	139	9.22763	17.2982	13.9354	304

## Sheet: H3K4me1
3T3-L1-PRE
Seqnames	Start	End	nReads	RPMs	P-value	q-value	Chr	Start	End	Peak_name	Int(-10*log10qvalue)	Fold change	Abs(-log10pvalue)	Abs(-log10qvalue)	Relative summit position to peak start
chr7	35126002	35128000	140234	2173.93	4.15379e-182	2.36766e-179	chr7	35127225	35127727	H3K4me1_peak_67646	152	9.60858	19.1557	15.2868	232
chr7	35042002	35044000	84410	1492.36	1.48446e-43	1.95264e-41	chr7	35043031	35043589	H3K4me1_peak_67640	27	3.63313	4.60805	2.70628	216
chr7	35036002	35038000	70498	1268.53	5.41245e-27	5.14183e-25	chr7	35036815	35037419	H3K4me1_peak_67638	72	5.46573	9.89999	7.23807	159
chr7	35092002	35094000	66352	1203.94	5.3785e-22	4.37964e-20	chr7	35091587	35092074	H3K4me1_peak_67645	57	5.6151	8.1817	5.75612	330
chr7	35038002	35040000	65646	1195.5	1.09424e-21	8.5052e-20	chr7	35037640	35038284	H3K4me1_peak_67639	48	4.43433	7.13615	4.86041	401
chr7	35034002	35036000	52626	1004.2	3.53657e-10	1.67987e-08	chr7	35034726	35035378	H3K4me1_peak_67637	109	6.29308	14.1804	10.9505	152
chr7	35164002	35166000	42422	835.235	9.48859e-06	0.000318147	chr7	35163375	35164297	H3K4me1_peak_67647	73	6.3986	10.0331	7.35861	682
3T3-L1-AD
Seqnames	Start	End	nReads	RPMs	P-value	q-value	Chr	Start	End	Peak_name	Int(-10*log10qvalue)	Fold change	Abs(-log10pvalue)	Abs(-log10qvalue)	Relative summit position to peak start
chr7	35108002	35110000	225530	1920.78	1.40997e-128	4.87144e-126	chr7	35107791	35108446	H3K4me1_peak_48173	58	6.02593	9.12169	5.894	351
chr7	35118002	35120000	151528	1552.81	1.79065e-51	4.12446e-49	chr7	35117360	35118020	H3K4me1_peak_48176	46	4.8342	7.5128	4.63101	438
chr7	35126002	35128000	94373	1061.56	3.83225e-15	4.41348e-13	chr7	35127409	35128078	H3K4me1_peak_48178	81	6.92959	11.9837	8.15056	172
chr7	35042002	35044000	95189	1110.88	4.38381e-14	4.32744e-12	chr7	35043055	35043835	H3K4me1_peak_48157	83	6.85866	12.2686	8.39469	525
chr7	35038002	35040000	85445	970.576	5.16691e-12	3.96704e-10	chr7	35039099	35039624	H3K4me1_peak_48155	32	3.9211	5.73391	3.28329	334
chr7	35106002	35108000	84340	963.941	2.40583e-11	1.66243e-09	chr7	35107791	35108446	H3K4me1_peak_48173	58	6.02593	9.12169	5.894	351
chr7	35122002	35124000	85852	1024.28	9.75372e-11	6.12711e-09	chr7	35121906	35122696	H3K4me1_peak_48177	68	5.94978	10.3663	6.85059	528
chr7	35120002	35122000	76814	980.271	1.39061e-07	8.00762e-06	chr7	35121906	35122696	H3K4me1_peak_48177	68	5.94978	10.3663	6.85059	528
chr7	35066002	35068000	71004	849.322	6.435e-07	3.42045e-05	chr7	35066231	35066519	H3K4me1_peak_48168	53	5.54656	8.356	5.30343	148
chr7	35044002	35046000	66186	778.993	7.79183e-07	3.84582e-05	chr7	35045524	35045895	H3K4me1_peak_48159	76	6.32164	11.3717	7.64435	134
chr7	35024002	35026000	64236	866.927	0.000147933	0.00638886	chr7	35023955	35024683	H3K4me1_peak_48150	67	6.52809	10.2419	6.78322	258

## Sheet: H3K4me2
3T3-L1-PRE
Seqnames	Start	End	nReads	RPMs	P-value	q-value	Chr	Start	End	Peak_name	Int(-10*log10qvalue)	Fold change	Abs(-log10pvalue)	Abs(-log10qvalue)	Relative summit position to peak start
chr7	35126002	35128000	140234	2173.93	4.15379e-182	2.36766e-179	chr7	35127081	35127882	H3K4me2_peak_54557	104	7.69537	12.8418	10.4214	333
chr7	35118002	35120000	101040	1766.9	3.9168e-70	8.37215e-68	chr7	35118578	35119119	H3K4me2_peak_54556	57	5.03478	7.83991	5.71051	99
chr7	35098002	35100000	66829	1228.94	4.17878e-21	3.10683e-19	chr7	35098914	35099237	H3K4me2_peak_54555	62	5.40258	8.43455	6.27356	213
chr7	35034002	35036000	52626	1004.2	3.53657e-10	1.67987e-08	chr7	35035336	35035552	H3K4me2_peak_54550	26	3.34838	4.55547	2.66273	121
chr7	35056002	35058000	40336	806.095	0.000913821	0.0274146	chr7	35056721	35057296	H3K4me2_peak_54552	254	13.0017	28.8507	25.463	194
3T3-L1-AD
Seqnames	Start	End	nReads	RPMs	P-value	q-value	Chr	Start	End	Peak_name	Int(-10*log10qvalue)	Fold change	Abs(-log10pvalue)	Abs(-log10qvalue)	Relative summit position to peak start
chr7	35126002	35128000	94373	1061.56	3.83225e-15	4.41348e-13	chr7	35127360	35127836	H3K4me2_peak_44672	67	6.12006	9.27303	6.78236	113
chr7	35042002	35044000	95189	1110.88	4.38381e-14	4.32744e-12	chr7	35042479	35042681	H3K4me2_peak_44658	33	4.12651	5.58537	3.39909	118
chr7	35122002	35124000	85852	1024.28	9.75372e-11	6.12711e-09	chr7	35121917	35122394	H3K4me2_peak_44671	65	6.10895	8.98125	6.51423	139
chr7	35120002	35122000	76814	980.271	1.39061e-07	8.00762e-06	chr7	35121917	35122394	H3K4me2_peak_44671	65	6.10895	8.98125	6.51423	139

## Sheet: H3K4me3
3T3-L1-PRE
Seqnames	Start	End	nReads	RPMs	P-value	q-value	Chr	Start	End	Peak_name	Int(-10*log10qvalue)	Fold change	Abs(-log10pvalue)	Abs(-log10qvalue)	Relative summit position to peak start
chr7	35118002	35120000	101040	1766.9	3.9168e-70	8.37215e-68	chr7	35118639	35118854	H3K4me3_peak_17385	40	4.67636	6.22609	4.06086	104
chr7	35056002	35058000	40336	806.095	0.000913821	0.0274146	chr7	35054665	35056562	H3K4me3_peak_17383	509	17.5251	54.2616	50.9898	1027
3T3-L1-AD
Seqnames	Start	End	nReads	RPMs	P-value	q-value	Chr	Start	End	Peak_name	Int(-10*log10qvalue)	Fold change	Abs(-log10pvalue)	Abs(-log10qvalue)	Relative summit position to peak start
chr7	35118002	35120000	151528	1552.81	1.79065e-51	4.12446e-49	chr7	35117764	35119136	H3K4me3_peak_14928	199	10.5681	22.3772	19.9773	618
chr7	35122002	35124000	85852	1024.28	9.75372e-11	6.12711e-09	chr7	35121763	35122514	H3K4me3_peak_14930	141	9.61721	16.4402	14.1152	285
chr7	35120002	35122000	76814	980.271	1.39061e-07	8.00762e-06	chr7	35119433	35121719	H3K4me3_peak_14929	165	10.6309	18.956	16.5986	1894

## Sheet: H3K9ac
3T3-L1-PRE
Seqnames	Start	End	nReads	RPMs	P-value	q-value	Chr	Start	End	Peak_name	Int(-10*log10qvalue)	Fold change	Abs(-log10pvalue)	Abs(-log10qvalue)	Relative summit position to peak start
chr7	35120002	35122000	137868	2308.68	1.88335e-159	5.36755e-157	chr7	35120260	35120630	H3K9ac_peak_25031	38	5.27115	6.08834	3.87929	87
chr7	35120002	35122000	137868	2308.68	1.88335e-159	5.36755e-157	chr7	35120941	35121321	H3K9ac_peak_25032	31	4.38111	5.27169	3.13812	148
chr7	35118002	35120000	101040	1766.9	3.9168e-70	8.37215e-68	chr7	35117876	35119119	H3K9ac_peak_25030	246	14.6069	27.9614	24.6422	599
chr7	35042002	35044000	84410	1492.36	1.48446e-43	1.95264e-41	chr7	35042086	35043190	H3K9ac_peak_25025	171	10.7101	20.1225	17.1521	289
chr7	35036002	35038000	70498	1268.53	5.41245e-27	5.14183e-25	chr7	35035685	35036474	H3K9ac_peak_25019	89	6.98773	11.5381	8.99212	224
chr7	35148002	35150000	62590	1125.83	4.57669e-22	3.91307e-20	chr7	35149220	35149523	H3K9ac_peak_25034	20	3.60741	4.07966	2.07195	24
chr7	35038002	35040000	65646	1195.5	1.09424e-21	8.5052e-20	chr7	35039998	35040292	H3K9ac_peak_25022	30	4.42022	5.21517	3.08339	263
chr7	35030002	35032000	63815	1211.66	2.9274e-18	1.92533e-16	chr7	35029542	35030804	H3K9ac_peak_25014	40	5.1681	6.27708	4.05926	289
chr7	35034002	35036000	52626	1004.2	3.53657e-10	1.67987e-08	chr7	35035685	35036474	H3K9ac_peak_25019	89	6.98773	11.5381	8.99212	224
chr7	35138002	35140000	50318	958.177	9.08776e-10	4.20002e-08	chr7	35139205	35139634	H3K9ac_peak_25033	49	5.79169	7.19762	4.91176	146
chr7	35170002	35172000	44792	846.841	8.01817e-09	3.60818e-07	chr7	35170301	35170793	H3K9ac_peak_25036	56	5.82699	7.99793	5.66025	202
chr7	35032002	35034000	48352	974.253	1.7377e-06	6.60326e-05	chr7	35033188	35033742	H3K9ac_peak_25016	83	6.85768	10.8686	8.3695	178
chr7	35056002	35058000	40336	806.095	0.000913821	0.0274146	chr7	35054708	35056317	H3K9ac_peak_25027	460	20.0441	50.2526	46.0198	585
3T3-L1-AD
Seqnames	Start	End	nReads	RPMs	P-value	q-value	Chr	Start	End	Peak_name	Int(-10*log10qvalue)	Fold change	Abs(-log10pvalue)	Abs(-log10qvalue)	Relative summit position to peak start
chr7	35118002	35120000	151528	1552.81	1.79065e-51	4.12446e-49	chr7	35116407	35119380	H3K9ac_peak_34322	246	14.2087	27.9578	24.6124	1889
chr7	35126002	35128000	94373	1061.56	3.83225e-15	4.41348e-13	chr7	35120005	35126933	H3K9ac_peak_34323	410	19.135	45.1415	41.0099	1432
chr7	35042002	35044000	95189	1110.88	4.38381e-14	4.32744e-12	chr7	35040073	35044993	H3K9ac_peak_34307	171	10.6646	20.1225	17.1611	885
chr7	35038002	35040000	85445	970.576	5.16691e-12	3.96704e-10	chr7	35036952	35038955	H3K9ac_peak_34305	143	9.95127	17.0998	14.3013	255
chr7	35122002	35124000	85852	1024.28	9.75372e-11	6.12711e-09	chr7	35120005	35126933	H3K9ac_peak_34323	410	19.135	45.1415	41.0099	1432
chr7	35120002	35122000	76814	980.271	1.39061e-07	8.00762e-06	chr7	35120005	35126933	H3K9ac_peak_34323	410	19.135	45.1415	41.0099	1432
chr7	35044002	35046000	66186	778.993	7.79183e-07	3.84582e-05	chr7	35040073	35044993	H3K9ac_peak_34307	171	10.6646	20.1225	17.1611	885
chr7	35024002	35026000	64236	866.927	0.000147933	0.00638886	chr7	35021676	35026428	H3K9ac_peak_34299	159	10.241	18.7993	15.9002	4034
chr7	35034002	35036000	53020	661.411	0.000595502	0.0242054	chr7	35033130	35035557	H3K9ac_peak_34302	122	9.45602	14.9165	12.2467	762
chr7	35158002	35160000	43034	504.423	0.000668459	0.0256614	chr7	35158402	35158955	H3K9ac_peak_34334	104	8.60912	12.9925	10.4178	268

## Sheet: H3K27ac
3T3-L1-PRE
Seqnames	Start	End	nReads	RPMs	P-value	q-value	Chr	Start	End	Peak_name	Int(-10*log10qvalue)	Fold change	Abs(-log10pvalue)	Abs(-log10qvalue)	Relative summit position to peak start
chr7	35118002	35120000	101040	1766.9	3.9168e-70	8.37215e-68	chr7	35118196	35118728	H3K27ac_peak_33847	49	4.21171	7.02664	4.9303	210
chr7	35042002	35044000	84410	1492.36	1.48446e-43	1.95264e-41	chr7	35042689	35042950	H3K27ac_peak_33845	25	3.42334	4.47669	2.50725	112
chr7	35036002	35038000	70498	1268.53	5.41245e-27	5.14183e-25	chr7	35036307	35036660	H3K27ac_peak_33843	94	5.60992	11.6383	9.40255	111
chr7	35034002	35036000	52626	1004.2	3.53657e-10	1.67987e-08	chr7	35035496	35036233	H3K27ac_peak_33842	77	4.9187	9.91796	7.72914	358
chr7	35056002	35058000	40336	806.095	0.000913821	0.0274146	chr7	35055155	35057136	H3K27ac_peak_33846	2026	60.0759	206.765	202.679	871
3T3-L1-AD
Seqnames	Start	End	nReads	RPMs	P-value	q-value	Chr	Start	End	Peak_name	Int(-10*log10qvalue)	Fold change	Abs(-log10pvalue)	Abs(-log10qvalue)	Relative summit position to peak start
chr7	35110002	35112000	239122	1972.34	2.66771e-149	1.84339e-146	chr7	35111653	35111849	H3K27ac_peak_36676	38	4.55223	5.86211	3.80262	107
chr7	35108002	35110000	225530	1920.78	1.40997e-128	4.87144e-126	chr7	35108199	35108395	H3K27ac_peak_36675	50	5.23138	7.12228	5.00622	142
chr7	35118002	35120000	151528	1552.81	1.79065e-51	4.12446e-49	chr7	35117346	35119333	H3K27ac_peak_36678	507	18.9539	53.6542	50.7071	1377
chr7	35126002	35128000	94373	1061.56	3.83225e-15	4.41348e-13	chr7	35126251	35129612	H3K27ac_peak_36682	1211	42.0269	124.869	121.155	1372
chr7	35042002	35044000	95189	1110.88	4.38381e-14	4.32744e-12	chr7	35041715	35043856	H3K27ac_peak_36659	721	26.4225	75.3027	72.1037	1009
chr7	35038002	35040000	85445	970.576	5.16691e-12	3.96704e-10	chr7	35037610	35038247	H3K27ac_peak_36656	84	6.14715	10.6958	8.45691	195
chr7	35122002	35124000	85852	1024.28	9.75372e-11	6.12711e-09	chr7	35119875	35123987	H3K27ac_peak_36679	495	17.8744	52.517	49.5818	2596
chr7	35120002	35122000	76814	980.271	1.39061e-07	8.00762e-06	chr7	35119875	35123987	H3K27ac_peak_36679	495	17.8744	52.517	49.5818	2596
chr7	35044002	35046000	66186	778.993	7.79183e-07	3.84582e-05	chr7	35043907	35044443	H3K27ac_peak_36660	61	5.50432	8.28877	6.12542	356
chr7	35024002	35026000	64236	866.927	0.000147933	0.00638886	chr7	35024506	35024732	H3K27ac_peak_36651	60	5.80668	8.25777	6.09549	86

## Sheet: H3K36me3
3T3-L1-PRE
Seqnames	Start	End	nReads	RPMs	P-value	q-value	Chr	Start	End	Peak_name	Int(-10*log10qvalue)	Fold change	Abs(-log10pvalue)	Abs(-log10qvalue)	Relative summit position to peak start
chr7	35042002	35044000	84410	1492.36	1.48446e-43	1.95264e-41	chr7	35043892	35044572	H3K36me3_peak_56051	49	5.44024	7.9028	4.90589	130
chr7	35048002	35050000	58876	1085.61	1.0322e-15	6.53729e-14	chr7	35048240	35048646	H3K36me3_peak_56052	35	4.2635	6.04144	3.51471	286
chr7	35050002	35052000	49156	961.553	4.42207e-07	1.75854e-05	chr7	35050515	35051052	H3K36me3_peak_56054	48	5.3989	7.83709	4.85698	259
3T3-L1-AD
Seqnames	Start	End	nReads	RPMs	P-value	q-value	Chr	Start	End	Peak_name	Int(-10*log10qvalue)	Fold change	Abs(-log10pvalue)	Abs(-log10qvalue)	Relative summit position to peak start
chr7	35042002	35044000	95189	1110.88	4.38381e-14	4.32744e-12	chr7	35043858	35044541	H3K36me3_peak_48645	73	6.70528	11.2332	7.34147	460
chr7	35044002	35046000	66186	778.993	7.79183e-07	3.84582e-05	chr7	35043858	35044541	H3K36me3_peak_48645	73	6.70528	11.2332	7.34147	460
