# Supplementary material for: An intronic enhancer of Cebpa regulates adipocyte differentiation and adipose tissue development via long‐range loop formation
Source: Cell Prolif. 2023 Oct 31;57(3):e13552. doi: 10.1111/cpr.13552 (PMC10905358; doi:10.1111/cpr.13552)
Supplement: Supplementary file 18 — TABLE S13. Differentially expressed genes between dCas9‐KRAB‐En2 cells and dCas9‐KRAB cells. [file CPR-57-e13552-s001.xlsx]

## Sheet: Table S13
Supplementary Table 13. Differentially expressed genes between dCas9-KRAB-En2 cells and dCas9-KRAB cells
Ensembl	Official Symbol	Gene	baseMean	log2FoldChange	lfcSE	stat	P-value	padj
ENSMUSG00000054200	Ffar4	Ffar4	66.4346	-3.13388	0.480427	-6.52313	6.88572e-11	1.31242e-08
ENSMUSG00000023064	Sncg	Sncg	292.784	-3.02359	0.287806	-10.5056	8.13665e-26	2.48135e-22
ENSMUSG00000111763	Gm34973	Gm34973	83.0503	-2.05462	0.261511	-7.85672	3.9433e-15	2.00425e-12
ENSMUSG00000045569	Mc2r	Mc2r	81.9133	-1.98117	0.270749	-7.3174	2.52825e-13	8.20229e-11
ENSMUSG00000059201	Lep	Lep	190.391	-1.97081	0.218831	-9.00606	2.13587e-19	2.71398e-16
ENSMUSG00000038357	Camp	Camp	178.172	-1.90667	0.221776	-8.59727	8.16312e-18	7.32184e-15
ENSMUSG00000045776	Lrtm1	Lrtm1	42.007	-1.84319	0.332583	-5.54204	2.98966e-08	2.87952e-06
ENSMUSG00000023993	Treml1	Treml1	132.559	-1.78434	0.280601	-6.359	2.03076e-10	3.47921e-08
ENSMUSG00000031561	Tenm3	Tenm3	238.324	-1.74752	0.177836	-9.8266	8.64865e-23	1.46527e-19
ENSMUSG00000021904	Sema3g	Sema3g	266.781	-1.67814	0.292041	-5.74625	9.12431e-09	1.06204e-06
ENSMUSG00000031489	Adrb3	Adrb3	78.0132	-1.66962	0.254784	-6.5531	5.63557e-11	1.10168e-08
ENSMUSG00000056032	BC018473	BC018473	33.8704	-1.66807	0.388752	-4.29084	1.78002e-05	0.000601288
ENSMUSG00000083394	Gm11703	Gm11703	781.94	-1.66419	0.171849	-9.68402	3.52586e-22	5.37623e-19
ENSMUSG00000023992	Trem2	Trem2	208.844	-1.5671	0.224744	-6.97283	3.10621e-12	8.45777e-10
ENSMUSG00000012705	Retn	Retn	1044.9	-1.56474	0.175438	-8.91903	4.70404e-19	4.78181e-16
ENSMUSG00000070645	Ren1	Ren1	592.742	-1.54373	0.216067	-7.1447	9.01937e-13	2.69661e-10
ENSMUSG00000068417	Pnp2	Pnp2	44.0368	-1.52957	0.405157	-3.77526	0.000159838	0.00335254
ENSMUSG00000061780	Cfd	Cfd	3382.68	-1.51756	0.171691	-8.83889	9.66742e-19	9.21305e-16
ENSMUSG00000076122	Mir503	Mir503	40.8492	-1.49803	0.345358	-4.33761	1.44043e-05	0.00051269
ENSMUSG00000032357	Tinag	Tinag	42.5371	-1.48684	0.369063	-4.02869	5.60889e-05	0.00146949
ENSMUSG00000039196	Orm1	Orm1	507.921	-1.48474	0.155904	-9.52342	1.6757e-21	2.32283e-18
ENSMUSG00000023460	Rab12	Rab12	343.825	-1.47158	0.127961	-11.5002	1.3161e-30	6.6893e-27
ENSMUSG00000050900	Gm7327	Gm7327	35.7741	-1.46817	0.524618	-2.79855	0.00513333	0.0400801
ENSMUSG00000026822	Lcn2	Lcn2	564.809	-1.45699	0.144081	-10.1123	4.87303e-24	1.06148e-20
ENSMUSG00000031125	3830403N18Rik	3830403N18Rik	210.452	-1.44843	0.190931	-7.58617	3.29496e-14	1.35788e-11
ENSMUSG00000058966	Fam57b	Fam57b	93.8481	-1.44798	0.324477	-4.46252	8.10019e-06	0.000329365
ENSMUSG00000039706	Ldb2	Ldb2	127.072	-1.43282	0.220791	-6.48947	8.61363e-11	1.58242e-08
ENSMUSG00000040522	Tlr8	Tlr8	30.3664	-1.4212	0.467175	-3.04212	0.00234922	0.0232754
ENSMUSG00000068874	Selenbp1	Selenbp1	169.912	-1.41038	0.248263	-5.68098	1.33923e-08	1.45861e-06
ENSMUSG00000026770	Il2ra	Il2ra	43.5919	-1.39338	0.331851	-4.19883	2.68304e-05	0.000823157
ENSMUSG00000047696	Ccdc144b	Ccdc144b	90.9891	-1.37891	0.240251	-5.73946	9.49814e-09	1.08893e-06
ENSMUSG00000068587	Mgam	Mgam	44.006	-1.37724	0.328147	-4.19701	2.70457e-05	0.000824786
ENSMUSG00000017417	Plxdc1	Plxdc1	259.477	-1.35663	0.204557	-6.63203	3.31103e-11	6.82251e-09
ENSMUSG00000022235	Cmbl	Cmbl	141.922	-1.34619	0.249149	-5.40314	6.54827e-08	5.76595e-06
ENSMUSG00000032401	Lctl	Lctl	127.193	-1.3452	0.257685	-5.22031	1.78622e-07	1.3286e-05
ENSMUSG00000072596	Ear2	Ear2	46.4067	-1.34511	0.377664	-3.56165	0.000368533	0.00627866
ENSMUSG00000020916	Krt36	Krt36	32.6319	-1.3278	0.464654	-2.8576	0.00426857	0.0350477
ENSMUSG00000079588	Tmem182	Tmem182	376.035	-1.32557	0.158516	-8.3624	6.1453e-17	4.68518e-14
ENSMUSG00000007682	Dio2	Dio2	62.9745	-1.32013	0.315556	-4.18351	2.87047e-05	0.000862016
ENSMUSG00000058914	C1qtnf3	C1qtnf3	45.5621	-1.30608	0.320101	-4.08023	4.49921e-05	0.00122726
ENSMUSG00000037664	Cdkn1c	Cdkn1c	34.7438	-1.30152	0.348636	-3.73318	0.000189079	0.0038263
ENSMUSG00000031722	Hp	Hp	529.426	-1.28861	0.170085	-7.57628	3.55617e-14	1.42696e-11
ENSMUSG00000042041	2010003K11Rik	2010003K11Rik	52.5167	-1.28596	0.295985	-4.34468	1.39481e-05	0.000500426
ENSMUSG00000065503	Mir351	Mir351	38.7981	-1.2809	0.365266	-3.50675	0.000453621	0.00728203
ENSMUSG00000031364	Grpr	Grpr	79.5482	-1.28039	0.283606	-4.51466	6.34174e-06	0.00027316
ENSMUSG00000019301	Hsd17b1	Hsd17b1	29.3089	-1.269	0.412941	-3.07308	0.00211865	0.0217397
ENSMUSG00000000154	Slc22a18	Slc22a18	42.7888	-1.26696	0.409421	-3.09451	0.00197137	0.0207539
ENSMUSG00000026110	Mgat4a	Mgat4a	50.5889	-1.2639	0.302123	-4.18339	2.87188e-05	0.000862016
ENSMUSG00000048424	Ranbp3l	Ranbp3l	53.1436	-1.26077	0.370446	-3.40338	0.000665569	0.00965614
ENSMUSG00000062515	Fabp4	Fabp4	11296.5	-1.25832	0.182033	-6.91261	4.75803e-12	1.20917e-09
ENSMUSG00000074207	Adh1	Adh1	543.768	-1.25562	0.157264	-7.98417	1.41468e-15	7.70394e-13
ENSMUSG00000027273	Snap25	Snap25	46.4019	-1.24646	0.30128	-4.13722	3.51536e-05	0.00100004
ENSMUSG00000072966	Gprasp2	Gprasp2	147.033	-1.24241	0.198684	-6.25319	4.02158e-10	6.73858e-08
ENSMUSG00000047686	Rtl3	Rtl3	832.73	-1.24107	0.172902	-7.17785	7.08156e-13	2.15959e-10
ENSMUSG00000022577	Ly6h	Ly6h	115.592	-1.24088	0.267033	-4.64691	3.36939e-06	0.000160551
ENSMUSG00000020676	Ccl11	Ccl11	69.1653	-1.23772	0.309013	-4.0054	6.19136e-05	0.00159739
ENSMUSG00000070323	Mmp27	Mmp27	41.0955	-1.23726	0.375837	-3.29201	0.00099474	0.0127998
ENSMUSG00000016194	Hsd11b1	Hsd11b1	436.709	-1.22763	0.207086	-5.92812	3.06417e-09	4.06282e-07
ENSMUSG00000009394	Syn2	Syn2	325.719	-1.22026	0.152084	-8.02356	1.02725e-15	5.85876e-13
ENSMUSG00000037254	Itih2	Itih2	37.8156	-1.1926	0.326521	-3.65245	0.000259746	0.00476608
ENSMUSG00000036136	Fam110c	Fam110c	331.564	-1.19177	0.199646	-5.96944	2.38069e-09	3.30007e-07
ENSMUSG00000020101	Vsir	Vsir	598.432	-1.18485	0.211523	-5.60152	2.1248e-08	2.15993e-06
ENSMUSG00000009633	G0s2	G0s2	463.074	-1.17022	0.242785	-4.82	1.43558e-06	7.95989e-05
ENSMUSG00000038259	Gdf5	Gdf5	34.2186	-1.1683	0.395477	-2.95416	0.00313522	0.0285748
ENSMUSG00000040564	Apoc1	Apoc1	198.969	-1.16197	0.275488	-4.21785	2.46642e-05	0.000772239
ENSMUSG00000030162	Olr1	Olr1	121.61	-1.15724	0.213972	-5.40836	6.3605e-08	5.67163e-06
ENSMUSG00000024747	Aldh1a7	Aldh1a7	1206.1	-1.15549	0.162087	-7.12884	1.01216e-12	2.96795e-10
ENSMUSG00000108106	Gm5886	Gm5886	84.8703	-1.14576	0.26347	-4.34872	1.36937e-05	0.000492456
ENSMUSG00000083596	Rpl21-ps15	Rpl21-ps15	7758.28	-1.14561	0.106465	-10.7604	5.2952e-27	2.01853e-23
ENSMUSG00000029563	Foxp2	Foxp2	55.9674	-1.14338	0.306538	-3.73	0.000191482	0.00385495
ENSMUSG00000009185	Ccl8	Ccl8	30.6236	-1.1334	0.418383	-2.70901	0.00674842	0.0488187
ENSMUSG00000022878	Adipoq	Adipoq	8612.14	-1.11999	0.145301	-7.70805	1.27754e-14	5.4111e-12
ENSMUSG00000020377	Ltc4s	Ltc4s	116.321	-1.11082	0.251396	-4.41861	9.93393e-06	0.000385426
ENSMUSG00000050549	Fam241a	Fam241a	178.537	-1.09352	0.204397	-5.34997	8.79691e-08	7.45196e-06
ENSMUSG00000037736	Limch1	Limch1	253.297	-1.09005	0.163069	-6.68461	2.31538e-11	5.04356e-09
ENSMUSG00000036913	Trim67	Trim67	33.4366	-1.0843	0.371847	-2.91598	0.00354569	0.0310004
ENSMUSG00000044080	S100a1	S100a1	565.026	-1.06987	0.184946	-5.78477	7.26127e-09	8.64999e-07
ENSMUSG00000064365	mt-Ts2	mt-Ts2	65.9536	-1.06884	0.262303	-4.07482	4.60495e-05	0.00125163
ENSMUSG00000022197	Pdzd2	Pdzd2	658.31	-1.06808	0.179831	-5.93935	2.86147e-09	3.86121e-07
ENSMUSG00000031980	Agt	Agt	2018.74	-1.06461	0.187802	-5.66881	1.43797e-08	1.55504e-06
ENSMUSG00000070495	Ctcfl	Ctcfl	62.1449	-1.0629	0.338818	-3.13707	0.00170647	0.018828
ENSMUSG00000027605	Acss2	Acss2	1931.05	-1.05908	0.118047	-8.97169	2.91987e-19	3.42174e-16
ENSMUSG00000033849	B3galt2	B3galt2	69.9117	-1.05784	0.35791	-2.95561	0.00312055	0.0285264
ENSMUSG00000016427	Ndufa1	Ndufa1	348.503	-1.04515	0.197312	-5.29692	1.1777e-07	9.30336e-06
ENSMUSG00000031725	Ces1f	Ces1f	73.6484	-1.04496	0.27553	-3.79255	0.000149107	0.00319773
ENSMUSG00000092281	Hmgb1-ps7	Hmgb1-ps7	189.072	-1.03629	0.177865	-5.82629	5.66725e-09	6.91313e-07
ENSMUSG00000025272	Tro	Tro	438.343	-1.0351	0.156052	-6.63304	3.28853e-11	6.82251e-09
ENSMUSG00000030088	Aldh1l1	Aldh1l1	77.208	-1.03018	0.295028	-3.49179	0.000479797	0.00759623
ENSMUSG00000068014	Gm14648	Gm14648	3502.01	-1.0217	0.12475	-8.18997	2.61282e-16	1.73218e-13
ENSMUSG00000075296	Aldh3b2	Aldh3b2	251.047	-1.02034	0.199349	-5.11833	3.08249e-07	2.1172e-05
ENSMUSG00000024030	Abcg1	Abcg1	88.3386	-1.01773	0.292587	-3.47839	0.000504439	0.00782648
ENSMUSG00000004473	Clec11a	Clec11a	454.761	-1.01697	0.224087	-4.53831	5.67068e-06	0.000247755
ENSMUSG00000014813	Stc1	Stc1	961.771	-1.01622	0.161311	-6.29974	2.98141e-10	5.05117e-08
ENSMUSG00000019278	Dpep1	Dpep1	698.94	-1.00638	0.118995	-8.45739	2.73434e-17	2.19438e-14
ENSMUSG00000054626	Xlr	Xlr	255.625	-1.00295	0.193293	-5.18873	2.11728e-07	1.51089e-05
ENSMUSG00000116114	Gm35853	Gm35853	74.1192	-1.00013	0.272442	-3.67098	0.000241624	0.00461112
ENSMUSG00000030157	Clec2d	Clec2d	529.078	-0.998182	0.185541	-5.37985	7.45486e-08	6.45862e-06
ENSMUSG00000040061	Plcb2	Plcb2	59.2872	-0.994841	0.300185	-3.31409	0.000919423	0.0120577
ENSMUSG00000021798	Ldb3	Ldb3	78.0844	-0.994501	0.241508	-4.11788	3.8237e-05	0.00107571
ENSMUSG00000054203	Ifi205	Ifi205	104.444	-0.993403	0.351458	-2.82652	0.0047057	0.0377248
ENSMUSG00000100944	Gm28900	Gm28900	99.4846	-0.993046	0.26735	-3.7144	0.000203684	0.00403347
ENSMUSG00000002944	Cd36	Cd36	9281.13	-0.991231	0.147784	-6.70731	1.98249e-11	4.51179e-09
ENSMUSG00000073405	H2-T-ps	H2-T-ps	73.3377	-0.989379	0.311351	-3.1777	0.00148448	0.0172132
ENSMUSG00000020963	Tshr	Tshr	321.86	-0.987399	0.185704	-5.31705	1.05463e-07	8.5077e-06
ENSMUSG00000038007	Acer2	Acer2	71.8473	-0.987378	0.308731	-3.19818	0.00138299	0.0163485
ENSMUSG00000072774	Zfp951	Zfp951	93.2633	-0.980726	0.256066	-3.82997	0.000128158	0.00284862
ENSMUSG00000031785	Adgrg1	Adgrg1	273.434	-0.974846	0.17426	-5.59421	2.21632e-08	2.23805e-06
ENSMUSG00000044405	Adig	Adig	314.925	-0.974689	0.181308	-5.37587	7.62141e-08	6.5656e-06
ENSMUSG00000031351	Zfp185	Zfp185	36.4694	-0.969998	0.32655	-2.97044	0.00297375	0.0275144
ENSMUSG00000087331	1810021B22Rik	1810021B22Rik	44.9847	-0.967254	0.355387	-2.72169	0.00649486	0.0474526
ENSMUSG00000006386	Tek	Tek	61.8402	-0.96712	0.327753	-2.95076	0.00316998	0.028703
ENSMUSG00000017344	Vtn	Vtn	46.8316	-0.965132	0.34862	-2.76843	0.00563266	0.0428577
ENSMUSG00000060961	Slc4a4	Slc4a4	540.372	-0.964333	0.141613	-6.80962	9.78551e-12	2.36841e-09
ENSMUSG00000018566	Slc2a4	Slc2a4	674.049	-0.962611	0.187862	-5.12404	2.9906e-07	2.07276e-05
ENSMUSG00000043122	A530016L24Rik	A530016L24Rik	973.19	-0.961948	0.141833	-6.78225	1.18319e-11	2.81895e-09
ENSMUSG00000074604	Mgst2	Mgst2	204.046	-0.95964	0.165474	-5.79936	6.65693e-09	8.05594e-07
ENSMUSG00000010086	Rnf112	Rnf112	144.671	-0.958121	0.230185	-4.1624	3.1492e-05	0.000925222
ENSMUSG00000078566	Bnip3	Bnip3	2229.19	-0.957749	0.188208	-5.08879	3.60357e-07	2.4421e-05
ENSMUSG00000063428	Ddo	Ddo	52.4442	-0.950248	0.333917	-2.84576	0.00443053	0.0361266
ENSMUSG00000079363	Gbp4	Gbp4	311.38	-0.94506	0.27716	-3.4098	0.0006501	0.0094768
ENSMUSG00000029919	Hpgds	Hpgds	50.6728	-0.942571	0.322376	-2.92382	0.00345762	0.0304398
ENSMUSG00000033576	Apol6	Apol6	149.624	-0.934851	0.293815	-3.18177	0.00146377	0.0170508
ENSMUSG00000027875	Hmgcs2	Hmgcs2	86.6639	-0.93395	0.334771	-2.78982	0.00527371	0.0409229
ENSMUSG00000040855	Reps2	Reps2	227.065	-0.931606	0.18464	-5.04552	4.5228e-07	2.97257e-05
ENSMUSG00000075277	Haglr	Haglr	66.6147	-0.927734	0.254162	-3.65017	0.00026207	0.00478568
ENSMUSG00000041653	Pnpla3	Pnpla3	99.7545	-0.923293	0.300325	-3.07432	0.00210984	0.0216984
ENSMUSG00000112828	Gm48495	Gm48495	43.4708	-0.919104	0.336271	-2.73322	0.00627176	0.0462436
ENSMUSG00000097617	Gm10687	Gm10687	44.9281	-0.911633	0.305637	-2.98273	0.00285687	0.0268554
ENSMUSG00000030785	Cox6a2	Cox6a2	72.4828	-0.906796	0.263972	-3.43519	0.000592133	0.00875737
ENSMUSG00000102525	Gm37784	Gm37784	73.2605	-0.904283	0.246441	-3.66937	0.000243152	0.00462293
ENSMUSG00000040957	Cables1	Cables1	74.8932	-0.901138	0.287896	-3.13009	0.00174755	0.0191153
ENSMUSG00000030711	Sult1a1	Sult1a1	308.047	-0.888103	0.131101	-6.77417	1.25119e-11	2.93511e-09
ENSMUSG00000097124	A530020G20Rik	A530020G20Rik	278.089	-0.882872	0.167062	-5.28469	1.25919e-07	9.79597e-06
ENSMUSG00000002043	Trappc6a	Trappc6a	462.672	-0.878089	0.163606	-5.3671	8.00128e-08	6.85413e-06
ENSMUSG00000034957	Cebpa	Cebpa	2718.3	-0.877444	0.113305	-7.7441	9.62618e-15	4.31706e-12
ENSMUSG00000025375	Aatk	Aatk	214.747	-0.875812	0.19042	-4.59938	4.2376e-06	0.000195211
ENSMUSG00000104861	3110039M20Rik	3110039M20Rik	109.893	-0.874656	0.232365	-3.76415	0.000167117	0.00349548
ENSMUSG00000029570	Lfng	Lfng	476.344	-0.871495	0.146359	-5.95451	2.60856e-09	3.56846e-07
ENSMUSG00000086283	2810433D01Rik	2810433D01Rik	134.403	-0.870975	0.20345	-4.28103	1.86031e-05	0.000619345
ENSMUSG00000042812	Foxf1	Foxf1	45.5769	-0.867165	0.320361	-2.70684	0.00679278	0.0488568
ENSMUSG00000031373	Car5b	Car5b	2605.95	-0.866912	0.0854409	-10.1463	3.44022e-24	8.74274e-21
ENSMUSG00000037977	6430571L13Rik	6430571L13Rik	84.8778	-0.864743	0.228133	-3.79052	0.000150332	0.00321948
ENSMUSG00000039956	Mrap	Mrap	862.453	-0.862558	0.157759	-5.46756	4.56266e-08	4.21645e-06
ENSMUSG00000064356	mt-Atp8	mt-Atp8	443.48	-0.861632	0.147117	-5.85677	4.71952e-09	5.99693e-07
ENSMUSG00000060675	Plaat3	Plaat3	1147.9	-0.859718	0.130942	-6.56564	5.18088e-11	1.02595e-08
ENSMUSG00000038663	Fsd2	Fsd2	52.0608	-0.851994	0.281515	-3.02645	0.00247441	0.0240623
ENSMUSG00000075012	Fjx1	Fjx1	129.087	-0.849668	0.200927	-4.22873	2.35013e-05	0.000747968
ENSMUSG00000044751	Atp5pb-ps	Atp5pb-ps	70.6588	-0.844092	0.265746	-3.17631	0.00149159	0.0172432
ENSMUSG00000056665	Them6	Them6	231.852	-0.843574	0.195369	-4.31784	1.57562e-05	0.000548793
ENSMUSG00000087382	Ctcflos	Ctcflos	156.439	-0.843105	0.251422	-3.35335	0.000798393	0.0109652
ENSMUSG00000024678	Ms4a4d	Ms4a4d	58.2654	-0.842537	0.272315	-3.09397	0.00197496	0.0207587
ENSMUSG00000032135	Mcam	Mcam	649.496	-0.83614	0.17902	-4.67064	3.00261e-06	0.000146017
ENSMUSG00000030087	Klf15	Klf15	162.441	-0.834401	0.204222	-4.08576	4.39336e-05	0.00120921
ENSMUSG00000084383	Gm13370	Gm13370	11847.9	-0.832373	0.103757	-8.02235	1.03743e-15	5.85876e-13
ENSMUSG00000051359	Ncald	Ncald	273.28	-0.829266	0.171695	-4.82988	1.36617e-06	7.63052e-05
ENSMUSG00000037936	Scarb1	Scarb1	1754.95	-0.826669	0.199021	-4.15369	3.27161e-05	0.000946594
ENSMUSG00000066443	Gm10163	Gm10163	11872.4	-0.826187	0.103767	-7.96194	1.69367e-15	8.90521e-13
ENSMUSG00000042436	Mfap4	Mfap4	8266.35	-0.821816	0.170886	-4.80914	1.5158e-06	8.31399e-05
ENSMUSG00000068397	Gm10240	Gm10240	11779.1	-0.820963	0.105159	-7.80689	5.86159e-15	2.84749e-12
ENSMUSG00000051116	Gm8121	Gm8121	129.376	-0.820013	0.214961	-3.81471	0.000136344	0.00298703
ENSMUSG00000000266	Mid2	Mid2	209.807	-0.815342	0.160073	-5.09357	3.51386e-07	2.40266e-05
ENSMUSG00000050394	Armcx6	Armcx6	178.832	-0.813972	0.190615	-4.27025	1.95254e-05	0.00064303
ENSMUSG00000060923	Acyp2	Acyp2	153.92	-0.811563	0.181055	-4.48242	7.3802e-06	0.000307468
ENSMUSG00000027961	Lrrc39	Lrrc39	151.047	-0.810642	0.18694	-4.33637	1.44855e-05	0.000513662
ENSMUSG00000027111	Itga6	Itga6	3707.43	-0.808073	0.170493	-4.73963	2.14111e-06	0.000111046
ENSMUSG00000034854	Mfsd12	Mfsd12	1966.88	-0.80625	0.0899469	-8.96363	3.14168e-19	3.42174e-16
ENSMUSG00000022206	Npr3	Npr3	517.13	-0.804484	0.168549	-4.77301	1.81497e-06	9.67646e-05
ENSMUSG00000041548	Hspb8	Hspb8	746.418	-0.804386	0.118914	-6.76446	1.33812e-11	3.09145e-09
ENSMUSG00000097113	Gm19705	Gm19705	45.4957	-0.803494	0.292889	-2.74335	0.00608167	0.045274
ENSMUSG00000030546	Plin1	Plin1	4910.76	-0.803337	0.181982	-4.41438	1.01302e-05	0.00038847
ENSMUSG00000027952	Pmvk	Pmvk	1011.44	-0.802014	0.163341	-4.91004	9.10562e-07	5.36071e-05
ENSMUSG00000020810	Cygb	Cygb	189.37	-0.798703	0.210757	-3.78968	0.000150842	0.00322135
ENSMUSG00000070780	Rbm47	Rbm47	179.935	-0.797054	0.264041	-3.01867	0.00253887	0.0245327
ENSMUSG00000026385	Dbi	Dbi	2212.93	-0.796749	0.182916	-4.35581	1.32577e-05	0.000484782
ENSMUSG00000007480	Mc5r	Mc5r	175.025	-0.794023	0.185839	-4.27264	1.93175e-05	0.000640838
ENSMUSG00000025509	Pnpla2	Pnpla2	7039.02	-0.792875	0.095315	-8.31847	8.91078e-17	6.17598e-14
ENSMUSG00000041020	Map7d2	Map7d2	62.5282	-0.790914	0.25936	-3.04949	0.00229233	0.0229957
ENSMUSG00000090963	Gm17655	Gm17655	79.3162	-0.787796	0.245942	-3.20318	0.00135918	0.0161492
ENSMUSG00000047446	Arl4a	Arl4a	570.702	-0.782189	0.112111	-6.97692	3.01723e-12	8.36486e-10
ENSMUSG00000030218	Mgp	Mgp	1023.15	-0.780855	0.187155	-4.17223	3.01638e-05	0.000896566
ENSMUSG00000048355	Arxes1	Arxes1	471.364	-0.779976	0.180466	-4.322	1.54621e-05	0.00054075
ENSMUSG00000024617	Camk2a	Camk2a	89.727	-0.777343	0.241656	-3.21673	0.0012966	0.0156909
ENSMUSG00000116165	Pdxp	Pdxp	158.583	-0.774737	0.177961	-4.3534	1.34042e-05	0.000486581
ENSMUSG00000074457	S100a16	S100a16	991.698	-0.769659	0.152176	-5.05768	4.2438e-07	2.80128e-05
ENSMUSG00000019326	Aoc3	Aoc3	3936.05	-0.764715	0.136938	-5.58438	2.34535e-08	2.35276e-06
ENSMUSG00000009281	Rarres2	Rarres2	1005.7	-0.763737	0.17313	-4.41135	1.0273e-05	0.000392587
ENSMUSG00000008153	Clstn3	Clstn3	213.803	-0.762968	0.274495	-2.77953	0.00544371	0.0418287
ENSMUSG00000057751	Megf6	Megf6	780.972	-0.755476	0.110126	-6.86011	6.88067e-12	1.71994e-09
ENSMUSG00000036570	Fxyd1	Fxyd1	268.413	-0.754946	0.173821	-4.34323	1.40402e-05	0.000502546
ENSMUSG00000015568	Lpl	Lpl	94900.5	-0.750763	0.0898931	-8.35173	6.72699e-17	4.88443e-14
ENSMUSG00000029298	Gbp9	Gbp9	1621.94	-0.748679	0.200394	-3.73603	0.000186949	0.0038008
ENSMUSG00000033227	Wnt6	Wnt6	133.205	-0.747976	0.194137	-3.85283	0.000116761	0.00265726
ENSMUSG00000029413	Naaa	Naaa	1670.92	-0.744946	0.121283	-6.14221	8.13786e-10	1.29256e-07
ENSMUSG00000005057	Sh2b2	Sh2b2	1173.55	-0.744675	0.125497	-5.93382	2.9597e-09	3.95873e-07
ENSMUSG00000050052	Tdrp	Tdrp	143.402	-0.743317	0.182165	-4.08046	4.49466e-05	0.00122726
ENSMUSG00000008540	Mgst1	Mgst1	4960.01	-0.743257	0.102414	-7.25739	3.94634e-13	1.22804e-10
ENSMUSG00000035085	1700020L24Rik	1700020L24Rik	243.835	-0.742968	0.166026	-4.47502	7.64036e-06	0.000315719
ENSMUSG00000041577	Prelp	Prelp	4595.37	-0.742603	0.100869	-7.36206	1.81087e-13	6.13603e-11
ENSMUSG00000045294	Insig1	Insig1	7527.61	-0.739294	0.148727	-4.97081	6.66743e-07	4.13272e-05
ENSMUSG00000048450	Msx1	Msx1	324.62	-0.738638	0.190264	-3.88218	0.000103523	0.00239169
ENSMUSG00000112823	Gm6125	Gm6125	141.154	-0.738403	0.210569	-3.5067	0.000453694	0.00728203
ENSMUSG00000053574	4930563E22Rik	4930563E22Rik	71.0437	-0.737832	0.246304	-2.99562	0.00273892	0.0260336
ENSMUSG00000029669	Tspan12	Tspan12	1153.12	-0.736439	0.138529	-5.31615	1.05986e-07	8.5077e-06
ENSMUSG00000087165	2010001A14Rik	2010001A14Rik	107.802	-0.736203	0.225612	-3.26314	0.00110184	0.0139195
ENSMUSG00000031387	Renbp	Renbp	1168.83	-0.733995	0.103639	-7.0822	1.41879e-12	4.00624e-10
ENSMUSG00000090659	Zfp493	Zfp493	191.311	-0.731174	0.175329	-4.1703	3.04204e-05	0.000902433
ENSMUSG00000033096	Apmap	Apmap	2315.15	-0.731174	0.127209	-5.74783	9.03947e-09	1.06026e-06
ENSMUSG00000048040	Arxes2	Arxes2	914.519	-0.729305	0.148528	-4.91021	9.09778e-07	5.36071e-05
ENSMUSG00000022546	Gpt	Gpt	674.263	-0.728709	0.166636	-4.37306	1.22518e-05	0.000453437
ENSMUSG00000035186	Ubd	Ubd	118.32	-0.727604	0.215264	-3.38006	0.000724699	0.0102599
ENSMUSG00000072676	Tmem254a	Tmem254a	629.164	-0.727016	0.170392	-4.26671	1.98373e-05	0.000650492
ENSMUSG00000062496	4930431F12Rik	4930431F12Rik	101.918	-0.724376	0.215704	-3.35819	0.000784542	0.0108653
ENSMUSG00000028427	Aqp7	Aqp7	149.842	-0.719193	0.194326	-3.70097	0.000214778	0.00420403
ENSMUSG00000018585	Atox1	Atox1	660.801	-0.719061	0.189766	-3.7892	0.000151133	0.00322304
ENSMUSG00000029843	Slc13a4	Slc13a4	152.029	-0.717488	0.260488	-2.7544	0.00587994	0.0441227
ENSMUSG00000082192	Gm14719	Gm14719	98.7823	-0.713254	0.260835	-2.73451	0.00624739	0.0461308
ENSMUSG00000047342	Zfp286	Zfp286	78.21	-0.712258	0.239314	-2.97625	0.00291794	0.0272294
ENSMUSG00000031239	Itm2a	Itm2a	4757.2	-0.711054	0.190269	-3.7371	0.000186157	0.00379989
ENSMUSG00000004815	Dgkq	Dgkq	401.427	-0.709927	0.124589	-5.69813	1.21125e-08	1.32872e-06
ENSMUSG00000037071	Scd1	Scd1	65283.1	-0.709825	0.141757	-5.00733	5.51913e-07	3.53596e-05
ENSMUSG00000040035	Disp2	Disp2	297.147	-0.70827	0.212811	-3.32816	0.00087422	0.0117446
ENSMUSG00000001986	Gria3	Gria3	92.5175	-0.707926	0.26085	-2.71392	0.00664914	0.0482791
ENSMUSG00000022099	Dmtn	Dmtn	247.251	-0.703927	0.149674	-4.70306	2.56286e-06	0.000129399
ENSMUSG00000031168	Ebp	Ebp	1035.8	-0.701931	0.122263	-5.74117	9.40225e-09	1.0861e-06
ENSMUSG00000024885	Aldh3b1	Aldh3b1	598.929	-0.700476	0.118959	-5.8884	3.89945e-09	4.99654e-07
ENSMUSG00000115388	Eppk1	Eppk1	148.993	-0.699802	0.246632	-2.83744	0.00454774	0.0368263
ENSMUSG00000063919	Srrm4	Srrm4	103.752	-0.699793	0.202345	-3.45842	0.000543355	0.00825818
ENSMUSG00000057346	Apol9a	Apol9a	417.289	-0.697674	0.22564	-3.09198	0.00198827	0.0208796
ENSMUSG00000062554	Gm12751	Gm12751	859.249	-0.696445	0.120323	-5.78811	7.11814e-09	8.54625e-07
ENSMUSG00000021520	Uqcrb	Uqcrb	1112.94	-0.695377	0.161225	-4.31309	1.6099e-05	0.000552879
ENSMUSG00000064364	mt-Th	mt-Th	123.476	-0.692166	0.1983	-3.49051	0.000482105	0.00761389
ENSMUSG00000068246	Apol9b	Apol9b	288.761	-0.686503	0.250656	-2.73883	0.00616588	0.0457076
ENSMUSG00000029195	Klb	Klb	241.024	-0.685094	0.251336	-2.72581	0.00641444	0.0470228
ENSMUSG00000034438	Gbp8	Gbp8	279.462	-0.682341	0.192679	-3.54134	0.000398102	0.00662692
ENSMUSG00000095440	Fignl2	Fignl2	750.855	-0.678959	0.152284	-4.45851	8.253e-06	0.000334686
ENSMUSG00000002015	Bcap31	Bcap31	4404.68	-0.678937	0.101826	-6.66764	2.59946e-11	5.55608e-09
ENSMUSG00000024866	Acy3	Acy3	145.654	-0.678714	0.187391	-3.62192	0.000292427	0.00522123
ENSMUSG00000000686	Abhd15	Abhd15	581.34	-0.678158	0.155667	-4.35648	1.32173e-05	0.000484464
ENSMUSG00000087687	Pet100	Pet100	113.536	-0.675874	0.242346	-2.78888	0.00528913	0.04098
ENSMUSG00000025510	Cd151	Cd151	5185.16	-0.675845	0.115713	-5.84068	5.19873e-09	6.49755e-07
ENSMUSG00000051314	Ffar2	Ffar2	111.203	-0.675228	0.221685	-3.0459	0.00231988	0.0231005
ENSMUSG00000007097	Atp1a2	Atp1a2	2538.67	-0.674293	0.148068	-4.55395	5.26477e-06	0.000232688
ENSMUSG00000022354	Ndufb9	Ndufb9	869.929	-0.673532	0.12489	-5.39302	6.92846e-08	6.03687e-06
ENSMUSG00000067847	Romo1	Romo1	599.773	-0.672713	0.200631	-3.35298	0.000799472	0.0109652
ENSMUSG00000066026	Dhrs3	Dhrs3	345.86	-0.671797	0.13495	-4.97811	6.42081e-07	4.02899e-05
ENSMUSG00000037902	Sirpa	Sirpa	691.786	-0.669385	0.107475	-6.2283	4.71532e-10	7.73109e-08
ENSMUSG00000025784	Clec3b	Clec3b	5440.08	-0.668665	0.182779	-3.65833	0.000253868	0.00472166
ENSMUSG00000040181	Fmo1	Fmo1	609.412	-0.667829	0.228801	-2.91882	0.00351363	0.0307554
ENSMUSG00000029314	Gpat3	Gpat3	544.232	-0.667655	0.188027	-3.55085	0.000383995	0.00647694
ENSMUSG00000025537	Phkg1	Phkg1	147.673	-0.667061	0.18127	-3.67993	0.000233295	0.00451431
ENSMUSG00000026185	Igfbp5	Igfbp5	7884.66	-0.664019	0.181671	-3.65506	0.000257123	0.00474156
ENSMUSG00000025993	Slc40a1	Slc40a1	2094.6	-0.663328	0.126958	-5.2248	1.74342e-07	1.30312e-05
ENSMUSG00000025911	Adhfe1	Adhfe1	630.682	-0.663014	0.116206	-5.70552	1.15987e-08	1.29093e-06
ENSMUSG00000026620	Mark1	Mark1	208.509	-0.659978	0.15917	-4.14638	3.3777e-05	0.000969929
ENSMUSG00000043448	Gjc2	Gjc2	82.0695	-0.658031	0.238784	-2.75576	0.00585556	0.0440481
ENSMUSG00000062184	Hs6st2	Hs6st2	803.017	-0.656144	0.106484	-6.16192	7.1869e-10	1.15354e-07
ENSMUSG00000046058	Eid2	Eid2	367.801	-0.65529	0.147087	-4.45511	8.38485e-06	0.000338233
ENSMUSG00000071528	Atp5md	Atp5md	1436.17	-0.65369	0.156108	-4.18742	2.82143e-05	0.000853593
ENSMUSG00000092060	Bend4	Bend4	127.164	-0.652901	0.227855	-2.86542	0.00416455	0.0344102
ENSMUSG00000085517	Gm12963	Gm12963	193.864	-0.652668	0.160292	-4.07175	4.66606e-05	0.00126149
ENSMUSG00000026574	Dpt	Dpt	13927.6	-0.649898	0.200897	-3.23499	0.00121649	0.0149468
ENSMUSG00000030116	Mfap5	Mfap5	193.471	-0.649281	0.211534	-3.06939	0.00214496	0.0218918
ENSMUSG00000034255	Arhgap27	Arhgap27	115.43	-0.649149	0.214173	-3.03095	0.00243783	0.0238708
ENSMUSG00000027165	B230118H07Rik	B230118H07Rik	665.482	-0.648995	0.159291	-4.07427	4.61592e-05	0.00125238
ENSMUSG00000025792	Slc25a10	Slc25a10	3772.04	-0.648174	0.121293	-5.34385	9.09939e-08	7.66561e-06
ENSMUSG00000041132	N4bp2l1	N4bp2l1	323.06	-0.645352	0.149539	-4.31562	1.59158e-05	0.000550305
ENSMUSG00000060802	B2m	B2m	21612.7	-0.645079	0.118408	-5.44794	5.09559e-08	4.59749e-06
ENSMUSG00000034333	Zbed4	Zbed4	1246.78	-0.644986	0.134955	-4.77927	1.75935e-06	9.41285e-05
ENSMUSG00000071656	Lrrn4cl	Lrrn4cl	2247.75	-0.644435	0.204682	-3.14847	0.00164125	0.0183673
ENSMUSG00000000301	Pemt	Pemt	184.837	-0.641511	0.1977	-3.24488	0.00117502	0.0146258
ENSMUSG00000111864	Rpl26-ps6	Rpl26-ps6	92.4875	-0.641268	0.215583	-2.97457	0.00293397	0.0273275
ENSMUSG00000040883	Tmem205	Tmem205	571.744	-0.640139	0.129019	-4.96157	6.99256e-07	4.28203e-05
ENSMUSG00000019080	Mfsd3	Mfsd3	565.132	-0.639619	0.150174	-4.25919	2.05166e-05	0.000666225
ENSMUSG00000035258	Abi3bp	Abi3bp	3125.77	-0.638809	0.149534	-4.272	1.93727e-05	0.000640838
ENSMUSG00000030717	Nupr1	Nupr1	1270.18	-0.636442	0.144156	-4.41495	1.01034e-05	0.00038847
ENSMUSG00000033715	Akr1c14	Akr1c14	688.446	-0.632342	0.136653	-4.62736	3.70363e-06	0.000174839
ENSMUSG00000064372	mt-Tp	mt-Tp	1532.4	-0.632297	0.0977788	-6.46661	1.00228e-10	1.77707e-08
ENSMUSG00000045176	Borcs6	Borcs6	456.19	-0.632045	0.116996	-5.40229	6.57971e-08	5.76595e-06
ENSMUSG00000028551	Cdkn2c	Cdkn2c	5019.26	-0.627792	0.0771054	-8.142	3.88796e-16	2.47015e-13
ENSMUSG00000064346	mt-Tw	mt-Tw	86.7166	-0.62764	0.228324	-2.74891	0.00597946	0.0447374
ENSMUSG00000054252	Fgfr3	Fgfr3	241.202	-0.627513	0.204506	-3.06844	0.00215178	0.0219321
ENSMUSG00000059824	Dbp	Dbp	895.562	-0.625945	0.126018	-4.96709	6.79642e-07	4.19562e-05
ENSMUSG00000046572	Zfp518b	Zfp518b	1164.73	-0.624992	0.103367	-6.04631	1.48196e-09	2.19388e-07
ENSMUSG00000025732	Mcrip2	Mcrip2	270.199	-0.623901	0.162307	-3.84395	0.000121071	0.00272664
ENSMUSG00000024854	Pold4	Pold4	525.388	-0.622456	0.143002	-4.35278	1.34425e-05	0.000486581
ENSMUSG00000032398	Snapc5	Snapc5	158.265	-0.622019	0.197717	-3.14601	0.00165514	0.0184755
ENSMUSG00000022419	Deptor	Deptor	2088.66	-0.621997	0.112083	-5.54941	2.86632e-08	2.80164e-06
ENSMUSG00000003948	Mmd	Mmd	4867.65	-0.621717	0.104425	-5.95372	2.62111e-09	3.56846e-07
ENSMUSG00000045102	Poln	Poln	281.604	-0.619971	0.136841	-4.5306	5.8815e-06	0.000256232
ENSMUSG00000029385	Ccng2	Ccng2	3690.6	-0.61612	0.118069	-5.21831	1.80565e-07	1.33653e-05
ENSMUSG00000063320	1190007I07Rik	1190007I07Rik	96.5646	-0.614441	0.213272	-2.88102	0.0039639	0.0331732
ENSMUSG00000028648	Ndufs5	Ndufs5	917.31	-0.614366	0.164596	-3.73257	0.000189539	0.00382793
ENSMUSG00000060703	Cd302	Cd302	1433.52	-0.613133	0.131347	-4.66805	3.04079e-06	0.000146728
ENSMUSG00000046532	Ar	Ar	575.886	-0.612761	0.107497	-5.70027	1.1962e-08	1.32171e-06
ENSMUSG00000024972	Lgals12	Lgals12	680.736	-0.611914	0.223966	-2.73217	0.00629184	0.0463658
ENSMUSG00000034892	Rps29	Rps29	2378.3	-0.611796	0.199813	-3.06184	0.00219978	0.022302
ENSMUSG00000045211	Nudt18	Nudt18	522.965	-0.609331	0.128096	-4.75685	1.96639e-06	0.000103391
ENSMUSG00000029535	Triap1	Triap1	656.837	-0.608684	0.146365	-4.15868	3.20087e-05	0.000936793
ENSMUSG00000045237	1110012L19Rik	1110012L19Rik	469.001	-0.607384	0.14182	-4.28277	1.8458e-05	0.000617211
ENSMUSG00000049760	Micos13	Micos13	1637.83	-0.607243	0.152987	-3.96925	7.20981e-05	0.00180518
ENSMUSG00000006344	Ggt5	Ggt5	658.084	-0.606728	0.224027	-2.70828	0.0067632	0.0488187
ENSMUSG00000019088	Dnase1l1	Dnase1l1	296.827	-0.600198	0.176767	-3.39543	0.000685213	0.00989406
ENSMUSG00000039195	1110008P14Rik	1110008P14Rik	1151.39	-0.597842	0.121478	-4.92141	8.5925e-07	5.17859e-05
ENSMUSG00000056427	Slit3	Slit3	8177.55	-0.597242	0.0992684	-6.01644	1.78295e-09	2.58918e-07
ENSMUSG00000035885	Cox8a	Cox8a	4492.11	-0.596354	0.130435	-4.57204	4.83007e-06	0.000217896
ENSMUSG00000017778	Cox7c	Cox7c	2046.23	-0.595976	0.127045	-4.69107	2.71774e-06	0.000135262
ENSMUSG00000048772	Tmem53	Tmem53	330.137	-0.5938	0.153925	-3.85773	0.000114445	0.00261627
ENSMUSG00000038150	Ormdl3	Ormdl3	3381.11	-0.593481	0.103017	-5.76102	8.36078e-09	9.88257e-07
ENSMUSG00000049872	Calhm5	Calhm5	233.362	-0.591967	0.154152	-3.84014	0.000122964	0.00274518
ENSMUSG00000024892	Pcx	Pcx	14973.2	-0.590122	0.130767	-4.51276	6.3988e-06	0.000274842
ENSMUSG00000015943	Bola1	Bola1	323.026	-0.589646	0.143601	-4.10613	4.02335e-05	0.00112565
ENSMUSG00000101939	Gm28438	Gm28438	10308.3	-0.589366	0.112364	-5.24516	1.56149e-07	1.19048e-05
ENSMUSG00000027447	Cst3	Cst3	16552.8	-0.588903	0.135276	-4.35335	1.34072e-05	0.000486581
ENSMUSG00000001542	Ell2	Ell2	1103.86	-0.588394	0.105812	-5.56074	2.68629e-08	2.65978e-06
ENSMUSG00000101249	Gm29216	Gm29216	80777.5	-0.587733	0.113506	-5.17801	2.24264e-07	1.58314e-05
ENSMUSG00000047843	Bri3	Bri3	1880.82	-0.586869	0.117963	-4.97504	6.52328e-07	4.05988e-05
ENSMUSG00000010358	Ifi35	Ifi35	1100.69	-0.586282	0.184852	-3.17163	0.00151588	0.0174308
ENSMUSG00000022337	Emc2	Emc2	2356.61	-0.586058	0.112954	-5.18845	2.12048e-07	1.51089e-05
ENSMUSG00000020309	Chac2	Chac2	294.599	-0.585707	0.166057	-3.52714	0.00042007	0.00688181
ENSMUSG00000046070	Igfals	Igfals	140.786	-0.583295	0.200841	-2.90426	0.00368121	0.0317843
ENSMUSG00000038803	Ost4	Ost4	1320.46	-0.583202	0.16116	-3.61878	0.000295997	0.00526033
ENSMUSG00000041697	Cox6a1	Cox6a1	5195.12	-0.581439	0.113026	-5.14429	2.6854e-07	1.8783e-05
ENSMUSG00000044894	Uqcrq	Uqcrq	2198.83	-0.580615	0.139054	-4.17547	2.97371e-05	0.00088908
ENSMUSG00000064366	mt-Tl2	mt-Tl2	172.011	-0.579911	0.182174	-3.18328	0.00145615	0.0170011
ENSMUSG00000000392	Fap	Fap	413.356	-0.578947	0.193747	-2.98817	0.00280657	0.0264982
ENSMUSG00000033107	Rnf125	Rnf125	279.908	-0.577689	0.155788	-3.70817	0.000208765	0.00410741
ENSMUSG00000051920	Rspo2	Rspo2	249.173	-0.576389	0.149981	-3.84307	0.000121503	0.00272854
ENSMUSG00000080893	Ndufa12-ps	Ndufa12-ps	364.878	-0.576118	0.192567	-2.99177	0.00277363	0.0262522
ENSMUSG00000107879	9330102E08Rik	9330102E08Rik	370.555	-0.576117	0.137646	-4.18549	2.84556e-05	0.000859192
ENSMUSG00000027222	Pex16	Pex16	1066.58	-0.576115	0.138388	-4.16304	3.14043e-05	0.000924426
ENSMUSG00000021822	Plau	Plau	658.262	-0.576094	0.109662	-5.25334	1.49368e-07	1.15028e-05
ENSMUSG00000021792	Prxl2a	Prxl2a	1940.04	-0.57608	0.111096	-5.18542	2.15526e-07	1.52853e-05
ENSMUSG00000059534	Uqcr10	Uqcr10	1119.54	-0.574191	0.164536	-3.48975	0.000483475	0.00762361
ENSMUSG00000036446	Lum	Lum	8879.33	-0.573963	0.136905	-4.19243	2.75985e-05	0.000839964
ENSMUSG00000020190	Mknk2	Mknk2	9093.42	-0.57379	0.0950704	-6.03542	1.58548e-09	2.32456e-07
ENSMUSG00000110357	A030001D20Rik	A030001D20Rik	144.166	-0.572494	0.200351	-2.85745	0.00427063	0.0350477
ENSMUSG00000020163	Uqcr11	Uqcr11	832.197	-0.572304	0.170099	-3.36454	0.000766703	0.0106843
ENSMUSG00000037820	Tgm2	Tgm2	594.183	-0.571139	0.120807	-4.72771	2.27071e-06	0.000116187
ENSMUSG00000028300	C9orf72	C9orf72	1301.75	-0.570348	0.112055	-5.08989	3.5827e-07	2.43879e-05
ENSMUSG00000022947	Cbr3	Cbr3	535.493	-0.570056	0.129136	-4.41437	1.01303e-05	0.00038847
ENSMUSG00000078572	Ndufaf8	Ndufaf8	256.384	-0.569892	0.18018	-3.1629	0.00156203	0.0178144
ENSMUSG00000007777	0610009B22Rik	0610009B22Rik	433.382	-0.569092	0.152851	-3.72319	0.000196721	0.00393132
ENSMUSG00000108352	Usf2-ps1	Usf2-ps1	479.483	-0.568771	0.15863	-3.58551	0.000336417	0.00582257
ENSMUSG00000025492	Ifitm3	Ifitm3	4912.6	-0.568569	0.152162	-3.7366	0.000186522	0.0038008
ENSMUSG00000043346	Gm6741	Gm6741	332.672	-0.567859	0.195626	-2.90278	0.00369872	0.0318633
ENSMUSG00000022217	Emc9	Emc9	389.034	-0.567618	0.171363	-3.31238	0.000925072	0.0121032
ENSMUSG00000031897	Psmb10	Psmb10	1738.22	-0.567341	0.151702	-3.73985	0.00018413	0.00376861
ENSMUSG00000027602	Map1lc3a	Map1lc3a	2723.5	-0.566113	0.108715	-5.2073	1.91604e-07	1.4046e-05
ENSMUSG00000024925	Rnaseh2c	Rnaseh2c	492.628	-0.56542	0.188649	-2.99721	0.00272466	0.0259174
ENSMUSG00000055493	Epm2a	Epm2a	158.275	-0.564523	0.169994	-3.32084	0.000897468	0.0119308
ENSMUSG00000054312	Mrps21	Mrps21	742.249	-0.564226	0.171772	-3.28473	0.00102079	0.0130689
ENSMUSG00000052364	B630019K06Rik	B630019K06Rik	181.721	-0.562984	0.166531	-3.38065	0.000723133	0.0102571
ENSMUSG00000030278	Cidec	Cidec	11809.1	-0.562858	0.134308	-4.19079	2.77982e-05	0.000842677
ENSMUSG00000042515	Pwwp3b	Pwwp3b	5191.17	-0.561903	0.12942	-4.3417	1.41385e-05	0.000504879
ENSMUSG00000032667	Pon2	Pon2	1004.77	-0.56156	0.105726	-5.31145	1.08757e-07	8.68233e-06
ENSMUSG00000018012	Rac3	Rac3	365.644	-0.561466	0.138918	-4.04171	5.30622e-05	0.00140467
ENSMUSG00000042647	Acad12	Acad12	549.28	-0.560774	0.106084	-5.28615	1.24916e-07	9.76776e-06
ENSMUSG00000031987	Egln1	Egln1	2538.81	-0.55829	0.111893	-4.9895	6.05356e-07	3.83007e-05
ENSMUSG00000045435	Tmem60	Tmem60	376.69	-0.558238	0.16206	-3.44464	0.000571827	0.00856504
ENSMUSG00000028822	Tmem50a	Tmem50a	3361.52	-0.557958	0.117145	-4.76296	1.90775e-06	0.000101357
ENSMUSG00000064360	mt-Nd3	mt-Nd3	9055.08	-0.556203	0.121966	-4.5603	5.10815e-06	0.000227746
ENSMUSG00000001467	Cyp51	Cyp51	2500.99	-0.556197	0.128439	-4.33042	1.48827e-05	0.000524089
ENSMUSG00000075254	Heg1	Heg1	2718.51	-0.555038	0.0838702	-6.61782	3.64545e-11	7.41144e-09
ENSMUSG00000070394	Tmem256	Tmem256	797.406	-0.553627	0.173425	-3.19231	0.00141137	0.0166054
ENSMUSG00000024646	Cyb5a	Cyb5a	2146.75	-0.553529	0.108097	-5.12067	3.0445e-07	2.10056e-05
ENSMUSG00000058135	Gstm1	Gstm1	2486.64	-0.55344	0.12379	-4.47079	7.79301e-06	0.000320291
ENSMUSG00000048970	C1galt1c1	C1galt1c1	489.39	-0.552051	0.135758	-4.06644	4.77375e-05	0.00128605
ENSMUSG00000017740	Slc12a5	Slc12a5	1047.15	-0.551842	0.108957	-5.06476	4.08919e-07	2.72279e-05
ENSMUSG00000049299	Trappc1	Trappc1	657.425	-0.551012	0.176495	-3.12197	0.00179648	0.0195523
ENSMUSG00000053985	Zfp14	Zfp14	265.426	-0.55017	0.143949	-3.82199	0.000132377	0.00291689
ENSMUSG00000023915	Tnfrsf21	Tnfrsf21	533.14	-0.548163	0.118935	-4.60891	4.04781e-06	0.000188749
ENSMUSG00000070858	Gm1673	Gm1673	444.297	-0.547181	0.1804	-3.03315	0.00242018	0.023793
ENSMUSG00000037573	Tob1	Tob1	2019.11	-0.546884	0.128993	-4.23965	2.23869e-05	0.000718644
ENSMUSG00000002058	Unc119	Unc119	939.677	-0.546642	0.102626	-5.32653	1.00105e-07	8.29568e-06
ENSMUSG00000113902	Ndufb1-ps	Ndufb1-ps	322.719	-0.546423	0.183264	-2.98161	0.0028674	0.0269059
ENSMUSG00000008822	Acyp1	Acyp1	209.817	-0.545869	0.1935	-2.82103	0.00478697	0.0382355
ENSMUSG00000020473	Aebp1	Aebp1	6901.58	-0.545661	0.0743892	-7.33523	2.21349e-13	7.33723e-11
ENSMUSG00000060227	Casc4	Casc4	600.597	-0.545535	0.120783	-4.51665	6.28244e-06	0.000272078
ENSMUSG00000103906	Tigd5	Tigd5	317.768	-0.54501	0.15516	-3.51258	0.000443782	0.00719872
ENSMUSG00000064349	mt-Tc	mt-Tc	1451	-0.544511	0.102263	-5.32461	1.0117e-07	8.33863e-06
ENSMUSG00000013622	Atraid	Atraid	2496.9	-0.544462	0.109409	-4.97637	6.47869e-07	4.04865e-05
ENSMUSG00000032577	Mapkapk3	Mapkapk3	556.385	-0.543857	0.146482	-3.7128	0.000204983	0.00405393
ENSMUSG00000060591	Ifitm2	Ifitm2	2503.52	-0.542738	0.145514	-3.7298	0.000191635	0.00385495
ENSMUSG00000049184	Purg	Purg	677.874	-0.541722	0.110111	-4.91979	8.6637e-07	5.20095e-05
ENSMUSG00000014313	Cox6c	Cox6c	2635.51	-0.54064	0.144827	-3.73301	0.000189207	0.0038263
ENSMUSG00000020022	Ndufa12	Ndufa12	802.646	-0.540434	0.152405	-3.54604	0.000391073	0.00655152
ENSMUSG00000078974	Sec61g	Sec61g	1659.23	-0.540161	0.159951	-3.37703	0.000732717	0.0103353
ENSMUSG00000041881	Ndufa7	Ndufa7	1925.15	-0.537624	0.109817	-4.89563	9.79928e-07	5.68135e-05
ENSMUSG00000037152	Ndufc1	Ndufc1	805.958	-0.537081	0.159506	-3.36716	0.000759471	0.0105956
ENSMUSG00000042312	S100a13	S100a13	618.57	-0.536158	0.188616	-2.84259	0.00447481	0.036361
ENSMUSG00000045954	Cavin2	Cavin2	2668.7	-0.535909	0.0916444	-5.8477	4.9842e-09	6.28091e-07
ENSMUSG00000054619	Mettl7a1	Mettl7a1	1023.19	-0.535864	0.127472	-4.20379	2.62481e-05	0.000811827
ENSMUSG00000003500	Impdh1	Impdh1	2827.92	-0.535157	0.0889916	-6.01357	1.81483e-09	2.61061e-07
ENSMUSG00000079508	Apoo	Apoo	333.605	-0.534777	0.145581	-3.67341	0.000239339	0.00458473
ENSMUSG00000045107	Saysd1	Saysd1	292.933	-0.53464	0.160016	-3.34117	0.000834271	0.0113176
ENSMUSG00000117893	Gm46658	Gm46658	207.191	-0.53448	0.186161	-2.87106	0.00409103	0.033976
ENSMUSG00000044734	Serpinb1a	Serpinb1a	483.999	-0.53434	0.17001	-3.143	0.00167228	0.0186123
ENSMUSG00000020009	Ifngr1	Ifngr1	1694.47	-0.533141	0.111258	-4.79192	1.65192e-06	8.99588e-05
ENSMUSG00000005803	Sqor	Sqor	763.584	-0.532898	0.100623	-5.296	1.18366e-07	9.30336e-06
ENSMUSG00000060572	Mfap2	Mfap2	393.446	-0.532682	0.17701	-3.00933	0.00261823	0.0251561
ENSMUSG00000002108	Nr1h3	Nr1h3	839.312	-0.53189	0.145395	-3.65824	0.000253949	0.00472166
ENSMUSG00000019564	Arid3a	Arid3a	437.013	-0.531312	0.190952	-2.78244	0.0053951	0.0416457
ENSMUSG00000020614	Fam20a	Fam20a	270.531	-0.531211	0.158935	-3.34231	0.000830833	0.011281
ENSMUSG00000046718	Bst2	Bst2	4307.77	-0.530702	0.196179	-2.70519	0.00682647	0.0489835
ENSMUSG00000039987	Phtf2	Phtf2	1054.86	-0.530664	0.0939128	-5.65061	1.59882e-08	1.71682e-06
ENSMUSG00000009549	Srp14	Srp14	2104.88	-0.529156	0.136653	-3.87225	0.000107833	0.00248
ENSMUSG00000050552	Lamtor4	Lamtor4	1160.58	-0.527283	0.13675	-3.85582	0.00011534	0.00263279
ENSMUSG00000048486	Fitm2	Fitm2	2956.77	-0.527237	0.107264	-4.91534	8.86301e-07	5.29973e-05
ENSMUSG00000002733	Plekha3	Plekha3	1359.44	-0.527063	0.120779	-4.36385	1.27795e-05	0.000469547
ENSMUSG00000018796	Acsl1	Acsl1	18777.8	-0.526099	0.155665	-3.37969	0.000725672	0.0102599
ENSMUSG00000022555	Dgat1	Dgat1	3162.94	-0.526098	0.0945672	-5.56322	2.64845e-08	2.63945e-06
ENSMUSG00000035642	Aamdc	Aamdc	415.345	-0.52454	0.153988	-3.40636	0.000658346	0.00956044
ENSMUSG00000031231	Cox7b	Cox7b	1997.09	-0.524122	0.163094	-3.21363	0.0013107	0.0158182
ENSMUSG00000002550	Uck1	Uck1	2618.79	-0.523836	0.0942794	-5.55621	2.75693e-08	2.71211e-06
ENSMUSG00000037710	Cisd1	Cisd1	750.036	-0.523719	0.119955	-4.36597	1.2656e-05	0.000466132
ENSMUSG00000024538	Ppic	Ppic	7764.42	-0.52331	0.118792	-4.40527	1.05654e-05	0.000402755
ENSMUSG00000021552	Gkap1	Gkap1	649.183	-0.523286	0.110471	-4.73687	2.17041e-06	0.000111806
ENSMUSG00000041736	Tspo	Tspo	3412.09	-0.522863	0.129719	-4.03074	5.56027e-05	0.00145926
ENSMUSG00000106990	Gm42547	Gm42547	283.681	-0.521946	0.140339	-3.71918	0.000199872	0.00397865
ENSMUSG00000083380	Ndufb4c	Ndufb4c	362.626	-0.521682	0.126125	-4.13624	3.53043e-05	0.00100246
ENSMUSG00000038690	Atp5j2	Atp5j2	3300.8	-0.521578	0.130411	-3.99949	6.34794e-05	0.00163227
ENSMUSG00000005360	Slc1a3	Slc1a3	2250.43	-0.51915	0.0908912	-5.71177	1.11807e-08	1.26284e-06
ENSMUSG00000010154	Spire2	Spire2	427.276	-0.518927	0.127945	-4.05587	4.99476e-05	0.00132915
ENSMUSG00000039236	Isg20	Isg20	192.981	-0.518516	0.166134	-3.12108	0.00180191	0.0195823
ENSMUSG00000041559	Fmod	Fmod	1906.84	-0.518446	0.127766	-4.05778	4.95421e-05	0.00132297
ENSMUSG00000020427	Igfbp3	Igfbp3	731.993	-0.517561	0.119909	-4.31629	1.58674e-05	0.000550236
ENSMUSG00000035530	Eif1	Eif1	7747.27	-0.517052	0.122975	-4.20452	2.61632e-05	0.000810847
ENSMUSG00000001962	Fam50a	Fam50a	1660.44	-0.516966	0.084948	-6.08568	1.16001e-09	1.78666e-07
ENSMUSG00000080078	Gm15583	Gm15583	584.65	-0.516111	0.138862	-3.71672	0.000201825	0.00400401
ENSMUSG00000000058	Cav2	Cav2	5384.36	-0.515816	0.133143	-3.87414	0.000107001	0.00246458
ENSMUSG00000016252	Atp5e	Atp5e	1598.93	-0.513886	0.160808	-3.19566	0.00139512	0.0164414
ENSMUSG00000032418	Me1	Me1	4439.26	-0.513467	0.0856516	-5.99483	2.03699e-09	2.87592e-07
ENSMUSG00000038722	Bud31	Bud31	1477.3	-0.511713	0.13318	-3.84227	0.000121902	0.0027304
ENSMUSG00000000440	Pparg	Pparg	1904.61	-0.510794	0.129218	-3.95297	7.71865e-05	0.00190443
ENSMUSG00000031765	Mt1	Mt1	3065.51	-0.509821	0.142672	-3.57339	0.00035239	0.00605094
ENSMUSG00000002477	Snrpd1	Snrpd1	801.664	-0.509404	0.16332	-3.11905	0.00181435	0.0196486
ENSMUSG00000078784	Rbis	Rbis	589.633	-0.509353	0.165261	-3.08211	0.0020554	0.0213542
ENSMUSG00000027076	Timm10	Timm10	237.893	-0.508526	0.185815	-2.73674	0.00620519	0.0459304
ENSMUSG00000054293	P2ry10b	P2ry10b	864.071	-0.508177	0.107377	-4.73263	2.21627e-06	0.000113784
ENSMUSG00000028270	Gbp2	Gbp2	1134.63	-0.508038	0.178519	-2.84585	0.00442935	0.0361266
ENSMUSG00000096255	Dynlt1b	Dynlt1b	2108.35	-0.507692	0.152715	-3.32444	0.000885949	0.01185
ENSMUSG00000075702	Selenom	Selenom	2275.37	-0.506382	0.114321	-4.42948	9.44589e-06	0.000370468
ENSMUSG00000028792	Ak2	Ak2	3701.63	-0.50544	0.123419	-4.09533	4.21564e-05	0.00116449
ENSMUSG00000036751	Cox6b1	Cox6b1	2250.22	-0.502947	0.144594	-3.47833	0.000504554	0.00782648
ENSMUSG00000090733	Rps27	Rps27	5144.47	-0.502792	0.180719	-2.78217	0.00539963	0.0416457
ENSMUSG00000003355	Fkbp11	Fkbp11	655.127	-0.502278	0.133793	-3.75415	0.000173928	0.00360823
ENSMUSG00000031558	Slit2	Slit2	6757.2	-0.502186	0.0920585	-5.45507	4.89524e-08	4.46962e-06
ENSMUSG00000087365	C430049B03Rik	C430049B03Rik	1156.07	-0.502064	0.103939	-4.83035	1.36291e-06	7.63052e-05
ENSMUSG00000072680	Tmem254c	Tmem254c	788.258	-0.501354	0.148092	-3.38541	0.000710716	0.010166
ENSMUSG00000000876	Pxmp4	Pxmp4	2542.76	-0.498734	0.0854634	-5.83565	5.35826e-09	6.6425e-07
ENSMUSG00000030671	Pde3b	Pde3b	3845.58	-0.498146	0.0902138	-5.52184	3.35467e-08	3.15753e-06
ENSMUSG00000050069	Grem2	Grem2	392.517	-0.497743	0.163362	-3.04686	0.00231244	0.0230911
ENSMUSG00000078881	Gm14434	Gm14434	1894.48	-0.49676	0.122299	-4.06187	4.86822e-05	0.00130229
ENSMUSG00000026027	Stradb	Stradb	729.921	-0.496701	0.100627	-4.93609	7.97056e-07	4.82282e-05
ENSMUSG00000032392	Parp16	Parp16	176.172	-0.496083	0.170601	-2.90786	0.00363914	0.0315461
ENSMUSG00000022323	Rida	Rida	572.666	-0.495869	0.123266	-4.02275	5.75217e-05	0.00150187
ENSMUSG00000038387	Rras	Rras	1809.63	-0.494948	0.135209	-3.66061	0.000251614	0.00471138
ENSMUSG00000107810	Gm18609	Gm18609	243.121	-0.494892	0.148752	-3.32696	0.000877981	0.0117744
ENSMUSG00000055782	Abcd2	Abcd2	672.068	-0.49462	0.1439	-3.43724	0.000587667	0.00872517
ENSMUSG00000039001	Rps21	Rps21	8068.21	-0.493411	0.170249	-2.89818	0.00375335	0.0321523
ENSMUSG00000006941	Eif1b	Eif1b	635.131	-0.49323	0.13829	-3.56663	0.000361598	0.00618721
ENSMUSG00000050732	Vamp8	Vamp8	965.95	-0.493097	0.168891	-2.91963	0.00350452	0.0307411
ENSMUSG00000036835	Psenen	Psenen	892.381	-0.49289	0.128284	-3.84218	0.000121944	0.0027304
ENSMUSG00000032271	Nnmt	Nnmt	1349.15	-0.492765	0.0897851	-5.48828	4.05874e-08	3.79679e-06
ENSMUSG00000070493	Chchd2	Chchd2	6838.12	-0.492492	0.122046	-4.0353	5.45326e-05	0.0014386
ENSMUSG00000096965	3300005D01Rik	3300005D01Rik	359.225	-0.492173	0.171974	-2.86191	0.00421101	0.0347078
ENSMUSG00000028691	Prdx1	Prdx1	6255.28	-0.492061	0.136691	-3.59981	0.000318453	0.00558017
ENSMUSG00000054676	1600014C10Rik	1600014C10Rik	1531.4	-0.491904	0.0877747	-5.60417	2.09257e-08	2.14145e-06
ENSMUSG00000021477	Ctsl	Ctsl	16494.2	-0.490392	0.103421	-4.74171	2.11925e-06	0.000110665
ENSMUSG00000046056	Sbsn	Sbsn	500.171	-0.489542	0.140703	-3.47925	0.000502815	0.00781542
ENSMUSG00000038776	Ephx1	Ephx1	5616.17	-0.489202	0.112416	-4.3517	1.35087e-05	0.000486953
ENSMUSG00000003617	Cp	Cp	3505.01	-0.48766	0.093093	-5.23841	1.61962e-07	1.21655e-05
ENSMUSG00000063694	Cycs	Cycs	3290.67	-0.486524	0.133939	-3.63244	0.000280758	0.00504835
ENSMUSG00000042670	Immp1l	Immp1l	643.457	-0.485675	0.133399	-3.64076	0.000271833	0.00491103
ENSMUSG00000068747	Sort1	Sort1	10477.7	-0.485521	0.127422	-3.81035	0.000138772	0.00302284
ENSMUSG00000024959	Bad	Bad	1071.89	-0.484915	0.127616	-3.7998	0.000144814	0.00312766
ENSMUSG00000061882	Ccdc62	Ccdc62	254.403	-0.484747	0.160682	-3.01681	0.00255448	0.0246367
ENSMUSG00000001687	Ubl3	Ubl3	2201.04	-0.483716	0.0931869	-5.19082	2.09371e-07	1.51089e-05
ENSMUSG00000029442	Wdr66	Wdr66	161.319	-0.483287	0.168967	-2.86025	0.00423309	0.0348146
ENSMUSG00000039680	Mrps6	Mrps6	1530.93	-0.482677	0.138992	-3.47269	0.000515276	0.00794432
ENSMUSG00000021388	Aspn	Aspn	22931.1	-0.480506	0.161058	-2.98343	0.00285041	0.0268291
ENSMUSG00000024769	Cdc42bpg	Cdc42bpg	861.416	-0.480215	0.0958249	-5.01138	5.40403e-07	3.47682e-05
ENSMUSG00000071654	Uqcc3	Uqcc3	484.984	-0.480105	0.153636	-3.12495	0.00177837	0.0193829
ENSMUSG00000054091	1810037I17Rik	1810037I17Rik	551.348	-0.479927	0.151694	-3.16379	0.0015573	0.0177843
ENSMUSG00000082691	Dynlt1-ps1	Dynlt1-ps1	571.175	-0.479808	0.162093	-2.96008	0.00307563	0.0281834
ENSMUSG00000020513	Tubd1	Tubd1	459.147	-0.479777	0.119199	-4.025	5.69749e-05	0.00149014
ENSMUSG00000039208	Metrnl	Metrnl	1180.96	-0.479507	0.104776	-4.5765	4.72819e-06	0.000213933
ENSMUSG00000019883	Echdc1	Echdc1	725.74	-0.479065	0.106508	-4.49792	6.86215e-06	0.00029065
ENSMUSG00000037499	Nenf	Nenf	1304.31	-0.478415	0.122239	-3.91378	9.0863e-05	0.00216143
ENSMUSG00000057322	Rpl38	Rpl38	3432.4	-0.478103	0.165658	-2.88609	0.00390063	0.0328058
ENSMUSG00000030335	Mrpl51	Mrpl51	1551.47	-0.477078	0.16336	-2.9204	0.00349578	0.0307048
ENSMUSG00000046229	Scand1	Scand1	1512.57	-0.476612	0.126893	-3.75602	0.000172637	0.00358634
ENSMUSG00000004610	Etfb	Etfb	313.937	-0.476424	0.1565	-3.04425	0.00233265	0.0231518
ENSMUSG00000036781	Rps27l	Rps27l	1760.47	-0.4761	0.151221	-3.14837	0.00164183	0.0183673
ENSMUSG00000038375	Trp53inp2	Trp53inp2	7606.59	-0.476072	0.0735046	-6.47677	9.3709e-11	1.68103e-08
ENSMUSG00000005268	Prlr	Prlr	423.475	-0.475804	0.166241	-2.86213	0.00420802	0.0347019
ENSMUSG00000022440	C1qtnf6	C1qtnf6	7085.79	-0.475668	0.121415	-3.9177	8.93975e-05	0.00213657
ENSMUSG00000058454	Dhcr7	Dhcr7	2801.16	-0.474785	0.157597	-3.01266	0.00258969	0.0249133
ENSMUSG00000036278	Macrod1	Macrod1	513.981	-0.474763	0.147111	-3.22726	0.00124984	0.0151732
ENSMUSG00000032263	Bckdhb	Bckdhb	1709	-0.474734	0.108068	-4.39292	1.11838e-05	0.000422106
ENSMUSG00000030986	Dhx32	Dhx32	987.84	-0.474005	0.118679	-3.99399	6.497e-05	0.00166498
ENSMUSG00000042834	Nrep	Nrep	4997.07	-0.471488	0.100895	-4.67308	2.96722e-06	0.000145013
ENSMUSG00000021094	Dhrs7	Dhrs7	1214.31	-0.471067	0.102293	-4.60506	4.12341e-06	0.000191689
ENSMUSG00000003123	Lipe	Lipe	3865.09	-0.470744	0.146559	-3.21199	0.0013182	0.015839
ENSMUSG00000026032	Ndufb3	Ndufb3	587.355	-0.469871	0.148901	-3.15558	0.00160178	0.0181052
ENSMUSG00000016833	Mrps18c	Mrps18c	517.664	-0.469622	0.127822	-3.67402	0.000238766	0.00457951
ENSMUSG00000044197	Gpr146	Gpr146	652.252	-0.469584	0.11852	-3.96207	7.43016e-05	0.0018452
ENSMUSG00000022450	Ndufa6	Ndufa6	1787.09	-0.46914	0.113033	-4.15045	3.31817e-05	0.000955344
ENSMUSG00000000056	Narf	Narf	3647.83	-0.46868	0.105606	-4.43801	9.07925e-06	0.000362409
ENSMUSG00000089682	Bcl2l2	Bcl2l2	2426.8	-0.468553	0.0974224	-4.8095	1.5131e-06	8.31399e-05
ENSMUSG00000031737	Irx5	Irx5	407.489	-0.46758	0.138734	-3.37034	0.000750766	0.0105314
ENSMUSG00000091498	Mpc1-ps	Mpc1-ps	717.472	-0.467529	0.111532	-4.19188	2.76654e-05	0.000840324
ENSMUSG00000023019	Gpd1	Gpd1	12150.8	-0.467421	0.166656	-2.80471	0.00503617	0.0394815
ENSMUSG00000019832	Rab32	Rab32	733.171	-0.466154	0.126787	-3.67666	0.000236304	0.00454397
ENSMUSG00000015668	Pdzd11	Pdzd11	844.315	-0.465564	0.121203	-3.8412	0.000122435	0.00273738
ENSMUSG00000061436	Hipk2	Hipk2	8179.6	-0.465251	0.10976	-4.2388	2.24714e-05	0.00071984
ENSMUSG00000018593	Sparc	Sparc	130236	-0.46508	0.101084	-4.6009	4.20663e-06	0.000194372
ENSMUSG00000021591	Glrx	Glrx	1054.45	-0.463614	0.118977	-3.89668	9.75186e-05	0.00228764
ENSMUSG00000043398	Gpr135	Gpr135	271.254	-0.463501	0.156336	-2.96478	0.00302903	0.0279074
ENSMUSG00000007038	Neu1	Neu1	2610.43	-0.463394	0.117028	-3.9597	7.50431e-05	0.00186058
ENSMUSG00000074918	Inafm2	Inafm2	1188.45	-0.463316	0.107391	-4.31429	1.60117e-05	0.000551426
ENSMUSG00000092341	Malat1	Malat1	221077	-0.46277	0.144366	-3.20553	0.00134815	0.0160724
ENSMUSG00000025170	Rab40b	Rab40b	615.445	-0.462593	0.132368	-3.49474	0.000474526	0.00752921
ENSMUSG00000029401	Rilpl2	Rilpl2	836.684	-0.461863	0.118219	-3.90685	9.35063e-05	0.00221395
ENSMUSG00000001739	Cldn15	Cldn15	4133.15	-0.461413	0.139367	-3.31078	0.000930357	0.0121456
ENSMUSG00000034880	Mrpl34	Mrpl34	680.242	-0.461242	0.137361	-3.35787	0.000785449	0.010868
ENSMUSG00000041757	Plekha6	Plekha6	1225.66	-0.460792	0.111642	-4.12739	3.66904e-05	0.00103795
ENSMUSG00000038349	Plcl1	Plcl1	301.288	-0.460447	0.163978	-2.80799	0.00498522	0.0392638
ENSMUSG00000058833	Rex1bd	Rex1bd	2865.58	-0.459964	0.132339	-3.47565	0.000509623	0.00788107
ENSMUSG00000071076	Jund	Jund	2707.81	-0.459621	0.148961	-3.08552	0.00203194	0.0211922
ENSMUSG00000029545	Acads	Acads	2702.6	-0.458882	0.103891	-4.41695	1.00105e-05	0.000387412
ENSMUSG00000027523	Gnas	Gnas	5544.66	-0.458305	0.0916378	-5.00127	5.69531e-07	3.61842e-05
ENSMUSG00000039983	Ccdc32	Ccdc32	660.365	-0.458145	0.104435	-4.38687	1.14993e-05	0.000428706
ENSMUSG00000022982	Sod1	Sod1	4054.25	-0.456768	0.103899	-4.39626	1.10132e-05	0.000416887
ENSMUSG00000024164	C3	C3	38126.8	-0.45647	0.132845	-3.43612	0.000590119	0.00874454
ENSMUSG00000030747	Dgat2	Dgat2	3303.88	-0.456134	0.148782	-3.06578	0.00217102	0.0220691
ENSMUSG00000029649	Pomp	Pomp	2383.48	-0.45536	0.139348	-3.26779	0.00108391	0.01375
ENSMUSG00000028603	Scp2	Scp2	4908.27	-0.454362	0.102258	-4.44329	8.85929e-06	0.000355491
ENSMUSG00000005054	Cstb	Cstb	1904.14	-0.454062	0.164721	-2.75655	0.00584147	0.044006
ENSMUSG00000040532	Abhd11	Abhd11	511.939	-0.453655	0.109533	-4.14174	3.44688e-05	0.00098608
ENSMUSG00000040093	Bmf	Bmf	5322.05	-0.452989	0.0705635	-6.41959	1.36639e-10	2.37174e-08
ENSMUSG00000030161	Gabarapl1	Gabarapl1	4952.42	-0.452765	0.118797	-3.81124	0.000138272	0.00301627
ENSMUSG00000027187	Cat	Cat	6583.28	-0.452377	0.0729999	-6.19695	5.75689e-10	9.3384e-08
ENSMUSG00000029270	Dipk1a	Dipk1a	2734.82	-0.452356	0.147371	-3.06951	0.00214411	0.0218918
ENSMUSG00000031176	Dynlt3	Dynlt3	3161.06	-0.45118	0.0800835	-5.63386	1.76215e-08	1.86592e-06
ENSMUSG00000003528	Slc25a1	Slc25a1	5332.05	-0.450897	0.122976	-3.66654	0.000245852	0.0046453
ENSMUSG00000026688	Mgst3	Mgst3	1459.59	-0.450881	0.136546	-3.30206	0.000959792	0.0124659
ENSMUSG00000090124	Ugt1a7c	Ugt1a7c	749.732	-0.450489	0.16026	-2.81098	0.00493901	0.0390207
ENSMUSG00000038267	Slc22a23	Slc22a23	789.45	-0.449402	0.113985	-3.94265	8.05856e-05	0.00196918
ENSMUSG00000043964	Orai3	Orai3	1483.05	-0.448659	0.0966213	-4.64348	3.42594e-06	0.000162737
ENSMUSG00000035062	Zc4h2	Zc4h2	334.369	-0.448505	0.142691	-3.1432	0.00167113	0.0186123
ENSMUSG00000085611	Ap3s1-ps1	Ap3s1-ps1	235.837	-0.448457	0.151899	-2.95234	0.00315372	0.0286579
ENSMUSG00000018770	Atp5g3	Atp5g3	5473.17	-0.447283	0.149	-3.0019	0.002683	0.0256652
ENSMUSG00000039886	Tmem120a	Tmem120a	3644.64	-0.447055	0.136517	-3.27472	0.00105766	0.0134843
ENSMUSG00000016344	Ppdpf	Ppdpf	910.248	-0.446072	0.132658	-3.36258	0.000772166	0.0107134
ENSMUSG00000020803	Txndc17	Txndc17	1755.18	-0.44432	0.107979	-4.11488	3.8738e-05	0.0010878
ENSMUSG00000036850	Mrpl41	Mrpl41	443.054	-0.444301	0.158294	-2.80681	0.00500342	0.0393086
ENSMUSG00000071047	Ces1a	Ces1a	506.246	-0.441953	0.14743	-2.99772	0.00272009	0.0258901
ENSMUSG00000028461	Ccdc107	Ccdc107	718.02	-0.44164	0.119681	-3.69014	0.000224127	0.00435348
ENSMUSG00000026946	Nmi	Nmi	517.836	-0.440835	0.115403	-3.81995	0.00013348	0.00293695
ENSMUSG00000024247	Pkdcc	Pkdcc	1179.45	-0.438401	0.09454	-4.63721	3.5315e-06	0.000167231
ENSMUSG00000018217	Pmp22	Pmp22	9816.4	-0.43835	0.0989645	-4.42936	9.45121e-06	0.000370468
ENSMUSG00000001751	Naglu	Naglu	4327.09	-0.438085	0.108995	-4.01933	5.83641e-05	0.00152126
ENSMUSG00000022452	Smdt1	Smdt1	1406.98	-0.43787	0.146531	-2.98823	0.00280595	0.0264982
ENSMUSG00000014905	Dnajb9	Dnajb9	1096.33	-0.437792	0.133572	-3.27757	0.00104705	0.0133826
ENSMUSG00000085586	Gm11613	Gm11613	376.264	-0.437503	0.127991	-3.41823	0.000630298	0.00924114
ENSMUSG00000010609	Psen2	Psen2	1067.21	-0.437466	0.10985	-3.9824	6.82228e-05	0.00173377
ENSMUSG00000005413	Hmox1	Hmox1	8263.36	-0.437444	0.137605	-3.17899	0.00147791	0.0171501
ENSMUSG00000052419	2610001J05Rik	2610001J05Rik	1440.17	-0.437427	0.135329	-3.23232	0.00122791	0.0150146
ENSMUSG00000037005	Xpnpep2	Xpnpep2	1516.91	-0.437198	0.127705	-3.4235	0.000618211	0.00907265
ENSMUSG00000078861	Zfp931	Zfp931	387.14	-0.436791	0.151227	-2.88831	0.00387317	0.0327373
ENSMUSG00000035674	Ndufa3	Ndufa3	977.014	-0.436408	0.150996	-2.89019	0.00385003	0.0326025
ENSMUSG00000038717	Atp5l	Atp5l	1987.89	-0.436093	0.122034	-3.57355	0.000352178	0.00605094
ENSMUSG00000023046	Igfbp6	Igfbp6	463.899	-0.435367	0.121746	-3.57601	0.000348877	0.00601774
ENSMUSG00000021917	Spcs1	Spcs1	2395	-0.434839	0.104669	-4.15441	3.26133e-05	0.000945413
ENSMUSG00000058446	Znrf2	Znrf2	1284.35	-0.434685	0.105531	-4.11901	3.80502e-05	0.00107244
ENSMUSG00000033880	Lgals3bp	Lgals3bp	12663	-0.433963	0.160846	-2.698	0.00697569	0.0498498
ENSMUSG00000019359	Gdpd2	Gdpd2	439.52	-0.432334	0.137928	-3.13449	0.00172151	0.0189254
ENSMUSG00000000532	Acvr1b	Acvr1b	1429.58	-0.431197	0.127502	-3.38187	0.000719939	0.0102378
ENSMUSG00000057596	Trim30d	Trim30d	1107.22	-0.43076	0.156277	-2.7564	0.00584418	0.044006
ENSMUSG00000023990	Tfeb	Tfeb	343.993	-0.430301	0.134265	-3.20486	0.00135126	0.0160969
ENSMUSG00000000552	Zfp385a	Zfp385a	3925.24	-0.429436	0.107621	-3.99025	6.60045e-05	0.00168865
ENSMUSG00000033540	Idua	Idua	1260.14	-0.428899	0.108699	-3.94574	7.95524e-05	0.00195018
ENSMUSG00000008734	Gprc5b	Gprc5b	4448.41	-0.428787	0.070646	-6.06951	1.28297e-09	1.93691e-07
ENSMUSG00000022425	Enpp2	Enpp2	9797.29	-0.428537	0.0762072	-5.62331	1.87337e-08	1.95651e-06
ENSMUSG00000073481	Mtarc2	Mtarc2	2406.4	-0.427714	0.0993597	-4.30471	1.67206e-05	0.000570371
ENSMUSG00000027618	Nfs1	Nfs1	1358.07	-0.425966	0.0878597	-4.84825	1.24556e-06	7.06031e-05
ENSMUSG00000021760	Gpx8	Gpx8	2987.85	-0.425841	0.138235	-3.08057	0.00206608	0.0214164
ENSMUSG00000020180	Snrpd3	Snrpd3	1071.08	-0.425261	0.155437	-2.73591	0.00622085	0.0460125
ENSMUSG00000024158	Hagh	Hagh	856.018	-0.425149	0.121882	-3.48821	0.000486269	0.00764367
ENSMUSG00000029312	Klhl8	Klhl8	531.758	-0.423962	0.115713	-3.6639	0.000248401	0.00468765
ENSMUSG00000043252	Tmem64	Tmem64	5729.69	-0.423949	0.156144	-2.71512	0.00662521	0.0481741
ENSMUSG00000028945	Rheb	Rheb	2940.72	-0.423706	0.0927852	-4.56653	4.95869e-06	0.000223039
ENSMUSG00000026342	Slc35f5	Slc35f5	3156.36	-0.422863	0.0774301	-5.46123	4.72851e-08	4.34339e-06
ENSMUSG00000015474	Ppt2	Ppt2	610.794	-0.422708	0.127223	-3.32257	0.000891916	0.0118985
ENSMUSG00000023707	Ogfod2	Ogfod2	771.28	-0.422187	0.125503	-3.36394	0.000768373	0.0106899
ENSMUSG00000032802	Srxn1	Srxn1	3863.15	-0.422169	0.132872	-3.17725	0.00148677	0.0172266
ENSMUSG00000025825	Iscu	Iscu	1782.61	-0.42174	0.135934	-3.10255	0.00191864	0.0204155
ENSMUSG00000037905	Bri3bp	Bri3bp	2099.68	-0.421494	0.0881008	-4.78422	1.71654e-06	9.2487e-05
ENSMUSG00000032679	Cd59a	Cd59a	637.408	-0.421407	0.109638	-3.84361	0.00012124	0.00272664
ENSMUSG00000038422	Hdhd3	Hdhd3	442.924	-0.421227	0.140742	-2.9929	0.00276341	0.026188
ENSMUSG00000051851	Rtl8c	Rtl8c	391.469	-0.420849	0.139426	-3.01844	0.00254077	0.0245355
ENSMUSG00000110841	Gpx4-ps2	Gpx4-ps2	1313.84	-0.420042	0.0854843	-4.91367	8.93856e-07	5.32403e-05
ENSMUSG00000020477	Mrps24	Mrps24	696.114	-0.419869	0.129705	-3.23711	0.00120747	0.0148719
ENSMUSG00000027533	Fabp5	Fabp5	4591.61	-0.419736	0.147276	-2.84999	0.00437212	0.0357651
ENSMUSG00000043300	B3galnt1	B3galnt1	1052.88	-0.418595	0.106267	-3.93908	8.17933e-05	0.00198913
ENSMUSG00000022174	Dad1	Dad1	1550.76	-0.41828	0.123574	-3.38486	0.000712153	0.0101675
ENSMUSG00000025762	Larp1b	Larp1b	280.525	-0.418206	0.13514	-3.09461	0.00197075	0.0207539
ENSMUSG00000024645	Timm21	Timm21	678.023	-0.417435	0.109785	-3.80231	0.000143353	0.00310932
ENSMUSG00000040652	Oaz2	Oaz2	5770.29	-0.416936	0.0944541	-4.41417	1.01398e-05	0.00038847
ENSMUSG00000020482	Ccdc117	Ccdc117	1082.44	-0.41679	0.106212	-3.92412	8.70475e-05	0.00210016
ENSMUSG00000042659	Arrdc4	Arrdc4	1731.43	-0.416209	0.145546	-2.85963	0.0042413	0.0348445
ENSMUSG00000081534	Slc48a1	Slc48a1	8545	-0.415484	0.100611	-4.12962	3.63357e-05	0.00102983
ENSMUSG00000090761	Gm17201	Gm17201	293.35	-0.415121	0.139607	-2.9735	0.00294429	0.027358
ENSMUSG00000040269	Mrps28	Mrps28	401.75	-0.412549	0.125555	-3.28582	0.00101688	0.0130297
ENSMUSG00000026617	Bpnt1	Bpnt1	793.955	-0.412329	0.11758	-3.50679	0.000453544	0.00728203
ENSMUSG00000025499	Hras	Hras	1233.32	-0.412135	0.0950211	-4.3373	1.44245e-05	0.00051269
ENSMUSG00000029103	Lrpap1	Lrpap1	5478.16	-0.411636	0.0966511	-4.25899	2.05355e-05	0.000666225
ENSMUSG00000038213	Tapbpl	Tapbpl	805.167	-0.411592	0.100369	-4.10079	4.11735e-05	0.00114148
ENSMUSG00000038058	Nod1	Nod1	1483.87	-0.411402	0.0927164	-4.43721	9.11307e-06	0.00036281
ENSMUSG00000019810	Fuca2	Fuca2	1734.76	-0.411016	0.112788	-3.64416	0.00026827	0.00486395
ENSMUSG00000021765	Fst	Fst	4035.26	-0.410793	0.115372	-3.56061	0.000370001	0.00629662
ENSMUSG00000036620	Mgat4b	Mgat4b	3612.38	-0.410501	0.088746	-4.62558	3.7356e-06	0.000175804
ENSMUSG00000026860	Sh3glb2	Sh3glb2	2971.03	-0.409914	0.100909	-4.06219	4.86144e-05	0.00130229
ENSMUSG00000030869	Ndufab1	Ndufab1	1306.94	-0.409838	0.109065	-3.75772	0.000171467	0.00357176
ENSMUSG00000019082	Slc25a22	Slc25a22	1254.3	-0.409115	0.126123	-3.24378	0.00117954	0.0146582
ENSMUSG00000022793	B4galt4	B4galt4	588.92	-0.40895	0.127871	-3.19815	0.00138311	0.0163485
ENSMUSG00000027102	Hoxd8	Hoxd8	2585.32	-0.40875	0.09331	-4.38056	1.18373e-05	0.000440231
ENSMUSG00000020864	Ankrd40	Ankrd40	4248.69	-0.408352	0.093776	-4.35454	1.33345e-05	0.000486424
ENSMUSG00000002064	Sdf2	Sdf2	1988.88	-0.4077	0.0876408	-4.65194	3.28827e-06	0.000157177
ENSMUSG00000005125	Ndrg1	Ndrg1	237.603	-0.407683	0.147501	-2.76394	0.00571084	0.0432368
ENSMUSG00000073198	Bnip3l-ps	Bnip3l-ps	594.563	-0.407056	0.114556	-3.55335	0.000380358	0.0064227
ENSMUSG00000068290	Ddrgk1	Ddrgk1	3426.05	-0.406797	0.102086	-3.98484	6.75255e-05	0.00171891
ENSMUSG00000020444	Guk1	Guk1	776.111	-0.405027	0.10526	-3.84787	0.000119149	0.00268754
ENSMUSG00000003380	Rabac1	Rabac1	2504.43	-0.404333	0.100798	-4.01131	6.03837e-05	0.00156587
ENSMUSG00000074884	Serf2	Serf2	4739.86	-0.404104	0.122683	-3.29388	0.000988156	0.0127259
ENSMUSG00000047459	Dynlrb1	Dynlrb1	2391.39	-0.403779	0.110482	-3.65471	0.000257477	0.00474156
ENSMUSG00000024856	Cdk2ap2	Cdk2ap2	1318.71	-0.403597	0.103158	-3.91241	9.13812e-05	0.002167
ENSMUSG00000110185	Igip	Igip	922.075	-0.403589	0.0991418	-4.07083	4.68459e-05	0.00126426
ENSMUSG00000073411	H2-D1	H2-D1	17908.5	-0.403164	0.115402	-3.49355	0.000476644	0.00755496
ENSMUSG00000017466	Timp2	Timp2	67687.3	-0.402226	0.119456	-3.36715	0.000759507	0.0105956
ENSMUSG00000014668	Chfr	Chfr	2354.51	-0.402199	0.0794072	-5.06503	4.08346e-07	2.72279e-05
ENSMUSG00000073139	Tmem185a	Tmem185a	1047.52	-0.402186	0.113129	-3.5551	0.000377837	0.0063905
ENSMUSG00000021939	Ctsb	Ctsb	25357.6	-0.40159	0.0953721	-4.21077	2.54504e-05	0.000790363
ENSMUSG00000038344	Txlng	Txlng	1269.96	-0.401432	0.0893133	-4.49465	6.96842e-06	0.000293521
ENSMUSG00000036186	Dipk1b	Dipk1b	341.816	-0.401121	0.137188	-2.92388	0.00345701	0.0304398
ENSMUSG00000056938	Acbd4	Acbd4	1666.44	-0.40062	0.0953784	-4.20032	2.66539e-05	0.000821048
ENSMUSG00000025503	Taldo1	Taldo1	3747.01	-0.400529	0.116403	-3.44089	0.000579799	0.00865047
ENSMUSG00000035936	Aldh5a1	Aldh5a1	267.47	-0.400369	0.137855	-2.90427	0.00368106	0.0317843
ENSMUSG00000029718	Pcolce	Pcolce	42653.2	-0.399847	0.0908929	-4.39909	1.08703e-05	0.000413344
ENSMUSG00000052748	Swt1	Swt1	660.427	-0.399373	0.13335	-2.99492	0.00274515	0.0260473
ENSMUSG00000025578	Cbx8	Cbx8	557.763	-0.399195	0.109786	-3.63611	0.000276789	0.00498875
ENSMUSG00000029406	Pitpnm2	Pitpnm2	2873.4	-0.398643	0.11246	-3.54475	0.000392982	0.00655393
ENSMUSG00000073155	1810058I24Rik	1810058I24Rik	2245.58	-0.398527	0.103474	-3.85146	0.000117418	0.00266427
ENSMUSG00000063235	Ptpmt1	Ptpmt1	817.22	-0.398347	0.110781	-3.59581	0.000323378	0.0056482
ENSMUSG00000069744	Psmb3	Psmb3	2514.87	-0.398049	0.10195	-3.90436	9.44748e-05	0.00223341
ENSMUSG00000015542	Nat9	Nat9	514.994	-0.397557	0.113297	-3.50898	0.000449826	0.00725698
ENSMUSG00000032754	Slc8b1	Slc8b1	2093.41	-0.397452	0.119857	-3.31606	0.000912965	0.0120319
ENSMUSG00000002010	Idh3g	Idh3g	1991.29	-0.396956	0.0954923	-4.15695	3.22531e-05	0.000940334
ENSMUSG00000079523	Tmsb10	Tmsb10	11857.4	-0.396938	0.120356	-3.29803	0.000973663	0.0125924
ENSMUSG00000020321	Mdh1	Mdh1	5103.89	-0.396709	0.119792	-3.31165	0.000927472	0.0121183
ENSMUSG00000029465	Arpc3	Arpc3	2737.98	-0.396678	0.114066	-3.47763	0.000505868	0.0078389
ENSMUSG00000040006	Ginm1	Ginm1	1734.24	-0.396135	0.12634	-3.13546	0.00171583	0.0188902
ENSMUSG00000038485	Socs7	Socs7	1540.53	-0.395953	0.0960881	-4.12073	3.77671e-05	0.00106643
ENSMUSG00000014077	Chp1	Chp1	5987.87	-0.395718	0.0827111	-4.78434	1.71553e-06	9.2487e-05
ENSMUSG00000021967	Mrpl57	Mrpl57	464.357	-0.395478	0.141438	-2.79613	0.00517191	0.040297
ENSMUSG00000020483	Dynll2	Dynll2	8899.48	-0.394999	0.0868651	-4.54727	5.4347e-06	0.000238792
ENSMUSG00000027424	Mgme1	Mgme1	661.994	-0.394121	0.109665	-3.59385	0.000325829	0.00567799
ENSMUSG00000079197	Psme2	Psme2	2420.98	-0.394115	0.117502	-3.35411	0.000796205	0.0109572
ENSMUSG00000025511	Tspan4	Tspan4	3649.7	-0.394047	0.0973321	-4.04848	5.15511e-05	0.00136705
ENSMUSG00000031903	Pla2g15	Pla2g15	4985.11	-0.393824	0.10492	-3.75356	0.000174338	0.00361095
ENSMUSG00000106464	C130083M11Rik	C130083M11Rik	267.661	-0.393709	0.137103	-2.87164	0.00408352	0.0339321
ENSMUSG00000064215	Ifi27	Ifi27	7709.08	-0.393643	0.118188	-3.33066	0.000866405	0.0116499
ENSMUSG00000031158	Timm17b	Timm17b	974.263	-0.393642	0.110879	-3.5502	0.000384942	0.00648575
ENSMUSG00000015013	Trappc2l	Trappc2l	680.377	-0.393582	0.11361	-3.46433	0.000531545	0.00813755
ENSMUSG00000066235	Pomgnt2	Pomgnt2	1045.82	-0.392758	0.105677	-3.71659	0.000201933	0.00400401
ENSMUSG00000020736	Nt5c	Nt5c	1344.38	-0.392625	0.118422	-3.31547	0.000914897	0.0120384
ENSMUSG00000063659	Zbtb18	Zbtb18	974.593	-0.392135	0.10663	-3.67754	0.000235495	0.0045396
ENSMUSG00000057363	Uxs1	Uxs1	1954.14	-0.391551	0.0861179	-4.54668	5.44987e-06	0.000238792
ENSMUSG00000021728	Emb	Emb	1288.52	-0.39142	0.144253	-2.71343	0.00665904	0.0483279
ENSMUSG00000025040	Fundc1	Fundc1	1378.62	-0.391274	0.0998036	-3.92044	8.83857e-05	0.00212572
ENSMUSG00000026568	Mpc2	Mpc2	1780.81	-0.391213	0.0902964	-4.33255	1.47394e-05	0.000521455
ENSMUSG00000019054	Fis1	Fis1	3886.12	-0.390703	0.105258	-3.71184	0.000205757	0.00406396
ENSMUSG00000027333	Smox	Smox	710.739	-0.390616	0.102946	-3.79439	0.000148006	0.00317859
ENSMUSG00000032051	Fdx1	Fdx1	932.375	-0.390601	0.128563	-3.03821	0.00237989	0.0234836
ENSMUSG00000046463	5930403N24Rik	5930403N24Rik	643.88	-0.390342	0.132679	-2.94199	0.00326108	0.0292841
ENSMUSG00000024725	Ostf1	Ostf1	2505.2	-0.390301	0.0921908	-4.23362	2.29957e-05	0.000733553
ENSMUSG00000022193	Psmb5	Psmb5	1426.85	-0.390198	0.12425	-3.14043	0.00168703	0.0187491
ENSMUSG00000028557	Rnf11	Rnf11	5038.14	-0.389966	0.0804208	-4.84907	1.24042e-06	7.05743e-05
ENSMUSG00000042569	Dhrs7b	Dhrs7b	1393.66	-0.389717	0.105913	-3.67958	0.000233623	0.00451493
ENSMUSG00000004032	Gstm5	Gstm5	733.444	-0.389716	0.117915	-3.30507	0.000949537	0.0123432
ENSMUSG00000031198	Fundc2	Fundc2	1692.89	-0.389397	0.10653	-3.65528	0.000256902	0.00474156
ENSMUSG00000028618	Tmem59	Tmem59	7901.95	-0.389275	0.105258	-3.69831	0.000217041	0.00424288
ENSMUSG00000051483	Cbr1	Cbr1	693.341	-0.38908	0.123942	-3.1392	0.00169412	0.0187596
ENSMUSG00000030751	Psma1	Psma1	5602.16	-0.388975	0.0947925	-4.10344	4.07056e-05	0.00113414
ENSMUSG00000027495	Fam210b	Fam210b	420.143	-0.388963	0.135706	-2.86621	0.00415421	0.0343612
ENSMUSG00000078570	1110065P20Rik	1110065P20Rik	704.277	-0.387119	0.113644	-3.40642	0.000658197	0.00956044
ENSMUSG00000022428	Cby1	Cby1	657.807	-0.386936	0.116066	-3.33376	0.000856808	0.0115412
ENSMUSG00000027227	Sord	Sord	2738.38	-0.386832	0.0826512	-4.68029	2.86468e-06	0.000141361
ENSMUSG00000035863	Palm	Palm	5529.99	-0.386713	0.0908722	-4.25557	2.08515e-05	0.000672184
ENSMUSG00000019929	Dcn	Dcn	57726.8	-0.386658	0.11929	-3.24133	0.00118974	0.014725
ENSMUSG00000060002	Chpt1	Chpt1	3090.68	-0.386639	0.0814768	-4.74538	2.08111e-06	0.000109047
ENSMUSG00000025381	Cnpy2	Cnpy2	3233.62	-0.386618	0.101392	-3.81311	0.000137231	0.00300215
ENSMUSG00000004270	Lpcat3	Lpcat3	5869.9	-0.386512	0.0900847	-4.29054	1.78241e-05	0.000601288
ENSMUSG00000027679	Dnajc19	Dnajc19	568.985	-0.38631	0.132327	-2.91936	0.00350746	0.0307411
ENSMUSG00000066456	Hmgn3	Hmgn3	942.072	-0.386084	0.114369	-3.37576	0.000736121	0.0103737
ENSMUSG00000043510	Hscb	Hscb	410.85	-0.385821	0.125124	-3.08352	0.00204569	0.0213109
ENSMUSG00000037740	Mrps26	Mrps26	1098.27	-0.385693	0.12899	-2.99009	0.00278897	0.026381
ENSMUSG00000039747	Orai2	Orai2	2527.62	-0.385198	0.0853925	-4.51091	6.45497e-06	0.000275398
ENSMUSG00000062908	Acadm	Acadm	3945.82	-0.384615	0.0941713	-4.08421	4.42274e-05	0.00121343
ENSMUSG00000032381	Ciao2a	Ciao2a	1205.87	-0.384581	0.132633	-2.89959	0.00373651	0.0320801
ENSMUSG00000022820	Ndufb4	Ndufb4	969.71	-0.384533	0.133786	-2.87423	0.00405013	0.0337098
ENSMUSG00000028111	Ctsk	Ctsk	2454.84	-0.384477	0.11809	-3.25581	0.00113071	0.0142253
ENSMUSG00000066800	Rnasel	Rnasel	868.365	-0.384281	0.122396	-3.13966	0.00169142	0.0187596
ENSMUSG00000013701	Timm23	Timm23	2410.38	-0.383289	0.140968	-2.71897	0.00654855	0.0477078
ENSMUSG00000006315	Tmem147	Tmem147	1554.37	-0.383179	0.0975955	-3.9262	8.62992e-05	0.00208541
ENSMUSG00000029538	Srsf9	Srsf9	1807.26	-0.382613	0.10785	-3.54765	0.000388681	0.0065271
ENSMUSG00000065990	Aurkaip1	Aurkaip1	1700.5	-0.382168	0.083726	-4.56451	5.00668e-06	0.000223877
ENSMUSG00000026810	Dpm2	Dpm2	1165.9	-0.382141	0.111575	-3.42498	0.000614855	0.00903209
ENSMUSG00000007989	Fzd3	Fzd3	648.753	-0.381866	0.140683	-2.71436	0.00664038	0.0482385
ENSMUSG00000020519	Sap30l	Sap30l	964.631	-0.381707	0.103857	-3.6753	0.000237568	0.00456226
ENSMUSG00000074771	Ankef1	Ankef1	1159.85	-0.38153	0.118662	-3.21526	0.00130324	0.0157588
ENSMUSG00000027282	Mtch2	Mtch2	5497.14	-0.381132	0.0790698	-4.8202	1.43413e-06	7.95989e-05
ENSMUSG00000001025	S100a6	S100a6	17613.9	-0.380897	0.140574	-2.70959	0.0067367	0.0487987
ENSMUSG00000044224	Dnajc21	Dnajc21	905.77	-0.380781	0.0961931	-3.9585	7.5421e-05	0.00186692
ENSMUSG00000016256	Ctsz	Ctsz	3055.12	-0.379124	0.0925654	-4.09574	4.20816e-05	0.00116449
ENSMUSG00000099681	1700052K11Rik	1700052K11Rik	399.804	-0.379108	0.137672	-2.75371	0.00589246	0.0441949
ENSMUSG00000020150	Gamt	Gamt	873.674	-0.378539	0.129334	-2.92684	0.00342428	0.0303031
ENSMUSG00000016308	Ube2a	Ube2a	899.672	-0.378452	0.106034	-3.56917	0.000358119	0.00613551
ENSMUSG00000031400	G6pdx	G6pdx	2580.25	-0.378437	0.104228	-3.63087	0.000282473	0.0050732
ENSMUSG00000053604	Rpia	Rpia	899.205	-0.377721	0.134915	-2.79969	0.00511519	0.0400098
ENSMUSG00000055943	Emc7	Emc7	2735.93	-0.376047	0.0946367	-3.97358	7.07989e-05	0.00177849
ENSMUSG00000045838	Ccdc9b	Ccdc9b	2003.08	-0.37557	0.102552	-3.66223	0.000250031	0.00469516
ENSMUSG00000024953	Prdx5	Prdx5	3047.3	-0.375542	0.106379	-3.53024	0.00041519	0.00683493
ENSMUSG00000030538	Cib1	Cib1	667.958	-0.375321	0.132594	-2.83061	0.00464591	0.0374027
ENSMUSG00000002379	Ndufa11	Ndufa11	1200.98	-0.374956	0.11377	-3.29574	0.000981615	0.0126523
ENSMUSG00000024339	Tap2	Tap2	1531.92	-0.374831	0.13432	-2.79057	0.00526146	0.0408487
ENSMUSG00000018846	Pank3	Pank3	12752.9	-0.374395	0.110782	-3.37956	0.000726024	0.0102599
ENSMUSG00000034910	Pygo1	Pygo1	720.625	-0.374116	0.129666	-2.88523	0.00391128	0.0328456
ENSMUSG00000029575	Mmab	Mmab	2212.74	-0.373936	0.117993	-3.16914	0.00152893	0.0175024
ENSMUSG00000031380	Vegfd	Vegfd	6138.78	-0.373706	0.119382	-3.13034	0.00174603	0.0191123
ENSMUSG00000021661	Ankra2	Ankra2	830.078	-0.373408	0.126296	-2.9566	0.00311048	0.0284514
ENSMUSG00000054675	Tmem119	Tmem119	5808.87	-0.372799	0.0912803	-4.08411	4.42462e-05	0.00121343
ENSMUSG00000023020	Cox14	Cox14	1514.94	-0.37222	0.136589	-2.7251	0.00642811	0.0470671
ENSMUSG00000041153	Osgin2	Osgin2	560.8	-0.371649	0.114623	-3.24235	0.00118549	0.0147182
ENSMUSG00000022108	Itm2b	Itm2b	28746.3	-0.371554	0.097311	-3.81822	0.00013442	0.00295337
ENSMUSG00000021361	Tmem14c	Tmem14c	2379.29	-0.370967	0.126861	-2.92421	0.00345327	0.0304398
ENSMUSG00000041762	Gpr155	Gpr155	1455.75	-0.370758	0.101776	-3.64288	0.000269605	0.00487657
ENSMUSG00000018427	Ypel2	Ypel2	1758.39	-0.370151	0.0936926	-3.9507	7.79241e-05	0.00191953
ENSMUSG00000028607	Cpt2	Cpt2	1661.95	-0.370078	0.109078	-3.39278	0.00069187	0.00998073
ENSMUSG00000001123	Lgals9	Lgals9	3943.44	-0.369722	0.129954	-2.84502	0.00444082	0.0361525
ENSMUSG00000079215	Zfp664	Zfp664	5463.72	-0.369649	0.0754589	-4.89868	9.64849e-07	5.63679e-05
ENSMUSG00000042428	Mgat3	Mgat3	2430.15	-0.368464	0.0912211	-4.03924	5.36237e-05	0.00141708
ENSMUSG00000090213	Tmem189	Tmem189	1008.03	-0.368445	0.103136	-3.57242	0.000353701	0.00606663
ENSMUSG00000086784	Isoc2a	Isoc2a	783.143	-0.368163	0.118381	-3.10997	0.00187105	0.0200069
ENSMUSG00000020057	Dram1	Dram1	1505.15	-0.367761	0.101304	-3.63026	0.000283131	0.00507903
ENSMUSG00000021583	Erap1	Erap1	2014.61	-0.36774	0.111389	-3.30139	0.00096206	0.0124847
ENSMUSG00000048277	Syngr2	Syngr2	1772.28	-0.367659	0.0943077	-3.8985	9.6789e-05	0.00227753
ENSMUSG00000024962	Vegfb	Vegfb	3083.62	-0.367442	0.100063	-3.67211	0.000240555	0.00460223
ENSMUSG00000014592	Camta1	Camta1	352.227	-0.367237	0.128348	-2.86127	0.00421948	0.0347437
ENSMUSG00000022540	Rogdi	Rogdi	421.851	-0.367185	0.11898	-3.0861	0.00202799	0.0211891
ENSMUSG00000039633	Lonrf1	Lonrf1	2105.89	-0.367057	0.0860537	-4.26544	1.99506e-05	0.000652804
ENSMUSG00000024781	Lipa	Lipa	8820.7	-0.366527	0.123014	-2.97955	0.00288672	0.0270369
ENSMUSG00000047635	2810006K23Rik	2810006K23Rik	558.414	-0.365455	0.114704	-3.18606	0.00144224	0.0168774
ENSMUSG00000028102	Pex11b	Pex11b	509.033	-0.36509	0.11901	-3.06772	0.00215701	0.021956
ENSMUSG00000038233	Gask1a	Gask1a	762.434	-0.364876	0.123756	-2.94835	0.00319475	0.0287905
ENSMUSG00000000088	Cox5a	Cox5a	1433.44	-0.364181	0.118696	-3.06818	0.00215363	0.0219363
ENSMUSG00000079317	Trappc2	Trappc2	736.986	-0.363206	0.122494	-2.9651	0.00302587	0.0279
ENSMUSG00000009563	Tor2a	Tor2a	1294.19	-0.363166	0.110168	-3.29648	0.000979043	0.0126364
ENSMUSG00000028969	Cdk5	Cdk5	1713.12	-0.362817	0.0914771	-3.96621	7.30254e-05	0.00181943
ENSMUSG00000096472	Cdkn2d	Cdkn2d	429.691	-0.362207	0.130914	-2.76675	0.00566183	0.0430582
ENSMUSG00000053012	Krcc1	Krcc1	1902.98	-0.361827	0.0871413	-4.15218	3.29319e-05	0.000951035
ENSMUSG00000039105	Atp6v1g1	Atp6v1g1	3582.76	-0.361362	0.0987398	-3.65974	0.000252475	0.00471204
ENSMUSG00000023904	Hcfc1r1	Hcfc1r1	2493.18	-0.361068	0.118548	-3.04576	0.00232096	0.0231005
ENSMUSG00000032245	Cln6	Cln6	1490.56	-0.360872	0.0914018	-3.94819	7.87436e-05	0.00193658
ENSMUSG00000038072	Galnt11	Galnt11	1439.11	-0.360531	0.120037	-3.0035	0.00266893	0.0255777
ENSMUSG00000022125	Cln5	Cln5	2370.52	-0.360496	0.107152	-3.36434	0.000767272	0.0106843
ENSMUSG00000022216	Psme1	Psme1	2351.7	-0.36029	0.117112	-3.07647	0.0020947	0.0216008
ENSMUSG00000029162	Khk	Khk	666.191	-0.3602	0.130866	-2.75244	0.00591527	0.0443006
ENSMUSG00000033379	Atp6v0b	Atp6v0b	3168.43	-0.360026	0.103939	-3.46382	0.000532564	0.00814497
ENSMUSG00000008090	Fgfrl1	Fgfrl1	3509.54	-0.359888	0.0950481	-3.78638	0.00015286	0.00325078
ENSMUSG00000022634	Yaf2	Yaf2	962.815	-0.359174	0.111813	-3.21228	0.00131686	0.0158355
ENSMUSG00000022339	Ebag9	Ebag9	787.852	-0.359129	0.129399	-2.77536	0.00551406	0.0420602
ENSMUSG00000071415	Rpl23	Rpl23	11856.2	-0.358766	0.110924	-3.23434	0.00121923	0.0149684
ENSMUSG00000020432	Tcn2	Tcn2	607.163	-0.358036	0.127073	-2.81757	0.0048389	0.0385092
ENSMUSG00000015290	Ubl4a	Ubl4a	1391.17	-0.357033	0.0967705	-3.68949	0.000224706	0.00435919
ENSMUSG00000024055	Cyp4f13	Cyp4f13	1649.87	-0.357016	0.10912	-3.27179	0.0010687	0.0136023
ENSMUSG00000028673	Fuca1	Fuca1	3668.1	-0.35697	0.0910262	-3.92162	8.79571e-05	0.00211875
ENSMUSG00000023909	Paqr4	Paqr4	2088.18	-0.356945	0.0897695	-3.97624	7.00139e-05	0.00176167
ENSMUSG00000069255	Dusp22	Dusp22	957.036	-0.35599	0.12174	-2.92417	0.00345371	0.0304398
ENSMUSG00000075706	Gpx4	Gpx4	5646.85	-0.355854	0.085998	-4.13794	3.50437e-05	0.000998779
ENSMUSG00000020593	Lpin1	Lpin1	3301.56	-0.355769	0.122507	-2.90407	0.0036834	0.0317853
ENSMUSG00000029776	Hibadh	Hibadh	3345.45	-0.35491	0.0796954	-4.45334	8.45461e-06	0.000340147
ENSMUSG00000028042	Zbtb7b	Zbtb7b	3258.31	-0.354849	0.077921	-4.55396	5.26446e-06	0.000232688
ENSMUSG00000049327	Kmt5a	Kmt5a	5269.62	-0.354757	0.0839972	-4.22343	2.40608e-05	0.000756108
ENSMUSG00000026880	Stom	Stom	6392.75	-0.354415	0.121165	-2.92507	0.0034438	0.030406
ENSMUSG00000054434	Tmem120b	Tmem120b	691.152	-0.354257	0.108903	-3.25295	0.00114214	0.0143373
ENSMUSG00000031392	Irak1	Irak1	3871.96	-0.353835	0.0770613	-4.59161	4.39839e-06	0.000202008
ENSMUSG00000063019	Manbal	Manbal	1067.02	-0.353824	0.108361	-3.26522	0.00109378	0.0138292
ENSMUSG00000086825	Gm15675	Gm15675	541.115	-0.353578	0.111905	-3.15962	0.00157978	0.017963
ENSMUSG00000029167	Ppargc1a	Ppargc1a	625.881	-0.353504	0.123925	-2.85256	0.00433685	0.0355147
ENSMUSG00000078350	Smim1	Smim1	1782.91	-0.353326	0.0991202	-3.56462	0.000364379	0.00622178
ENSMUSG00000026473	Glul	Glul	3414.43	-0.353247	0.127274	-2.77548	0.00551195	0.0420602
ENSMUSG00000042903	Foxo4	Foxo4	1619.81	-0.353214	0.0933079	-3.78547	0.000153421	0.00325363
ENSMUSG00000038871	Bpgm	Bpgm	618.145	-0.353198	0.107876	-3.27412	0.00105993	0.013502
ENSMUSG00000028121	Bcar3	Bcar3	506.151	-0.352712	0.124112	-2.84189	0.00448468	0.036393
ENSMUSG00000029524	Sirt4	Sirt4	674.27	-0.352043	0.117329	-3.00048	0.00269557	0.0257532
ENSMUSG00000029616	Erp29	Erp29	3252.37	-0.351627	0.106851	-3.29082	0.000998954	0.0128432
ENSMUSG00000026895	Ndufa8	Ndufa8	2036.33	-0.35155	0.114077	-3.0817	0.00205825	0.0213643
ENSMUSG00000016206	H2-M3	H2-M3	602.394	-0.351549	0.120089	-2.92741	0.00341796	0.030283
ENSMUSG00000027566	Psma7	Psma7	3810.92	-0.351506	0.123175	-2.8537	0.00432126	0.035406
ENSMUSG00000051367	Six1	Six1	1051.57	-0.351282	0.102184	-3.43775	0.000586562	0.00871725
ENSMUSG00000037060	Cavin3	Cavin3	3970.9	-0.350913	0.125366	-2.7991	0.00512458	0.040051
ENSMUSG00000062604	Srpk2	Srpk2	4647.69	-0.350739	0.107836	-3.25253	0.00114382	0.0143429
ENSMUSG00000042682	Selenok	Selenok	1992.5	-0.350581	0.114606	-3.05902	0.00222066	0.0224689
ENSMUSG00000040466	Blvrb	Blvrb	1351.86	-0.350351	0.0960025	-3.64939	0.00026286	0.00479365
ENSMUSG00000036299	BC031181	BC031181	1301.17	-0.350333	0.117366	-2.98497	0.00283608	0.0267437
ENSMUSG00000029470	P2rx4	P2rx4	2708.96	-0.349813	0.0789722	-4.42957	9.44233e-06	0.000370468
ENSMUSG00000031851	Ntpcr	Ntpcr	601.436	-0.34978	0.111415	-3.13943	0.00169276	0.0187596
ENSMUSG00000027207	Galk2	Galk2	1557.14	-0.349739	0.105587	-3.31233	0.000925237	0.0121032
ENSMUSG00000003072	Atp5d	Atp5d	4788.06	-0.349125	0.118384	-2.94909	0.00318706	0.0287723
ENSMUSG00000026189	Pecr	Pecr	375.996	-0.349099	0.123185	-2.83395	0.0045976	0.0371649
ENSMUSG00000030826	Bcat2	Bcat2	2576.01	-0.348523	0.0979849	-3.55691	0.000375246	0.0063575
ENSMUSG00000062352	Itgb1bp1	Itgb1bp1	1133.61	-0.34831	0.0971049	-3.58695	0.00033457	0.00579718
ENSMUSG00000004096	Cwc15	Cwc15	1665.65	-0.347993	0.0950389	-3.66158	0.000250662	0.00470121
ENSMUSG00000019158	Tmem160	Tmem160	1080.52	-0.347863	0.1046	-3.32566	0.000882099	0.0118088
ENSMUSG00000063684	Hadhb-ps	Hadhb-ps	937.62	-0.347025	0.102402	-3.38885	0.00070186	0.0100772
ENSMUSG00000027099	Mtx2	Mtx2	2189.33	-0.346942	0.10701	-3.24215	0.0011863	0.0147182
ENSMUSG00000056666	Retsat	Retsat	2861.06	-0.346842	0.0991622	-3.49772	0.000469254	0.00746888
ENSMUSG00000000340	Dbt	Dbt	884.946	-0.346108	0.126426	-2.73764	0.0061882	0.0458269
ENSMUSG00000041426	Hibch	Hibch	1011.61	-0.346019	0.104122	-3.32319	0.00088994	0.0118825
ENSMUSG00000031556	Tm2d2	Tm2d2	2312.25	-0.345398	0.113231	-3.05038	0.00228553	0.0229694
ENSMUSG00000031007	Atp6ap2	Atp6ap2	3716.56	-0.344933	0.076221	-4.52544	6.02704e-06	0.000261824
ENSMUSG00000029152	Ociad1	Ociad1	7503.1	-0.34458	0.0826968	-4.16679	3.08924e-05	0.000912882
ENSMUSG00000047003	Zfp41	Zfp41	4244.79	-0.344265	0.0998001	-3.44955	0.000561531	0.00846906
ENSMUSG00000029600	Rita1	Rita1	457.492	-0.344213	0.12446	-2.76565	0.00568094	0.043096
ENSMUSG00000014932	Yes1	Yes1	1827.52	-0.34403	0.0864856	-3.97789	6.95308e-05	0.00175241
ENSMUSG00000003873	Bax	Bax	1572.49	-0.3437	0.113758	-3.02133	0.00251669	0.0243957
ENSMUSG00000044408	Sptssa	Sptssa	1753.58	-0.343596	0.119008	-2.88717	0.00388723	0.0327703
ENSMUSG00000000594	Gm2a	Gm2a	1049.56	-0.343528	0.101483	-3.38509	0.000711538	0.0101675
ENSMUSG00000047260	Emc6	Emc6	790.126	-0.342844	0.121773	-2.81544	0.00487102	0.0386819
ENSMUSG00000001313	Rnd2	Rnd2	941.76	-0.342704	0.116501	-2.94163	0.00326489	0.0292841
ENSMUSG00000032348	Gsta4	Gsta4	1613.7	-0.342146	0.116363	-2.94033	0.00327858	0.0293724
ENSMUSG00000031399	Fam3a	Fam3a	1172.06	-0.341946	0.104545	-3.27081	0.00107239	0.0136266
ENSMUSG00000037523	Mavs	Mavs	2280.36	-0.341511	0.0932432	-3.66258	0.000249689	0.00469502
ENSMUSG00000038893	Fam117a	Fam117a	1220.28	-0.341233	0.0984866	-3.46477	0.000530686	0.00813257
ENSMUSG00000025352	Gdf11	Gdf11	1890.25	-0.340889	0.0970442	-3.51272	0.000443538	0.00719872
ENSMUSG00000022136	Dnajc3	Dnajc3	5460.96	-0.34055	0.087814	-3.87809	0.000105281	0.00242863
ENSMUSG00000051185	Fam174a	Fam174a	594.809	-0.340321	0.124727	-2.72853	0.00636177	0.0467041
ENSMUSG00000040007	Bahd1	Bahd1	2437.54	-0.34015	0.0759727	-4.47727	7.56029e-06	0.000313259
ENSMUSG00000027947	Il6ra	Il6ra	1151.06	-0.33983	0.101913	-3.33452	0.000854482	0.01152
ENSMUSG00000031534	Smim19	Smim19	915.197	-0.339565	0.124309	-2.73162	0.00630236	0.0463738
ENSMUSG00000006412	Pfdn2	Pfdn2	819.947	-0.339423	0.113868	-2.98085	0.00287454	0.0269397
ENSMUSG00000062054	Iah1	Iah1	1641.56	-0.338919	0.0906896	-3.73714	0.000186127	0.00379989
ENSMUSG00000079037	Prnp	Prnp	11344.5	-0.33883	0.0712037	-4.7586	1.94938e-06	0.000102852
ENSMUSG00000036599	Chst12	Chst12	1802.23	-0.33877	0.0963295	-3.51679	0.000436807	0.00711584
ENSMUSG00000004394	Tmed4	Tmed4	2611.18	-0.338753	0.113588	-2.98229	0.00286099	0.0268623
ENSMUSG00000055128	Cgrrf1	Cgrrf1	544.022	-0.338249	0.120518	-2.80662	0.00500638	0.0393086
ENSMUSG00000027637	Rab5if	Rab5if	1921.47	-0.338087	0.106943	-3.16139	0.00157019	0.0178807
ENSMUSG00000016495	Plgrkt	Plgrkt	1448.34	-0.337672	0.0957449	-3.52679	0.000420635	0.00688181
ENSMUSG00000038280	Ostm1	Ostm1	1628.16	-0.337204	0.0881417	-3.82571	0.000130397	0.00288996
ENSMUSG00000029462	Vps29	Vps29	2969.57	-0.337102	0.0870958	-3.87048	0.000108622	0.00249439
ENSMUSG00000057706	Mex3b	Mex3b	742.495	-0.337001	0.104242	-3.23288	0.00122548	0.015009
ENSMUSG00000022175	Lrp10	Lrp10	6295.02	-0.336914	0.104873	-3.2126	0.0013154	0.0158355
ENSMUSG00000020634	Ubxn2a	Ubxn2a	898.53	-0.336656	0.113656	-2.96206	0.00305588	0.0280868
ENSMUSG00000000708	Kat2b	Kat2b	3193.3	-0.336612	0.121587	-2.7685	0.00563147	0.0428577
ENSMUSG00000036948	Map11	Map11	818.635	-0.335935	0.123695	-2.71584	0.00661074	0.0481148
ENSMUSG00000030842	Lamtor1	Lamtor1	3061.63	-0.335918	0.0990586	-3.3911	0.000696116	0.0100136
ENSMUSG00000019558	Slc6a8	Slc6a8	3176.81	-0.335888	0.0764048	-4.39616	1.10182e-05	0.000416887
ENSMUSG00000055401	Fbxo6	Fbxo6	1606.63	-0.335442	0.118396	-2.83323	0.00460807	0.0371725
ENSMUSG00000045438	Cox19	Cox19	982.121	-0.33534	0.101158	-3.315	0.000916431	0.0120384
ENSMUSG00000031767	Nudt7	Nudt7	576.761	-0.335208	0.116104	-2.88712	0.00388782	0.0327703
ENSMUSG00000038467	Chmp4b	Chmp4b	4353.77	-0.334691	0.110682	-3.02389	0.00249549	0.024221
ENSMUSG00000034175	Rhbdd3	Rhbdd3	781.528	-0.334652	0.110848	-3.01901	0.00253606	0.0245211
ENSMUSG00000031157	Pqbp1	Pqbp1	1106.03	-0.334593	0.104857	-3.19094	0.00141808	0.0166587
ENSMUSG00000036256	Igfbp7	Igfbp7	8976.58	-0.333869	0.116063	-2.87662	0.00401955	0.0335102
ENSMUSG00000085939	Cd63-ps	Cd63-ps	1823.01	-0.333787	0.0998273	-3.34364	0.000826858	0.011247
ENSMUSG00000027430	Dtd1	Dtd1	457.607	-0.333525	0.114508	-2.91268	0.00358344	0.0311519
ENSMUSG00000020744	Slc25a19	Slc25a19	841.093	-0.333451	0.106852	-3.12067	0.00180437	0.0195823
ENSMUSG00000031378	Abcd1	Abcd1	2225.91	-0.333431	0.105851	-3.15001	0.00163263	0.0183316
ENSMUSG00000015671	Psma2	Psma2	2354.71	-0.333411	0.11863	-2.81052	0.00494621	0.0390574
ENSMUSG00000022551	Cyc1	Cyc1	3339.64	-0.333293	0.0983895	-3.38748	0.000705369	0.0101085
ENSMUSG00000035212	Leprot	Leprot	3192.5	-0.333183	0.110076	-3.02684	0.00247123	0.0240623
ENSMUSG00000015575	Atp6v0e	Atp6v0e	2856.22	-0.333044	0.103591	-3.21499	0.00130449	0.0157614
ENSMUSG00000055301	Adh7	Adh7	2456.91	-0.333034	0.0820888	-4.057	4.97075e-05	0.00132507
ENSMUSG00000037553	Zdhhc18	Zdhhc18	1454.38	-0.3328	0.0970502	-3.42916	0.000605462	0.00891621
ENSMUSG00000020921	Tmem101	Tmem101	873.976	-0.332202	0.0998591	-3.32671	0.000878779	0.0117747
ENSMUSG00000019087	Atp6ap1	Atp6ap1	9506.54	-0.332039	0.0869962	-3.81671	0.000135245	0.00296723
ENSMUSG00000107470	Gm3375	Gm3375	1358.37	-0.332034	0.121564	-2.73134	0.00630767	0.0463738
ENSMUSG00000067071	Hes6	Hes6	637.957	-0.331981	0.114666	-2.89519	0.00378929	0.0323511
ENSMUSG00000028076	Cd1d1	Cd1d1	882.836	-0.331854	0.1209	-2.74487	0.00605348	0.0451583
ENSMUSG00000020311	Erlec1	Erlec1	3257.74	-0.331633	0.10951	-3.02834	0.00245898	0.0240041
ENSMUSG00000050668	Gpatch11	Gpatch11	1564.54	-0.331206	0.106741	-3.1029	0.00191637	0.0204056
ENSMUSG00000031221	Igbp1	Igbp1	1352.52	-0.331084	0.0902621	-3.66803	0.000244428	0.00463562
ENSMUSG00000039263	Npepl1	Npepl1	3753.61	-0.330736	0.0786967	-4.20267	2.63786e-05	0.000814211
ENSMUSG00000090145	Ugt1a6b	Ugt1a6b	574.686	-0.330679	0.121806	-2.71479	0.0066317	0.0481983
ENSMUSG00000040105	Plpp6	Plpp6	666.035	-0.330596	0.11382	-2.90456	0.00367765	0.0317843
ENSMUSG00000052854	Nrk	Nrk	2906.45	-0.330477	0.091314	-3.61912	0.000295601	0.00526033
ENSMUSG00000019055	Plod1	Plod1	22902.2	-0.330245	0.11161	-2.95892	0.00308717	0.0282552
ENSMUSG00000029203	Ube2k	Ube2k	3565.46	-0.33	0.0907006	-3.63834	0.000274397	0.00495149
ENSMUSG00000037110	Ralgapa2	Ralgapa2	3177.38	-0.329975	0.0956222	-3.45082	0.000558895	0.00845439
ENSMUSG00000034345	Gtf2h5	Gtf2h5	1637.81	-0.329805	0.113942	-2.8945	0.00379758	0.0323856
ENSMUSG00000064181	Rab3ip	Rab3ip	562.749	-0.329668	0.120888	-2.72706	0.00639017	0.0468674
ENSMUSG00000020814	Mxra7	Mxra7	2144.2	-0.32904	0.0801434	-4.10564	4.03189e-05	0.00112598
ENSMUSG00000031021	Tmem9b	Tmem9b	1747.96	-0.328984	0.104301	-3.15416	0.00160961	0.0181668
ENSMUSG00000022389	Tef	Tef	6782.51	-0.328822	0.0787793	-4.17397	2.99341e-05	0.000891475
ENSMUSG00000053334	Ficd	Ficd	676.062	-0.328459	0.113152	-2.90283	0.00369812	0.0318633
ENSMUSG00000030987	Stim1	Stim1	3126.29	-0.328325	0.108052	-3.03858	0.00237699	0.0234778
ENSMUSG00000029394	Cdk2ap1	Cdk2ap1	4135	-0.328077	0.0842873	-3.89236	9.92742e-05	0.00231812
ENSMUSG00000027088	Phospho2	Phospho2	1101.74	-0.328075	0.120085	-2.73204	0.00629442	0.0463658
ENSMUSG00000024213	Nudt3	Nudt3	2632.84	-0.328075	0.101206	-3.24165	0.00118839	0.014725
ENSMUSG00000043991	Pura	Pura	2971.39	-0.327623	0.106602	-3.07333	0.00211682	0.0217355
ENSMUSG00000031938	4931406C07Rik	4931406C07Rik	3434.96	-0.327612	0.0763995	-4.28814	1.80175e-05	0.000606469
ENSMUSG00000096156	Gm9242	Gm9242	2651.48	-0.327357	0.109932	-2.97781	0.0029032	0.0271416
ENSMUSG00000038582	Pptc7	Pptc7	1935.4	-0.327141	0.0877733	-3.72711	0.000193684	0.00388592
ENSMUSG00000027163	Commd9	Commd9	1110.74	-0.326876	0.115564	-2.82854	0.00467616	0.0375472
ENSMUSG00000026087	Mrpl30	Mrpl30	1633.38	-0.326706	0.101051	-3.23307	0.00122466	0.015009
ENSMUSG00000040548	Tex2	Tex2	1822.54	-0.326401	0.0858682	-3.80118	0.000144006	0.00311462
ENSMUSG00000072946	Ptgr2	Ptgr2	1491.73	-0.325999	0.0858698	-3.79643	0.000146794	0.00316145
ENSMUSG00000040158	Tax1bp3	Tax1bp3	3548.32	-0.32576	0.0974505	-3.34283	0.000829294	0.0112701
ENSMUSG00000028223	Decr1	Decr1	2811.81	-0.32521	0.0856163	-3.79846	0.000145598	0.00314013
ENSMUSG00000039065	Atpsckmt	Atpsckmt	809.354	-0.325202	0.105745	-3.07534	0.00210265	0.0216483
ENSMUSG00000060152	Pop5	Pop5	610.028	-0.324715	0.117859	-2.75512	0.00586705	0.0440968
ENSMUSG00000028015	Ctso	Ctso	1815.37	-0.32417	0.0983242	-3.29695	0.000977426	0.0126303
ENSMUSG00000021242	Npc2	Npc2	16212.6	-0.324037	0.0874725	-3.70445	0.000211854	0.00415746
ENSMUSG00000058624	Gda	Gda	1556.87	-0.324032	0.0841787	-3.84934	0.000118438	0.00267819
ENSMUSG00000034620	Rxylt1	Rxylt1	1451.22	-0.323892	0.106811	-3.03239	0.00242626	0.0238221
ENSMUSG00000035559	Mpv17l2	Mpv17l2	1384.31	-0.323467	0.113558	-2.84847	0.00439296	0.0359163
ENSMUSG00000025025	Mxi1	Mxi1	938.753	-0.323018	0.116155	-2.78092	0.00542051	0.0417434
ENSMUSG00000023156	Rpp14	Rpp14	1238.92	-0.322726	0.102355	-3.15301	0.00161597	0.0181848
ENSMUSG00000021748	Pdhb	Pdhb	2707.91	-0.322707	0.0998644	-3.23145	0.00123163	0.0150182
ENSMUSG00000038055	Dexi	Dexi	975.655	-0.32239	0.106366	-3.03095	0.00243784	0.0238708
ENSMUSG00000037752	Xkr8	Xkr8	674.253	-0.322094	0.100588	-3.2021	0.00136429	0.0161803
ENSMUSG00000001105	Ift20	Ift20	1381.17	-0.321856	0.108983	-2.95327	0.00314423	0.0286057
ENSMUSG00000018909	Arrb1	Arrb1	2169.87	-0.321345	0.116244	-2.76439	0.00570288	0.043198
ENSMUSG00000031818	Cox4i1	Cox4i1	7367.62	-0.32132	0.115141	-2.79065	0.00526019	0.0408487
ENSMUSG00000029723	Tsc22d4	Tsc22d4	3952.23	-0.321319	0.0743303	-4.32286	1.5402e-05	0.000539886
ENSMUSG00000006641	Slc5a6	Slc5a6	1286.67	-0.321183	0.105183	-3.05358	0.00226132	0.0227444
ENSMUSG00000046731	Kctd11	Kctd11	882.604	-0.320943	0.0962088	-3.33591	0.000850219	0.0114727
ENSMUSG00000115987	Vps28	Vps28	1310.33	-0.320558	0.102904	-3.1151	0.00183882	0.0198011
ENSMUSG00000020265	Sumo3	Sumo3	2938.28	-0.320504	0.0903521	-3.54727	0.000389239	0.00652929
ENSMUSG00000025135	Anapc11	Anapc11	2276.67	-0.320049	0.10912	-2.93299	0.00335714	0.0299179
ENSMUSG00000034714	Ttyh2	Ttyh2	4499.82	-0.31892	0.0889865	-3.58392	0.00033848	0.00585163
ENSMUSG00000022965	Ifngr2	Ifngr2	1926.05	-0.318848	0.0899374	-3.54522	0.000392284	0.00655152
ENSMUSG00000027195	Hsd17b12	Hsd17b12	5208.55	-0.318568	0.104448	-3.05003	0.0022882	0.0229694
ENSMUSG00000020307	Cdc34	Cdc34	1891.14	-0.318373	0.104735	-3.03979	0.00236742	0.0234192
ENSMUSG00000025213	Kazald1	Kazald1	486.275	-0.318097	0.114992	-2.76626	0.00567042	0.043096
ENSMUSG00000027001	Dusp19	Dusp19	571.331	-0.317738	0.116774	-2.72097	0.00650901	0.0474952
ENSMUSG00000041075	Fzd7	Fzd7	1877.78	-0.317666	0.0868642	-3.65704	0.000255147	0.00472719
ENSMUSG00000023861	Mpc1	Mpc1	920.98	-0.317469	0.0991498	-3.20191	0.00136521	0.0161803
ENSMUSG00000026856	Dolpp1	Dolpp1	746.927	-0.317402	0.108717	-2.91953	0.0035056	0.0307411
ENSMUSG00000030654	Arl6ip1	Arl6ip1	5922.7	-0.317353	0.0864729	-3.66997	0.00024258	0.00461781
ENSMUSG00000021003	Galc	Galc	956.611	-0.317136	0.091507	-3.4657	0.000528847	0.00811253
ENSMUSG00000079316	Rab9	Rab9	2082.93	-0.316518	0.101592	-3.1156	0.00183573	0.0197989
ENSMUSG00000025198	Erlin1	Erlin1	1863.72	-0.315956	0.101071	-3.12609	0.00177149	0.0193493
ENSMUSG00000044792	Isca1	Isca1	2660.47	-0.315682	0.098735	-3.19726	0.00138739	0.0163737
ENSMUSG00000039461	Tcta	Tcta	1746.51	-0.315535	0.10398	-3.03456	0.00240885	0.0237122
ENSMUSG00000017837	Nkiras2	Nkiras2	1756.53	-0.315225	0.0871925	-3.61528	0.000300023	0.00531949
ENSMUSG00000032849	Abcc4	Abcc4	1101.17	-0.315024	0.107028	-2.94337	0.00324656	0.0291712
ENSMUSG00000026269	Rnpepl1	Rnpepl1	2028.64	-0.314716	0.0877262	-3.58748	0.000333887	0.00579193
ENSMUSG00000021786	Oxsm	Oxsm	537.185	-0.314586	0.11419	-2.75494	0.00587038	0.0440968
ENSMUSG00000017747	Ghdc	Ghdc	1432.15	-0.313544	0.0873941	-3.5877	0.000333613	0.00579193
ENSMUSG00000021876	Rnase4	Rnase4	3243.16	-0.313506	0.0898202	-3.49037	0.00048236	0.00761389
ENSMUSG00000029455	Aldh2	Aldh2	8731.56	-0.313199	0.0725379	-4.31773	1.57641e-05	0.000548793
ENSMUSG00000025232	Hexa	Hexa	13551.1	-0.313165	0.114536	-2.73421	0.00625299	0.0461498
ENSMUSG00000074797	Itpa	Itpa	1201.44	-0.313095	0.114284	-2.73963	0.00615079	0.0456542
ENSMUSG00000020085	Aifm2	Aifm2	1811.15	-0.313009	0.0896477	-3.49154	0.000480245	0.00759623
ENSMUSG00000028719	Cmpk1	Cmpk1	2574.21	-0.312874	0.0796116	-3.93	8.49442e-05	0.00205886
ENSMUSG00000020572	Nampt	Nampt	4130.42	-0.312842	0.0927295	-3.37371	0.000741636	0.0104418
ENSMUSG00000001964	Emd	Emd	1628.88	-0.312143	0.0972937	-3.20825	0.00133545	0.0159709
ENSMUSG00000036932	Aifm1	Aifm1	1930.23	-0.312023	0.0891371	-3.50048	0.000464422	0.00740743
ENSMUSG00000029550	Sppl3	Sppl3	3364.32	-0.311726	0.0998065	-3.12331	0.0017883	0.0194771
ENSMUSG00000000934	Top1mt	Top1mt	1211.18	-0.311671	0.103953	-2.9982	0.00271577	0.0258812
ENSMUSG00000020903	Stx8	Stx8	865.285	-0.311665	0.10279	-3.03204	0.00242906	0.0238342
ENSMUSG00000029131	Dnajb6	Dnajb6	4079.47	-0.31159	0.0917102	-3.39755	0.000679913	0.0098455
ENSMUSG00000096687	Mfsd4b4	Mfsd4b4	672.437	-0.311163	0.101554	-3.06402	0.00218388	0.0221555
ENSMUSG00000050708	Ftl1	Ftl1	36842.9	-0.310649	0.0792607	-3.91933	8.87966e-05	0.00212889
ENSMUSG00000036103	Colec12	Colec12	19160.7	-0.310121	0.109464	-2.83309	0.00461	0.0371725
ENSMUSG00000035891	Cerk	Cerk	2146.63	-0.309922	0.107859	-2.8734	0.00406075	0.0337614
ENSMUSG00000089951	Zfp968-ps	Zfp968-ps	692.277	-0.309866	0.109794	-2.82225	0.0047688	0.0381304
ENSMUSG00000074649	BC029722	BC029722	1273.01	-0.309793	0.100885	-3.07074	0.00213532	0.0218559
ENSMUSG00000031340	Gabre	Gabre	604.217	-0.30973	0.113862	-2.72023	0.00652362	0.0475716
ENSMUSG00000031217	Efnb1	Efnb1	1330.89	-0.309153	0.0931363	-3.31936	0.000902228	0.0119628
ENSMUSG00000040813	Tex264	Tex264	3751.46	-0.308575	0.0912557	-3.38143	0.000721101	0.0102378
ENSMUSG00000045664	Cdc42ep2	Cdc42ep2	2456.53	-0.308106	0.109374	-2.81699	0.00484762	0.0385584
ENSMUSG00000024480	Ap3s1	Ap3s1	3394.13	-0.308063	0.0950812	-3.24	0.0011953	0.0147817
ENSMUSG00000067924	Rtl8b	Rtl8b	2080.34	-0.307967	0.0920907	-3.34417	0.000825292	0.011247
ENSMUSG00000029233	Srd5a3	Srd5a3	1637.39	-0.307472	0.100607	-3.05618	0.0022418	0.0225928
ENSMUSG00000021033	Gstz1	Gstz1	3154	-0.307152	0.108996	-2.81801	0.00483222	0.03849
ENSMUSG00000020682	Mmp28	Mmp28	1732.33	-0.307118	0.10293	-2.98376	0.0028473	0.0268164
ENSMUSG00000033916	Chmp2a	Chmp2a	2063.56	-0.306778	0.110203	-2.78374	0.00537359	0.041571
ENSMUSG00000037455	Slc18b1	Slc18b1	948.984	-0.306323	0.103803	-2.95101	0.00316735	0.0286962
ENSMUSG00000029048	Rer1	Rer1	3210.68	-0.305662	0.0807612	-3.78476	0.000153858	0.00325386
ENSMUSG00000062456	Rpl9-ps6	Rpl9-ps6	2882.51	-0.305322	0.10996	-2.77666	0.00549205	0.0419971
ENSMUSG00000019210	Atp6v1e1	Atp6v1e1	3987.46	-0.304838	0.0866362	-3.5186	0.000433838	0.00707504
ENSMUSG00000057541	Pus7	Pus7	1677.54	-0.304538	0.103053	-2.95515	0.00312517	0.0285516
ENSMUSG00000003299	Mrpl4	Mrpl4	1542.75	-0.304492	0.0847206	-3.59407	0.00032555	0.00567799
ENSMUSG00000000355	Mcts1	Mcts1	979.136	-0.304412	0.104655	-2.90872	0.00362911	0.031477
ENSMUSG00000022075	Rhobtb2	Rhobtb2	1278.22	-0.304209	0.0916648	-3.31872	0.000904324	0.0119697
ENSMUSG00000034110	Kctd7	Kctd7	765.676	-0.304131	0.0959182	-3.17074	0.00152053	0.0174455
ENSMUSG00000006818	Sod2	Sod2	3230.58	-0.304054	0.0857626	-3.5453	0.000392172	0.00655152
ENSMUSG00000068267	Cenpb	Cenpb	12776.1	-0.30352	0.0678445	-4.47376	7.68549e-06	0.000316725
ENSMUSG00000106951	5930430L01Rik	5930430L01Rik	749.59	-0.302967	0.110057	-2.75281	0.00590861	0.0442725
ENSMUSG00000029838	Ptn	Ptn	218857	-0.302937	0.101947	-2.97152	0.00296333	0.0274847
ENSMUSG00000056698	Elmod3	Elmod3	895.247	-0.302623	0.0972428	-3.11204	0.00185802	0.0199375
ENSMUSG00000064289	Tank	Tank	2495.76	-0.302548	0.0837108	-3.61421	0.000301267	0.00533533
ENSMUSG00000091971	Hspa1a	Hspa1a	680.171	-0.302478	0.109746	-2.75615	0.00584856	0.0440172
ENSMUSG00000028847	Trappc3	Trappc3	1875.39	-0.30189	0.0804334	-3.75329	0.000174532	0.00361095
ENSMUSG00000024963	Dnajc4	Dnajc4	902.331	-0.301508	0.101038	-2.98411	0.00284402	0.026802
ENSMUSG00000013997	Nit1	Nit1	929.733	-0.300414	0.102912	-2.91914	0.00350998	0.0307411
ENSMUSG00000020393	Kremen1	Kremen1	5701.33	-0.300351	0.0846505	-3.54813	0.000387975	0.00652243
ENSMUSG00000085438	Oip5os1	Oip5os1	16984.7	-0.30028	0.0767071	-3.91462	9.05455e-05	0.00215844
ENSMUSG00000018841	Rad51d	Rad51d	1316.8	-0.300256	0.0957491	-3.13586	0.00171352	0.0188809
ENSMUSG00000006390	Elovl1	Elovl1	3112.4	-0.300198	0.0925122	-3.24496	0.00117468	0.0146258
ENSMUSG00000014769	Psmb1	Psmb1	8311.61	-0.299782	0.0937504	-3.19766	0.0013855	0.0163641
ENSMUSG00000018196	Glrx2	Glrx2	931.486	-0.299489	0.110054	-2.72129	0.00650277	0.0474877
ENSMUSG00000022474	Pmm1	Pmm1	1767.48	-0.298827	0.100644	-2.96916	0.00298619	0.0275793
ENSMUSG00000086922	Gm13835	Gm13835	1095.42	-0.298212	0.101795	-2.92952	0.00339482	0.0301656
ENSMUSG00000044303	Cdkn2a	Cdkn2a	9909.49	-0.297853	0.103987	-2.86432	0.00417902	0.0345001
ENSMUSG00000023791	Pigx	Pigx	976.437	-0.297799	0.105789	-2.81504	0.00487718	0.0386926
ENSMUSG00000018574	Acadvl	Acadvl	3124.24	-0.297025	0.0800378	-3.71106	0.000206392	0.00406838
ENSMUSG00000015214	Mtmr1	Mtmr1	1511.32	-0.296813	0.0974905	-3.04453	0.00233047	0.0231498
ENSMUSG00000029310	Nudt9	Nudt9	1506.41	-0.296408	0.0956057	-3.10032	0.0019331	0.0205109
ENSMUSG00000048234	Rnf149	Rnf149	1819.98	-0.296365	0.102236	-2.89882	0.0037457	0.0321228
ENSMUSG00000038462	Uqcrfs1	Uqcrfs1	2266.45	-0.296226	0.10719	-2.76356	0.00571747	0.0432655
ENSMUSG00000022010	Tsc22d1	Tsc22d1	10838.6	-0.29605	0.0945607	-3.13079	0.00174334	0.0191104
ENSMUSG00000026411	Tmem9	Tmem9	2477.45	-0.295053	0.0985062	-2.99527	0.002742	0.0260336
ENSMUSG00000061273	Mmgt1	Mmgt1	2207.17	-0.295041	0.09131	-3.23121	0.00123268	0.0150182
ENSMUSG00000058076	Sdhc	Sdhc	3698.88	-0.293341	0.101478	-2.89068	0.00384403	0.0325813
ENSMUSG00000031209	Heph	Heph	2023.59	-0.292901	0.0905279	-3.23548	0.00121438	0.0149329
ENSMUSG00000062646	Ganc	Ganc	1507.27	-0.292893	0.0842902	-3.47481	0.00051121	0.0078976
ENSMUSG00000039270	Megf9	Megf9	1935.09	-0.292785	0.105443	-2.77671	0.00549116	0.0419971
ENSMUSG00000021928	Ebpl	Ebpl	703.279	-0.292698	0.106888	-2.73835	0.00617478	0.0457498
ENSMUSG00000029004	Kmt2e	Kmt2e	4501.47	-0.292323	0.0872892	-3.3489	0.00081132	0.011105
ENSMUSG00000031156	Slc35a2	Slc35a2	1908.79	-0.291329	0.0877597	-3.31962	0.000901395	0.0119621
ENSMUSG00000036632	Alg5	Alg5	1369.18	-0.291324	0.100432	-2.90071	0.00372316	0.0320196
ENSMUSG00000029344	Tpst2	Tpst2	1823.42	-0.291032	0.0948165	-3.06943	0.0021447	0.0218918
ENSMUSG00000022620	Arsa	Arsa	8851.39	-0.290406	0.0863546	-3.36295	0.000771147	0.0107127
ENSMUSG00000002778	Kdelr1	Kdelr1	6682.28	-0.290362	0.0767781	-3.78183	0.000155679	0.00328325
ENSMUSG00000023074	Mospd1	Mospd1	747.151	-0.290315	0.104573	-2.77618	0.00550009	0.0419971
ENSMUSG00000050953	Gja1	Gja1	1650.23	-0.290301	0.0925368	-3.13714	0.00170604	0.018828
ENSMUSG00000018415	Gid4	Gid4	3244.99	-0.290208	0.0850256	-3.41319	0.000642083	0.00938685
ENSMUSG00000025937	Lactb2	Lactb2	1416.62	-0.289366	0.0909216	-3.18259	0.00145963	0.0170156
ENSMUSG00000027082	Tfpi	Tfpi	5245.22	-0.289258	0.0838868	-3.4482	0.000564344	0.00849468
ENSMUSG00000038459	Abhd17c	Abhd17c	1420.09	-0.289215	0.0986446	-2.93188	0.00336912	0.0299897
ENSMUSG00000066735	Vkorc1l1	Vkorc1l1	2738.44	-0.288905	0.0840676	-3.43658	0.000589114	0.00873815
ENSMUSG00000040699	Limd2	Limd2	3462.09	-0.288865	0.0838684	-3.44427	0.000572609	0.00856834
ENSMUSG00000067925	Rtl8a	Rtl8a	1918.67	-0.288769	0.0947337	-3.04822	0.00230205	0.0230326
ENSMUSG00000039789	Zfp597	Zfp597	1029.15	-0.288514	0.0947182	-3.04603	0.00231884	0.0231005
ENSMUSG00000028630	Dyrk2	Dyrk2	2626.99	-0.288467	0.0849315	-3.39647	0.00068261	0.00986582
ENSMUSG00000090877	Hspa1b	Hspa1b	1634.08	-0.288209	0.0942889	-3.05666	0.00223817	0.0225846
ENSMUSG00000023307	Marchf5	Marchf5	5579.59	-0.287384	0.098213	-2.92613	0.00343205	0.0303373
ENSMUSG00000020570	Sypl	Sypl	2859.74	-0.287054	0.0787946	-3.64307	0.000269409	0.00487657
ENSMUSG00000037111	Setd7	Setd7	6764.41	-0.28701	0.0784376	-3.65908	0.000253121	0.00471832
ENSMUSG00000054920	Klhl5	Klhl5	4829.9	-0.286799	0.102182	-2.80676	0.00500424	0.0393086
ENSMUSG00000059447	Hadhb	Hadhb	3085.1	-0.286651	0.0847685	-3.38158	0.000720707	0.0102378
ENSMUSG00000041889	Shisa4	Shisa4	1764.22	-0.286059	0.0944693	-3.02806	0.0024613	0.0240115
ENSMUSG00000034724	Cnot6l	Cnot6l	2428.42	-0.285529	0.0853018	-3.34728	0.000816076	0.0111501
ENSMUSG00000017286	Glod4	Glod4	1565.5	-0.285447	0.0860554	-3.31701	0.000909865	0.0120222
ENSMUSG00000029456	Acad10	Acad10	937.494	-0.285271	0.0970712	-2.93878	0.00329505	0.0295026
ENSMUSG00000024150	Mcfd2	Mcfd2	4110.66	-0.284728	0.0826336	-3.44566	0.000569658	0.00854095
ENSMUSG00000022516	Nudt16l1	Nudt16l1	804.76	-0.28472	0.0964035	-2.95342	0.00314279	0.0286057
ENSMUSG00000035521	Gnptg	Gnptg	1548.41	-0.284395	0.104481	-2.72196	0.00648952	0.0474364
ENSMUSG00000030614	Tmem126b	Tmem126b	1358.14	-0.284175	0.0952788	-2.98256	0.0028585	0.0268554
ENSMUSG00000025939	Ube2w	Ube2w	2079.09	-0.28388	0.0912792	-3.11002	0.00187073	0.0200069
ENSMUSG00000005873	Reep5	Reep5	6801.85	-0.283079	0.0989361	-2.86124	0.00421992	0.0347437
ENSMUSG00000078880	Gm14308	Gm14308	1938.84	-0.282991	0.0865952	-3.26798	0.0010832	0.01375
ENSMUSG00000060181	Slc35e3	Slc35e3	134374	-0.282706	0.0709163	-3.98647	6.70642e-05	0.00171002
ENSMUSG00000017760	Ctsa	Ctsa	15952.6	-0.282293	0.081047	-3.48308	0.000495673	0.00772175
ENSMUSG00000016995	Matn4	Matn4	1312.49	-0.282131	0.0893905	-3.15616	0.00159863	0.0180987
ENSMUSG00000031266	Gla	Gla	1675.17	-0.281869	0.0851449	-3.31046	0.000931433	0.0121493
ENSMUSG00000063406	Tmed5	Tmed5	4575.99	-0.281445	0.0890705	-3.1598	0.00157877	0.017963
ENSMUSG00000049090	Zadh2	Zadh2	3640.09	-0.280645	0.0775471	-3.61902	0.000295719	0.00526033
ENSMUSG00000017801	Mlx	Mlx	1307.57	-0.280377	0.0909714	-3.08204	0.00205588	0.0213542
ENSMUSG00000025575	Cant1	Cant1	4619.03	-0.280317	0.0739861	-3.78877	0.000151392	0.00322406
ENSMUSG00000024955	Esrra	Esrra	2133.18	-0.28016	0.0954066	-2.93648	0.00331961	0.0296643
ENSMUSG00000051412	Vamp7	Vamp7	1984.17	-0.279854	0.0940471	-2.97568	0.00292337	0.0272634
ENSMUSG00000031029	Eif3f	Eif3f	9390.2	-0.279791	0.0854256	-3.27526	0.00105567	0.0134701
ENSMUSG00000020386	Sar1b	Sar1b	1617.47	-0.27967	0.0947696	-2.95106	0.00316689	0.0286962
ENSMUSG00000026003	Acadl	Acadl	3457.09	-0.279582	0.0931633	-3.00099	0.00269106	0.0257262
ENSMUSG00000022426	Josd1	Josd1	3883.5	-0.279032	0.088455	-3.15451	0.00160769	0.0181586
ENSMUSG00000027327	1700037H04Rik	1700037H04Rik	2275.61	-0.278781	0.0889023	-3.13582	0.00171375	0.0188809
ENSMUSG00000004771	Rab11a	Rab11a	2052.1	-0.278674	0.0883789	-3.15318	0.00161503	0.0181848
ENSMUSG00000061111	Mcrip1	Mcrip1	3177.51	-0.278652	0.096915	-2.87522	0.00403748	0.0336229
ENSMUSG00000019528	Gyg	Gyg	1604.64	-0.278608	0.0894255	-3.11553	0.00183613	0.0197989
ENSMUSG00000025533	Asl	Asl	1637.32	-0.277844	0.0810004	-3.43016	0.000603227	0.00889555
ENSMUSG00000030630	Fah	Fah	2374.28	-0.277779	0.0923193	-3.00889	0.00262201	0.0251766
ENSMUSG00000036748	Cuedc2	Cuedc2	3568.26	-0.277185	0.0860606	-3.22081	0.00127829	0.0155063
ENSMUSG00000020354	Sgcd	Sgcd	2138.31	-0.276551	0.0887908	-3.11463	0.00184173	0.0198065
ENSMUSG00000030255	Sspn	Sspn	3766.92	-0.276441	0.0788983	-3.50376	0.000458733	0.00735051
ENSMUSG00000005225	Plekha8	Plekha8	1939.96	-0.276386	0.0957499	-2.88654	0.00389502	0.0327948
ENSMUSG00000022664	Slc35a5	Slc35a5	1263.4	-0.275882	0.097067	-2.84218	0.0044806	0.0363792
ENSMUSG00000022105	Rb1	Rb1	998.802	-0.274098	0.0986157	-2.77946	0.00544491	0.0418287
ENSMUSG00000035011	Zbtb7a	Zbtb7a	3659.39	-0.273925	0.0879487	-3.1146	0.00184192	0.0198065
ENSMUSG00000029190	D5Ertd579e	D5Ertd579e	5015.86	-0.273872	0.0751251	-3.64554	0.000266826	0.00484352
ENSMUSG00000027809	Etfdh	Etfdh	2620.27	-0.273388	0.0824435	-3.31606	0.000912959	0.0120319
ENSMUSG00000029390	Tmed2	Tmed2	12061.4	-0.273258	0.0756474	-3.61226	0.000303543	0.00536344
ENSMUSG00000025950	Idh1	Idh1	8558.44	-0.272508	0.100674	-2.70684	0.00679269	0.0488568
ENSMUSG00000051950	B3glct	B3glct	2754.25	-0.272381	0.0915811	-2.97421	0.00293742	0.0273275
ENSMUSG00000021963	Sap18	Sap18	2653.68	-0.272137	0.0968499	-2.80988	0.00495595	0.0390736
ENSMUSG00000027583	Zbtb46	Zbtb46	1078.11	-0.272018	0.0998222	-2.72502	0.00642974	0.0470671
ENSMUSG00000041028	Ghitm	Ghitm	11010.7	-0.271873	0.0791564	-3.43463	0.000593365	0.00876709
ENSMUSG00000002105	Slc39a13	Slc39a13	3442.4	-0.271354	0.0829482	-3.27137	0.00107028	0.0136111
ENSMUSG00000050627	Gpd1l	Gpd1l	1996.73	-0.271304	0.0796379	-3.40672	0.000657496	0.00956044
ENSMUSG00000036138	Acaa1a	Acaa1a	4994.94	-0.271269	0.0854752	-3.17366	0.00150531	0.0173525
ENSMUSG00000003721	Insig2	Insig2	2203.35	-0.271236	0.0913313	-2.9698	0.00297995	0.027555
ENSMUSG00000020664	Dld	Dld	4834.55	-0.27101	0.0829951	-3.26538	0.00109319	0.0138292
ENSMUSG00000062762	Ei24	Ei24	4721.91	-0.270494	0.0958316	-2.8226	0.00476362	0.038109
ENSMUSG00000060090	Rp2	Rp2	990.675	-0.270477	0.0963386	-2.80757	0.00499166	0.0392942
ENSMUSG00000009995	Taz	Taz	1693.29	-0.270471	0.0860394	-3.14357	0.00166899	0.0186123
ENSMUSG00000029090	Adgra3	Adgra3	1992.23	-0.269392	0.0802464	-3.35706	0.000787747	0.0108891
ENSMUSG00000030339	Ltbr	Ltbr	6170.95	-0.268332	0.084989	-3.15726	0.0015926	0.0180684
ENSMUSG00000060743	H3f3a	H3f3a	11446.2	-0.267439	0.0961243	-2.78222	0.00539878	0.0416457
ENSMUSG00000050199	Lgr4	Lgr4	3673.55	-0.266828	0.0797724	-3.34486	0.000823232	0.0112378
ENSMUSG00000015837	Sqstm1	Sqstm1	19010.4	-0.266003	0.0858037	-3.10013	0.00193433	0.0205109
ENSMUSG00000027624	Epb41l1	Epb41l1	8647.5	-0.265897	0.0709431	-3.74803	0.000178225	0.0036676
ENSMUSG00000025037	Maoa	Maoa	1440.33	-0.265789	0.0862364	-3.0821	0.00205544	0.0213542
ENSMUSG00000075419	Dolk	Dolk	1914.65	-0.265353	0.079353	-3.34395	0.000825936	0.011247
ENSMUSG00000037007	Zfp113	Zfp113	1163.92	-0.265069	0.0915503	-2.89534	0.00378753	0.0323511
ENSMUSG00000005575	Ube2m	Ube2m	3067.49	-0.264257	0.084235	-3.13714	0.00170604	0.018828
ENSMUSG00000044221	Grsf1	Grsf1	3164.86	-0.264044	0.078143	-3.37898	0.00072755	0.0102719
ENSMUSG00000034211	Mrps17	Mrps17	1853.52	-0.263234	0.0917405	-2.86934	0.00411332	0.0341201
ENSMUSG00000029640	Usp12	Usp12	2829.58	-0.262904	0.0826475	-3.18103	0.00146753	0.0170556
ENSMUSG00000027332	Ivd	Ivd	3745.93	-0.262863	0.0809098	-3.24884	0.00115876	0.0144945
ENSMUSG00000090935	Synj2bp	Synj2bp	1250.67	-0.262742	0.0944248	-2.78256	0.00539324	0.0416457
ENSMUSG00000031367	Ap1s2	Ap1s2	1645.93	-0.26254	0.0846677	-3.10083	0.0019298	0.0205027
ENSMUSG00000032540	Abhd5	Abhd5	3394.96	-0.26239	0.0803326	-3.26629	0.00108966	0.0138114
ENSMUSG00000029128	Rab28	Rab28	1936.96	-0.26223	0.0828894	-3.16362	0.00155823	0.0177843
ENSMUSG00000023353	Agap3	Agap3	5089.17	-0.261938	0.0777675	-3.36822	0.000756558	0.0105956
ENSMUSG00000095362	Gm14325	Gm14325	2458.29	-0.261872	0.0935873	-2.79816	0.00513953	0.0401062
ENSMUSG00000001847	Rac1	Rac1	10073.9	-0.261549	0.0779152	-3.35683	0.000788402	0.0108891
ENSMUSG00000032301	Psma4	Psma4	3779.84	-0.261241	0.0920369	-2.83844	0.00453351	0.036753
ENSMUSG00000032431	Crtap	Crtap	7607.88	-0.261133	0.0804246	-3.24693	0.00116655	0.0145561
ENSMUSG00000079834	Tmlhe	Tmlhe	1384.19	-0.261033	0.0862461	-3.02661	0.00247313	0.0240623
ENSMUSG00000029166	Mapre3	Mapre3	1362.02	-0.260897	0.0957635	-2.72439	0.00644203	0.0471344
ENSMUSG00000032353	Tmed3	Tmed3	5598.63	-0.260694	0.0910818	-2.8622	0.00420713	0.0347019
ENSMUSG00000021238	Aldh6a1	Aldh6a1	2945.28	-0.260517	0.0883557	-2.9485	0.00319318	0.0287905
ENSMUSG00000006058	Snf8	Snf8	2037.72	-0.260515	0.0841266	-3.0967	0.00195686	0.0207066
ENSMUSG00000033585	Ndn	Ndn	9348.11	-0.260157	0.0927279	-2.8056	0.00502233	0.0394135
ENSMUSG00000031904	Slc7a6	Slc7a6	3758.45	-0.259937	0.0756107	-3.43784	0.00058638	0.00871725
ENSMUSG00000001100	Poldip2	Poldip2	3889.73	-0.259714	0.081565	-3.18413	0.00145189	0.0169643
ENSMUSG00000048920	Fkrp	Fkrp	1916.11	-0.2597	0.0880466	-2.94958	0.00318209	0.0287553
ENSMUSG00000078878	Gm14305	Gm14305	1294.35	-0.258738	0.0943027	-2.74369	0.00607524	0.0452541
ENSMUSG00000058239	Usf2	Usf2	2218.53	-0.257867	0.0854758	-3.01684	0.00255425	0.0246367
ENSMUSG00000024143	Rhoq	Rhoq	7290.17	-0.257738	0.0705488	-3.65332	0.000258868	0.00475809
ENSMUSG00000022378	Fam49b	Fam49b	1551.96	-0.257327	0.0879249	-2.92666	0.00342619	0.0303031
ENSMUSG00000028416	Bag1	Bag1	4569.09	-0.257207	0.0853173	-3.01471	0.00257223	0.0247766
ENSMUSG00000014353	Tmem87b	Tmem87b	3714.59	-0.256848	0.0907864	-2.82915	0.00466715	0.0375143
ENSMUSG00000005514	Por	Por	4416.05	-0.256486	0.0882729	-2.90561	0.00366543	0.0317379
ENSMUSG00000020253	Ppm1m	Ppm1m	1543.35	-0.256155	0.0907017	-2.82414	0.00474072	0.0379679
ENSMUSG00000016534	Lamp2	Lamp2	30932.5	-0.255753	0.0924731	-2.7657	0.00568012	0.043096
ENSMUSG00000031591	Asah1	Asah1	10676.2	-0.25562	0.0841263	-3.03853	0.00237735	0.0234778
ENSMUSG00000028737	Aldh4a1	Aldh4a1	1228.84	-0.255051	0.0896373	-2.84537	0.00443597	0.0361328
ENSMUSG00000024425	Ndfip1	Ndfip1	6279.22	-0.254795	0.0882659	-2.88667	0.00389339	0.0327948
ENSMUSG00000055302	Mrfap1	Mrfap1	12258.6	-0.254286	0.0831529	-3.05805	0.00222783	0.0224966
ENSMUSG00000036046	5031439G07Rik	5031439G07Rik	4559.72	-0.254209	0.0800215	-3.17676	0.0014893	0.0172349
ENSMUSG00000005510	Ndufs3	Ndufs3	2512.7	-0.254055	0.0914873	-2.77695	0.00548722	0.0419971
ENSMUSG00000064351	mt-Co1	mt-Co1	512231	-0.252788	0.0865965	-2.91915	0.00350987	0.0307411
ENSMUSG00000031451	Gas6	Gas6	18220.8	-0.251634	0.0798013	-3.15325	0.00161463	0.0181848
ENSMUSG00000035776	Cd99l2	Cd99l2	5002.1	-0.250999	0.0740135	-3.39126	0.00069572	0.0100136
ENSMUSG00000025538	Sumf2	Sumf2	2572.06	-0.250249	0.088363	-2.83205	0.00462503	0.0372741
ENSMUSG00000023960	Enpp5	Enpp5	2898.51	-0.249973	0.086669	-2.88423	0.00392376	0.0329276
ENSMUSG00000034445	Cyb561a3	Cyb561a3	1940.65	-0.249268	0.0815736	-3.05575	0.00224501	0.0226103
ENSMUSG00000013662	Atad1	Atad1	4982.64	-0.249208	0.0854944	-2.9149	0.00355802	0.0310229
ENSMUSG00000032336	Nptn	Nptn	8158.23	-0.248231	0.0894149	-2.77617	0.00550027	0.0419971
ENSMUSG00000039960	Rhou	Rhou	3249.57	-0.248174	0.0916975	-2.70644	0.00680095	0.0488924
ENSMUSG00000029560	Snx8	Snx8	3153.31	-0.248142	0.0763945	-3.24816	0.00116153	0.0145172
ENSMUSG00000021067	Sav1	Sav1	2047.39	-0.247831	0.0907233	-2.73172	0.0063004	0.0463738
ENSMUSG00000029713	Gnb2	Gnb2	12352.8	-0.247195	0.0829689	-2.97937	0.00288845	0.0270369
ENSMUSG00000026853	Crat	Crat	6193.69	-0.24692	0.0795457	-3.10413	0.00190836	0.0203488
ENSMUSG00000068798	Rap1a	Rap1a	1863.1	-0.245418	0.0903851	-2.71525	0.00662262	0.0481741
ENSMUSG00000046722	Cdc42se1	Cdc42se1	3355.97	-0.245305	0.0852243	-2.87835	0.00399765	0.0334097
ENSMUSG00000004947	Dtx2	Dtx2	1994.45	-0.244493	0.0868446	-2.81529	0.00487329	0.0386819
ENSMUSG00000020462	Cfap36	Cfap36	1973.87	-0.243551	0.0819745	-2.97106	0.0029677	0.0275085
ENSMUSG00000000346	Dazap2	Dazap2	5768.06	-0.243063	0.0830142	-2.92797	0.00341184	0.0302463
ENSMUSG00000000827	Tpd52l2	Tpd52l2	4056.51	-0.242604	0.081623	-2.97225	0.00295626	0.0274526
ENSMUSG00000022472	Desi1	Desi1	1801.76	-0.242245	0.0855518	-2.83156	0.0046321	0.0373113
ENSMUSG00000038181	Chpf2	Chpf2	4186.4	-0.242231	0.0732314	-3.30775	0.000940491	0.0122569
ENSMUSG00000040681	Hmgn1	Hmgn1	12303	-0.241711	0.0836933	-2.88806	0.00387631	0.0327457
ENSMUSG00000068882	Ssb	Ssb	4233.22	-0.241662	0.0822514	-2.93809	0.00330239	0.0295509
ENSMUSG00000057789	Bak1	Bak1	1972.02	-0.241498	0.0806259	-2.99529	0.0027418	0.0260336
ENSMUSG00000020919	Stat5b	Stat5b	2722	-0.239921	0.0830981	-2.8872	0.00388687	0.0327703
ENSMUSG00000033416	Gucd1	Gucd1	1461.07	-0.239758	0.0858404	-2.79307	0.00522104	0.0405968
ENSMUSG00000060681	Slc9a6	Slc9a6	1638.52	-0.239547	0.082181	-2.91486	0.00355844	0.0310229
ENSMUSG00000051007	Gatd1	Gatd1	1486.23	-0.239411	0.0851421	-2.8119	0.00492503	0.0389507
ENSMUSG00000029518	Rab35	Rab35	2678.32	-0.238937	0.088225	-2.70827	0.00676358	0.0488187
ENSMUSG00000032046	Abhd12	Abhd12	3399.8	-0.237562	0.0769811	-3.08597	0.00202887	0.0211891
ENSMUSG00000030351	Tspan11	Tspan11	9194.26	-0.235754	0.0853693	-2.76158	0.00575225	0.0434593
ENSMUSG00000024758	Rtn3	Rtn3	13874.8	-0.235533	0.0756042	-3.11534	0.00183732	0.0197989
ENSMUSG00000030104	Edem1	Edem1	6446.85	-0.235494	0.0817622	-2.88023	0.0039738	0.0332378
ENSMUSG00000021978	Extl3	Extl3	6694.86	-0.233976	0.0688856	-3.39658	0.00068233	0.00986582
ENSMUSG00000030605	Mfge8	Mfge8	8006.7	-0.233722	0.0767545	-3.04506	0.00232631	0.0231387
ENSMUSG00000040390	Map3k10	Map3k10	2493.17	-0.232149	0.0803344	-2.88978	0.00385508	0.0326206
ENSMUSG00000020708	Psmc5	Psmc5	4347.08	-0.232035	0.0803955	-2.88617	0.00389962	0.0328058
ENSMUSG00000028478	Clta	Clta	5768.77	-0.230671	0.0854196	-2.70044	0.00692471	0.0495718
ENSMUSG00000041870	Ankrd13a	Ankrd13a	5755.07	-0.23002	0.0693889	-3.31494	0.000916615	0.0120384
ENSMUSG00000037720	Tmem33	Tmem33	3639.34	-0.229144	0.0811444	-2.8239	0.00474426	0.037974
ENSMUSG00000016481	Cr1l	Cr1l	1991.29	-0.229058	0.07907	-2.8969	0.00376872	0.0322477
ENSMUSG00000025016	Tm9sf3	Tm9sf3	16940.7	-0.227585	0.0749524	-3.03639	0.00239429	0.0235841
ENSMUSG00000028961	Pgd	Pgd	9422.47	-0.227346	0.0803693	-2.82877	0.00467274	0.0375394
ENSMUSG00000031309	Rps6ka3	Rps6ka3	7648.02	-0.22733	0.0724141	-3.1393	0.00169353	0.0187596
ENSMUSG00000022051	Bnip3l	Bnip3l	6048.88	-0.226747	0.0716327	-3.16541	0.00154865	0.0177016
ENSMUSG00000044345	Marveld1	Marveld1	9435.36	-0.226662	0.0719813	-3.1489	0.00163889	0.0183613
ENSMUSG00000037253	Mex3c	Mex3c	3171.77	-0.226559	0.0817306	-2.77203	0.00557084	0.0424508
ENSMUSG00000020128	Vps54	Vps54	2561.93	-0.225783	0.0772586	-2.92244	0.00347305	0.0305581
ENSMUSG00000053929	Cyhr1	Cyhr1	5535.43	-0.225042	0.0809851	-2.7788	0.00545599	0.0418897
ENSMUSG00000030753	Thap12	Thap12	4425.96	-0.224995	0.0717147	-3.13737	0.00170473	0.018828
ENSMUSG00000023010	Tmbim6	Tmbim6	29189.8	-0.224126	0.0756159	-2.964	0.00303664	0.0279437
ENSMUSG00000094786	Gm14403	Gm14403	4021.55	-0.222629	0.0754633	-2.95016	0.00317613	0.0287416
ENSMUSG00000027287	Snap23	Snap23	3014.66	-0.222528	0.0801357	-2.77689	0.0054881	0.0419971
ENSMUSG00000032388	Spg21	Spg21	4045.96	-0.222496	0.0814946	-2.73019	0.0063297	0.0465134
ENSMUSG00000014956	Ppp1cb	Ppp1cb	7556.1	-0.221423	0.0730807	-3.02985	0.00244679	0.0239178
ENSMUSG00000035900	Gramd4	Gramd4	2631.44	-0.221347	0.0781087	-2.83384	0.00459931	0.0371649
ENSMUSG00000045973	Slc25a51	Slc25a51	6235.56	-0.220772	0.0810155	-2.72506	0.00642896	0.0470671
ENSMUSG00000049550	Clip1	Clip1	4125.48	-0.218731	0.0762822	-2.8674	0.00413861	0.0342965
ENSMUSG00000064120	Mocs1	Mocs1	2609.27	-0.218514	0.0804286	-2.71687	0.00659024	0.0479885
ENSMUSG00000024012	Mtch1	Mtch1	24521.2	-0.217317	0.0794884	-2.73394	0.00625806	0.0461649
ENSMUSG00000059995	Atxn7l3	Atxn7l3	4993.91	-0.217248	0.0737548	-2.94554	0.00322389	0.0289846
ENSMUSG00000039952	Dag1	Dag1	23465.2	-0.21706	0.0696073	-3.11836	0.00181862	0.0196669
ENSMUSG00000059316	Slc27a4	Slc27a4	3700.22	-0.216342	0.0798936	-2.70788	0.00677155	0.0488187
ENSMUSG00000051615	Rap2a	Rap2a	4249.89	-0.214558	0.0788548	-2.72092	0.00651003	0.0474952
ENSMUSG00000038633	Degs1	Degs1	5172.54	-0.213838	0.0779513	-2.74323	0.00608384	0.045274
ENSMUSG00000050043	Tmx2	Tmx2	3404.1	-0.213509	0.0778872	-2.74127	0.00612031	0.0455231
ENSMUSG00000063015	Ccni	Ccni	14780.9	-0.211979	0.0690332	-3.07068	0.00213571	0.0218559
ENSMUSG00000027706	Sec62	Sec62	8297.88	-0.210963	0.0729435	-2.89215	0.00382619	0.0325023
ENSMUSG00000027465	Tbc1d20	Tbc1d20	7760.79	-0.209814	0.0724839	-2.89463	0.00379602	0.0323856
ENSMUSG00000024507	Hsd17b4	Hsd17b4	4186.68	-0.208016	0.0715426	-2.90759	0.00364229	0.0315555
ENSMUSG00000020029	Nudt4	Nudt4	9290.91	-0.206169	0.0742569	-2.77644	0.00549585	0.0419971
ENSMUSG00000038976	Ppp1r9b	Ppp1r9b	10345.5	-0.2057	0.0705676	-2.91494	0.00355762	0.0310229
ENSMUSG00000054455	Vapb	Vapb	7844.8	-0.204009	0.0754297	-2.70462	0.00683826	0.0490451
ENSMUSG00000021578	Ccdc127	Ccdc127	3232.98	-0.203926	0.0753084	-2.70788	0.00677146	0.0488187
ENSMUSG00000026457	Adipor1	Adipor1	5474.06	-0.202332	0.0749712	-2.69879	0.00695912	0.0497714
ENSMUSG00000019188	H13	H13	6193.4	-0.19855	0.0725739	-2.73583	0.00622231	0.0460125
ENSMUSG00000005973	Rcn1	Rcn1	16555.9	-0.197465	0.0705861	-2.7975	0.00514991	0.0401571
ENSMUSG00000025823	Pdia4	Pdia4	20174.1	0.190218	0.070247	2.70785	0.0067721	0.0488187
ENSMUSG00000017478	Zc3h18	Zc3h18	5172.9	0.195375	0.0723426	2.70069	0.00691955	0.0495582
ENSMUSG00000024087	Cyp1b1	Cyp1b1	17277	0.198418	0.0718038	2.76333	0.00572149	0.0432744
ENSMUSG00000020167	Tcf3	Tcf3	9960.82	0.199429	0.0729295	2.73455	0.00624655	0.0461308
ENSMUSG00000038611	Phrf1	Phrf1	4945.46	0.199628	0.0709769	2.81258	0.00491464	0.0389072
ENSMUSG00000024169	Ift140	Ift140	4437.14	0.206156	0.0727659	2.83314	0.00460937	0.0371725
ENSMUSG00000030516	Tjp1	Tjp1	5162.35	0.206277	0.0710698	2.90246	0.00370245	0.0318775
ENSMUSG00000022191	Drosha	Drosha	6690.66	0.207164	0.0731114	2.83353	0.00460363	0.0371725
ENSMUSG00000042055	Wdr11	Wdr11	4187.87	0.207734	0.0768238	2.70403	0.00685035	0.0491086
ENSMUSG00000006134	Crkl	Crkl	5101.8	0.210813	0.0714344	2.95115	0.00316598	0.0286962
ENSMUSG00000028034	Fubp1	Fubp1	8427.21	0.215962	0.0709443	3.04411	0.00233371	0.0231518
ENSMUSG00000032253	Phip	Phip	8627.38	0.216621	0.0773517	2.80047	0.00510282	0.0399424
ENSMUSG00000036686	Cc2d1a	Cc2d1a	4964.29	0.217863	0.0737526	2.95398	0.00313708	0.0285748
ENSMUSG00000005899	Smpd4	Smpd4	3396.26	0.218057	0.0747994	2.91522	0.00355435	0.0310229
ENSMUSG00000013833	Med16	Med16	2987.42	0.219251	0.0809464	2.70859	0.00675696	0.0488187
ENSMUSG00000006676	Usp19	Usp19	10846.6	0.219491	0.0753384	2.91339	0.00357523	0.0310982
ENSMUSG00000020198	Ap3d1	Ap3d1	16416.3	0.219769	0.0774693	2.83685	0.00455607	0.0368742
ENSMUSG00000022682	Rrn3	Rrn3	4289.93	0.22029	0.0814204	2.70559	0.00681837	0.0489715
ENSMUSG00000036478	Btg1	Btg1	10585.6	0.222264	0.0791739	2.80728	0.0049961	0.0393086
ENSMUSG00000029777	Gars	Gars	13773.2	0.224117	0.0827742	2.70756	0.00677788	0.0488187
ENSMUSG00000022710	Usp7	Usp7	8444.32	0.225594	0.0690766	3.26585	0.00109134	0.0138213
ENSMUSG00000019518	Ap4m1	Ap4m1	2221.29	0.225821	0.0827855	2.72778	0.0063762	0.0467874
ENSMUSG00000031631	Cfap97	Cfap97	2558.45	0.226776	0.079759	2.84327	0.00446534	0.0363133
ENSMUSG00000024740	Ddb1	Ddb1	68484.4	0.226996	0.0828812	2.73882	0.00616609	0.0457076
ENSMUSG00000032115	Hyou1	Hyou1	11801.4	0.22733	0.0838577	2.7109	0.00671011	0.0486292
ENSMUSG00000001150	Mcm3ap	Mcm3ap	4984.54	0.228169	0.0832454	2.74092	0.00612667	0.0455483
ENSMUSG00000039318	Rab3gap2	Rab3gap2	4074	0.229232	0.0834228	2.74784	0.00599895	0.0448392
ENSMUSG00000097715	Gpr137b-ps	Gpr137b-ps	1361.37	0.229746	0.084852	2.70761	0.00677694	0.0488187
ENSMUSG00000030102	Itpr1	Itpr1	5969.72	0.229824	0.0772685	2.97436	0.002936	0.0273275
ENSMUSG00000032637	Atxn2l	Atxn2l	13375.6	0.230088	0.0738534	3.11547	0.00183652	0.0197989
ENSMUSG00000039068	Zzz3	Zzz3	5554.89	0.230339	0.0836566	2.75339	0.00589819	0.0442161
ENSMUSG00000020439	Smtn	Smtn	4891.65	0.230378	0.0838141	2.74868	0.00598351	0.0447458
ENSMUSG00000028431	Elp1	Elp1	4935.66	0.231818	0.0781837	2.96504	0.00302641	0.0279
ENSMUSG00000039765	Cc2d2a	Cc2d2a	3316.46	0.232149	0.0823024	2.82068	0.00479223	0.0382575
ENSMUSG00000024604	Rbm22	Rbm22	2608.06	0.233039	0.0861405	2.70534	0.0068235	0.0489835
ENSMUSG00000056211	R3hdm1	R3hdm1	4425.11	0.234129	0.0767609	3.05011	0.00228758	0.0229694
ENSMUSG00000024381	Bin1	Bin1	6177.45	0.235422	0.0819198	2.87381	0.00405553	0.0337363
ENSMUSG00000025280	Polr3a	Polr3a	1922.35	0.236279	0.0806237	2.93064	0.00338263	0.0300924
ENSMUSG00000051323	Pcdh19	Pcdh19	17559.8	0.237134	0.0819686	2.89299	0.00381595	0.0324729
ENSMUSG00000031386	Hcfc1	Hcfc1	16533.6	0.238057	0.0735285	3.23762	0.00120531	0.0148574
ENSMUSG00000057649	Brd9	Brd9	2382.46	0.23821	0.0820334	2.90382	0.00368643	0.0317934
ENSMUSG00000074415	Mir100hg	Mir100hg	8828.59	0.23823	0.0767188	3.10524	0.00190128	0.0203016
ENSMUSG00000020196	Cabin1	Cabin1	6455.1	0.23853	0.0771517	3.0917	0.00199014	0.0208848
ENSMUSG00000025224	Gbf1	Gbf1	14779.1	0.239558	0.0796913	3.00607	0.00264645	0.0253793
ENSMUSG00000032875	Arhgef17	Arhgef17	13327.9	0.240307	0.0783054	3.06885	0.00214886	0.021917
ENSMUSG00000022094	Slc39a14	Slc39a14	3928	0.240691	0.0855816	2.81242	0.00491699	0.0389072
ENSMUSG00000061950	Ppp4r1	Ppp4r1	5894.95	0.240789	0.0832786	2.89137	0.00383565	0.0325465
ENSMUSG00000019977	Hbs1l	Hbs1l	3412.6	0.241273	0.0806966	2.98988	0.00279084	0.0263823
ENSMUSG00000036550	Cnot1	Cnot1	20966	0.24144	0.0842629	2.86532	0.00416587	0.0344102
ENSMUSG00000026490	Cdc42bpa	Cdc42bpa	5992.85	0.241542	0.0873713	2.76455	0.00570021	0.043198
ENSMUSG00000020114	Cand1	Cand1	9235.76	0.242667	0.0700067	3.46634	0.000527605	0.00810163
ENSMUSG00000033769	Exoc6b	Exoc6b	4408.85	0.24328	0.089866	2.70715	0.00678644	0.0488568
ENSMUSG00000039191	Rbpj	Rbpj	5907.04	0.243517	0.0753665	3.2311	0.00123313	0.0150182
ENSMUSG00000032512	Wdr48	Wdr48	3274.92	0.244844	0.0791252	3.09438	0.00197222	0.0207539
ENSMUSG00000031822	Gse1	Gse1	2760.1	0.246211	0.080044	3.07595	0.00209835	0.0216187
ENSMUSG00000047412	Zbtb44	Zbtb44	1847.55	0.24679	0.0899454	2.74378	0.00607371	0.0452541
ENSMUSG00000027620	Rbm39	Rbm39	20553	0.246806	0.0881579	2.7996	0.00511667	0.0400098
ENSMUSG00000033306	Lpp	Lpp	22097.6	0.248045	0.0862269	2.87666	0.00401913	0.0335102
ENSMUSG00000029860	Zyx	Zyx	12029.6	0.248934	0.081639	3.04921	0.00229447	0.0230021
ENSMUSG00000066151	Fkbp15	Fkbp15	3567.2	0.249092	0.0841351	2.96062	0.00307021	0.0281676
ENSMUSG00000040249	Lrp1	Lrp1	220081	0.249096	0.0856107	2.90964	0.00361843	0.0314089
ENSMUSG00000070002	Ell	Ell	2192.69	0.250408	0.0898617	2.78659	0.00532651	0.0412278
ENSMUSG00000019823	Mical1	Mical1	3464.65	0.250773	0.0878744	2.85377	0.00432042	0.035406
ENSMUSG00000019984	Med23	Med23	3334.35	0.251204	0.0791015	3.17572	0.00149466	0.0172656
ENSMUSG00000029763	Exoc4	Exoc4	9485.08	0.252006	0.0705136	3.57386	0.000351755	0.00605094
ENSMUSG00000024456	Diaph1	Diaph1	3192.88	0.252239	0.0827681	3.04753	0.00230728	0.0230698
ENSMUSG00000027823	Gmps	Gmps	4093.03	0.253212	0.0763747	3.31539	0.000915154	0.0120384
ENSMUSG00000012114	Med15	Med15	3506.7	0.253228	0.0800902	3.16179	0.00156803	0.0178695
ENSMUSG00000024855	Pacs1	Pacs1	3908.79	0.253607	0.084948	2.98544	0.00283173	0.0267192
ENSMUSG00000038299	Wdr36	Wdr36	2516.73	0.253982	0.0854133	2.97357	0.00294361	0.027358
ENSMUSG00000070923	Klhl9	Klhl9	4965.55	0.254102	0.088283	2.87826	0.00399874	0.0334097
ENSMUSG00000029992	Gfpt1	Gfpt1	15602.6	0.254486	0.0899125	2.83038	0.00464929	0.0374103
ENSMUSG00000055799	Tcf7l1	Tcf7l1	7744.73	0.254778	0.078324	3.25288	0.00114243	0.0143373
ENSMUSG00000030245	Golt1b	Golt1b	5526.46	0.254938	0.0881629	2.89166	0.00383208	0.0325343
ENSMUSG00000031529	Tnks	Tnks	11913.1	0.255081	0.0847606	3.00943	0.0026174	0.0251561
ENSMUSG00000037816	Fbxw17	Fbxw17	1523.96	0.255175	0.0856823	2.97816	0.00289985	0.027127
ENSMUSG00000022779	Top3b	Top3b	3774.05	0.255348	0.0838069	3.04686	0.00231243	0.0230911
ENSMUSG00000074305	Peak1	Peak1	12907.8	0.256073	0.0860936	2.97436	0.00293602	0.0273275
ENSMUSG00000033075	Senp1	Senp1	4216.26	0.256112	0.0813255	3.14922	0.00163708	0.0183546
ENSMUSG00000020850	Prpf8	Prpf8	28596.3	0.256666	0.0762175	3.36754	0.00075841	0.0105956
ENSMUSG00000040025	Ythdf2	Ythdf2	2884.02	0.257011	0.0947744	2.71182	0.00669146	0.0485401
ENSMUSG00000024120	Lrpprc	Lrpprc	5854.02	0.257155	0.0880488	2.92059	0.00349365	0.0307039
ENSMUSG00000027770	Dhx36	Dhx36	5176.84	0.257383	0.0772707	3.33093	0.000865559	0.0116488
ENSMUSG00000047248	C2cd3	C2cd3	2650.73	0.257924	0.0932756	2.76519	0.00568905	0.0431361
ENSMUSG00000003119	Cdk12	Cdk12	4149.88	0.258533	0.0835276	3.09519	0.00196689	0.0207539
ENSMUSG00000027655	Dhx35	Dhx35	1640.88	0.258601	0.0904262	2.8598	0.00423903	0.0348445
ENSMUSG00000032198	Dock6	Dock6	2393.29	0.258946	0.0923036	2.80538	0.0050258	0.0394205
ENSMUSG00000025332	Kdm5c	Kdm5c	14831.7	0.259361	0.0799483	3.24411	0.00117819	0.0146533
ENSMUSG00000062190	Lancl2	Lancl2	2019.68	0.259402	0.0914197	2.83749	0.00454701	0.0368263
ENSMUSG00000059493	Nhs	Nhs	1637.04	0.259454	0.0939613	2.76129	0.00575733	0.0434593
ENSMUSG00000040322	Slc25a24	Slc25a24	5436.38	0.259468	0.0923356	2.81005	0.00495338	0.0390735
ENSMUSG00000066306	Numa1	Numa1	20482.8	0.259756	0.0732832	3.54455	0.000393287	0.00655393
ENSMUSG00000038279	Nop2	Nop2	3643.34	0.260089	0.0928193	2.8021	0.00507715	0.0397823
ENSMUSG00000022641	Bbx	Bbx	6404.7	0.26038	0.0877097	2.96866	0.002991	0.027607
ENSMUSG00000031865	Dctn1	Dctn1	17739.9	0.262199	0.0728517	3.59908	0.000319342	0.00558408
ENSMUSG00000033326	Kdm4a	Kdm4a	9285.98	0.262339	0.0815117	3.21842	0.00128901	0.0156114
ENSMUSG00000040648	Ppip5k2	Ppip5k2	3140.94	0.264528	0.0882223	2.99842	0.00271383	0.025879
ENSMUSG00000011306	Sugp1	Sugp1	3314	0.264839	0.085073	3.11308	0.00185143	0.0198807
ENSMUSG00000028184	Adgrl2	Adgrl2	3600.77	0.265082	0.0759994	3.48794	0.000486753	0.00764367
ENSMUSG00000015697	Setdb1	Setdb1	4995.3	0.265162	0.0901607	2.94099	0.00327161	0.0293271
ENSMUSG00000021188	Trip11	Trip11	5304.67	0.265576	0.0969198	2.74016	0.00614084	0.0456155
ENSMUSG00000095567	Noc2l	Noc2l	2774.4	0.266021	0.0864105	3.07857	0.00207995	0.0215309
ENSMUSG00000040725	Hnrnpul1	Hnrnpul1	11582	0.266525	0.0699059	3.81263	0.000137498	0.00300368
ENSMUSG00000062127	Cttnbp2nl	Cttnbp2nl	3292.83	0.267662	0.0970161	2.75895	0.00579876	0.0437287
ENSMUSG00000026213	Stk11ip	Stk11ip	1979.49	0.26829	0.0800171	3.35291	0.000799669	0.0109652
ENSMUSG00000037851	Iars	Iars	7727.29	0.268374	0.0875735	3.06456	0.00217993	0.0221302
ENSMUSG00000030660	Pik3c2a	Pik3c2a	4239.08	0.268417	0.0923993	2.90497	0.00367287	0.0317749
ENSMUSG00000030138	Bms1	Bms1	6108.67	0.268455	0.0867447	3.09477	0.00196966	0.0207539
ENSMUSG00000029016	Clcn6	Clcn6	3332.37	0.268961	0.0761754	3.53081	0.000414287	0.00682924
ENSMUSG00000031748	Gnao1	Gnao1	14526.8	0.269443	0.0766616	3.51471	0.00044024	0.00715647
ENSMUSG00000064043	Trerf1	Trerf1	4735.36	0.270243	0.0865922	3.12087	0.00180318	0.0195823
ENSMUSG00000019139	Isyna1	Isyna1	5557.5	0.270301	0.0894842	3.02065	0.00252231	0.0244192
ENSMUSG00000042446	Zmym4	Zmym4	5416.5	0.270675	0.0928878	2.914	0.00356829	0.0310733
ENSMUSG00000015133	Lrrk1	Lrrk1	8168	0.270739	0.0888151	3.04834	0.00230108	0.0230326
ENSMUSG00000030172	Erc1	Erc1	5058.63	0.27084	0.0917776	2.95104	0.00316704	0.0286962
ENSMUSG00000066036	Ubr4	Ubr4	34790.9	0.271213	0.0935334	2.89964	0.00373597	0.0320801
ENSMUSG00000040433	Zbtb38	Zbtb38	2675.58	0.27141	0.0988208	2.74649	0.00602366	0.0449578
ENSMUSG00000024400	Wdr33	Wdr33	4203.39	0.271452	0.0872733	3.11036	0.00186856	0.0200069
ENSMUSG00000073591	Pcdhb22	Pcdhb22	1429.25	0.271763	0.0932064	2.91572	0.00354873	0.0310091
ENSMUSG00000030059	Tmf1	Tmf1	5225.21	0.271855	0.085727	3.17118	0.00151823	0.0174322
ENSMUSG00000024824	Rad9a	Rad9a	1398.75	0.272901	0.0918296	2.97182	0.00296044	0.0274746
ENSMUSG00000026187	Xrcc5	Xrcc5	1974.67	0.274039	0.0855888	3.20181	0.00136569	0.0161803
ENSMUSG00000038909	Kat7	Kat7	4116.15	0.274132	0.0986935	2.7776	0.00547613	0.0419971
ENSMUSG00000022178	Ajuba	Ajuba	1785.18	0.275501	0.0909341	3.02968	0.0024481	0.0239178
ENSMUSG00000040354	Mars1	Mars1	6108.9	0.276005	0.0831299	3.32017	0.000899624	0.011949
ENSMUSG00000042496	Prdm10	Prdm10	1123.99	0.276065	0.100227	2.75441	0.00587989	0.0441227
ENSMUSG00000018707	Dync1h1	Dync1h1	89948.6	0.276204	0.0955679	2.89013	0.0038508	0.0326025
ENSMUSG00000022142	Nup155	Nup155	6230.24	0.276453	0.0971263	2.84632	0.00442273	0.0361016
ENSMUSG00000022672	Prkdc	Prkdc	4755.61	0.276482	0.0853774	3.23835	0.00120222	0.0148313
ENSMUSG00000031930	Wwp2	Wwp2	4273.46	0.277176	0.0910925	3.0428	0.00234391	0.023238
ENSMUSG00000044447	Dock5	Dock5	6210.74	0.277513	0.0981292	2.82803	0.00468349	0.0375665
ENSMUSG00000049804	Armcx4	Armcx4	7478	0.277526	0.0894869	3.10131	0.00192669	0.0204869
ENSMUSG00000024127	Prepl	Prepl	3502.65	0.277626	0.0818684	3.39112	0.00069607	0.0100136
ENSMUSG00000032187	Smarca4	Smarca4	12630.5	0.278618	0.0741686	3.75655	0.000172268	0.00358356
ENSMUSG00000040943	Tet2	Tet2	3570.59	0.279778	0.0933215	2.998	0.00271759	0.0258825
ENSMUSG00000025159	Mms19	Mms19	5079.89	0.279966	0.0709799	3.9443	8.00347e-05	0.00195886
ENSMUSG00000001424	Snd1	Snd1	13440.2	0.28012	0.0807767	3.46783	0.000524673	0.00806473
ENSMUSG00000043962	Thrap3	Thrap3	14079.7	0.280406	0.0740743	3.78547	0.00015342	0.00325363
ENSMUSG00000010755	Cars	Cars	5127.99	0.280676	0.0850533	3.3	0.000966848	0.0125149
ENSMUSG00000020929	Eftud2	Eftud2	6663.21	0.280771	0.101222	2.77381	0.00554041	0.0422401
ENSMUSG00000023805	Synj2	Synj2	3711.43	0.28084	0.0909206	3.08885	0.00200936	0.0210286
ENSMUSG00000024312	Wdr46	Wdr46	1896.11	0.280947	0.100953	2.78294	0.00538682	0.0416312
ENSMUSG00000003660	Snrnp200	Snrnp200	16707.6	0.28144	0.0973521	2.89095	0.00384074	0.0325715
ENSMUSG00000027550	Lrrcc1	Lrrcc1	1330.08	0.281554	0.0916999	3.07039	0.00213781	0.0218627
ENSMUSG00000078684	5830417I10Rik	5830417I10Rik	3905.69	0.282014	0.0833996	3.38147	0.000720981	0.0102378
ENSMUSG00000036281	Snapc4	Snapc4	2081.94	0.282657	0.0887008	3.18664	0.00143936	0.0168651
ENSMUSG00000042447	Mios	Mios	2194.5	0.283815	0.100991	2.81028	0.00494977	0.0390653
ENSMUSG00000055320	Tead1	Tead1	11490.9	0.284067	0.091089	3.11856	0.00181736	0.0196669
ENSMUSG00000003575	Crtc1	Crtc1	7051.43	0.284105	0.0818769	3.4699	0.000520656	0.00801106
ENSMUSG00000024949	Sf1	Sf1	14221.2	0.284396	0.0738752	3.84968	0.000118272	0.00267819
ENSMUSG00000034601	2700049A03Rik	2700049A03Rik	787.07	0.284411	0.100969	2.81682	0.00485023	0.0385591
ENSMUSG00000006005	Tpr	Tpr	10696.7	0.284433	0.0860454	3.30561	0.000947688	0.0123366
ENSMUSG00000021217	Tshz3	Tshz3	1009.96	0.28464	0.105077	2.70887	0.00675131	0.0488187
ENSMUSG00000024493	Lars	Lars	9731.54	0.285835	0.102694	2.78338	0.00537965	0.0415968
ENSMUSG00000026425	Srgap2	Srgap2	6803.45	0.285898	0.0973794	2.93592	0.0033256	0.029689
ENSMUSG00000033253	Szt2	Szt2	5446.46	0.2861	0.0839627	3.40747	0.000655686	0.00954909
ENSMUSG00000066357	Wdr6	Wdr6	9395	0.286128	0.0881035	3.24764	0.00116368	0.0145322
ENSMUSG00000058006	Mdn1	Mdn1	6257.16	0.286171	0.102525	2.79124	0.00525065	0.0408062
ENSMUSG00000033166	Dis3	Dis3	2051.72	0.286312	0.0892114	3.20937	0.00133027	0.015934
ENSMUSG00000033323	Ctdp1	Ctdp1	1346.38	0.286564	0.0925896	3.09499	0.0019682	0.0207539
ENSMUSG00000024073	Birc6	Birc6	24606.1	0.286753	0.0979195	2.92846	0.00340649	0.0302341
ENSMUSG00000037608	Bclaf1	Bclaf1	9077.9	0.286758	0.0874095	3.28063	0.00103575	0.0132493
ENSMUSG00000032621	Srek1	Srek1	7190.77	0.286759	0.0954867	3.00313	0.00267217	0.0255777
ENSMUSG00000025278	Flnb	Flnb	28358.8	0.287393	0.0894869	3.21156	0.00132016	0.015839
ENSMUSG00000026585	Kifap3	Kifap3	4607.63	0.288004	0.0825697	3.48801	0.000486626	0.00764367
ENSMUSG00000028811	Yars	Yars	6654.91	0.288167	0.0860266	3.34974	0.000808863	0.0110814
ENSMUSG00000062825	Actg1	Actg1	65944.5	0.288515	0.0933329	3.09125	0.00199319	0.0209024
ENSMUSG00000038664	Herc1	Herc1	8901.98	0.288517	0.102268	2.82119	0.00478463	0.0382355
ENSMUSG00000037103	Dcaf15	Dcaf15	1928.77	0.289461	0.0895704	3.23166	0.00123073	0.0150182
ENSMUSG00000031955	Bcar1	Bcar1	4516.7	0.290023	0.0762694	3.80261	0.000143179	0.00310932
ENSMUSG00000031976	Urb2	Urb2	1471.52	0.290313	0.0869652	3.33826	0.00084305	0.0113961
ENSMUSG00000043909	Trp53bp1	Trp53bp1	5858.32	0.290844	0.0810299	3.58935	0.000331504	0.00577029
ENSMUSG00000040669	Phc1	Phc1	3524.86	0.290975	0.0838294	3.47103	0.000518459	0.00798531
ENSMUSG00000028339	Col15a1	Col15a1	24081	0.290978	0.0994718	2.92523	0.00344197	0.030406
ENSMUSG00000015165	Hnrnpl	Hnrnpl	16129.1	0.29168	0.0802926	3.63272	0.000280453	0.00504835
ENSMUSG00000033400	Agl	Agl	4624.35	0.291946	0.0878277	3.32408	0.000887105	0.011855
ENSMUSG00000006498	Ptbp1	Ptbp1	12853.7	0.292069	0.0933009	3.1304	0.00174568	0.0191123
ENSMUSG00000037568	Vash2	Vash2	1916.47	0.292144	0.105831	2.76048	0.00577167	0.043546
ENSMUSG00000028018	Gstcd	Gstcd	887.284	0.29234	0.0961443	3.04064	0.00236072	0.0233742
ENSMUSG00000045095	Magi1	Magi1	2787.25	0.292388	0.09028	3.23868	0.00120084	0.0148262
ENSMUSG00000022335	Zfat	Zfat	738.828	0.292953	0.102726	2.85178	0.00434745	0.0355824
ENSMUSG00000028099	Polr3c	Polr3c	1671.98	0.292966	0.0808026	3.62569	0.000288187	0.00515155
ENSMUSG00000001627	Ifrd1	Ifrd1	1675.51	0.293011	0.106665	2.74702	0.00601397	0.0449074
ENSMUSG00000068699	Flnc	Flnc	61311.9	0.293272	0.0869711	3.37206	0.000746087	0.0104851
ENSMUSG00000036057	Ptpn23	Ptpn23	8326.49	0.29367	0.0719426	4.082	4.46497e-05	0.0012223
ENSMUSG00000029752	Asns	Asns	7294.37	0.293855	0.0970858	3.02676	0.00247192	0.0240623
ENSMUSG00000033799	Tasor2	Tasor2	4240.27	0.294405	0.0820349	3.58878	0.000332227	0.00577628
ENSMUSG00000034235	Usp54	Usp54	1216.87	0.294417	0.101525	2.89994	0.00373239	0.0320801
ENSMUSG00000031706	Rfx1	Rfx1	1791.16	0.294835	0.0935241	3.1525	0.00161877	0.0182028
ENSMUSG00000027905	Ddx20	Ddx20	985.138	0.295177	0.103192	2.86045	0.00423034	0.0348107
ENSMUSG00000039826	Trub2	Trub2	1579.57	0.296245	0.0912602	3.24616	0.00116973	0.0145839
ENSMUSG00000039233	Tbce	Tbce	2045.03	0.296511	0.0966838	3.06681	0.00216356	0.0220079
ENSMUSG00000003226	Ranbp2	Ranbp2	13680.3	0.297077	0.0900157	3.30028	0.000965893	0.0125131
ENSMUSG00000032035	Ets1	Ets1	3549.02	0.297161	0.0993232	2.99186	0.00277281	0.0262522
ENSMUSG00000017264	Exosc10	Exosc10	4596.1	0.297391	0.0793732	3.74674	0.000179146	0.00368143
ENSMUSG00000033991	Ttc37	Ttc37	3785.04	0.297444	0.0813143	3.65796	0.000254229	0.00472166
ENSMUSG00000025555	Farp1	Farp1	9225.15	0.297696	0.0798943	3.72612	0.000194447	0.00389609
ENSMUSG00000031959	Wdr59	Wdr59	2581.28	0.2979	0.0797913	3.73349	0.000188845	0.0038263
ENSMUSG00000041638	Gcn1	Gcn1	15911.5	0.297959	0.0902746	3.30058	0.000964839	0.0125101
ENSMUSG00000024462	Gabbr1	Gabbr1	5539.12	0.298155	0.105927	2.81473	0.00488185	0.0387095
ENSMUSG00000022961	Son	Son	39328.8	0.298777	0.0766498	3.89795	9.70092e-05	0.00227919
ENSMUSG00000026923	Notch1	Notch1	3597.88	0.298904	0.091646	3.26151	0.00110821	0.0139768
ENSMUSG00000028345	Tex10	Tex10	1930.44	0.298919	0.0863974	3.45982	0.00054054	0.00823004
ENSMUSG00000026193	Fn1	Fn1	349183	0.299274	0.0979735	3.05464	0.0022533	0.0226787
ENSMUSG00000060206	Zfp462	Zfp462	3733.82	0.300731	0.0834778	3.60252	0.000315145	0.0055361
ENSMUSG00000041057	Wdr43	Wdr43	2829.31	0.300748	0.0802417	3.74802	0.000178233	0.0036676
ENSMUSG00000037876	Jmjd1c	Jmjd1c	6863.16	0.301218	0.103694	2.90489	0.00367387	0.0317749
ENSMUSG00000041313	Slc7a1	Slc7a1	6780.26	0.301349	0.109386	2.75492	0.0058707	0.0440968
ENSMUSG00000025007	Aldh18a1	Aldh18a1	9215.77	0.30235	0.0809218	3.73633	0.000186727	0.0038008
ENSMUSG00000046404	Yod1	Yod1	957.52	0.30261	0.107389	2.81789	0.00483397	0.03849
ENSMUSG00000044906	4930503L19Rik	4930503L19Rik	1153.51	0.303065	0.111932	2.70758	0.00677758	0.0488187
ENSMUSG00000048271	Rbm33	Rbm33	6347.68	0.303379	0.100241	3.02648	0.0024742	0.0240623
ENSMUSG00000034430	Zxdc	Zxdc	2941.91	0.303851	0.108747	2.79411	0.00520433	0.0405083
ENSMUSG00000043004	Gng2	Gng2	1366.59	0.304226	0.10307	2.95165	0.00316077	0.0286962
ENSMUSG00000003378	Grik5	Grik5	6265.3	0.304545	0.0803538	3.79005	0.000150619	0.0032211
ENSMUSG00000005682	Pan2	Pan2	2021.35	0.304688	0.0855455	3.56171	0.000368452	0.00627866
ENSMUSG00000050310	Rictor	Rictor	5848.22	0.305429	0.109821	2.78116	0.00541647	0.0417333
ENSMUSG00000085385	Snhg17	Snhg17	1907.71	0.305742	0.0920313	3.32216	0.000893249	0.0119038
ENSMUSG00000003348	Mob3a	Mob3a	2704.01	0.306059	0.0817086	3.74573	0.000179867	0.00368728
ENSMUSG00000063108	Zfp26	Zfp26	3259.77	0.306265	0.107998	2.83585	0.00457035	0.0369701
ENSMUSG00000049553	Polr1a	Polr1a	6827.51	0.306571	0.0997224	3.07424	0.00211036	0.0216984
ENSMUSG00000035566	Pcdh17	Pcdh17	504.205	0.306793	0.111801	2.7441	0.00606768	0.045242
ENSMUSG00000000759	Tubgcp3	Tubgcp3	3218.34	0.306905	0.0834741	3.67665	0.000236317	0.00454397
ENSMUSG00000070047	Fat1	Fat1	27223.2	0.307073	0.0957702	3.20635	0.0013443	0.0160391
ENSMUSG00000040720	Virma	Virma	6670.07	0.307671	0.0728282	4.22461	2.39353e-05	0.000755622
ENSMUSG00000025812	Pard3	Pard3	4745.93	0.308424	0.104045	2.96434	0.00303333	0.0279301
ENSMUSG00000055116	Arntl	Arntl	1167.48	0.308815	0.0946488	3.26275	0.00110339	0.0139275
ENSMUSG00000027799	Nbea	Nbea	6003.74	0.308944	0.107408	2.87636	0.00402287	0.0335195
ENSMUSG00000031960	Aars	Aars	42298.1	0.309613	0.105733	2.92824	0.0034089	0.0302378
ENSMUSG00000033706	Smyd5	Smyd5	2563.88	0.311235	0.0874671	3.55831	0.000373249	0.00633775
ENSMUSG00000014496	Ankrd28	Ankrd28	5580.61	0.311545	0.088446	3.52243	0.00042761	0.00698094
ENSMUSG00000024043	Arhgap28	Arhgap28	6581.01	0.311766	0.0929001	3.35593	0.000790986	0.0109149
ENSMUSG00000001855	Nup214	Nup214	4377.39	0.312024	0.0826499	3.77526	0.000159844	0.00335254
ENSMUSG00000051335	Gfod1	Gfod1	1359.38	0.312046	0.109736	2.84361	0.00446054	0.0362936
ENSMUSG00000048410	Zfp407	Zfp407	1967.46	0.313521	0.0990398	3.1656	0.00154762	0.0177016
ENSMUSG00000036273	Lrrk2	Lrrk2	3561.83	0.313943	0.0911991	3.44239	0.000576593	0.00861106
ENSMUSG00000034168	Irf2bpl	Irf2bpl	2984.61	0.314132	0.0858976	3.65705	0.000255132	0.00472719
ENSMUSG00000033066	Gas7	Gas7	16280	0.315257	0.0930893	3.3866	0.000707634	0.0101315
ENSMUSG00000027751	Supt20	Supt20	4100.26	0.315618	0.0778419	4.0546	5.02197e-05	0.00133406
ENSMUSG00000030279	C2cd5	C2cd5	3570.64	0.315818	0.0941475	3.3545	0.000795088	0.0109517
ENSMUSG00000020623	Map2k6	Map2k6	792.063	0.316201	0.106844	2.95947	0.00308173	0.0282223
ENSMUSG00000064061	Dzip3	Dzip3	2529.92	0.316455	0.101238	3.12587	0.00177281	0.0193499
ENSMUSG00000040463	Mybbp1a	Mybbp1a	11265.4	0.316597	0.0901476	3.51199	0.000444769	0.0071994
ENSMUSG00000035181	Heatr5a	Heatr5a	6256.89	0.316985	0.0868188	3.65111	0.000261107	0.00478396
ENSMUSG00000037993	Dhx38	Dhx38	6824.5	0.317784	0.075713	4.19722	2.70206e-05	0.000824786
ENSMUSG00000036208	Nepro	Nepro	1214.9	0.317928	0.089805	3.54021	0.000399813	0.00663432
ENSMUSG00000022801	Lrch3	Lrch3	2261.4	0.317956	0.105689	3.00843	0.00262602	0.0251992
ENSMUSG00000021733	Slc4a7	Slc4a7	2415.05	0.318027	0.106679	2.98116	0.00287156	0.0269284
ENSMUSG00000036036	Zfp57	Zfp57	2906.72	0.318212	0.0818661	3.88698	0.0001015	0.00236647
ENSMUSG00000022529	Zfp263	Zfp263	1953.06	0.318318	0.0986183	3.22778	0.00124756	0.0151697
ENSMUSG00000029629	Phf14	Phf14	3957.26	0.318829	0.103288	3.08679	0.00202331	0.0211601
ENSMUSG00000002413	Braf	Braf	4539.06	0.319019	0.10962	2.91022	0.00361171	0.0313797
ENSMUSG00000007670	Khsrp	Khsrp	10818.3	0.319603	0.0901446	3.54545	0.000391947	0.00655152
ENSMUSG00000040929	Rfx3	Rfx3	1063.14	0.319772	0.112037	2.85418	0.00431482	0.0353912
ENSMUSG00000021047	Nova1	Nova1	919.824	0.319943	0.100522	3.18281	0.00145853	0.0170156
ENSMUSG00000032481	Smarcc1	Smarcc1	8647.68	0.320117	0.0804554	3.97881	6.92601e-05	0.00174907
ENSMUSG00000056832	Ttc26	Ttc26	879.925	0.32261	0.115751	2.7871	0.00531815	0.041184
ENSMUSG00000038065	Mturn	Mturn	597.757	0.32277	0.110365	2.92457	0.00344937	0.0304375
ENSMUSG00000038534	Osbpl7	Osbpl7	829.457	0.323016	0.109071	2.96151	0.00306136	0.0281202
ENSMUSG00000030882	Dnhd1	Dnhd1	543.249	0.323534	0.112415	2.87804	0.00400155	0.0334149
ENSMUSG00000040327	Cul9	Cul9	1344.35	0.323599	0.106955	3.02558	0.0024816	0.0241169
ENSMUSG00000046201	Scaf8	Scaf8	5514.17	0.324376	0.112509	2.88311	0.00393768	0.0330062
ENSMUSG00000025261	Huwe1	Huwe1	52689.1	0.324765	0.0919294	3.53276	0.000411243	0.00678641
ENSMUSG00000026596	Abl2	Abl2	4617.64	0.32512	0.0932911	3.48501	0.000492122	0.00770235
ENSMUSG00000026020	Nop58	Nop58	2870.1	0.325399	0.0892585	3.64557	0.000266795	0.00484352
ENSMUSG00000048109	Rbm15	Rbm15	2331.23	0.326117	0.0936934	3.48069	0.000500129	0.00778161
ENSMUSG00000056919	Cep162	Cep162	2151.86	0.326347	0.0977449	3.33877	0.000841517	0.0113956
ENSMUSG00000035621	Midn	Midn	6733.41	0.327054	0.0774146	4.22471	2.39248e-05	0.000755622
ENSMUSG00000030539	Sema4b	Sema4b	2348.37	0.327499	0.0981008	3.3384	0.000842635	0.0113961
ENSMUSG00000026235	Epha4	Epha4	1068.59	0.327532	0.106268	3.08212	0.00205531	0.0213542
ENSMUSG00000039568	Ubald1	Ubald1	1302.57	0.327895	0.107279	3.05648	0.0022395	0.0225846
ENSMUSG00000027281	Slx4ip	Slx4ip	952.963	0.328384	0.101074	3.24896	0.00115826	0.0144945
ENSMUSG00000046318	Ccbe1	Ccbe1	1833.03	0.328627	0.119932	2.74012	0.00614169	0.0456155
ENSMUSG00000035545	Leng8	Leng8	9802.56	0.329405	0.093325	3.52966	0.000416099	0.00683693
ENSMUSG00000052942	Glis3	Glis3	1499.21	0.329456	0.102809	3.20454	0.00135278	0.0161024
ENSMUSG00000032834	Pwp2	Pwp2	1376.53	0.329722	0.0888521	3.71091	0.000206514	0.00406838
ENSMUSG00000047414	Flrt2	Flrt2	6917.07	0.330104	0.0872624	3.78288	0.000155021	0.00327391
ENSMUSG00000029009	Mthfr	Mthfr	6702.44	0.330814	0.0914967	3.61558	0.000299676	0.00531949
ENSMUSG00000003778	Brd8	Brd8	5328.63	0.331393	0.0783749	4.22831	2.35457e-05	0.000747968
ENSMUSG00000042810	Krba1	Krba1	3195.09	0.331515	0.0897766	3.69267	0.000221914	0.00432704
ENSMUSG00000028901	Gmeb1	Gmeb1	1459.88	0.331517	0.0984509	3.36733	0.000758986	0.0105956
ENSMUSG00000058056	Palld	Palld	9226.27	0.332049	0.105634	3.14338	0.00167011	0.0186123
ENSMUSG00000037855	Zfp365	Zfp365	1164.28	0.332366	0.104007	3.19563	0.00139528	0.0164414
ENSMUSG00000026135	Zfp142	Zfp142	2871.7	0.332964	0.0984409	3.38237	0.000718623	0.0102378
ENSMUSG00000029580	Actb	Actb	95290.3	0.333202	0.11513	2.89413	0.00380215	0.032395
ENSMUSG00000006191	Cdkal1	Cdkal1	750.076	0.333374	0.115239	2.89291	0.00381694	0.0324729
ENSMUSG00000029480	Dhx37	Dhx37	2132.62	0.333724	0.103657	3.21951	0.00128409	0.0155642
ENSMUSG00000030774	Pak1	Pak1	1576.37	0.334066	0.0895146	3.73198	0.000189983	0.00383182
ENSMUSG00000049739	Zfp646	Zfp646	4259.99	0.334128	0.120199	2.77978	0.00543959	0.0418287
ENSMUSG00000022246	Rai14	Rai14	4697.04	0.334261	0.0966878	3.45712	0.000545991	0.00828385
ENSMUSG00000025220	Oga	Oga	8888.26	0.335422	0.0809138	4.14542	3.3919e-05	0.000972174
ENSMUSG00000018417	Myo1b	Myo1b	4200.56	0.335541	0.0864247	3.88247	0.0001034	0.00239169
ENSMUSG00000023947	Nfkbie	Nfkbie	859.305	0.33555	0.106622	3.14711	0.00164893	0.0184332
ENSMUSG00000056260	Lrif1	Lrif1	2133.07	0.335939	0.106416	3.15683	0.00159493	0.0180815
ENSMUSG00000056608	Chd9	Chd9	13473.1	0.336309	0.10948	3.07186	0.00212727	0.0217988
ENSMUSG00000046876	Atxn1	Atxn1	1987.21	0.337298	0.0843823	3.99725	6.40814e-05	0.00164497
ENSMUSG00000032740	Ccdc88a	Ccdc88a	5949.43	0.337431	0.107381	3.14238	0.00167581	0.0186381
ENSMUSG00000027684	Mecom	Mecom	1435.19	0.337432	0.116417	2.89849	0.00374969	0.032139
ENSMUSG00000029833	Trim24	Trim24	4150.81	0.337458	0.11889	2.83841	0.00453386	0.036753
ENSMUSG00000057229	Dmac2	Dmac2	587.554	0.33746	0.105013	3.2135	0.00131127	0.0158182
ENSMUSG00000047747	Rnf150	Rnf150	5814.48	0.337562	0.0742079	4.54887	5.39358e-06	0.000237692
ENSMUSG00000025969	Nrp2	Nrp2	6377.33	0.338547	0.108968	3.10684	0.00189096	0.0202055
ENSMUSG00000027993	Trim2	Trim2	4913.88	0.338706	0.0793175	4.27025	1.95254e-05	0.00064303
ENSMUSG00000015377	Dennd6b	Dennd6b	485.54	0.338975	0.120526	2.81247	0.00491623	0.0389072
ENSMUSG00000036270	Edc4	Edc4	8129.41	0.339014	0.0766095	4.42522	9.63446e-06	0.000375719
ENSMUSG00000027806	Tsc22d2	Tsc22d2	5377.11	0.339211	0.104177	3.2561	0.00112954	0.0142224
ENSMUSG00000001518	Itfg2	Itfg2	968.98	0.339447	0.0954853	3.55496	0.000378032	0.0063905
ENSMUSG00000002028	Kmt2a	Kmt2a	14467.1	0.340048	0.0944692	3.59956	0.000318752	0.00558017
ENSMUSG00000004677	Myo9b	Myo9b	16565.2	0.340578	0.0862913	3.94685	7.91878e-05	0.00194437
ENSMUSG00000045333	Zfp423	Zfp423	1599.54	0.340893	0.125152	2.72383	0.00645306	0.0471925
ENSMUSG00000030199	Etv6	Etv6	2233.65	0.34127	0.115785	2.94744	0.00320414	0.0288445
ENSMUSG00000059921	Unc5c	Unc5c	1515.04	0.342353	0.107771	3.17667	0.00148974	0.0172349
ENSMUSG00000033149	Phldb2	Phldb2	6120.01	0.342638	0.0914759	3.74567	0.000179915	0.00368728
ENSMUSG00000019841	Rev3l	Rev3l	8051.5	0.343187	0.0920396	3.72869	0.00019248	0.00386685
ENSMUSG00000003282	Plag1	Plag1	2701.62	0.343267	0.0987369	3.47658	0.000507857	0.00786174
ENSMUSG00000016262	Sertad4	Sertad4	2954.23	0.343645	0.0827091	4.15486	3.2548e-05	0.000945318
ENSMUSG00000021938	Pspc1	Pspc1	1412.93	0.34404	0.116952	2.94172	0.00326391	0.0292841
ENSMUSG00000020941	Map3k14	Map3k14	1750.92	0.344466	0.0956382	3.60176	0.000316069	0.00554594
ENSMUSG00000027395	Polr1b	Polr1b	1395.29	0.34482	0.121308	2.84251	0.00447598	0.036361
ENSMUSG00000109511	Nup62	Nup62	1993.67	0.345615	0.0903992	3.82321	0.000131724	0.0029067
ENSMUSG00000052488	Cherp	Cherp	5518.43	0.346401	0.0734037	4.71913	2.36861e-06	0.000120791
ENSMUSG00000006215	Zbtb17	Zbtb17	1400.25	0.34757	0.110126	3.15612	0.00159883	0.0180987
ENSMUSG00000040618	Pck2	Pck2	7405.89	0.347707	0.0976873	3.55938	0.000371724	0.0063189
ENSMUSG00000050390	C77080	C77080	2621.61	0.347732	0.104188	3.33755	0.000845202	0.0114151
ENSMUSG00000033632	AW554918	AW554918	836.064	0.348244	0.110932	3.13927	0.00169369	0.0187596
ENSMUSG00000024251	Thada	Thada	2673.34	0.348771	0.0950053	3.67107	0.000241534	0.00461112
ENSMUSG00000020601	Trib2	Trib2	1225.49	0.348829	0.105259	3.31401	0.000919667	0.0120577
ENSMUSG00000047793	Sned1	Sned1	228355	0.349152	0.10086	3.46174	0.000536688	0.00819161
ENSMUSG00000022009	Nufip1	Nufip1	714.873	0.349291	0.12567	2.77944	0.0054453	0.0418287
ENSMUSG00000039485	Tspyl4	Tspyl4	624.018	0.349887	0.126318	2.76989	0.00560756	0.0427094
ENSMUSG00000117183	Gm20008	Gm20008	835.234	0.34999	0.116901	2.99391	0.00275432	0.026118
ENSMUSG00000005198	Polr2a	Polr2a	14220.6	0.350291	0.0760027	4.60892	4.04761e-06	0.000188749
ENSMUSG00000026080	Chst10	Chst10	624.455	0.350451	0.11339	3.09068	0.00199698	0.0209134
ENSMUSG00000044783	Hjurp	Hjurp	6237.63	0.350806	0.115409	3.03968	0.00236833	0.0234192
ENSMUSG00000038331	Satb2	Satb2	593.268	0.351052	0.11791	2.97729	0.00290811	0.0271657
ENSMUSG00000034612	Chst11	Chst11	6413.29	0.351197	0.100759	3.48553	0.000491172	0.00769722
ENSMUSG00000041773	Enc1	Enc1	6695.76	0.351958	0.0995668	3.5349	0.000407933	0.00674639
ENSMUSG00000020576	Nbas	Nbas	5054.65	0.352646	0.0961689	3.66694	0.00024547	0.0046453
ENSMUSG00000055491	Pprc1	Pprc1	5198.76	0.352746	0.0936106	3.76822	0.000164413	0.00344363
ENSMUSG00000019986	Ahi1	Ahi1	1255.69	0.353247	0.0979817	3.60524	0.000311866	0.00549103
ENSMUSG00000024483	Ankhd1	Ankhd1	6000.68	0.353428	0.0891498	3.96442	7.35735e-05	0.0018301
ENSMUSG00000062861	Zfp28	Zfp28	960.93	0.353508	0.0969002	3.64817	0.000264114	0.00480574
ENSMUSG00000039218	Srrm2	Srrm2	60621.7	0.354844	0.0774253	4.58305	4.58237e-06	0.000209826
ENSMUSG00000024548	Setbp1	Setbp1	6203.12	0.355424	0.127836	2.78032	0.00543055	0.0417996
ENSMUSG00000036672	Cenpt	Cenpt	1819.33	0.355839	0.107129	3.32161	0.000895001	0.0119084
ENSMUSG00000004665	Cnn2	Cnn2	15759.8	0.357055	0.0990459	3.60494	0.000312219	0.00549103
ENSMUSG00000031925	Maml2	Maml2	2701.24	0.358089	0.117609	3.04474	0.00232882	0.0231485
ENSMUSG00000048402	Gli2	Gli2	5037.31	0.359359	0.119164	3.01567	0.00256409	0.0247138
ENSMUSG00000041220	Elovl6	Elovl6	5244.58	0.360032	0.121877	2.95405	0.00313631	0.0285748
ENSMUSG00000026436	Elk4	Elk4	2682.34	0.360532	0.105637	3.41292	0.000642701	0.00938688
ENSMUSG00000028496	Mllt3	Mllt3	2214.12	0.360713	0.104262	3.45968	0.000540825	0.00823004
ENSMUSG00000079179	Rab10os	Rab10os	1205.28	0.360757	0.123031	2.93225	0.00336514	0.0299717
ENSMUSG00000027075	Slc43a1	Slc43a1	606.174	0.361555	0.125366	2.88399	0.00392672	0.0329344
ENSMUSG00000036822	Topors	Topors	3306.18	0.361821	0.0991054	3.65087	0.000261348	0.00478396
ENSMUSG00000022469	Rapgef3	Rapgef3	1021.4	0.362128	0.101781	3.5579	0.000373835	0.00634064
ENSMUSG00000024240	Epc1	Epc1	2584.57	0.362133	0.125679	2.88141	0.00395907	0.0331509
ENSMUSG00000001661	Hoxc6	Hoxc6	850.321	0.363465	0.119857	3.0325	0.0024254	0.0238221
ENSMUSG00000100158	Gm28119	Gm28119	722.355	0.363757	0.117886	3.08567	0.00203093	0.0211922
ENSMUSG00000005533	Igf1r	Igf1r	4814.81	0.363961	0.0944366	3.85402	0.000116192	0.00264828
ENSMUSG00000040936	Ulk4	Ulk4	535.07	0.364066	0.120169	3.02963	0.00244856	0.0239178
ENSMUSG00000028080	Lrba	Lrba	2235.49	0.364288	0.103823	3.50874	0.000450241	0.00725698
ENSMUSG00000040225	Prrc2c	Prrc2c	24138.9	0.36437	0.0807933	4.5099	6.48589e-06	0.000275479
ENSMUSG00000004356	Utp20	Utp20	4760.18	0.364443	0.103803	3.51091	0.000446574	0.00722095
ENSMUSG00000020770	Unk	Unk	3384.79	0.365109	0.123789	2.94946	0.0031833	0.0287553
ENSMUSG00000038296	Galnt18	Galnt18	2491.85	0.365125	0.112112	3.2568	0.00112674	0.0141988
ENSMUSG00000031328	Flna	Flna	81417.6	0.365371	0.113742	3.21229	0.00131681	0.0158355
ENSMUSG00000034453	Polr3b	Polr3b	1991.67	0.365842	0.108547	3.37036	0.000750708	0.0105314
ENSMUSG00000074903	Gm2058	Gm2058	495.779	0.366086	0.126552	2.89278	0.00381846	0.0324729
ENSMUSG00000037605	Adgrl3	Adgrl3	1065.63	0.367594	0.110791	3.3179	0.000906974	0.0119944
ENSMUSG00000027962	Vcam1	Vcam1	8883.31	0.368655	0.0935821	3.93938	8.1692e-05	0.00198913
ENSMUSG00000024260	Sap130	Sap130	5283.16	0.369116	0.0744525	4.95774	7.13173e-07	4.33246e-05
ENSMUSG00000028532	Cachd1	Cachd1	1633.9	0.370607	0.133397	2.77821	0.00546585	0.0419443
ENSMUSG00000026319	Relch	Relch	2861.6	0.370765	0.0931423	3.98063	6.87336e-05	0.00174384
ENSMUSG00000040250	Ints13	Ints13	2468.15	0.371083	0.0890534	4.16697	3.08678e-05	0.000912882
ENSMUSG00000005611	Mrvi1	Mrvi1	1177.03	0.372391	0.105616	3.52589	0.00042206	0.00689772
ENSMUSG00000029869	Ephb6	Ephb6	840.495	0.37312	0.13671	2.72928	0.00634731	0.0466203
ENSMUSG00000040596	Pogk	Pogk	3915.92	0.37355	0.0884173	4.22485	2.391e-05	0.000755622
ENSMUSG00000022952	Runx1	Runx1	688.377	0.375615	0.126447	2.97054	0.00297273	0.0275144
ENSMUSG00000036086	Zranb3	Zranb3	664.864	0.375714	0.109362	3.43551	0.000591448	0.00875572
ENSMUSG00000032220	Myo1e	Myo1e	4416.58	0.375773	0.0805861	4.663	3.11636e-06	0.0001499
ENSMUSG00000070699	Sars2	Sars2	690.061	0.376314	0.101948	3.69125	0.000223153	0.00434353
ENSMUSG00000033909	Usp36	Usp36	3223.61	0.376399	0.106717	3.52707	0.000420187	0.00688181
ENSMUSG00000052133	Sema5b	Sema5b	1198.57	0.376505	0.0961824	3.91449	9.05955e-05	0.00215844
ENSMUSG00000059195	Gm12715	Gm12715	13470.6	0.376725	0.118058	3.19101	0.00141776	0.0166587
ENSMUSG00000035835	Plppr3	Plppr3	521.545	0.376832	0.124037	3.03807	0.00238101	0.0234836
ENSMUSG00000022521	Crebbp	Crebbp	4508.22	0.3774	0.12584	2.99905	0.00270826	0.025842
ENSMUSG00000096401	Gm21811	Gm21811	5863.61	0.37755	0.122686	3.07737	0.00208838	0.0215889
ENSMUSG00000118642	CT010467.2	CT010467.2	1758.35	0.378629	0.102933	3.67841	0.00023469	0.00452982
ENSMUSG00000074221	Zfp568	Zfp568	1477.95	0.379348	0.0898275	4.22307	2.40995e-05	0.000756108
ENSMUSG00000026355	Mcm6	Mcm6	3969.21	0.380281	0.112911	3.36799	0.000757196	0.0105956
ENSMUSG00000056468	5730596B20Rik	5730596B20Rik	341.114	0.380467	0.135952	2.79853	0.00513356	0.0400801
ENSMUSG00000061079	Zfp143	Zfp143	773.037	0.380556	0.10637	3.57765	0.000346695	0.00598686
ENSMUSG00000039239	Tgfb2	Tgfb2	1114.06	0.38138	0.110181	3.4614	0.000537383	0.00819401
ENSMUSG00000028030	Tbck	Tbck	3049.06	0.381593	0.0988192	3.86153	0.000112678	0.00257974
ENSMUSG00000041747	Utp15	Utp15	1821.29	0.38197	0.0849816	4.49474	6.96542e-06	0.000293521
ENSMUSG00000071064	Zfp827	Zfp827	3921.48	0.384467	0.109798	3.5016	0.000462476	0.00739186
ENSMUSG00000016356	Col20a1	Col20a1	2131.37	0.384854	0.106049	3.62902	0.000284495	0.00509752
ENSMUSG00000027722	Spata5	Spata5	1297.45	0.387577	0.125396	3.09083	0.00199598	0.0209134
ENSMUSG00000048732	Klhl11	Klhl11	1187.18	0.387976	0.125009	3.10359	0.00191187	0.0203719
ENSMUSG00000034460	Six4	Six4	1191.44	0.388633	0.108745	3.57381	0.000351822	0.00605094
ENSMUSG00000053950	Adnp2	Adnp2	3273.48	0.388786	0.117137	3.31907	0.000903172	0.0119649
ENSMUSG00000028782	Adgrb2	Adgrb2	385.358	0.389282	0.126418	3.07932	0.00207475	0.0214917
ENSMUSG00000041147	Brca2	Brca2	1507.42	0.391057	0.134226	2.91343	0.00357485	0.0310982
ENSMUSG00000020899	Pfas	Pfas	2799.77	0.39185	0.133022	2.94576	0.00322167	0.0289817
ENSMUSG00000063550	Nup98	Nup98	9024.61	0.392736	0.0957572	4.10137	4.10706e-05	0.0011407
ENSMUSG00000036356	Csgalnact1	Csgalnact1	4292.17	0.393776	0.112116	3.51222	0.00044438	0.0071994
ENSMUSG00000072294	Klf12	Klf12	884.599	0.394131	0.113455	3.47388	0.000512991	0.00791709
ENSMUSG00000046962	Zbtb21	Zbtb21	1794.77	0.394811	0.119198	3.31224	0.000925521	0.0121032
ENSMUSG00000029822	Osbpl3	Osbpl3	1149.33	0.395418	0.10218	3.86981	0.000108922	0.00249752
ENSMUSG00000028465	Tln1	Tln1	37380.2	0.395513	0.102755	3.84909	0.000118558	0.00267819
ENSMUSG00000038535	Zfp280d	Zfp280d	1279.36	0.396003	0.129991	3.04639	0.00231607	0.0231005
ENSMUSG00000038822	Hace1	Hace1	1260.51	0.39667	0.113879	3.48325	0.000495373	0.00772175
ENSMUSG00000041974	Spidr	Spidr	1253.45	0.396915	0.108371	3.66255	0.000249715	0.00469502
ENSMUSG00000039298	Cdk5rap2	Cdk5rap2	3908.79	0.397112	0.0991171	4.00649	6.16266e-05	0.00159268
ENSMUSG00000030319	Cand2	Cand2	3562.64	0.398113	0.0829228	4.801	1.57872e-06	8.62809e-05
ENSMUSG00000051977	Prdm9	Prdm9	529.418	0.399435	0.130003	3.07252	0.00212263	0.0217659
ENSMUSG00000030768	Disp1	Disp1	1188.78	0.400005	0.107539	3.71963	0.000199514	0.00397672
ENSMUSG00000035184	Fam124a	Fam124a	436.84	0.400205	0.119686	3.3438	0.000826397	0.011247
ENSMUSG00000022849	Hspbap1	Hspbap1	501.701	0.400297	0.124035	3.22728	0.00124974	0.0151732
ENSMUSG00000048997	Atxn7l2	Atxn7l2	893.114	0.401014	0.126446	3.17142	0.00151696	0.0174308
ENSMUSG00000021611	Tert	Tert	539.954	0.401802	0.126562	3.17474	0.00149973	0.0173111
ENSMUSG00000004099	Dnmt1	Dnmt1	7119.02	0.402161	0.124376	3.23343	0.00122315	0.0150045
ENSMUSG00000028078	Dclk2	Dclk2	6554.3	0.402583	0.0970014	4.15028	3.32065e-05	0.000955344
ENSMUSG00000039801	Cplane1	Cplane1	7789.48	0.402662	0.0946016	4.2564	2.07743e-05	0.00067142
ENSMUSG00000030583	Sipa1l3	Sipa1l3	5066.67	0.403063	0.0800683	5.03398	4.8039e-07	3.13033e-05
ENSMUSG00000016181	Utp25	Utp25	1131.68	0.404174	0.101554	3.97988	6.89502e-05	0.00174643
ENSMUSG00000031939	Taf1d	Taf1d	1953.05	0.404569	0.089694	4.51055	6.46594e-06	0.000275398
ENSMUSG00000034731	Dgkh	Dgkh	1251.02	0.405405	0.131478	3.08346	0.00204612	0.0213109
ENSMUSG00000062627	Mysm1	Mysm1	4207.01	0.405785	0.109857	3.69377	0.000220953	0.00431382
ENSMUSG00000071796	6820431F20Rik	6820431F20Rik	14083.4	0.405823	0.128517	3.15774	0.00158998	0.0180521
ENSMUSG00000021596	Mctp1	Mctp1	452.951	0.407111	0.135119	3.01297	0.00258703	0.0249034
ENSMUSG00000000567	Sox9	Sox9	4168.04	0.407417	0.102718	3.96634	7.29843e-05	0.00181943
ENSMUSG00000026014	Raph1	Raph1	2829.97	0.407612	0.106194	3.83838	0.000123848	0.00276086
ENSMUSG00000028134	Ptbp2	Ptbp2	3009.07	0.409448	0.12875	3.18019	0.00147181	0.0170922
ENSMUSG00000019842	Traf3ip2	Traf3ip2	1170.67	0.409875	0.0970494	4.22336	2.40683e-05	0.000756108
ENSMUSG00000085133	B930095G15Rik	B930095G15Rik	995.438	0.410132	0.132329	3.09935	0.00193948	0.020537
ENSMUSG00000023008	Fmnl3	Fmnl3	4390.83	0.410959	0.0772645	5.31886	1.0442e-07	8.5077e-06
ENSMUSG00000031290	Lrch2	Lrch2	1676.53	0.411049	0.110481	3.72053	0.000198808	0.00396783
ENSMUSG00000038679	Trps1	Trps1	5612.55	0.412794	0.103516	3.98775	6.67041e-05	0.00170369
ENSMUSG00000041671	Pyroxd1	Pyroxd1	546.541	0.413685	0.123352	3.35371	0.000797359	0.0109632
ENSMUSG00000023036	Pcdhgc4	Pcdhgc4	471.926	0.413949	0.142953	2.8957	0.0037832	0.0323353
ENSMUSG00000002496	Tsc2	Tsc2	9903.45	0.414013	0.0779779	5.30937	1.10005e-07	8.73621e-06
ENSMUSG00000039741	Bahcc1	Bahcc1	6791.7	0.414692	0.122945	3.37298	0.000743596	0.0104597
ENSMUSG00000054150	Syne3	Syne3	4195.81	0.415668	0.103432	4.01877	5.85031e-05	0.00152228
ENSMUSG00000056073	Grik2	Grik2	665.67	0.416284	0.140199	2.96923	0.00298551	0.0275793
ENSMUSG00000025867	Cplx2	Cplx2	4295.38	0.416568	0.108915	3.8247	0.000130929	0.00289755
ENSMUSG00000003847	Nfat5	Nfat5	70055.1	0.417183	0.106628	3.91252	9.13397e-05	0.002167
ENSMUSG00000025255	Zfhx4	Zfhx4	28993	0.417485	0.110407	3.78133	0.000155993	0.00328534
ENSMUSG00000070526	Peg12	Peg12	573.281	0.418703	0.138611	3.02072	0.00252178	0.0244192
ENSMUSG00000105042	Gm42509	Gm42509	289.83	0.418869	0.147211	2.84537	0.00443603	0.0361328
ENSMUSG00000032300	1700017B05Rik	1700017B05Rik	5660.88	0.419187	0.107626	3.89486	9.82535e-05	0.00230134
ENSMUSG00000095562	Erdr1	Erdr1	2642.08	0.419675	0.152558	2.75092	0.00594273	0.0444844
ENSMUSG00000034810	Scn7a	Scn7a	1256.13	0.419937	0.108056	3.88629	0.00010179	0.0023696
ENSMUSG00000026430	Rassf5	Rassf5	580.087	0.420471	0.120499	3.48943	0.000484053	0.00762484
ENSMUSG00000023066	Rttn	Rttn	928.643	0.420948	0.11476	3.66807	0.000244386	0.00463562
ENSMUSG00000045817	Zfp36l2	Zfp36l2	16133.7	0.42096	0.137599	3.05934	0.00221828	0.0224598
ENSMUSG00000028487	Bnc2	Bnc2	3401.32	0.421387	0.115476	3.64912	0.000263135	0.00479365
ENSMUSG00000073434	Wdr90	Wdr90	1953.84	0.421425	0.145377	2.89885	0.00374536	0.0321228
ENSMUSG00000001435	Col18a1	Col18a1	16855	0.422719	0.071387	5.92151	3.18999e-09	4.12212e-07
ENSMUSG00000022443	Myh9	Myh9	65363.1	0.422888	0.110605	3.82339	0.000131629	0.0029067
ENSMUSG00000041923	Nol4	Nol4	898.626	0.422943	0.134983	3.13331	0.00172846	0.0189744
ENSMUSG00000063972	Nr6a1	Nr6a1	1378.72	0.423013	0.156571	2.70173	0.00689788	0.0494262
ENSMUSG00000021823	Vcl	Vcl	9928.46	0.423388	0.0793041	5.33879	9.35691e-08	7.7964e-06
ENSMUSG00000002870	Mcm2	Mcm2	4928.22	0.423857	0.119728	3.54018	0.000399852	0.00663432
ENSMUSG00000032593	Amigo3	Amigo3	493.162	0.425856	0.145376	2.92934	0.00339688	0.0301663
ENSMUSG00000001151	Pcnt	Pcnt	2721.81	0.426709	0.12179	3.50365	0.000458925	0.00735051
ENSMUSG00000067931	Zfp948	Zfp948	1423.67	0.427499	0.116468	3.67052	0.000242056	0.00461359
ENSMUSG00000038774	Ascc3	Ascc3	4287.34	0.428841	0.0853353	5.02537	5.02468e-07	3.24645e-05
ENSMUSG00000032525	Nktr	Nktr	17827.8	0.429698	0.105695	4.06546	4.79372e-05	0.00128915
ENSMUSG00000051396	Gm45902	Gm45902	752.279	0.429808	0.13752	3.12542	0.00177553	0.0193658
ENSMUSG00000052713	Zfp608	Zfp608	3495.04	0.429996	0.13626	3.15571	0.0016011	0.0181052
ENSMUSG00000033364	Usp37	Usp37	2253.22	0.43	0.0853169	5.04003	4.65464e-07	3.04609e-05
ENSMUSG00000022883	Robo1	Robo1	873.7	0.431476	0.125783	3.43033	0.000602855	0.00889555
ENSMUSG00000022833	Ccdc14	Ccdc14	850.81	0.433297	0.110578	3.91849	8.91065e-05	0.00213296
ENSMUSG00000015605	Srf	Srf	2970.48	0.434145	0.0942947	4.60413	4.142e-06	0.000191967
ENSMUSG00000019775	Rgs17	Rgs17	368.689	0.434253	0.132099	3.28734	0.0010114	0.0129704
ENSMUSG00000096916	Zfp850	Zfp850	224.282	0.43597	0.161592	2.69796	0.00697662	0.0498498
ENSMUSG00000025001	Hells	Hells	2073.44	0.43699	0.147094	2.97083	0.00297	0.0275131
ENSMUSG00000021179	Nrde2	Nrde2	1294.69	0.43702	0.109217	4.00139	6.29717e-05	0.00162195
ENSMUSG00000021338	Carmil1	Carmil1	2264.98	0.43727	0.101595	4.30403	1.67721e-05	0.000570849
ENSMUSG00000071793	2610005L07Rik	2610005L07Rik	8840.75	0.437911	0.111721	3.91968	8.8667e-05	0.00212889
ENSMUSG00000026816	Gtf3c5	Gtf3c5	2892.2	0.438007	0.0810343	5.40521	6.47339e-08	5.73874e-06
ENSMUSG00000026694	Eef1aknmt	Eef1aknmt	914.576	0.439268	0.102936	4.2674	1.97762e-05	0.000649888
ENSMUSG00000000037	Scml2	Scml2	440.992	0.43935	0.135621	3.23955	0.0011972	0.0147933
ENSMUSG00000036718	Micall2	Micall2	2346.25	0.441128	0.12157	3.6286	0.000284961	0.00509986
ENSMUSG00000033721	Vav3	Vav3	3311.82	0.442688	0.136241	3.2493	0.00115689	0.0144945
ENSMUSG00000035049	Rrp12	Rrp12	1677.4	0.444033	0.118326	3.75261	0.000175002	0.00361576
ENSMUSG00000039994	Timeless	Timeless	1523.8	0.444159	0.128509	3.45624	0.000547758	0.00830241
ENSMUSG00000051379	Flrt3	Flrt3	965.573	0.444532	0.142743	3.11421	0.00184437	0.0198188
ENSMUSG00000019261	Map1s	Map1s	6464.17	0.445136	0.0714044	6.234	4.5466e-10	7.53549e-08
ENSMUSG00000044340	Phlpp1	Phlpp1	2887.46	0.445718	0.0945901	4.7121	2.4518e-06	0.000124617
ENSMUSG00000019971	Cep290	Cep290	929.891	0.445819	0.116509	3.82646	0.000129999	0.00288534
ENSMUSG00000040124	Gorab	Gorab	1463.72	0.446413	0.112805	3.95737	7.57796e-05	0.00187275
ENSMUSG00000036158	Prickle1	Prickle1	5975.74	0.447211	0.160034	2.79447	0.00519856	0.040484
ENSMUSG00000031488	Rab11fip1	Rab11fip1	363.701	0.447792	0.133443	3.35567	0.000791729	0.0109153
ENSMUSG00000022827	Rabl3	Rabl3	745.178	0.447966	0.120957	3.7035	0.000212646	0.00416764
ENSMUSG00000050244	Heatr1	Heatr1	3074.45	0.449048	0.110137	4.07719	4.55835e-05	0.00124117
ENSMUSG00000039542	Ncam1	Ncam1	12121.6	0.449669	0.0965005	4.65976	3.16576e-06	0.000151797
ENSMUSG00000071669	Snx29	Snx29	1416.64	0.450485	0.107273	4.19943	2.67593e-05	0.000822633
ENSMUSG00000026494	Kif26b	Kif26b	4880.24	0.451163	0.112566	4.00799	6.12376e-05	0.00158531
ENSMUSG00000037679	Inf2	Inf2	7350.08	0.452496	0.125267	3.61224	0.000303558	0.00536344
ENSMUSG00000089872	Rps6kc1	Rps6kc1	1767.6	0.45284	0.102103	4.43511	9.20237e-06	0.000365411
ENSMUSG00000055202	Zfp811	Zfp811	340.205	0.454895	0.135348	3.36094	0.000776768	0.0107674
ENSMUSG00000038253	Hoxa5	Hoxa5	602.922	0.455207	0.108051	4.21288	2.52137e-05	0.000784608
ENSMUSG00000004151	Etv1	Etv1	766.24	0.457111	0.150687	3.03351	0.00241728	0.0237798
ENSMUSG00000026594	Ralgps2	Ralgps2	610.811	0.457328	0.103179	4.43235	9.32095e-06	0.000368234
ENSMUSG00000022676	Snai2	Snai2	2045.88	0.458104	0.146755	3.12156	0.00179893	0.0195649
ENSMUSG00000028524	Sgip1	Sgip1	167.308	0.458326	0.169174	2.70919	0.00674467	0.0488187
ENSMUSG00000035126	Wdr78	Wdr78	244.091	0.459384	0.166593	2.75753	0.00582402	0.0438975
ENSMUSG00000025776	Crispld1	Crispld1	1199.8	0.459602	0.138131	3.3273	0.000876932	0.0117706
ENSMUSG00000110317	Gm45250	Gm45250	292.526	0.462592	0.157537	2.93641	0.00332037	0.0296643
ENSMUSG00000048387	Osr1	Osr1	6638.09	0.462627	0.102439	4.5161	6.29877e-06	0.000272078
ENSMUSG00000019843	Fyn	Fyn	3458.7	0.463053	0.0912171	5.07638	3.84697e-07	2.59551e-05
ENSMUSG00000024384	Iws1	Iws1	3860.74	0.463113	0.107055	4.32593	1.5189e-05	0.000533646
ENSMUSG00000032643	Fhl3	Fhl3	1879.46	0.463443	0.110776	4.18362	2.86903e-05	0.000862016
ENSMUSG00000047344	Lancl3	Lancl3	206.208	0.463449	0.159014	2.91451	0.00356244	0.0310401
ENSMUSG00000030329	Pianp	Pianp	408.358	0.463989	0.160599	2.88912	0.00386319	0.032671
ENSMUSG00000032186	Tmod2	Tmod2	279.32	0.464232	0.165706	2.80153	0.00508607	0.0398318
ENSMUSG00000038146	Notch3	Notch3	1300.25	0.464435	0.103562	4.48459	7.30545e-06	0.000306026
ENSMUSG00000033542	Arhgef5	Arhgef5	1569.87	0.464996	0.101498	4.58132	4.62047e-06	0.000210114
ENSMUSG00000006586	Runx1t1	Runx1t1	3350.54	0.465583	0.15503	3.00317	0.00267181	0.0255777
ENSMUSG00000021007	Spata7	Spata7	364.615	0.466577	0.131977	3.53528	0.000407343	0.00674393
ENSMUSG00000030330	Ing4	Ing4	301.357	0.467308	0.154174	3.03104	0.0024371	0.0238708
ENSMUSG00000057914	Cacnb2	Cacnb2	1221.81	0.467994	0.159524	2.93369	0.00334956	0.0298679
ENSMUSG00000001507	Itga3	Itga3	617.089	0.469634	0.166738	2.8166	0.00485344	0.0385645
ENSMUSG00000030213	Atf7ip	Atf7ip	6861.16	0.469771	0.0863999	5.43717	5.41335e-08	4.85545e-06
ENSMUSG00000002265	Peg3	Peg3	34811.3	0.469809	0.0883053	5.32029	1.03604e-07	8.49332e-06
ENSMUSG00000038894	Irs2	Irs2	2984.2	0.470051	0.136038	3.45528	0.000549713	0.00832376
ENSMUSG00000037552	Plekhg2	Plekhg2	5554.56	0.470201	0.0964143	4.87688	1.07778e-06	6.17818e-05
ENSMUSG00000037434	Slc30a1	Slc30a1	852.333	0.470479	0.154448	3.0462	0.00231754	0.0231005
ENSMUSG00000026723	Trdmt1	Trdmt1	202.663	0.474124	0.156764	3.02444	0.00249092	0.024192
ENSMUSG00000037370	Enpp1	Enpp1	383.149	0.474348	0.137165	3.45822	0.000543757	0.00825818
ENSMUSG00000043219	Hoxa6	Hoxa6	347.62	0.474396	0.143519	3.30545	0.000948225	0.0123366
ENSMUSG00000059149	Mfsd4a	Mfsd4a	1246.63	0.476136	0.110315	4.31615	1.58777e-05	0.000550236
ENSMUSG00000031493	Ggn	Ggn	224.747	0.476228	0.147363	3.23166	0.00123074	0.0150182
ENSMUSG00000031642	Sh3rf1	Sh3rf1	1871.63	0.476268	0.114546	4.15788	3.21221e-05	0.00093831
ENSMUSG00000038902	Pogz	Pogz	4822.54	0.476924	0.111144	4.29105	1.77833e-05	0.000601288
ENSMUSG00000075394	Hoxc4	Hoxc4	499.984	0.477773	0.13611	3.5102	0.000447766	0.00723256
ENSMUSG00000031618	Nr3c2	Nr3c2	1402.55	0.478414	0.157494	3.03767	0.00238414	0.0234993
ENSMUSG00000030469	Zfp719	Zfp719	1172.66	0.478732	0.163549	2.92715	0.00342079	0.0302905
ENSMUSG00000036501	Fam13b	Fam13b	3959.18	0.478853	0.0853184	5.61253	1.99385e-08	2.06818e-06
ENSMUSG00000114433	Gm48488	Gm48488	170.266	0.479869	0.167392	2.86673	0.00414734	0.0343315
ENSMUSG00000062794	Zfp599	Zfp599	183.849	0.480542	0.171781	2.79742	0.00515131	0.0401571
ENSMUSG00000034762	Glis1	Glis1	1323.05	0.480673	0.112859	4.25906	2.05286e-05	0.000666225
ENSMUSG00000015222	Map2	Map2	1714.05	0.481141	0.114622	4.19764	2.69716e-05	0.000824786
ENSMUSG00000063506	Arhgap22	Arhgap22	618.711	0.482589	0.14454	3.33879	0.000841453	0.0113956
ENSMUSG00000031434	Morc4	Morc4	1201.9	0.482775	0.145556	3.31676	0.000910668	0.0120224
ENSMUSG00000028438	Kif24	Kif24	570.879	0.485132	0.168276	2.88296	0.00393962	0.0330062
ENSMUSG00000032285	Dnaja4	Dnaja4	726.784	0.485909	0.103551	4.69245	2.69948e-06	0.000134956
ENSMUSG00000044083	Efcab8	Efcab8	347.721	0.486752	0.143678	3.38779	0.000704592	0.0101069
ENSMUSG00000014704	Hoxa2	Hoxa2	452.172	0.489402	0.153574	3.18675	0.00143882	0.0168651
ENSMUSG00000035671	Zswim4	Zswim4	3130.76	0.492738	0.113757	4.33151	1.48093e-05	0.000522714
ENSMUSG00000078190	Dnm3os	Dnm3os	9315.91	0.494184	0.113086	4.36999	1.24254e-05	0.000458746
ENSMUSG00000104346	Pcdhga3	Pcdhga3	227.14	0.494684	0.171028	2.89241	0.00382294	0.0324928
ENSMUSG00000022673	Mcm4	Mcm4	4256.78	0.495748	0.119312	4.15506	3.25196e-05	0.000945318
ENSMUSG00000097379	Gm26873	Gm26873	249.363	0.496603	0.171966	2.8878	0.00387941	0.0327538
ENSMUSG00000023795	Pisd-ps2	Pisd-ps2	228.908	0.496637	0.159194	3.11969	0.00181041	0.0196198
ENSMUSG00000022636	Alcam	Alcam	8609.35	0.497006	0.103285	4.812	1.49431e-06	8.2555e-05
ENSMUSG00000034751	Mast4	Mast4	10805.8	0.49808	0.0898674	5.54239	2.98375e-08	2.87952e-06
ENSMUSG00000073647	Gm10557	Gm10557	1856.8	0.498336	0.127968	3.89421	9.8518e-05	0.00230399
ENSMUSG00000007035	Msh5	Msh5	375.403	0.499105	0.136562	3.65479	0.000257393	0.00474156
ENSMUSG00000112980	D430020J02Rik	D430020J02Rik	479.887	0.499266	0.126875	3.9351	8.31606e-05	0.00201916
ENSMUSG00000027669	Gnb4	Gnb4	687.621	0.499951	0.120047	4.16461	3.11884e-05	0.000919846
ENSMUSG00000032826	Ank2	Ank2	3766.34	0.500772	0.111785	4.47979	7.4716e-06	0.000310428
ENSMUSG00000033987	Dnah17	Dnah17	247.979	0.500977	0.145336	3.44703	0.000566777	0.00852154
ENSMUSG00000086560	Gm13372	Gm13372	440.994	0.501944	0.141751	3.54103	0.000398568	0.00662744
ENSMUSG00000095123	Gm21781	Gm21781	818.75	0.502082	0.168326	2.9828	0.00285626	0.0268554
ENSMUSG00000061186	Sfmbt2	Sfmbt2	493.124	0.503834	0.139515	3.61133	0.000304629	0.00536992
ENSMUSG00000030231	Plekha5	Plekha5	1989.68	0.505874	0.101143	5.00156	5.68682e-07	3.61842e-05
ENSMUSG00000036192	Rorb	Rorb	828.059	0.506955	0.102222	4.95934	7.07333e-07	4.31417e-05
ENSMUSG00000023945	Slc5a7	Slc5a7	667.07	0.507029	0.105893	4.78812	1.68349e-06	9.1352e-05
ENSMUSG00000022150	Dab2	Dab2	5017.09	0.5071	0.0834029	6.08012	1.20091e-09	1.83114e-07
ENSMUSG00000041144	Dnah7b	Dnah7b	264.858	0.507714	0.158467	3.2039	0.00135579	0.0161256
ENSMUSG00000038644	Pold1	Pold1	2009.54	0.508606	0.136236	3.73328	0.000189003	0.0038263
ENSMUSG00000037990	Sh3rf3	Sh3rf3	1831.06	0.509326	0.115996	4.3909	1.12883e-05	0.000423952
ENSMUSG00000035202	Lars2	Lars2	16081.7	0.509546	0.120895	4.21479	2.50013e-05	0.000779592
ENSMUSG00000056394	Lig1	Lig1	2658.19	0.511283	0.166194	3.07643	0.00209498	0.0216008
ENSMUSG00000074406	Zfp628	Zfp628	1302.52	0.511708	0.131805	3.8823	0.000103472	0.00239169
ENSMUSG00000052727	Map1b	Map1b	4381.11	0.511881	0.125985	4.06304	4.84371e-05	0.0013003
ENSMUSG00000006720	Zfp184	Zfp184	291.686	0.512134	0.189697	2.69975	0.00693912	0.0496517
ENSMUSG00000078773	Rad54b	Rad54b	257.317	0.512372	0.184187	2.78181	0.00540574	0.0416717
ENSMUSG00000038872	Zfhx3	Zfhx3	3567.68	0.513167	0.114885	4.46679	7.94029e-06	0.000325208
ENSMUSG00000000093	Tbx2	Tbx2	312.314	0.514774	0.153727	3.34863	0.00081211	0.0111059
ENSMUSG00000037461	Ints7	Ints7	2987.38	0.515148	0.0786989	6.5458	5.91773e-11	1.1422e-08
ENSMUSG00000043889	Gm8399	Gm8399	658.487	0.516347	0.175994	2.93389	0.00334739	0.029866
ENSMUSG00000049866	Arl4c	Arl4c	1283.77	0.516867	0.144928	3.56638	0.000361949	0.00618721
ENSMUSG00000033538	Casp4	Casp4	599.059	0.517408	0.183472	2.82009	0.004801	0.0383075
ENSMUSG00000037474	Dtl	Dtl	1183.3	0.518367	0.111003	4.66983	3.01444e-06	0.000146017
ENSMUSG00000055958	Gm9987	Gm9987	268.488	0.518864	0.147601	3.51532	0.000439223	0.00714758
ENSMUSG00000009418	Nav1	Nav1	10679.6	0.519604	0.106037	4.90022	9.57313e-07	5.61427e-05
ENSMUSG00000006219	Fblim1	Fblim1	1066.31	0.523654	0.108122	4.84319	1.27773e-06	7.18926e-05
ENSMUSG00000058922	Gm10052	Gm10052	1556.95	0.525594	0.193862	2.71118	0.00670444	0.0486111
ENSMUSG00000051000	Fam160a1	Fam160a1	298.057	0.526401	0.190584	2.76204	0.00574415	0.0434243
ENSMUSG00000022836	Mylk	Mylk	6799.81	0.527276	0.123144	4.28178	1.85405e-05	0.000618611
ENSMUSG00000009569	Mrtfb	Mrtfb	3914.24	0.528794	0.107993	4.89655	9.75331e-07	5.67628e-05
ENSMUSG00000007080	Pole	Pole	2161.87	0.531147	0.17525	3.0308	0.00243906	0.0238708
ENSMUSG00000070565	Rasal2	Rasal2	1070.41	0.531513	0.0995038	5.34164	9.21097e-08	7.71697e-06
ENSMUSG00000027959	Sass6	Sass6	321.895	0.53167	0.171237	3.10488	0.00190357	0.0203119
ENSMUSG00000043336	Filip1l	Filip1l	1457.71	0.53197	0.181552	2.93013	0.00338825	0.0301248
ENSMUSG00000035681	Kcnc2	Kcnc2	393.514	0.532912	0.179	2.97716	0.00290934	0.0271657
ENSMUSG00000047583	Tyw3	Tyw3	409.258	0.535499	0.124126	4.31417	1.60206e-05	0.000551426
ENSMUSG00000020275	Rel	Rel	546.388	0.535815	0.162978	3.28766	0.00101024	0.0129704
ENSMUSG00000033544	Angptl1	Angptl1	532.452	0.535981	0.122103	4.38959	1.13566e-05	0.000424739
ENSMUSG00000104184	Gm37818	Gm37818	226.876	0.536049	0.183796	2.91654	0.00353942	0.0309634
ENSMUSG00000041406	BC055324	BC055324	508.479	0.539514	0.166437	3.24156	0.00118878	0.014725
ENSMUSG00000025602	Zfp202	Zfp202	611.572	0.541125	0.130694	4.1404	3.467e-05	0.000989977
ENSMUSG00000073530	Pappa2	Pappa2	3547.76	0.542039	0.12245	4.4266	9.57316e-06	0.000374286
ENSMUSG00000102143	Gm38057	Gm38057	241.649	0.542555	0.17498	3.10066	0.00193087	0.0205027
ENSMUSG00000063810	Alms1	Alms1	1769.72	0.543372	0.134707	4.03372	5.49005e-05	0.00144331
ENSMUSG00000051599	Pcdhb2	Pcdhb2	143.86	0.544798	0.191276	2.84823	0.00439632	0.0359245
ENSMUSG00000030268	Bcat1	Bcat1	3307.7	0.54525	0.137343	3.96998	7.18777e-05	0.00180262
ENSMUSG00000054720	Lrrc8c	Lrrc8c	947.652	0.545501	0.104095	5.24039	1.60236e-07	1.20954e-05
ENSMUSG00000019947	Arid5b	Arid5b	5177.2	0.545683	0.140457	3.88506	0.000102306	0.002378
ENSMUSG00000033214	Slitrk5	Slitrk5	175.419	0.545773	0.173085	3.15321	0.00161485	0.0181848
ENSMUSG00000037995	Igsf9	Igsf9	439.845	0.545796	0.132746	4.11158	3.92966e-05	0.00110146
ENSMUSG00000058656	Samd12	Samd12	713.126	0.548678	0.150305	3.65044	0.000261796	0.00478568
ENSMUSG00000051278	Zgrf1	Zgrf1	1019.95	0.549374	0.0979634	5.60795	2.04734e-08	2.10931e-06
ENSMUSG00000015766	Eps8	Eps8	6047.35	0.551145	0.106789	5.16108	2.45534e-07	1.7253e-05
ENSMUSG00000028931	Kcnab2	Kcnab2	439.007	0.552465	0.160309	3.44626	0.000568412	0.00853065
ENSMUSG00000084519	Gm22478	Gm22478	187.476	0.552763	0.173509	3.18579	0.00144358	0.0168802
ENSMUSG00000028718	Stil	Stil	603.583	0.552965	0.163608	3.37983	0.000725318	0.0102599
ENSMUSG00000021699	Pde4d	Pde4d	2187.6	0.553171	0.158274	3.49502	0.000474029	0.00752916
ENSMUSG00000047139	Cd24a	Cd24a	365.775	0.553804	0.160864	3.44268	0.000575974	0.00861024
ENSMUSG00000030616	Sytl2	Sytl2	622.552	0.554967	0.123029	4.51087	6.45611e-06	0.000275398
ENSMUSG00000083863	Gm13341	Gm13341	382.649	0.555796	0.180579	3.07786	0.00208493	0.0215678
ENSMUSG00000039145	Camk1d	Camk1d	2399.25	0.556056	0.104598	5.31611	1.06012e-07	8.5077e-06
ENSMUSG00000042507	Elmsan1	Elmsan1	4184.93	0.558797	0.176315	3.16931	0.001528	0.0175024
ENSMUSG00000040133	Gpr176	Gpr176	307.168	0.559408	0.189641	2.94983	0.00317948	0.0287549
ENSMUSG00000027220	Syt13	Syt13	1199.61	0.560976	0.119734	4.6852	2.79686e-06	0.000138463
ENSMUSG00000046442	Ppm1e	Ppm1e	151.581	0.562344	0.199521	2.81846	0.00482543	0.0384622
ENSMUSG00000071856	Mcc	Mcc	3240.32	0.562633	0.131703	4.27198	1.93748e-05	0.000640838
ENSMUSG00000038112	AW551984	AW551984	2727.28	0.562713	0.086373	6.51492	7.27295e-11	1.3537e-08
ENSMUSG00000030782	Tgfb1i1	Tgfb1i1	3770.3	0.563027	0.0844588	6.66629	2.62354e-11	5.55608e-09
ENSMUSG00000039936	Pik3cd	Pik3cd	348.421	0.563255	0.191821	2.93636	0.00332089	0.0296643
ENSMUSG00000025422	Agap2	Agap2	1991.14	0.564031	0.102133	5.5225	3.34208e-08	3.15753e-06
ENSMUSG00000041324	Inhba	Inhba	972.775	0.564062	0.135107	4.17492	2.98095e-05	0.000889502
ENSMUSG00000082860	Gm13204	Gm13204	256.849	0.564136	0.163507	3.45022	0.000560132	0.00845801
ENSMUSG00000024302	Dtna	Dtna	670.829	0.566081	0.121058	4.67611	2.92368e-06	0.000143784
ENSMUSG00000028017	Egf	Egf	336.336	0.566089	0.162328	3.48733	0.000487876	0.00765343
ENSMUSG00000026657	Frmd4a	Frmd4a	3077.38	0.567441	0.0947913	5.98621	2.14785e-09	3.00463e-07
ENSMUSG00000035686	Thrsp	Thrsp	687.069	0.56909	0.183599	3.09964	0.00193756	0.0205309
ENSMUSG00000071203	Naip5	Naip5	421.411	0.571278	0.141586	4.03484	5.46389e-05	0.00143892
ENSMUSG00000031543	Ank1	Ank1	509.673	0.571616	0.165058	3.46313	0.000533934	0.00815774
ENSMUSG00000002489	Tiam1	Tiam1	683.413	0.575268	0.196936	2.92109	0.0034881	0.0306728
ENSMUSG00000095403	Gm21092	Gm21092	2307.02	0.576294	0.114509	5.03272	4.83578e-07	3.1377e-05
ENSMUSG00000026826	Nr4a2	Nr4a2	314.84	0.577336	0.156415	3.69105	0.00022333	0.00434353
ENSMUSG00000029135	Fosl2	Fosl2	9638.4	0.577424	0.205732	2.80669	0.0050054	0.0393086
ENSMUSG00000027115	Kif18a	Kif18a	374.323	0.57952	0.19564	2.96217	0.00305474	0.0280868
ENSMUSG00000036745	Ttll7	Ttll7	770.977	0.582281	0.113495	5.13045	2.89058e-07	2.01258e-05
ENSMUSG00000078942	Naip6	Naip6	404.301	0.582934	0.136006	4.2861	1.81838e-05	0.000609377
ENSMUSG00000028680	Plk3	Plk3	384.879	0.584734	0.183273	3.19052	0.00142018	0.0166705
ENSMUSG00000112358	Gm33869	Gm33869	255.157	0.584942	0.204089	2.86612	0.00415543	0.0343612
ENSMUSG00000043015	Nemp2	Nemp2	362.36	0.585345	0.130253	4.4939	6.99316e-06	0.000293751
ENSMUSG00000020363	Gfpt2	Gfpt2	330.196	0.593554	0.149584	3.96803	7.24698e-05	0.00181151
ENSMUSG00000022421	Nptxr	Nptxr	441.51	0.594009	0.126163	4.70827	2.49828e-06	0.000126557
ENSMUSG00000020205	Phlda1	Phlda1	324.522	0.594238	0.183612	3.23637	0.00121059	0.0148984
ENSMUSG00000028370	Pappa	Pappa	2456.91	0.596094	0.13076	4.55869	5.14749e-06	0.000228831
ENSMUSG00000105691	Gm42876	Gm42876	108.23	0.597041	0.211021	2.8293	0.00466502	0.0375143
ENSMUSG00000047261	Gap43	Gap43	169.114	0.601585	0.209071	2.87742	0.00400947	0.0334627
ENSMUSG00000062044	Lmtk3	Lmtk3	266.616	0.601708	0.147139	4.08939	4.325e-05	0.00119254
ENSMUSG00000056019	Zfp709	Zfp709	147.562	0.603149	0.194848	3.09549	0.00196489	0.0207539
ENSMUSG00000033618	Map3k13	Map3k13	269.999	0.604446	0.158995	3.80167	0.000143724	0.00311294
ENSMUSG00000106099	Gm42664	Gm42664	830.242	0.606682	0.196089	3.09391	0.0019754	0.0207587
ENSMUSG00000047415	Gpr68	Gpr68	115.087	0.609693	0.205964	2.96019	0.00307454	0.0281834
ENSMUSG00000035356	Nfkbiz	Nfkbiz	957.198	0.613612	0.191287	3.20781	0.00133751	0.0159812
ENSMUSG00000025665	Rps6ka6	Rps6ka6	834.399	0.613898	0.142452	4.30951	1.63618e-05	0.000559384
ENSMUSG00000104344	Gm38077	Gm38077	392.195	0.615345	0.22246	2.76609	0.00567328	0.043096
ENSMUSG00000061751	Kalrn	Kalrn	1955.83	0.616816	0.102751	6.00301	1.93693e-09	2.76022e-07
ENSMUSG00000040640	Erc2	Erc2	406.939	0.617724	0.168774	3.66006	0.000252154	0.00471183
ENSMUSG00000026204	Ptprn	Ptprn	1214.52	0.619101	0.224205	2.76132	0.00575686	0.0434593
ENSMUSG00000033762	Recql4	Recql4	358.587	0.619399	0.209207	2.96069	0.00306949	0.0281676
ENSMUSG00000053626	Tll1	Tll1	182.803	0.623961	0.176758	3.53002	0.000415529	0.00683493
ENSMUSG00000024042	Sik1	Sik1	6055.49	0.626047	0.114796	5.45355	4.93753e-08	4.4814e-06
ENSMUSG00000023800	Tiam2	Tiam2	3528.78	0.626711	0.13166	4.76006	1.93531e-06	0.000102464
ENSMUSG00000044365	Cxxc4	Cxxc4	475.837	0.627824	0.159765	3.92966	8.50658e-05	0.00205886
ENSMUSG00000076441	Ass1	Ass1	1240.01	0.628779	0.18928	3.32196	0.00089388	0.0119038
ENSMUSG00000074968	Ano3	Ano3	407.501	0.632911	0.15775	4.01211	6.01772e-05	0.00156317
ENSMUSG00000082229	Nap1l2	Nap1l2	130.451	0.633505	0.225351	2.81119	0.00493583	0.0390158
ENSMUSG00000107742	9530085L11Rik	9530085L11Rik	96.4696	0.634622	0.228535	2.77691	0.00548783	0.0419971
ENSMUSG00000116597	Gm536	Gm536	175.074	0.638947	0.198878	3.21275	0.00131469	0.0158355
ENSMUSG00000005410	Mcm5	Mcm5	3145.4	0.642066	0.197342	3.25357	0.00113965	0.014326
ENSMUSG00000056215	Lrguk	Lrguk	288.109	0.645639	0.140942	4.58089	4.63e-06	0.000210114
ENSMUSG00000026904	Slc4a10	Slc4a10	79.4758	0.653467	0.231063	2.82809	0.00468269	0.0375665
ENSMUSG00000067586	S1pr3	S1pr3	3469.77	0.653719	0.0870336	7.51111	5.86276e-14	2.29219e-11
ENSMUSG00000086965	Rtl10	Rtl10	276.714	0.653829	0.175859	3.71792	0.000200869	0.00399329
ENSMUSG00000022346	Myc	Myc	680.235	0.655689	0.176097	3.72346	0.000196508	0.00393132
ENSMUSG00000037892	Pcdh18	Pcdh18	8372.83	0.656484	0.148564	4.41885	9.92261e-06	0.000385426
ENSMUSG00000021662	Arhgef28	Arhgef28	94.5621	0.656661	0.235439	2.78909	0.00528562	0.0409736
ENSMUSG00000103037	Pcdhgb1	Pcdhgb1	93.0327	0.656704	0.232534	2.82412	0.004741	0.0379679
ENSMUSG00000107603	Gm43921	Gm43921	360.194	0.658399	0.189031	3.48303	0.000495776	0.00772175
ENSMUSG00000021464	Ror2	Ror2	488.198	0.660538	0.171467	3.85227	0.000117028	0.00265937
ENSMUSG00000019647	Sema6a	Sema6a	902.193	0.66064	0.117331	5.63058	1.796e-08	1.88864e-06
ENSMUSG00000108678	Gm44758	Gm44758	295.442	0.663876	0.21101	3.14619	0.00165415	0.0184755
ENSMUSG00000000078	Klf6	Klf6	9558.71	0.664209	0.209299	3.1735	0.00150612	0.0173525
ENSMUSG00000102780	Gm38253	Gm38253	521.627	0.664226	0.171085	3.88242	0.000103422	0.00239169
ENSMUSG00000108753	Gm45094	Gm45094	106.959	0.666716	0.24381	2.73457	0.00624613	0.0461308
ENSMUSG00000041552	Ptchd1	Ptchd1	1575.33	0.666789	0.139476	4.78069	1.74695e-06	9.37938e-05
ENSMUSG00000074277	Phldb3	Phldb3	82.0986	0.667223	0.24023	2.77744	0.00547895	0.0419971
ENSMUSG00000043441	Gpr149	Gpr149	6586.89	0.667233	0.0862943	7.73207	1.05814e-14	4.60988e-12
ENSMUSG00000036006	Ripor2	Ripor2	329.492	0.668243	0.24321	2.7476	0.00600333	0.04485
ENSMUSG00000032712	Resf1	Resf1	6869.02	0.670566	0.141507	4.73874	2.15053e-06	0.000111157
ENSMUSG00000030321	Efcab12	Efcab12	142.251	0.671684	0.232775	2.88555	0.00390735	0.0328442
ENSMUSG00000054256	Msi1	Msi1	405.705	0.672036	0.13771	4.88007	1.06047e-06	6.10191e-05
ENSMUSG00000079387	Luzp4	Luzp4	145.601	0.67629	0.19276	3.50846	0.000450706	0.00725698
ENSMUSG00000005968	Tuft1	Tuft1	157.01	0.677865	0.197686	3.42901	0.000605797	0.00891621
ENSMUSG00000022528	Hes1	Hes1	755.413	0.679089	0.152045	4.46638	7.95531e-06	0.000325208
ENSMUSG00000015053	Gata2	Gata2	438.801	0.680584	0.12928	5.26443	1.40623e-07	1.08844e-05
ENSMUSG00000039985	Sinhcaf	Sinhcaf	271.728	0.682056	0.179204	3.80604	0.000141212	0.00307161
ENSMUSG00000074800	Gm4149	Gm4149	175.238	0.682863	0.246881	2.76597	0.00567543	0.043096
ENSMUSG00000110669	Gm10060	Gm10060	751.901	0.683048	0.14098	4.84499	1.2662e-06	7.15073e-05
ENSMUSG00000108923	4933431C10Rik	4933431C10Rik	151.942	0.687346	0.196354	3.50055	0.000464293	0.00740743
ENSMUSG00000042258	Isl1	Isl1	189.514	0.687897	0.161618	4.2563	2.07837e-05	0.00067142
ENSMUSG00000032487	Ptgs2	Ptgs2	194.652	0.689782	0.20191	3.41627	0.000634841	0.00929881
ENSMUSG00000048096	Lmod1	Lmod1	111.34	0.691409	0.216017	3.20072	0.00137085	0.0162288
ENSMUSG00000048078	Tenm4	Tenm4	11295.1	0.692987	0.177704	3.89968	9.63205e-05	0.00227352
ENSMUSG00000040584	Abcb1a	Abcb1a	158.04	0.695926	0.192211	3.62063	0.000293892	0.00524124
ENSMUSG00000006445	Epha2	Epha2	776.621	0.696262	0.137298	5.07118	3.95351e-07	2.65565e-05
ENSMUSG00000060716	Plekhh1	Plekhh1	103.201	0.699341	0.241647	2.89406	0.00380292	0.032395
ENSMUSG00000090919	Pabpc4l	Pabpc4l	118.23	0.703173	0.203809	3.45017	0.000560243	0.00845801
ENSMUSG00000030303	Far2	Far2	152.035	0.706983	0.220242	3.21003	0.0013272	0.0159097
ENSMUSG00000025997	Ikzf2	Ikzf2	388.829	0.712265	0.135715	5.24825	1.53547e-07	1.17653e-05
ENSMUSG00000076281	Gm24270	Gm24270	1234.03	0.712391	0.151875	4.69065	2.72334e-06	0.000135262
ENSMUSG00000006567	Atp7b	Atp7b	142.486	0.718701	0.206332	3.48323	0.000495409	0.00772175
ENSMUSG00000117975	Itprip	Itprip	1606.52	0.719874	0.157122	4.58162	4.61377e-06	0.000210114
ENSMUSG00000110649	Gm40466	Gm40466	82.9749	0.722305	0.23327	3.09643	0.00195866	0.0207113
ENSMUSG00000118383	Gm50321	Gm50321	499.767	0.724979	0.126842	5.71561	1.09314e-08	1.24389e-06
ENSMUSG00000026196	Bard1	Bard1	237.927	0.732607	0.247972	2.9544	0.00313282	0.0285748
ENSMUSG00000054409	Tmem74	Tmem74	110.984	0.732757	0.267476	2.73952	0.0061529	0.0456542
ENSMUSG00000056313	Tcim	Tcim	134.464	0.737084	0.240979	3.05871	0.00222294	0.022477
ENSMUSG00000013089	Etv5	Etv5	527.252	0.739618	0.168413	4.39169	1.12473e-05	0.000423455
ENSMUSG00000076258	Gm23935	Gm23935	22552.3	0.741943	0.121892	6.08688	1.15131e-09	1.78666e-07
ENSMUSG00000004626	Stxbp2	Stxbp2	243.721	0.742315	0.188303	3.94213	8.0762e-05	0.00197034
ENSMUSG00000066842	Hmcn1	Hmcn1	204.26	0.755106	0.198941	3.79563	0.000147266	0.00316716
ENSMUSG00000053414	Hunk	Hunk	157.762	0.761682	0.210908	3.61144	0.000304496	0.00536992
ENSMUSG00000030720	Cln3	Cln3	785.38	0.764918	0.238469	3.20762	0.0013384	0.0159812
ENSMUSG00000107429	Gm44206	Gm44206	298.056	0.766867	0.239419	3.20303	0.00135988	0.0161492
ENSMUSG00000109005	Gm45221	Gm45221	403.062	0.76835	0.24624	3.12033	0.00180647	0.0195911
ENSMUSG00000097170	Gm16982	Gm16982	110.558	0.768797	0.247075	3.1116	0.00186077	0.019953
ENSMUSG00000039116	Adgrg6	Adgrg6	1244.62	0.769474	0.179035	4.2979	1.72422e-05	0.000585544
ENSMUSG00000040420	Cdh18	Cdh18	361.139	0.771669	0.130314	5.9216	3.18827e-09	4.12212e-07
ENSMUSG00000117050	1700023B13Rik	1700023B13Rik	138.379	0.775779	0.24156	3.21154	0.00132026	0.015839
ENSMUSG00000004113	Cacna1b	Cacna1b	1072.73	0.776518	0.0994968	7.80446	5.97585e-15	2.84749e-12
ENSMUSG00000029862	Clcn1	Clcn1	83.1196	0.778166	0.23607	3.29633	0.000979556	0.0126364
ENSMUSG00000106251	Gm42658	Gm42658	69.1005	0.780618	0.264206	2.95458	0.00313092	0.0285748
ENSMUSG00000055629	B4galnt4	B4galnt4	225.344	0.780686	0.185193	4.21554	2.49186e-05	0.000778606
ENSMUSG00000004891	Nes	Nes	213.933	0.782263	0.246617	3.17197	0.00151409	0.017424
ENSMUSG00000089129	Gm26407	Gm26407	67.4123	0.782901	0.272863	2.8692	0.00411508	0.0341201
ENSMUSG00000041482	Piezo2	Piezo2	850.671	0.783971	0.120337	6.51477	7.27987e-11	1.3537e-08
ENSMUSG00000052760	A630001G21Rik	A630001G21Rik	105.155	0.784464	0.250218	3.13511	0.00171787	0.018899
ENSMUSG00000053541	Gm4759	Gm4759	204.178	0.788953	0.168743	4.67548	2.93264e-06	0.000143784
ENSMUSG00000027919	Lce1g	Lce1g	204.79	0.792739	0.245237	3.23254	0.00122693	0.0150146
ENSMUSG00000086464	Gm15835	Gm15835	120.521	0.793857	0.245819	3.22943	0.00124036	0.0150941
ENSMUSG00000070802	Pnmal2	Pnmal2	71.6179	0.7962	0.258809	3.0764	0.0020952	0.0216008
ENSMUSG00000064369	mt-Te	mt-Te	209.154	0.79674	0.181514	4.38943	1.1365e-05	0.000424739
ENSMUSG00000103558	Gm38220	Gm38220	114.236	0.798692	0.270981	2.94741	0.00320452	0.0288445
ENSMUSG00000027894	Slc6a17	Slc6a17	106.299	0.798745	0.22804	3.50265	0.000460649	0.00737039
ENSMUSG00000037621	Atoh8	Atoh8	456.766	0.799186	0.139959	5.71013	1.1289e-08	1.2657e-06
ENSMUSG00000053007	Creb5	Creb5	453.221	0.806374	0.172682	4.66969	3.01648e-06	0.000146017
ENSMUSG00000097231	Gm26852	Gm26852	88.1014	0.80644	0.233967	3.44681	0.000567246	0.00852154
ENSMUSG00000025105	Bnc1	Bnc1	630.751	0.808414	0.155062	5.21351	1.85304e-07	1.36499e-05
ENSMUSG00000039126	Prune2	Prune2	14084.9	0.811774	0.111162	7.30266	2.82138e-13	8.9626e-11
ENSMUSG00000034765	Dusp5	Dusp5	294.016	0.813973	0.220717	3.68786	0.000226149	0.00438161
ENSMUSG00000022661	Cd200	Cd200	67.4695	0.820853	0.260642	3.14934	0.00163637	0.0183546
ENSMUSG00000053825	Ppfia2	Ppfia2	251.358	0.83003	0.190707	4.35238	1.34665e-05	0.000486581
[truncated: 17,385 more rows]
