# Supplementary material for: An intronic enhancer of Cebpa regulates adipocyte differentiation and adipose tissue development via long‐range loop formation
Source: Cell Prolif. 2023 Oct 31;57(3):e13552. doi: 10.1111/cpr.13552 (PMC10905358; doi:10.1111/cpr.13552)
Supplement: Supplementary file 19 — TABLE S14. Mass spectrometry of Cebpa‐L1‐AD‐En2 pulldown proteins. [file CPR-57-e13552-s011.xlsx]

## Sheet: En2-pulldown-1
Supplementary Table 14. Mass spectrometry of Cebpa-L1-AD-En2 pulldown proteins
Accession	Name	Gene	Description	Mw(kDa)	Length	Protein group	Score	Sequence coverage [%]	Peptides	Unique peptides	MS/MS count	iBAQ	iBAQ [%]
P60710	ACTB_MOUSE	Actb	Actin, cytoplasmic 1 OS=Mus musculus OX=10090 GN=Actb PE=1 SV=1	41.737	375	E9Q5F4;E9Q1F2;G3UZ07;E9Q606;Q8BFZ3;F8WGM8;E9Q2D1;F6WX90;V9GXQ2;E9Q3M9	323.31	65.9%	21	1	30	512560000	6.7294%
A0A0A6YW67	A0A0A6YW67_MOUSE	Gm8797	Predicted pseudogene 8797 OS=Mus musculus OX=10090 GN=Gm8797 PE=4 SV=1	8.728	77	E9Q9J0;P62984;P62983;E9Q4P0;E9Q5F6;E9QNP0;Q5SX22;P0CG49;P0CG50	57.628	61%	5	5	6	386970000	5.0805%
Q3UEB3	PUF60_MOUSE	Puf60	Poly(U)-binding-splicing factor PUF60 OS=Mus musculus OX=10090 GN=Puf60 PE=1 SV=2	60.249	564		323.31	63.1%	27	27	32	221400000	2.9068%
Q9CXW4	RL11_MOUSE	Rpl11	60S ribosomal protein L11 OS=Mus musculus OX=10090 GN=Rpl11 PE=1 SV=4	20.252	178	A2BH06	145.48	65.7%	11	11	9	420510000	5.5209%
P14869	RLA0_MOUSE	Rplp0	60S acidic ribosomal protein P0 OS=Mus musculus OX=10090 GN=Rplp0 PE=1 SV=3	34.216	317	S4R1N1;D3YVM5	163.14	54.3%	13	13	12	130060000	1.7076%
P68033	ACTC_MOUSE	Actc1	Actin, alpha cardiac muscle 1 OS=Mus musculus OX=10090 GN=Actc1 PE=1 SV=1	42.019	377	P68134;A0A1D5RM20	160.38	68.4%	21	0	15	114680000	1.5056%
P15864	H12_MOUSE	H1-2	Histone H1.2 OS=Mus musculus OX=10090 GN=H1-2 PE=1 SV=2	21.267	212	Q07133;I7HFT9	87.052	26.9%	8	2	6	175430000	2.3032%
Q6PDM2	SRSF1_MOUSE	Srsf1	Serine/arginine-rich splicing factor 1 OS=Mus musculus OX=10090 GN=Srsf1 PE=1 SV=3	27.745	248	H7BX95;F7AI47;F6QXN3	111.66	40.7%	12	12	15	114250000	1.5000%
Q04750	TOP1_MOUSE	Top1	DNA topoisomerase 1 OS=Mus musculus OX=10090 GN=Top1 PE=1 SV=2	90.876	767		323.31	51%	41	40	44	176710000	2.3200%
Q9D8E6	RL4_MOUSE	Rpl4	60S ribosomal protein L4 OS=Mus musculus OX=10090 GN=Rpl4 PE=1 SV=3	47.154	419		159.56	39.9%	18	18	20	89996000	1.1816%
Q80XR5	Q80XR5_MOUSE	U2af2	U2 snRNP auxiliary factor large subunit OS=Mus musculus OX=10090 GN=U2af2 PE=1 SV=1	53.121	471	P26369;Q3KQM4;A0A140LJK3	164.78	49.9%	13	13	16	94840000	1.2451%
P62082	RS7_MOUSE	Rps7	40S ribosomal protein S7 OS=Mus musculus OX=10090 GN=Rps7 PE=2 SV=1	22.127	194		78.991	56.7%	9	9	11	138530000	1.8188%
P62908	RS3_MOUSE	Rps3	40S ribosomal protein S3 OS=Mus musculus OX=10090 GN=Rps3 PE=1 SV=1	26.674	243	D3YV43;A0A140LI77	150.69	70.8%	17	17	26	135410000	1.7778%
P62806	H4_MOUSE	H4c1	Histone H4 OS=Mus musculus OX=10090 GN=H4c1 PE=1 SV=2	11.367	103		66.426	58.3%	8	8	9	148470000	1.9493%
P62264	RS14_MOUSE	Rps14	40S ribosomal protein S14 OS=Mus musculus OX=10090 GN=Rps14 PE=1 SV=3	16.273	151	D3YVF4;D3Z7I1	52.128	31.1%	6	6	10	168920000	2.2177%
E0CZ27	E0CZ27_MOUSE	H3f3a	Histone H3 (Fragment) OS=Mus musculus OX=10090 GN=H3f3a PE=3 SV=1	13.323	119	F8WI35;P84244;P84228;P68433;P02301;A0A1W2P768	17.749	11.8%	2	2	2	138810000	1.8224%
P97351	RS3A_MOUSE	Rps3a	40S ribosomal protein S3a OS=Mus musculus OX=10090 GN=Rps3a PE=1 SV=3	29.885	264		162.6	62.1%	19	19	20	137500000	1.8052%
P20152	VIME_MOUSE	Vim	Vimentin OS=Mus musculus OX=10090 GN=Vim PE=1 SV=3	53.688	466	A0A0A6YWC8;A2AKJ2;P03995;G5E846;P15331;A0A2R8W6R6;G3X981;D3YZ35;P46660;P08551;A0A0R4J036;P08553	323.31	61.6%	25	21	21	43024000	0.5649%
P05213	TBA1B_MOUSE	Tuba1b	Tubulin alpha-1B chain OS=Mus musculus OX=10090 GN=Tuba1b PE=1 SV=2	50.152	451	P68368;A0A0A0MQA5;A0A2R8VHF3;A0A087WRB4;A0A087WQS4;Q3UX10;A0A087WSB0;A0A087WSL5	217.93	51.2%	17	1	21	53920000	0.7079%
Q3UV17	K22O_MOUSE	Krt76	Keratin, type II cytoskeletal 2 oral OS=Mus musculus OX=10090 GN=Krt76 PE=1 SV=1	62.845	594		6.7993	8.8%	8	1	1	76594000	1.0056%
Q8VDD5	MYH9_MOUSE	Myh9	Myosin-9 OS=Mus musculus OX=10090 GN=Myh9 PE=1 SV=4	226.372	1960	F2Z494;A0A2R8VKI5;A0A2R8W6V7;E9Q264;Q91Z83;P13542;B1AR69;Q02566;Q5SX39;P13541;A2AQP0;G3UW82;Q5SX40	323.31	33.8%	61	48	31	4361400	0.0573%
P62309	RUXG_MOUSE	Snrpg	Small nuclear ribonucleoprotein G OS=Mus musculus OX=10090 GN=Snrpg PE=1 SV=1	8.496	76		21.893	26.3%	3	3	3	74261000	0.9750%
P47911	RL6_MOUSE	Rpl6	60S ribosomal protein L6 OS=Mus musculus OX=10090 GN=Rpl6 PE=1 SV=3	33.51	296	A0A0J9YU32	114.09	42.2%	15	15	11	76745000	1.0076%
Q60932	VDAC1_MOUSE	Vdac1	Voltage-dependent anion-selective channel protein 1 OS=Mus musculus OX=10090 GN=Vdac1 PE=1 SV=3	32.351	296	F2Z471	182.62	69.9%	15	15	10	58152000	0.7635%
Q792Z1	Q792Z1_MOUSE	Try10	Trypsin 10 OS=Mus musculus OX=10090 GN=Try10 PE=1 SV=1	26.221	246		7.2342	4.1%	1	1	2	60805000	0.7983%
P51410	RL9_MOUSE	Rpl9	60S ribosomal protein L9 OS=Mus musculus OX=10090 GN=Rpl9 PE=1 SV=2	21.881	192	A0A0G2JES3;A0A140T8T4;D3Z629;D3YZT0;A0A0G2JFQ3;S4R1R7	122.77	64.6%	10	10	9	93888000	1.2327%
B2RY56	RBM25_MOUSE	Rbm25	RNA-binding protein 25 OS=Mus musculus OX=10090 GN=Rbm25 PE=1 SV=2	99.552	838	S4R2B0;S4R2A4;S4R2J1;S4R1X9;S4R2F7	279.92	31.9%	24	24	22	57061000	0.7492%
P62242	RS8_MOUSE	Rps8	40S ribosomal protein S8 OS=Mus musculus OX=10090 GN=Rps8 PE=1 SV=2	24.205	208		73.818	38.5%	7	7	7	60030000	0.7881%
P62305	RUXE_MOUSE	Snrpe	Small nuclear ribonucleoprotein E OS=Mus musculus OX=10090 GN=Snrpe PE=1 SV=1	10.804	92	E9Q4F4;E9Q0W8	23.3	52.2%	3	3	4	68376000	0.8977%
P14148	RL7_MOUSE	Rpl7	60S ribosomal protein L7 OS=Mus musculus OX=10090 GN=Rpl7 PE=1 SV=2	31.42	270	F6XI62	96.477	43.3%	12	12	7	58804000	0.7720%
P35980	RL18_MOUSE	Rpl18	60S ribosomal protein L18 OS=Mus musculus OX=10090 GN=Rpl18 PE=1 SV=3	21.645	188	A0A1B0GSS8;A0A1B0GQU8;A0A1B0GSA8;A0A1B0GSF7;A0A1B0GRZ3;A0A1B0GS28	39.549	28.2%	5	5	4	57332000	0.7527%
P27659	RL3_MOUSE	Rpl3	60S ribosomal protein L3 OS=Mus musculus OX=10090 GN=Rpl3 PE=1 SV=3	46.11	403	A0A2R8VHN4;A0A087WNS0;A0A087WQK0;Q9CQ09;E9PWZ3	202.21	41.4%	18	18	15	45993000	0.6038%
Q9ERF3	WDR61_MOUSE	Wdr61	WD repeat-containing protein 61 OS=Mus musculus OX=10090 GN=Wdr61 PE=1 SV=1	33.773	305	Q8BVQ0;D6RDC7;D6RJ72	149.02	64.6%	16	16	13	43941000	0.5769%
P99024	TBB5_MOUSE	Tubb5	Tubulin beta-5 chain OS=Mus musculus OX=10090 GN=Tubb5 PE=1 SV=1	49.671	444	A0A1D5RM76	157.1	48.6%	15	4	19	53022000	0.6961%
P10126	EF1A1_MOUSE	Eef1a1	Elongation factor 1-alpha 1 OS=Mus musculus OX=10090 GN=Eef1a1 PE=1 SV=3	50.114	462	D3Z3I8;D3YZ68;P62631	106.62	34.4%	13	13	13	55717000	0.7315%
Q9CQF3	CPSF5_MOUSE	Nudt21	Cleavage and polyadenylation specificity factor subunit 5 OS=Mus musculus OX=10090 GN=Nudt21 PE=1 SV=1	26.24	227	A0A1D5RM23;A0A1D5RLS2;A0A1D5RLT7	92.295	54.2%	12	12	14	70036000	0.9195%
G3X956	G3X956_MOUSE	Supt16	FACT complex subunit OS=Mus musculus OX=10090 GN=Supt16 PE=1 SV=1	119.839	1047	Q920B9	323.31	40.1%	40	40	33	37657000	0.4944%
Q9D883	U2AF1_MOUSE	U2af1	Splicing factor U2AF 35 kDa subunit OS=Mus musculus OX=10090 GN=U2af1 PE=1 SV=4	27.815	239	G3UW94;A0A494B947;E9PUZ3;E9PWX6;A0A494BA95;E9PWM2;A0A494B9X9;E9Q809;E9PWA1;A0A140LII6	54.482	25.1%	5	3	4	78368000	1.0289%
Q60737	CSK21_MOUSE	Csnk2a1	Casein kinase II subunit alpha OS=Mus musculus OX=10090 GN=Csnk2a1 PE=1 SV=2	45.134	391	A2ANR6;Q6NSS6	153.88	49.6%	14	14	18	33697000	0.4424%
Q62186	SSRD_MOUSE	Ssr4	Translocon-associated protein subunit delta OS=Mus musculus OX=10090 GN=Ssr4 PE=1 SV=1	18.937	172	Q9D8L3	47.459	30.8%	4	4	6	43539000	0.5716%
P11031	TCP4_MOUSE	Sub1	Activated RNA polymerase II transcriptional coactivator p15 OS=Mus musculus OX=10090 GN=Sub1 PE=1 SV=3	14.427	127		33.179	37.8%	4	4	6	58545000	0.7686%
Q8VEK3	HNRPU_MOUSE	Hnrnpu	Heterogeneous nuclear ribonucleoprotein U OS=Mus musculus OX=10090 GN=Hnrnpu PE=1 SV=1	87.918	800		172.19	24.8%	18	18	18	51118000	0.6711%
Q8BH64	EHD2_MOUSE	Ehd2	EH domain-containing protein 2 OS=Mus musculus OX=10090 GN=Ehd2 PE=1 SV=1	61.174	543	D3Z7U7	267.35	60%	26	24	25	27789000	0.3648%
P62307	RUXF_MOUSE	Snrpf	Small nuclear ribonucleoprotein F OS=Mus musculus OX=10090 GN=Snrpf PE=1 SV=1	9.725	86		34.828	48.8%	4	4	2	52036000	0.6832%
P24369	PPIB_MOUSE	Ppib	Peptidyl-prolyl cis-trans isomerase B OS=Mus musculus OX=10090 GN=Ppib PE=1 SV=2	23.713	216		99.889	53.2%	12	12	13	44497000	0.5842%
Q6NV83	SR140_MOUSE	U2surp	U2 snRNP-associated SURP motif-containing protein OS=Mus musculus OX=10090 GN=U2surp PE=1 SV=3	118.261	1029	A0A087WRG2;A0A087WQT2;A0A087WR93	323.31	29.9%	30	30	26	31258000	0.4104%
O54724	CAVN1_MOUSE	Cavin1	Caveolae-associated protein 1 OS=Mus musculus OX=10090 GN=Cavin1 PE=1 SV=1	43.954	392		197.56	42.3%	13	13	10	39642000	0.5205%
Q8CGP2	H2B1P_MOUSE	Hist1h2bp	Histone H2B type 1-P OS=Mus musculus OX=10090 GN=Hist1h2bp PE=1 SV=3	13.992	126	Q8CGP1;Q6ZWY9;Q64525;Q64478;Q64475;P10854;P10853;Q8CBB6;Q9D2U9;Q8CGP0;Q64524;P70696	62.976	35.7%	5	5	7	69933000	0.9181%
P62754	RS6_MOUSE	Rps6	40S ribosomal protein S6 OS=Mus musculus OX=10090 GN=Rps6 PE=1 SV=1	28.681	249		55.934	26.1%	6	6	4	50542000	0.6636%
P25444	RS2_MOUSE	Rps2	40S ribosomal protein S2 OS=Mus musculus OX=10090 GN=Rps2 PE=1 SV=3	31.231	293	D3YVC1;D3YWJ3	110.04	45.7%	13	13	10	65870000	0.8648%
Q6DFW4	NOP58_MOUSE	Nop58	Nucleolar protein 58 OS=Mus musculus OX=10090 GN=Nop58 PE=1 SV=1	60.343	536	A0A0A0MQ76;A0A087WQ46;A0A087WSU5;A0A087WSL8;A0A087WP00;A0A087WNW0	226.47	48.5%	21	21	22	35602000	0.4674%
P49817	CAV1_MOUSE	Cav1	Caveolin-1 OS=Mus musculus OX=10090 GN=Cav1 PE=1 SV=1	20.539	178	D3Z148;H3BKG0;D3Z0J2;P51637	52.064	40.4%	7	7	7	15049000	0.1976%
P08752	GNAI2_MOUSE	Gnai2	Guanine nucleotide-binding protein G(i) subunit alpha-2 OS=Mus musculus OX=10090 GN=Gnai2 PE=1 SV=5	40.489	355	B2RSH2;A0A0A6YWA9	120.33	44.2%	13	7	10	32708000	0.4294%
A2A547	A2A547_MOUSE	Rpl19	Ribosomal protein L19 OS=Mus musculus OX=10090 GN=Rpl19 PE=1 SV=1	23.248	194	P84099	39.953	26.3%	6	6	5	28589000	0.3753%
P62320	SMD3_MOUSE	Snrpd3	Small nuclear ribonucleoprotein Sm D3 OS=Mus musculus OX=10090 GN=Snrpd3 PE=1 SV=1	13.916	126	A0A1W2P7K5	28.429	31.7%	3	3	3	33676000	0.4421%
Q5SQB0	Q5SQB0_MOUSE	Npm1	Nucleophosmin OS=Mus musculus OX=10090 GN=Npm1 PE=1 SV=1	29.525	264	Q61937;Q9DAY9;Q5SQB5	110.02	30.7%	6	6	5	20669000	0.2714%
O55128	SAP18_MOUSE	Sap18	Histone deacetylase complex subunit SAP18 OS=Mus musculus OX=10090 GN=Sap18 PE=1 SV=1	17.595	153	E9Q317;D3Z2N9;D3YY73;D3YY55	127.39	64.7%	10	10	6	28189000	0.3701%
D3YYM6	D3YYM6_MOUSE	Rps5	40S ribosomal protein S5 (Fragment) OS=Mus musculus OX=10090 GN=Rps5 PE=1 SV=1	20.414	182	D3Z1S8;Q91V55;P97461	84.489	43.4%	6	6	6	51075000	0.6706%
Q60931	VDAC3_MOUSE	Vdac3	Voltage-dependent anion-selective channel protein 3 OS=Mus musculus OX=10090 GN=Vdac3 PE=1 SV=1	30.753	283	J3QMG3	80.387	42%	9	9	8	18249000	0.2396%
Q9CZM2	RL15_MOUSE	Rpl15	60S ribosomal protein L15 OS=Mus musculus OX=10090 GN=Rpl15 PE=1 SV=4	24.146	204	B8JKK2	66.284	39.7%	8	8	6	16530000	0.2170%
C0HKE1	H2A1B_MOUSE	H2ac4	Histone H2A type 1-B OS=Mus musculus OX=10090 GN=H2ac4 PE=1 SV=1	14.135	130	C0HKE3;Q8CGP7;Q8CGP5;Q8BFU2;C0HKE8;C0HKE9;C0HKE6;C0HKE5;C0HKE4;C0HKE2;C0HKE7;Q8CGP4;Q8R1M2;Q8CGP6;A0A0N4SV66;Q64523;Q6GSS7;Q3THW5;P0C0S6;Q8R029;Q3UA95;G3UWL7	32.638	35.4%	4	2	3	40378000	0.5301%
A0A3B2WBL1	A0A3B2WBL1_MOUSE	Rpl10a	Ribosomal protein OS=Mus musculus OX=10090 GN=Rpl10a PE=1 SV=1	24.744	216	Q5XJF6;P53026;A0A3B2WDD2;A0A3B2W824;A0A3B2W820;A0A3B2WCA5;D6RE43	77.217	32.4%	9	9	11	34045000	0.4470%
P35550	FBRL_MOUSE	Fbl	rRNA 2'-O-methyltransferase fibrillarin OS=Mus musculus OX=10090 GN=Fbl PE=1 SV=2	34.307	327	A0A140LIR6	109.02	56.9%	14	11	17	33633000	0.4416%
Q8R2K3	Q8R2K3_MOUSE	Ssbp1	Single-stranded DNA-binding protein, mitochondrial OS=Mus musculus OX=10090 GN=Ssbp1 PE=1 SV=1	17.157	148	Q9CYR0;D3Z3Y3	59.797	42.6%	7	7	7	44384000	0.5827%
P60122	RUVB1_MOUSE	Ruvbl1	RuvB-like 1 OS=Mus musculus OX=10090 GN=Ruvbl1 PE=1 SV=1	50.214	456	D3YW60	181.24	50.2%	18	18	14	22118000	0.2904%
P48962	ADT1_MOUSE	Slc25a4	ADP/ATP translocase 1 OS=Mus musculus OX=10090 GN=Slc25a4 PE=1 SV=4	32.904	298	Q3V132	88.03	40.9%	11	6	12	15869000	0.2083%
Q9DCH4	EIF3F_MOUSE	Eif3f	Eukaryotic translation initiation factor 3 subunit F OS=Mus musculus OX=10090 GN=Eif3f PE=1 SV=2	37.984	361		91.053	38.2%	11	11	12	19988000	0.2624%
P62830	RL23_MOUSE	Rpl23	60S ribosomal protein L23 OS=Mus musculus OX=10090 GN=Rpl23 PE=1 SV=1	14.865	140	A2A6F8	46.461	50%	6	6	6	40897000	0.5369%
Q9D6Z1	NOP56_MOUSE	Nop56	Nucleolar protein 56 OS=Mus musculus OX=10090 GN=Nop56 PE=1 SV=2	64.464	580	E0CXZ0;F7CHQ7;A2APD7;F6USW7;F7CHP9;F6U250;F6V095	223.71	52.1%	25	25	16	20421000	0.2681%
P43276	H15_MOUSE	H1-5	Histone H1.5 OS=Mus musculus OX=10090 GN=H1-5 PE=1 SV=2	22.576	223		49.227	22.4%	5	5	5	35836000	0.4705%
O08810	U5S1_MOUSE	Eftud2	116 kDa U5 small nuclear ribonucleoprotein component OS=Mus musculus OX=10090 GN=Eftud2 PE=1 SV=1	109.361	971	G3UZ34;A2AH85;G3UXK8;G3UZ25	323.31	46.3%	34	34	26	13247000	0.1739%
P62751	RL23A_MOUSE	Rpl23a	60S ribosomal protein L23a OS=Mus musculus OX=10090 GN=Rpl23a PE=1 SV=1	17.695	156		45.729	37.2%	6	6	7	23149000	0.3039%
G3UX26	G3UX26_MOUSE	Vdac2	Outer mitochondrial membrane protein porin 2 OS=Mus musculus OX=10090 GN=Vdac2 PE=1 SV=1	30.446	283	Q60930;A0A286YCR8;D3YZT5;D3YUN8	77.247	47.7%	11	11	8	15653000	0.2055%
P47963	RL13_MOUSE	Rpl13	60S ribosomal protein L13 OS=Mus musculus OX=10090 GN=Rpl13 PE=1 SV=3	24.305	211		46.64	19.9%	4	4	3	16862000	0.2214%
Q62318	TIF1B_MOUSE	Trim28	Transcription intermediary factor 1-beta OS=Mus musculus OX=10090 GN=Trim28 PE=1 SV=3	88.847	834		174.42	31.9%	19	19	19	17119000	0.2248%
P60843	IF4A1_MOUSE	Eif4a1	Eukaryotic initiation factor 4A-I OS=Mus musculus OX=10090 GN=Eif4a1 PE=1 SV=1	46.154	406		195.15	46.6%	17	8	15	15942000	0.2093%
O54833	CSK22_MOUSE	Csnk2a2	Casein kinase II subunit alpha' OS=Mus musculus OX=10090 GN=Csnk2a2 PE=1 SV=1	41.215	350	A0A1D5RLE4;A0A1D5RM74;A0A1D5RM55	99.401	44.9%	12	12	8	16205000	0.2128%
O54734	OST48_MOUSE	Ddost	Dolichyl-diphosphooligosaccharide--protein glycosyltransferase 48 kDa subunit OS=Mus musculus OX=10090 GN=Ddost PE=1 SV=2	49.028	441		100.68	34.2%	12	12	9	11814000	0.1551%
Q3TYK3	Q3TYK3_MOUSE	Nfix	Nuclear factor 1 OS=Mus musculus OX=10090 GN=Nfix PE=1 SV=1	43.594	391	D3YZ00;P70257;E9PUH7	54.143	16.4%	8	5	5	25066000	0.3291%
A2ACG7	A2ACG7_MOUSE	Rpn2	Dolichyl-diphosphooligosaccharide--protein glycosyltransferase subunit 2 OS=Mus musculus OX=10090 GN=Rpn2 PE=1 SV=1	67.502	615	Q9DBG6	182.57	43.9%	18	18	14	9682900	0.1271%
P62702	RS4X_MOUSE	Rps4x	40S ribosomal protein S4, X isoform OS=Mus musculus OX=10090 GN=Rps4x PE=1 SV=2	29.598	263	V9GWY0	83.014	36.5%	9	9	8	26167000	0.3435%
Q91YQ5	RPN1_MOUSE	Rpn1	Dolichyl-diphosphooligosaccharide--protein glycosyltransferase subunit 1 OS=Mus musculus OX=10090 GN=Rpn1 PE=1 SV=1	68.528	608	A0A0N4SUJ8	245.22	48.7%	22	22	17	8583300	0.1127%
Q9WTM5	RUVB2_MOUSE	Ruvbl2	RuvB-like 2 OS=Mus musculus OX=10090 GN=Ruvbl2 PE=1 SV=3	51.113	463	A0A1B0GRW3;A0A1B0GSR4;A0A1B0GR89;A0A1B0GT54;A0A1B0GRT1	168.55	49.5%	20	20	19	16606000	0.2180%
S4R1W1	S4R1W1_MOUSE	Gm3839	Glyceraldehyde-3-phosphate dehydrogenase OS=Mus musculus OX=10090 GN=Gm3839 PE=1 SV=1	35.812	333	A0A1D5RLD8;P16858;A0A0A0MQF6;S4R257;S4R1W8;V9GX06;A0A0R4J0X7;S4R2G5;Q64467	77.658	40.5%	9	9	9	14140000	0.1856%
Q921K2	Q921K2_MOUSE	Parp1	Poly [ADP-ribose] polymerase OS=Mus musculus OX=10090 GN=Parp1 PE=1 SV=1	35.812	1014	P11103;A0A0A6YX03;A0A0A6YY63	323.31	40.3%	33	33	43	25617000	0.3363%
P84104	SRSF3_MOUSE	Srsf3	Serine/arginine-rich splicing factor 3 OS=Mus musculus OX=10090 GN=Srsf3 PE=1 SV=1	19.33	164		52.258	30.5%	5	4	3	18247000	0.2396%
P19253	RL13A_MOUSE	Rpl13a	60S ribosomal protein L13a OS=Mus musculus OX=10090 GN=Rpl13a PE=1 SV=4	23.464	203	A0A1B0GSQ6;A0A1B0GS68;A0A1B0GSC2;A0A1B0GSB2;A0A1B0GTA1;A0A1B0GQW6;A0A1B0GSL5;A0A1B0GRH1;A0A1B0GSF0;A0A1B0GT00;A0A1B0GSJ2	34.001	26.1%	5	5	3	10474000	0.1375%
P67984	RL22_MOUSE	Rpl22	60S ribosomal protein L22 OS=Mus musculus OX=10090 GN=Rpl22 PE=1 SV=2	14.759	128		20.775	39.1%	3	3	2	22020000	0.2891%
Q9WTI7	MYO1C_MOUSE	Myo1c	Unconventional myosin-Ic OS=Mus musculus OX=10090 GN=Myo1c PE=1 SV=2	121.944	1063	Q5ND45	319.59	26.9%	22	21	11	4059800	0.0533%
Q9DCR2	AP3S1_MOUSE	Ap3s1	AP-3 complex subunit sigma-1 OS=Mus musculus OX=10090 GN=Ap3s1 PE=1 SV=2	21.732	193	A0A286YD58;A0A286YDU3	56.567	36.8%	7	7	6	15317000	0.2011%
P60335	PCBP1_MOUSE	Pcbp1	Poly(rC)-binding protein 1 OS=Mus musculus OX=10090 GN=Pcbp1 PE=1 SV=1	37.498	356	E9Q7D8;P57722;A0A087WR61;A0A087WSI1;A0A1L1SUS5;A0A1L1SRP9;A0A1L1SQ99;A0A2R8VI15;A0A087WRH3;A0A0R4J044;P57724	91.889	46.9%	11	7	12	16190000	0.2126%
Q64511	TOP2B_MOUSE	Top2b	DNA topoisomerase 2-beta OS=Mus musculus OX=10090 GN=Top2b PE=1 SV=2	181.909	1612	F6U5K2;F6XX57	323.31	37.6%	55	47	51	16038000	0.2106%
P35979	RL12_MOUSE	Rpl12	60S ribosomal protein L12 OS=Mus musculus OX=10090 GN=Rpl12 PE=1 SV=2	17.805	165		59	33.9%	4	4	5	17425000	0.2288%
Q61879	MYH10_MOUSE	Myh10	Myosin-10 OS=Mus musculus OX=10090 GN=Myh10 PE=1 SV=2	228.996	1976	Q3UH59;Q5SV64;Q8BXF2	323.31	19.1%	30	21	1	391290	0.0051%
P62245	RS15A_MOUSE	Rps15a	40S ribosomal protein S15a OS=Mus musculus OX=10090 GN=Rps15a PE=1 SV=2	14.84	130	F8WJ41;D3YVB4;D3Z712	45.161	44.6%	5	5	7	19442000	0.2553%
Q62189	SNRPA_MOUSE	Snrpa	U1 small nuclear ribonucleoprotein A OS=Mus musculus OX=10090 GN=Snrpa PE=1 SV=3	31.835	287	D3Z0S6;Q9CQI7;D6RI83;A2CES4	60.477	19.5%	5	5	7	16412000	0.2155%
P20029	BIP_MOUSE	Hspa5	Endoplasmic reticulum chaperone BiP OS=Mus musculus OX=10090 GN=Hspa5 PE=1 SV=3	72.422	655		190.43	35.6%	22	20	20	12060000	0.1583%
Q9CR57	RL14_MOUSE	Rpl14	60S ribosomal protein L14 OS=Mus musculus OX=10090 GN=Rpl14 PE=1 SV=3	23.564	217	A0A1L1SUF6	28.631	21.7%	4	4	3	17680000	0.2321%
P18872	GNAO_MOUSE	Gnao1	Guanine nucleotide-binding protein G(o) subunit alpha OS=Mus musculus OX=10090 GN=Gnao1 PE=1 SV=3	40.085	354	D3Z2M7;F7BLT7;F6W1B2;F6WC15;A2AE31;Q8C040;Q8BHK8	65.147	34.5%	10	8	9	11324000	0.1487%
P62918	RL8_MOUSE	Rpl8	60S ribosomal protein L8 OS=Mus musculus OX=10090 GN=Rpl8 PE=1 SV=2	28.025	257		20.39	12.1%	3	3	4	14451000	0.1897%
Q9CXK8	NIP7_MOUSE	Nip7	60S ribosome subunit biogenesis protein NIP7 homolog OS=Mus musculus OX=10090 GN=Nip7 PE=1 SV=1	20.452	180	E9Q109	32.725	39.4%	5	5	3	14407000	0.1891%
P63276	RS17_MOUSE	Rps17	40S ribosomal protein S17 OS=Mus musculus OX=10090 GN=Rps17 PE=1 SV=2	15.524	135		69.07	49.6%	5	5	6	16613000	0.2181%
Q91VC3	IF4A3_MOUSE	Eif4a3	Eukaryotic initiation factor 4A-III OS=Mus musculus OX=10090 GN=Eif4a3 PE=1 SV=3	46.84	411	A0A0N4SVP8;A2AFK7;E9PV04;A0A0N4SVM5;D6RJ60;D6RJ11	125.95	40.6%	13	11	5	6350900	0.0834%
P10922	H10_MOUSE	H1-0	Histone H1.0 OS=Mus musculus OX=10090 GN=H1-0 PE=2 SV=4	20.861	194		7.0522	5.2%	1	1	1	5539000	0.0727%
P11499	HS90B_MOUSE	Hsp90ab1	Heat shock protein HSP 90-beta OS=Mus musculus OX=10090 GN=Hsp90ab1 PE=1 SV=3	83.281	724	E9Q3D6;E9PX27;D3Z1R1;E9Q0C3;P08113	160.92	33.7%	20	11	19	9749200	0.1280%
P60229	EIF3E_MOUSE	Eif3e	Eukaryotic translation initiation factor 3 subunit E OS=Mus musculus OX=10090 GN=Eif3e PE=1 SV=1	52.221	445		113.14	36.9%	15	15	10	10055000	0.1320%
P62827	RAN_MOUSE	Ran	GTP-binding nuclear protein Ran OS=Mus musculus OX=10090 GN=Ran PE=1 SV=3	24.423	216	Q14AA6;Q61820	36.925	27.3%	5	5	6	13064000	0.1715%
Q61656	DDX5_MOUSE	Ddx5	Probable ATP-dependent RNA helicase DDX5 OS=Mus musculus OX=10090 GN=Ddx5 PE=1 SV=2	69.29	614	Q8BTS0;S4R1I6;B1ARC0;B1ARB9;S4R1E3	138.86	34.5%	20	13	15	10180000	0.1337%
E9Q8F0	E9Q8F0_MOUSE	Rbm39	RNA-binding protein 39 OS=Mus musculus OX=10090 GN=Rbm39 PE=1 SV=1	47.051	415	Q8VH51;F7AA45;B7ZD61;B7ZD63;B7ZD64;E9PZF9;D6RCZ8;E9Q999;D6RJ85	103.54	34.7%	11	11	10	10187000	0.1337%
Q91ZW3	SMCA5_MOUSE	Smarca5	SWI/SNF-related matrix-associated actin-dependent regulator of chromatin subfamily A member 5 OS=Mus musculus OX=10090 GN=Smarca5 PE=1 SV=1	121.627	1051		298.49	36.4%	39	29	37	14680000	0.1927%
Q91WK2	EIF3H_MOUSE	Eif3h	Eukaryotic translation initiation factor 3 subunit H OS=Mus musculus OX=10090 GN=Eif3h PE=1 SV=1	39.832	352		72.852	35.5%	9	9	9	9566000	0.1256%
P09405	NUCL_MOUSE	Ncl	Nucleolin OS=Mus musculus OX=10090 GN=Ncl PE=1 SV=2	76.723	707		151.54	25.2%	17	17	17	7981100	0.1048%
P67871	CSK2B_MOUSE	Csnk2b	Casein kinase II subunit beta OS=Mus musculus OX=10090 GN=Csnk2b PE=1 SV=1	24.942	215	G3UXG7;G3UZJ5;G3UZA4;G3UZX4;G3UXU2;G3UWU5	37.372	34%	5	5	5	11022000	0.1447%
P29416	HEXA_MOUSE	Hexa	Beta-hexosaminidase subunit alpha OS=Mus musculus OX=10090 GN=Hexa PE=1 SV=2	60.613	528		72.753	21.6%	10	10	10	10218000	0.1342%
Q8BMK4	CKAP4_MOUSE	Ckap4	Cytoskeleton-associated protein 4 OS=Mus musculus OX=10090 GN=Ckap4 PE=1 SV=2	63.692	575		178.62	40%	19	19	13	10563000	0.1387%
Q8JZM7	CDC73_MOUSE	Cdc73	Parafibromin OS=Mus musculus OX=10090 GN=Cdc73 PE=1 SV=1	60.577	531		122.75	33.5%	17	17	14	9614100	0.1262%
Q9R0Q3	TMED2_MOUSE	Tmed2	Transmembrane emp24 domain-containing protein 2 OS=Mus musculus OX=10090 GN=Tmed2 PE=1 SV=1	22.705	201	F6V6T4;Q8BPI2	33.213	24.9%	4	4	5	7584100	0.0996%
P19324	SERPH_MOUSE	Serpinh1	Serpin H1 OS=Mus musculus OX=10090 GN=Serpinh1 PE=1 SV=3	46.534	417	A0A140LHR4;A0A140LHK0;A0A140LHD6	128.43	46.8%	15	15	12	8104400	0.1064%
Q02614	S30BP_MOUSE	Sap30bp	SAP30-binding protein OS=Mus musculus OX=10090 GN=Sap30bp PE=1 SV=2	33.832	308		47.174	19.5%	6	6	2	8159000	0.1071%
P23116	EIF3A_MOUSE	Eif3a	Eukaryotic translation initiation factor 3 subunit A OS=Mus musculus OX=10090 GN=Eif3a PE=1 SV=5	161.936	1344		282.43	26.6%	32	32	26	6760700	0.0888%
Q7TPV4	MBB1A_MOUSE	Mybbp1a	Myb-binding protein 1A OS=Mus musculus OX=10090 GN=Mybbp1a PE=1 SV=2	152.037	1344		272.04	28.2%	31	31	26	7843200	0.1030%
P61620	S61A1_MOUSE	Sec61a1	Protein transport protein Sec61 subunit alpha isoform 1 OS=Mus musculus OX=10090 GN=Sec61a1 PE=1 SV=2	52.265	476	Q9CYJ6;Q9JLR1;A0A0A6YVQ7;A2ATT9	48.337	15.3%	6	6	1	4398400	0.0577%
P47962	RL5_MOUSE	Rpl5	60S ribosomal protein L5 OS=Mus musculus OX=10090 GN=Rpl5 PE=1 SV=3	34.401	297	D3YYV8	41.139	18.9%	6	6	4	13725000	0.1802%
Q60715	P4HA1_MOUSE	P4ha1	Prolyl 4-hydroxylase subunit alpha-1 OS=Mus musculus OX=10090 GN=P4ha1 PE=1 SV=2	60.91	534	E9Q7B0	148.52	29.8%	14	14	8	7606000	0.0999%
Q8CH18	CCAR1_MOUSE	Ccar1	Cell division cycle and apoptosis regulator protein 1 OS=Mus musculus OX=10090 GN=Ccar1 PE=1 SV=1	132.06	1146	A0A1W2P765	210.27	26.3%	22	22	21	13157000	0.1727%
P62267	RS23_MOUSE	Rps23	40S ribosomal protein S23 OS=Mus musculus OX=10090 GN=Rps23 PE=1 SV=3	15.808	143		21.169	21%	3	3	3	13599000	0.1785%
O54962	BAF_MOUSE	Banf1	Barrier-to-autointegration factor OS=Mus musculus OX=10090 GN=Banf1 PE=1 SV=1	10.103	89		23.138	48.3%	3	3	2	18827000	0.2472%
Q99PV0	PRP8_MOUSE	Prpf8	Pre-mRNA-processing-splicing factor 8 OS=Mus musculus OX=10090 GN=Prpf8 PE=1 SV=2	273.616	2335	B7ZC27	323.31	34.2%	65	65	41	4191400	0.0550%
Q6ZWX6	IF2A_MOUSE	Eif2s1	Eukaryotic translation initiation factor 2 subunit 1 OS=Mus musculus OX=10090 GN=Eif2s1 PE=1 SV=3	36.108	315		112.79	52.4%	14	14	14	9763000	0.1282%
P63017	HSP7C_MOUSE	Hspa8	Heat shock cognate 71 kDa protein OS=Mus musculus OX=10090 GN=Hspa8 PE=1 SV=1	70.871	646	Q504P4;P17156;D3Z5E2;Q61696;P16627;P17879	166.45	38.4%	20	18	15	7286400	0.0957%
Q9CPR4	RL17_MOUSE	Rpl17	60S ribosomal protein L17 OS=Mus musculus OX=10090 GN=Rpl17 PE=1 SV=3	21.423	184	Q6ZWZ7;B2RY53	50.466	27.7%	5	5	6	13764000	0.1807%
P00405	COX2_MOUSE	Mtco2	Cytochrome c oxidase subunit 2 OS=Mus musculus OX=10090 GN=Mtco2 PE=1 SV=1	25.976	227		32.245	17.6%	4	4	2	4500500	0.0591%
Q6NVF9	CPSF6_MOUSE	Cpsf6	Cleavage and polyadenylation specificity factor subunit 6 OS=Mus musculus OX=10090 GN=Cpsf6 PE=1 SV=1	59.153	551	H3BJ30;H3BJW3;H3BKW0;H3BLM9	79.488	19.2%	8	8	8	9601600	0.1261%
P62835	RAP1A_MOUSE	Rap1a	Ras-related protein Rap-1A OS=Mus musculus OX=10090 GN=Rap1a PE=1 SV=1	20.987	184	A0A0G2JDL9;A0A0G2JE52;Q99JI6;A0A0G2JED9;A0A1W2P777	47.562	27.7%	4	4	4	7192900	0.0944%
Q8JZQ9	EIF3B_MOUSE	Eif3b	Eukaryotic translation initiation factor 3 subunit B OS=Mus musculus OX=10090 GN=Eif3b PE=1 SV=1	91.37	803	A0A0G2JG48	164.2	29.5%	19	19	13	6297700	0.0827%
P32883	RASK_MOUSE	Kras	GTPase KRas OS=Mus musculus OX=10090 GN=Kras PE=1 SV=1	21.656	189	C0H5X4;A0A0G2JE25;A0A0G2JGP4;Q61411;Q9D091;P08556;A0A0G2JGM2;B2KGV5;E9Q8V2;E9PVD5;A0A0N4SVY1	43.227	38.1%	5	5	6	12306000	0.1616%
P12970	RL7A_MOUSE	Rpl7a	60S ribosomal protein L7a OS=Mus musculus OX=10090 GN=Rpl7a PE=1 SV=2	29.977	266	V9GX35	66.562	39.5%	10	10	9	10411000	0.1367%
Q99JX4	EIF3M_MOUSE	Eif3m	Eukaryotic translation initiation factor 3 subunit M OS=Mus musculus OX=10090 GN=Eif3m PE=1 SV=1	42.517	374	A2A702;A2A701	76.585	26.5%	8	8	7	8782600	0.1153%
A0A1L1SQA8	A0A1L1SQA8_MOUSE	Rps25	40S ribosomal protein S25 OS=Mus musculus OX=10090 GN=Rps25 PE=1 SV=1	10.309	93	P62852	26.383	32.3%	3	3	3	15250000	0.2002%
A0A1B0GRU8	A0A1B0GRU8_MOUSE	Prpf40a	Pre-mRNA-processing factor 40 homolog A OS=Mus musculus OX=10090 GN=Prpf40a PE=1 SV=1	105.526	926	Q9R1C7;A0A6Q6PUT5	135.49	19.5%	16	16	13	7427300	0.0975%
Q7TNC4	LC7L2_MOUSE	Luc7l2	Putative RNA-binding protein Luc7-like 2 OS=Mus musculus OX=10090 GN=Luc7l2 PE=1 SV=1	46.583	392	E9Q715;Q05CX5	58.383	17.6%	7	5	6	12393000	0.1627%
Q99KP6	PRP19_MOUSE	Prpf19	Pre-mRNA-processing factor 19 OS=Mus musculus OX=10090 GN=Prpf19 PE=1 SV=1	55.239	504		71.31	18.5%	8	8	5	6548300	0.0860%
Q9QYA2	TOM40_MOUSE	Tomm40	Mitochondrial import receptor subunit TOM40 homolog OS=Mus musculus OX=10090 GN=Tomm40 PE=1 SV=3	37.895	361		38.82	21.6%	5	5	5	7679200	0.1008%
P60867	RS20_MOUSE	Rps20	40S ribosomal protein S20 OS=Mus musculus OX=10090 GN=Rps20 PE=1 SV=1	13.373	119		16.243	19.3%	2	2	3	13007000	0.1708%
Q8QZY1	EIF3L_MOUSE	Eif3l	Eukaryotic translation initiation factor 3 subunit L OS=Mus musculus OX=10090 GN=Eif3l PE=1 SV=1	66.613	564	A0A2R8VH97	150.03	33%	17	17	11	6767700	0.0889%
Q3ULD5	MCCB_MOUSE	Mccc2	Methylcrotonoyl-CoA carboxylase beta chain, mitochondrial OS=Mus musculus OX=10090 GN=Mccc2 PE=1 SV=1	61.379	563	Q6PD20	141.39	29.7%	14	14	9	5464500	0.0717%
F6YVP7	F6YVP7_MOUSE	Rps18-ps6	40S ribosomal protein S18 OS=Mus musculus OX=10090 GN=Rps18-ps6 PE=3 SV=2	17.672	152	A0A1Y7VKY1;P62270;S4R1N6;A0A3Q4EGP3	45.394	42.8%	7	7	7	13139000	0.1725%
O55222	ILK_MOUSE	Ilk	Integrin-linked protein kinase OS=Mus musculus OX=10090 GN=Ilk PE=1 SV=2	51.373	452	D3YZA5;A0A1B0GRF6	80.208	27.2%	12	12	12	6584300	0.0864%
H7BWY2	H7BWY2_MOUSE	Ap3m1	AP-3 complex subunit mu-1 OS=Mus musculus OX=10090 GN=Ap3m1 PE=1 SV=1	41.023	364	Q9JKC8;A0A286YDZ6;D6RI63;D3YWU3;D3YXV9	78.395	40.7%	11	9	9	7702300	0.1011%
Q60605	MYL6_MOUSE	Myl6	Myosin light polypeptide 6 OS=Mus musculus OX=10090 GN=Myl6 PE=1 SV=3	16.93	151	A0A1W2P6F6;A0A1W2P7Q9;A0A1W2P6G5	37.203	21.2%	4	4	1	2085700	0.0274%
G3UZW7	G3UZW7_MOUSE	Magohb	Protein mago nashi homolog 2 OS=Mus musculus OX=10090 GN=Magohb PE=3 SV=1	11.799	102	Q9CQL1;P61327;A0A023T778	29.152	47.1%	3	3	3	4450800	0.0584%
Q62093	SRSF2_MOUSE	Srsf2	Serine/arginine-rich splicing factor 2 OS=Mus musculus OX=10090 GN=Srsf2 PE=1 SV=4	25.476	221		33.26	18.1%	3	3	2	6829300	0.0897%
P43274	H14_MOUSE	H1-4	Histone H1.4 OS=Mus musculus OX=10090 GN=H1-4 PE=1 SV=2	21.977	219		30.494	22.8%	6	2	2	8892900	0.1168%
Q5SUF2	LC7L3_MOUSE	Luc7l3	Luc7-like protein 3 OS=Mus musculus OX=10090 GN=Luc7l3 PE=1 SV=1	51.45	432		85.465	19.2%	8	8	8	8921900	0.1171%
Q9D0T1	NH2L1_MOUSE	Snu13	NHP2-like protein 1 OS=Mus musculus OX=10090 GN=Snu13 PE=1 SV=4	14.174	128		35.879	35.2%	4	4	4	7885000	0.1035%
Q91VJ2	CAVN3_MOUSE	Cavin3	Caveolae-associated protein 3 OS=Mus musculus OX=10090 GN=Cavin3 PE=1 SV=1	27.853	260		105.25	27.7%	5	5	4	8053600	0.1057%
Q9Z2N8	ACL6A_MOUSE	Actl6a	Actin-like protein 6A OS=Mus musculus OX=10090 GN=Actl6a PE=1 SV=2	47.448	429	A0A0A6YWG8;D3YVN1;A0A0A6YWR1;F8WI57;Q99MR0	75.291	26.1%	8	8	6	7483900	0.0983%
D3YTQ9	D3YTQ9_MOUSE	Rps15	40S ribosomal protein S15 OS=Mus musculus OX=10090 GN=Rps15 PE=1 SV=1	13.742	118	P62843	25.773	39.8%	4	4	2	10281000	0.1350%
Q9Z0N1	IF2G_MOUSE	Eif2s3x	Eukaryotic translation initiation factor 2 subunit 3, X-linked OS=Mus musculus OX=10090 GN=Eif2s3x PE=1 SV=2	51.065	472	Q9Z0N2;A2AAW9	85.212	29.2%	10	10	8	6358300	0.0835%
Q91YR7	PRP6_MOUSE	Prpf6	Pre-mRNA-processing factor 6 OS=Mus musculus OX=10090 GN=Prpf6 PE=1 SV=1	106.722	941		223.19	28.4%	24	24	18	4604200	0.0604%
Q9QZD9	EIF3I_MOUSE	Eif3i	Eukaryotic translation initiation factor 3 subunit I OS=Mus musculus OX=10090 GN=Eif3i PE=1 SV=1	36.461	325	A2AE03	65.731	36%	8	8	7	6503400	0.0854%
Q9CXY6	ILF2_MOUSE	Ilf2	Interleukin enhancer-binding factor 2 OS=Mus musculus OX=10090 GN=Ilf2 PE=1 SV=1	43.062	390		68.818	27.9%	8	8	5	5757400	0.0756%
Z4YKB8	Z4YKB8_MOUSE	Hp1bp3	Heterochromatin protein 1-binding protein 3 OS=Mus musculus OX=10090 GN=Hp1bp3 PE=1 SV=1	60.851	554	Q3TEA8;Z4YKA3;A2AM65;A2AM63;A2AM62;A2AM70;A2AM69	92.376	23.5%	11	11	8	6962400	0.0914%
A0A286YEB7	A0A286YEB7_MOUSE	Rps24	40S ribosomal protein S24 OS=Mus musculus OX=10090 GN=Rps24 PE=1 SV=1	13.605	118	P62849	26.136	33.1%	3	3	3	5069900	0.0666%
P47955	RLA1_MOUSE	Rplp1	60S acidic ribosomal protein P1 OS=Mus musculus OX=10090 GN=Rplp1 PE=1 SV=1	11.475	114		7.1764	14%	1	1	1	4548300	0.0597%
P99027	RLA2_MOUSE	Rplp2	60S acidic ribosomal protein P2 OS=Mus musculus OX=10090 GN=Rplp2 PE=1 SV=3	11.651	115	A0A5F8MPY2	36.146	40.9%	3	3	1	4160900	0.0546%
Q99MN9	PCCB_MOUSE	Pccb	Propionyl-CoA carboxylase beta chain, mitochondrial OS=Mus musculus OX=10090 GN=Pccb PE=1 SV=2	58.409	541	E9Q1J7;D3YZC1	189.8	37.2%	15	15	12	4856200	0.0638%
Q9CQ62	DECR_MOUSE	Decr1	2,4-dienoyl-CoA reductase [(3E)-enoyl-CoA-producing], mitochondrial OS=Mus musculus OX=10090 GN=Decr1 PE=1 SV=1	36.214	335		75.475	33.7%	8	8	7	6129800	0.0805%
Q9CPN8	IF2B3_MOUSE	Igf2bp3	Insulin-like growth factor 2 mRNA-binding protein 3 OS=Mus musculus OX=10090 GN=Igf2bp3 PE=1 SV=1	63.575	579	O88477	118.45	26.6%	11	10	6	5163700	0.0678%
Q9D1D4	TMEDA_MOUSE	Tmed10	Transmembrane emp24 domain-containing protein 10 OS=Mus musculus OX=10090 GN=Tmed10 PE=1 SV=1	24.911	219	A0A1Y7VM54	48.428	32%	6	6	4	4919500	0.0646%
A2AWT6	A2AWT6_MOUSE	Ubtf	Nucleolar transcription factor 1 OS=Mus musculus OX=10090 GN=Ubtf PE=1 SV=1	85.01	727	A2AWT7;A2AWT5;P25976;E9Q4A8;G3UZW9	109.2	21.3%	14	14	13	9763500	0.1282%
Q9CRB2	NHP2_MOUSE	Nhp2	H/ACA ribonucleoprotein complex subunit 2 OS=Mus musculus OX=10090 GN=Nhp2 PE=1 SV=1	17.247	153		22.542	17%	2	2	2	10894000	0.1430%
O09106	HDAC1_MOUSE	Hdac1	Histone deacetylase 1 OS=Mus musculus OX=10090 GN=Hdac1 PE=1 SV=1	55.075	482		51.51	20.5%	7	4	7	5922300	0.0778%
A0A0A6YX26	A0A0A6YX26_MOUSE	Rpl31	60S ribosomal protein L31 OS=Mus musculus OX=10090 GN=Rpl31 PE=1 SV=1	14.997	129	P62900;A0A0A6YXL3	31.226	29.5%	4	4	3	13175000	0.1730%
Q6PE01	SNR40_MOUSE	Snrnp40	U5 small nuclear ribonucleoprotein 40 kDa protein OS=Mus musculus OX=10090 GN=Snrnp40 PE=1 SV=1	39.276	358		76.038	28.2%	6	6	6	4332100	0.0569%
Q9DBZ5	EIF3K_MOUSE	Eif3k	Eukaryotic translation initiation factor 3 subunit K OS=Mus musculus OX=10090 GN=Eif3k PE=1 SV=1	25.087	218	A0A140LJ59;Q3TY56	36.74	34.4%	5	5	4	7066000	0.0928%
Q3UL36	ARGL1_MOUSE	Arglu1	Arginine and glutamate-rich protein 1 OS=Mus musculus OX=10090 GN=Arglu1 PE=1 SV=2	32.887	271	A0A140LIS5	24.858	8.5%	3	3	3	5580100	0.0733%
Q03265	ATPA_MOUSE	Atp5f1a	ATP synthase subunit alpha, mitochondrial OS=Mus musculus OX=10090 GN=Atp5f1a PE=1 SV=1	59.753	553	D3Z6F5;D6RJ16	116.01	34.9%	14	14	6	4753500	0.0624%
O35286	DHX15_MOUSE	Dhx15	Pre-mRNA-splicing factor ATP-dependent RNA helicase DHX15 OS=Mus musculus OX=10090 GN=Dhx15 PE=1 SV=2	91.007	795	Q497W9;A0A0G2JG10;A0A0G2JGQ5	141.68	29.1%	18	18	11	3585000	0.0471%
P56480	ATPB_MOUSE	Atp5f1b	ATP synthase subunit beta, mitochondrial OS=Mus musculus OX=10090 GN=Atp5f1b PE=1 SV=2	56.3	529		114.57	42.2%	15	15	12	4638300	0.0609%
A2AVJ7	A2AVJ7_MOUSE	Rrbp1	Ribosome-binding protein 1 OS=Mus musculus OX=10090 GN=Rrbp1 PE=1 SV=1	158.396	1464	Q99PL5	323.31	27.9%	33	33	26	7514200	0.0987%
Q6ZWN5	RS9_MOUSE	Rps9	40S ribosomal protein S9 OS=Mus musculus OX=10090 GN=Rps9 PE=1 SV=3	22.591	194	F7CJS8;D3YWH9;Q9CXW7;D3Z673	38.395	25.3%	6	6	6	10975000	0.1441%
Q9CX86	ROA0_MOUSE	Hnrnpa0	Heterogeneous nuclear ribonucleoprotein A0 OS=Mus musculus OX=10090 GN=Hnrnpa0 PE=1 SV=1	30.53	305		39.256	16.4%	4	4	2	5128000	0.0673%
A0A286YDS5	A0A286YDS5_MOUSE	Tmed9	Transmembrane emp24 domain-containing protein 9 OS=Mus musculus OX=10090 GN=Tmed9 PE=1 SV=1	24.597	209	Q99KF1	35.986	18.7%	4	4	4	6113100	0.0803%
Q62376	RU17_MOUSE	Snrnp70	U1 small nuclear ribonucleoprotein 70 kDa OS=Mus musculus OX=10090 GN=Snrnp70 PE=1 SV=2	51.992	448	A0A1B0GRR8;A0A1B0GR44;A0A1B0GR69;A0A1B0GRV8;A0A1B0GSX5;A0A1B0GR50	57.685	16.7%	7	7	5	6163500	0.0809%
Q91VD9	NDUS1_MOUSE	Ndufs1	NADH-ubiquinone oxidoreductase 75 kDa subunit, mitochondrial OS=Mus musculus OX=10090 GN=Ndufs1 PE=1 SV=2	79.777	727	A0A087WQ77;A0A087WSU3;A0A087WQR0	172.15	31.4%	17	17	14	3478000	0.0457%
Q8CAQ8	MIC60_MOUSE	Immt	MICOS complex subunit Mic60 OS=Mus musculus OX=10090 GN=Immt PE=1 SV=1	83.9	757	E9Q800;E9QAY6;A0A1B0GX08;A0A0U1RQ14;E9PVS5	179.78	31.7%	18	6	13	3184400	0.0418%
B8JJ91	B8JJ91_MOUSE	Acin1	Apoptotic chromatin condensation inducer in the nucleus OS=Mus musculus OX=10090 GN=Acin1 PE=1 SV=1	73.024	634	Q9JIX8;B8JJ92;F6RJ39;Q52KR6;B8JJ90;F6Q8C0	97.626	22.7%	12	12	11	4718000	0.0619%
A0A286YDB7	A0A286YDB7_MOUSE	Ssr1	Signal sequence receptor subunit alpha (Fragment) OS=Mus musculus OX=10090 GN=Ssr1 PE=1 SV=1	13.111	115	Q9CY50;A0A286YCT4;A0A286YCG8	13.672	13%	1	1	1	3839000	0.0504%
P62196	PRS8_MOUSE	Psmc5	26S proteasome regulatory subunit 8 OS=Mus musculus OX=10090 GN=Psmc5 PE=1 SV=1	45.626	406	Q8K1K2	115.57	43.1%	14	14	12	4096500	0.0538%
Q922Q8	LRC59_MOUSE	Lrrc59	Leucine-rich repeat-containing protein 59 OS=Mus musculus OX=10090 GN=Lrrc59 PE=1 SV=1	34.877	307		36.041	18.2%	4	4	5	6100000	0.0801%
P63094	GNAS2_MOUSE	Gnas	Guanine nucleotide-binding protein G(s) subunit alpha isoforms short OS=Mus musculus OX=10090 GN=Gnas PE=1 SV=1	45.664	394	Q6R0H7;A0A571BEI3;Z4YKV1;A0A571BEM2;A0A571BE25;A0A571BEG2;A2A610;Q8CGK7;Q66L47;A0A571BGH5	67.066	31%	11	10	8	5080500	0.0667%
Q5SWK8	Q5SWK8_MOUSE	Ebf1	Transcription factor COE1 OS=Mus musculus OX=10090 GN=Ebf1 PE=1 SV=1	63.65	584	Q07802;Q5SWK4	57.093	15.2%	7	2	5	4700000	0.0617%
Q61687	ATRX_MOUSE	Atrx	Transcriptional regulator ATRX OS=Mus musculus OX=10090 GN=Atrx PE=1 SV=3	278.587	2476	Q3UY26;Q8C2S3;A0A0G2JFA5;F6RDB7	216.02	9.2%	19	19	14	3898100	0.0512%
Q08943	SSRP1_MOUSE	Ssrp1	FACT complex subunit SSRP1 OS=Mus musculus OX=10090 GN=Ssrp1 PE=1 SV=2	80.86	708	A2AW05	129.38	26.6%	15	15	8	6366000	0.0836%
O35646	CAN6_MOUSE	Capn6	Calpain-6 OS=Mus musculus OX=10090 GN=Capn6 PE=1 SV=2	74.543	641		102.61	17.5%	11	11	6	3755800	0.0493%
Q9Z277	BAZ1B_MOUSE	Baz1b	Tyrosine-protein kinase BAZ1B OS=Mus musculus OX=10090 GN=Baz1b PE=1 SV=2	170.651	1479		258.85	25.5%	33	33	31	9454000	0.1241%
P97376	FRG1_MOUSE	Frg1	Protein FRG1 OS=Mus musculus OX=10090 GN=Frg1 PE=1 SV=2	29.127	258		46.335	26.7%	6	6	4	6604500	0.0867%
Q61398	PCOC1_MOUSE	Pcolce	Procollagen C-endopeptidase enhancer 1 OS=Mus musculus OX=10090 GN=Pcolce PE=1 SV=2	50.168	468	D3YUE2;A0A0G2JE29;D3YZE3;D3YWH0	74.972	22.6%	8	8	4	4634300	0.0608%
Q9CQM2	ERD22_MOUSE	Kdelr2	ER lumen protein-retaining receptor 2 OS=Mus musculus OX=10090 GN=Kdelr2 PE=1 SV=1	24.454	212	A0A1B0GT97	21.19	15.6%	3	2	1	2626700	0.0345%
Q9JJI8	RL38_MOUSE	Rpl38	60S ribosomal protein L38 OS=Mus musculus OX=10090 GN=Rpl38 PE=1 SV=3	8.204	70		17.579	35.7%	3	3	2	9131600	0.1199%
O88874	CCNK_MOUSE	Ccnk	Cyclin-K OS=Mus musculus OX=10090 GN=Ccnk PE=1 SV=3	61.363	554	Q3U3M5	129.13	23.5%	10	10	8	5825000	0.0765%
Q9CPQ3	TOM22_MOUSE	Tomm22	Mitochondrial import receptor subunit TOM22 homolog OS=Mus musculus OX=10090 GN=Tomm22 PE=1 SV=3	15.537	142	A0A2R8VHM4	39.602	28.9%	2	2	2	2972500	0.0390%
Q9Z0H3	SNF5_MOUSE	Smarcb1	SWI/SNF-related matrix-associated actin-dependent regulator of chromatin subfamily B member 1 OS=Mus musculus OX=10090 GN=Smarcb1 PE=1 SV=1	44.141	385	F6U415	63.347	32.7%	9	9	5	3887700	0.0510%
Q3U1J4	DDB1_MOUSE	Ddb1	DNA damage-binding protein 1 OS=Mus musculus OX=10090 GN=Ddb1 PE=1 SV=2	126.853	1140	A0A494BAF6;A0A494B987;A0A494BBJ6	198.98	25.4%	24	24	22	4503800	0.0591%
Q9Z1N5	DX39B_MOUSE	Ddx39b	Spliceosome RNA helicase Ddx39b OS=Mus musculus OX=10090 GN=Ddx39b PE=1 SV=1	49.035	428	G3UXI6	74.994	25.9%	10	4	7	3187000	0.0418%
Q9DCT2	NDUS3_MOUSE	Ndufs3	NADH dehydrogenase [ubiquinone] iron-sulfur protein 3, mitochondrial OS=Mus musculus OX=10090 GN=Ndufs3 PE=1 SV=2	30.149	263		54.387	43.3%	8	8	6	4128000	0.0542%
Q9ESX5	DKC1_MOUSE	Dkc1	H/ACA ribonucleoprotein complex subunit DKC1 OS=Mus musculus OX=10090 GN=Dkc1 PE=1 SV=4	57.402	509	B7ZCL7;F6S1S5;A2AN81;F6YUI5	88.179	31.4%	11	11	9	5101700	0.0670%
P53690	MMP14_MOUSE	Mmp14	Matrix metalloproteinase-14 OS=Mus musculus OX=10090 GN=Mmp14 PE=2 SV=3	65.919	582	A0A286YED2	61.909	17%	9	9	8	4521000	0.0594%
Q9DCT5	SDF2_MOUSE	Sdf2	Stromal cell-derived factor 2 OS=Mus musculus OX=10090 GN=Sdf2 PE=1 SV=1	23.159	211	A0A0R4IZW9	25.784	24.6%	3	3	2	3817900	0.0501%
P20060	HEXB_MOUSE	Hexb	Beta-hexosaminidase subunit beta OS=Mus musculus OX=10090 GN=Hexb PE=1 SV=2	61.116	536		71.868	17.4%	10	10	7	5631400	0.0739%
Q8BPN4	Q8BPN4_MOUSE	Tfap2a	AP-2 transcription factor OS=Mus musculus OX=10090 GN=Tfap2a PE=1 SV=1	47.078	431	A0A286YCU0;A0A0R4J1E6;P34056;A0A286YDR3;A0A286YD43;E9Q5N4;Q8CE69;Q61313;Q6VUP9;Q61312;Q3ULB3;A2APA8	50.599	18.6%	7	6	7	7485100	0.0983%
Q6P4T2	U520_MOUSE	Snrnp200	U5 small nuclear ribonucleoprotein 200 kDa helicase OS=Mus musculus OX=10090 GN=Snrnp200 PE=1 SV=1	244.547	2136		323.31	26.6%	43	43	20	2417000	0.0317%
G5E866	G5E866_MOUSE	Sf3b1	Splicing factor 3B subunit 1 OS=Mus musculus OX=10090 GN=Sf3b1 PE=1 SV=1	145.83	1304	Q99NB9	205.94	24.7%	25	25	14	2777500	0.0365%
Q9Z204	HNRPC_MOUSE	Hnrnpc	Heterogeneous nuclear ribonucleoproteins C1/C2 OS=Mus musculus OX=10090 GN=Hnrnpc PE=1 SV=1	34.385	313		40.233	19.5%	5	1	1	3762000	0.0494%
P68372	TBB4B_MOUSE	Tubb4b	Tubulin beta-4B chain OS=Mus musculus OX=10090 GN=Tubb4b PE=1 SV=1	49.831	445	Q9D6F9;A2AQ07;G3UZR1	36.272	45.8%	14	3	1	3501600	0.0460%
O88685	PRS6A_MOUSE	Psmc3	26S proteasome regulatory subunit 6A OS=Mus musculus OX=10090 GN=Psmc3 PE=1 SV=2	49.549	442	A2AGN7;B7ZCF1;A0A087WPH7;F6Q2E3	103.6	40%	13	13	8	3425400	0.0450%
Q9Z1D1	EIF3G_MOUSE	Eif3g	Eukaryotic translation initiation factor 3 subunit G OS=Mus musculus OX=10090 GN=Eif3g PE=1 SV=2	35.638	320		49.279	19.4%	6	6	2	3950300	0.0519%
A0A1W2P7H9	A0A1W2P7H9_MOUSE	Erh	Enhancer of rudimentary homolog OS=Mus musculus OX=10090 GN=Erh PE=1 SV=1	8.203	71	A0A1W2P7T3;P84089	14.472	15.5%	1	1	1	4048900	0.0532%
Q31125	S39A7_MOUSE	Slc39a7	Zinc transporter SLC39A7 OS=Mus musculus OX=10090 GN=Slc39a7 PE=1 SV=2	50.657	476		13.459	8.6%	2	2	1	2185900	0.0287%
Q91WD5	NDUS2_MOUSE	Ndufs2	NADH dehydrogenase [ubiquinone] iron-sulfur protein 2, mitochondrial OS=Mus musculus OX=10090 GN=Ndufs2 PE=1 SV=1	52.626	463	D3YXT0;A0A0A6YW30;A0A0A6YXD3	77.998	17.1%	7	7	6	2996600	0.0393%
Q9CPN9	Q9CPN9_MOUSE	2210010C04Rik	RIKEN cDNA 2210010C04 gene OS=Mus musculus OX=10090 GN=2210010C04Rik PE=1 SV=1	26.422	247		8.2598	4.9%	1	1	1	3964700	0.0521%
P54775	PRS6B_MOUSE	Psmc4	26S proteasome regulatory subunit 6B OS=Mus musculus OX=10090 GN=Psmc4 PE=1 SV=2	47.408	418	A0A140LIZ5	70.41	24.9%	8	8	5	2872900	0.0377%
Q8JZX4	SPF45_MOUSE	Rbm17	Splicing factor 45 OS=Mus musculus OX=10090 GN=Rbm17 PE=1 SV=1	45.304	405	A2AP40	67.982	20%	8	8	6	3698800	0.0486%
P09103	PDIA1_MOUSE	P4hb	Protein disulfide-isomerase OS=Mus musculus OX=10090 GN=P4hb PE=1 SV=2	57.058	509	E9Q8G8	116.17	25.3%	11	11	11	2490300	0.0327%
A0A3B2WD96	A0A3B2WD96_MOUSE	Epb41l3	Band 4.1-like protein 3 OS=Mus musculus OX=10090 GN=Epb41l3 PE=1 SV=1	90.203	812	A0A5F8MPR1;Q9WV92;D0VYV6;A7YY80;A0A3B2WBE1;A0A5F8MPE1;A0A286YDY4;A0A286YCY8;A0A286YD84;A0A286YDD0;A0A286YCT6;A2AD32;A2A838;P48193;A2A841;A2A839;A0A571BEG4;A0A1D5RLV1;A0A286YCY1;A2A842	93.754	18.1%	13	9	11	5053000	0.0663%
A2AFJ1	A2AFJ1_MOUSE	Rbbp7	Histone-binding protein RBBP7 OS=Mus musculus OX=10090 GN=Rbbp7 PE=1 SV=1	46.908	416	Q60973;A2AFI9;F6U539;F6ZLC6	29.222	18.3%	5	3	2	3094900	0.0406%
P13020	GELS_MOUSE	Gsn	Gelsolin OS=Mus musculus OX=10090 GN=Gsn PE=1 SV=3	85.942	780	A0A0J9YUQ8	162.3	4.9%	3	0	1	241300	0.0032%
Q6ZWQ7	SPCS3_MOUSE	Spcs3	Signal peptidase complex subunit 3 OS=Mus musculus OX=10090 GN=Spcs3 PE=1 SV=1	20.313	180		21.864	17.8%	3	3	0	3595500	0.0472%
A0A0G2JDW7	A0A0G2JDW7_MOUSE	Rps27	40S ribosomal protein S27 (Fragment) OS=Mus musculus OX=10090 GN=Rps27 PE=1 SV=1	9.233	82	A0A0G2JG29;Q6ZWU9	12.348	14.6%	2	2	0	6247100	0.0820%
P62334	PRS10_MOUSE	Psmc6	26S proteasome regulatory subunit 10B OS=Mus musculus OX=10090 GN=Psmc6 PE=1 SV=1	44.173	389		75.675	23.7%	8	8	5	2552400	0.0335%
Q8K297	GT251_MOUSE	Colgalt1	Procollagen galactosyltransferase 1 OS=Mus musculus OX=10090 GN=Colgalt1 PE=1 SV=2	71.061	617		65.643	19.3%	9	9	7	3252100	0.0427%
Q9Z2X1	HNRPF_MOUSE	Hnrnpf	Heterogeneous nuclear ribonucleoprotein F OS=Mus musculus OX=10090 GN=Hnrnpf PE=1 SV=3	45.73	415	J3QMT0;J3QM80;J3QP45	35.861	19.5%	5	3	4	3115100	0.0409%
Q99LC3	NDUAA_MOUSE	Ndufa10	NADH dehydrogenase [ubiquinone] 1 alpha subcomplex subunit 10, mitochondrial OS=Mus musculus OX=10090 GN=Ndufa10 PE=1 SV=1	40.603	355	A0A087WR38	44.072	25.6%	6	6	6	4127200	0.0542%
Q9QZQ8	H2AY_MOUSE	Macroh2a1	Core histone macro-H2A.1 OS=Mus musculus OX=10090 GN=Macroh2a1 PE=1 SV=3	39.735	372		76.133	30.4%	8	7	9	5821200	0.0764%
Q8VDM4	PSMD2_MOUSE	Psmd2	26S proteasome non-ATPase regulatory subunit 2 OS=Mus musculus OX=10090 GN=Psmd2 PE=1 SV=1	100.203	908	A0A338P6M5;E9Q2S8;A0A338P6S9;A0A338P7H4	116.08	24.3%	15	15	9	2477900	0.0325%
A0A0N4SVT1	A0A0N4SVT1_MOUSE	Ddx47	RNA helicase (Fragment) OS=Mus musculus OX=10090 GN=Ddx47 PE=1 SV=1	42.339	380	Q9CWX9;F6QKD2;A0A0N4SVK2;A0A0N4SWC5;D3YWF9;A0A0N4SV55	77.926	35%	11	11	9	3498400	0.0459%
P84078	ARF1_MOUSE	Arf1	ADP-ribosylation factor 1 OS=Mus musculus OX=10090 GN=Arf1 PE=1 SV=2	20.697	181	P61205;Q8BSL7;P84084;A2A6T9	39.109	43.1%	5	3	2	2551500	0.0335%
H3BLF7	H3BLF7_MOUSE	Gnb1	Guanine nucleotide-binding protein G(I)/G(S)/G(T) subunit beta-1 (Fragment) OS=Mus musculus OX=10090 GN=Gnb1 PE=1 SV=1	12.285	108	D3Z1T4;D3Z1M1;H3BKR2;D3YZX3;P62880;P62874;E9QKR0;P29387;Q61011	25.723	26.9%	3	3	1	2889400	0.0379%
S4R223	S4R223_MOUSE	Rps19	40S ribosomal protein S19 OS=Mus musculus OX=10090 GN=Rps19 PE=1 SV=1	8.1	72	D3YUT3;D3YUG3;Q9CZX8;D3Z5R8;D3Z722	19.016	40.3%	3	3	2	5780500	0.0759%
O70551	SRPK1_MOUSE	Srpk1	SRSF protein kinase 1 OS=Mus musculus OX=10090 GN=Srpk1 PE=1 SV=2	73.088	648	A0A3B2W883;A0A3B2W430;A0A3B2W4B9;F8WGJ7;A0A3B2W7I6;Q9Z0G2	83.778	19%	8	8	6	2150900	0.0282%
Q05816	FABP5_MOUSE	Fabp5	Fatty acid-binding protein 5 OS=Mus musculus OX=10090 GN=Fabp5 PE=1 SV=3	15.137	135		6.8037	6.7%	1	1	1	3261400	0.0428%
Q9R002	IFI2_MOUSE	Ifi202	Interferon-activable protein 202 OS=Mus musculus OX=10090 GN=Ifi202 PE=1 SV=3	50.466	445		58.101	15.1%	7	7	6	5431400	0.0713%
Q8QZY9	SF3B4_MOUSE	Sf3b4	Splicing factor 3B subunit 4 OS=Mus musculus OX=10090 GN=Sf3b4 PE=1 SV=1	44.356	424		39.227	20.3%	5	5	4	2897200	0.0380%
G5E8R3	G5E8R3_MOUSE	Pcx	Pyruvate carboxylase OS=Mus musculus OX=10090 GN=Pcx PE=1 SV=1	129.701	1178	Q05920;E9QPD7;A0A286YCC5;A0A494B912;A0A494B951	209.36	28.6%	23	23	12	2810900	0.0369%
D3YUM1	D3YUM1_MOUSE	Ndufv1	NADH dehydrogenase [ubiquinone] flavoprotein 1, mitochondrial OS=Mus musculus OX=10090 GN=Ndufv1 PE=1 SV=1	49.913	455	Q91YT0;D3Z1U9;A0A494BAS8;D3YXX5;D3Z0K1;D6RG60	54.636	13%	6	6	4	1996100	0.0262%
P46471	PRS7_MOUSE	Psmc2	26S proteasome regulatory subunit 7 OS=Mus musculus OX=10090 GN=Psmc2 PE=1 SV=5	48.648	433	Q8BVQ9	77.81	25.4%	9	9	5	3245600	0.0426%
Q8K363	DDX18_MOUSE	Ddx18	ATP-dependent RNA helicase DDX18 OS=Mus musculus OX=10090 GN=Ddx18 PE=1 SV=1	74.181	660	F6ZX28	100.25	23.5%	11	11	9	3000900	0.0394%
G3UWE1	G3UWE1_MOUSE	Tecr	Very-long-chain enoyl-CoA reductase OS=Mus musculus OX=10090 GN=Tecr PE=1 SV=1	34.244	293	Q9CY27;Q52L67;A0A1D5RLH3;A0A5F8MPU6;A0A5F8MQC8	30.059	6.5%	2	2	2	1297000	0.0170%
Q8K310	MATR3_MOUSE	Matr3	Matrin-3 OS=Mus musculus OX=10090 GN=Matr3 PE=1 SV=1	94.63	846	A0A494BAZ2;A0A494B9X1;A0A494BAZ7;A0A494BAD4;A0A494BAL7;A0A494BAC5;A0A494B9B1	82.943	17.1%	11	11	9	2933900	0.0385%
Q9CYL5	GAPR1_MOUSE	Glipr2	Golgi-associated plant pathogenesis-related protein 1 OS=Mus musculus OX=10090 GN=Glipr2 PE=1 SV=3	17.09	154	B1AWD6	16.986	16.9%	2	2	2	3246100	0.0426%
P52927	HMGA2_MOUSE	Hmga2	High mobility group protein HMGI-C OS=Mus musculus OX=10090 GN=Hmga2 PE=1 SV=1	11.819	108	Q6NSP9	17.38	20.4%	1	1	1	4853000	0.0637%
P43277	H13_MOUSE	H1-3	Histone H1.3 OS=Mus musculus OX=10090 GN=H1-3 PE=1 SV=2	22.1	221		13.644	22.6%	7	1	2	3747100	0.0492%
P62855	RS26_MOUSE	Rps26	40S ribosomal protein S26 OS=Mus musculus OX=10090 GN=Rps26 PE=1 SV=3	13.015	115		13.159	20.9%	2	2	1	1761700	0.0231%
Q6P542	ABCF1_MOUSE	Abcf1	ATP-binding cassette sub-family F member 1 OS=Mus musculus OX=10090 GN=Abcf1 PE=1 SV=1	94.945	837		86.906	18.4%	12	12	11	2890200	0.0379%
B8JJI9	B8JJI9_MOUSE	Nr2f1	COUP transcription factor 1 OS=Mus musculus OX=10090 GN=Nr2f1 PE=1 SV=1	29.314	263	F7CII1;Q32NY6;Q60632;A0A286YD96	37.848	26.2%	6	2	5	3443300	0.0452%
Q9DB77	QCR2_MOUSE	Uqcrc2	Cytochrome b-c1 complex subunit 2, mitochondrial OS=Mus musculus OX=10090 GN=Uqcrc2 PE=1 SV=1	48.235	453		55.462	24.1%	7	7	5	2424100	0.0318%
P51881	ADT2_MOUSE	Slc25a5	ADP/ATP translocase 2 OS=Mus musculus OX=10090 GN=Slc25a5 PE=1 SV=3	32.931	298		26.497	33.9%	9	4	3	2107400	0.0277%
P48678	LMNA_MOUSE	Lmna	Prelamin-A/C OS=Mus musculus OX=10090 GN=Lmna PE=1 SV=2	74.238	665	D3YUF7	125.47	19.7%	11	11	7	2000000	0.0263%
Q60749	KHDR1_MOUSE	Khdrbs1	KH domain-containing, RNA-binding, signal transduction-associated protein 1 OS=Mus musculus OX=10090 GN=Khdrbs1 PE=1 SV=2	48.371	443		16.492	7.7%	2	2	3	2678300	0.0352%
A0A338P731	A0A338P731_MOUSE	Rps10	40S ribosomal protein S10 (Fragment) OS=Mus musculus OX=10090 GN=Rps10 PE=1 SV=1	12.771	107	Q3UW83;P63325;A0A338P7K4;A0A3B2W864	12.185	22.4%	2	2	1	3620400	0.0475%
A2AL12	A2AL12_MOUSE	Hnrnpa3	Heterogeneous nuclear ribonucleoprotein A3 OS=Mus musculus OX=10090 GN=Hnrnpa3 PE=1 SV=1	34.476	318	Q8BG05;V9GX38	41.927	17%	5	5	4	2679400	0.0352%
Q9D1G1	RAB1B_MOUSE	Rab1b	Ras-related protein Rab-1B OS=Mus musculus OX=10090 GN=Rab1b PE=1 SV=1	22.187	201	A0A494B945;A0A494BA38;A0A494BBL7	41.201	29.4%	4	1	1	1872400	0.0246%
Q8BFZ9	ERLN2_MOUSE	Erlin2	Erlin-2 OS=Mus musculus OX=10090 GN=Erlin2 PE=1 SV=1	37.873	340	A0A1B0GSD8;A0A1B0GT70;A0A1B0GQZ0;A0A1B0GRG7;A0A1B0GT43;A0A1B0GRQ1;E9PUH5	55.812	26.5%	6	4	3	1240400	0.0163%
P62317	SMD2_MOUSE	Snrpd2	Small nuclear ribonucleoprotein Sm D2 OS=Mus musculus OX=10090 GN=Snrpd2 PE=1 SV=1	13.527	118		27.644	33.1%	4	4	4	4829200	0.0634%
Q8BMS1	ECHA_MOUSE	Hadha	Trifunctional enzyme subunit alpha, mitochondrial OS=Mus musculus OX=10090 GN=Hadha PE=1 SV=1	82.67	763		113.73	23.2%	13	13	8	2097700	0.0275%
Q3UID0	Q3UID0_MOUSE	Smarcc2	SWI/SNF complex subunit SMARCC2 OS=Mus musculus OX=10090 GN=Smarcc2 PE=1 SV=1	124.677	1130	Q6PDG5;A0A1W2P6N7;Q3UZD0	103.71	12.7%	11	7	10	3218100	0.0423%
Q8CBM2	Q8CBM2_MOUSE	Asph	Aspartyl/asparaginyl beta-hydroxylase OS=Mus musculus OX=10090 GN=Asph PE=1 SV=1	75.128	658	A2AL85;Q8BSY0;A2AL71;A2AL77;A2AL83;A2AL79;Q9CR06;A2AL74;A2AL78;A2AL76;A2AL75;Q3TU40;A2AL81	92.569	23.3%	11	11	6	1940000	0.0255%
Q5SF07	IF2B2_MOUSE	Igf2bp2	Insulin-like growth factor 2 mRNA-binding protein 2 OS=Mus musculus OX=10090 GN=Igf2bp2 PE=1 SV=1	65.584	592	A6X8Z3	72.958	16.9%	8	7	4	1831100	0.0240%
D3Z4B0	D3Z4B0_MOUSE	Srsf11	Serine and arginine-rich-splicing factor 11 (Fragment) OS=Mus musculus OX=10090 GN=Srsf11 PE=1 SV=1	19.354	192	Q3UIX4;F6RDI8;E9Q6E5;F6X2U6;F6TN80;D6RE22	14.977	19.8%	2	2	2	2629700	0.0345%
P61804	DAD1_MOUSE	Dad1	Dolichyl-diphosphooligosaccharide--protein glycosyltransferase subunit DAD1 OS=Mus musculus OX=10090 GN=Dad1 PE=1 SV=3	12.497	113		12.777	19.5%	2	2	1	2094000	0.0275%
P42669	PURA_MOUSE	Pura	Transcriptional activator protein Pur-alpha OS=Mus musculus OX=10090 GN=Pura PE=1 SV=1	34.884	321		33.542	27.1%	4	4	2	5022300	0.0659%
Q6PFB2	Q6PFB2_MOUSE	Rcc1	Rcc1 protein OS=Mus musculus OX=10090 GN=Rcc1 PE=1 SV=1	46.375	434	Q8VE37;A2CER2	46.059	21.2%	5	5	6	4286800	0.0563%
Q6P5F9	XPO1_MOUSE	Xpo1	Exportin-1 OS=Mus musculus OX=10090 GN=Xpo1 PE=1 SV=1	123.093	1071	F6YA11	157.43	17.6%	15	15	12	1391100	0.0183%
S4R238	S4R238_MOUSE	Chchd3	MICOS complex subunit Mic19 OS=Mus musculus OX=10090 GN=Chchd3 PE=1 SV=1	9.417	84	Q9D9P1;D3Z0L4;Q9CRB9	21.123	48.8%	3	3	1	2711300	0.0356%
Q8BH59	CMC1_MOUSE	Slc25a12	Calcium-binding mitochondrial carrier protein Aralar1 OS=Mus musculus OX=10090 GN=Slc25a12 PE=1 SV=1	74.57	677	V9GXX9	96.43	21.1%	11	9	11	2004000	0.0263%
O35326	SRSF5_MOUSE	Srsf5	Serine/arginine-rich splicing factor 5 OS=Mus musculus OX=10090 GN=Srsf5 PE=1 SV=2	30.891	269	Q9D8S5;Q8VE97;Q542V3	13.326	14.1%	3	2	2	3001500	0.0394%
P07356	ANXA2_MOUSE	Anxa2	Annexin A2 OS=Mus musculus OX=10090 GN=Anxa2 PE=1 SV=2	38.676	339	B0V2N8;B0V2N7;B0V2N5	84.481	33%	10	10	6	2825300	0.0371%
A0A140LHA2	A0A140LHA2_MOUSE	Bub3	Mitotic checkpoint protein BUB3 OS=Mus musculus OX=10090 GN=Bub3 PE=1 SV=1	36.766	324	Q9WVA3;A0A140LIM5;A0A140LJ21;A0A140LI47	34.838	21.6%	5	5	4	2106000	0.0276%
Q3T9X3	Q3T9X3_MOUSE	Dnm2	Dynamin GTPase OS=Mus musculus OX=10090 GN=Dnm2 PE=1 SV=1	97.195	860	F8WIV5;P39054;Q3TCR7;G3X9G4;G3UZZ3;G3UXX2;G3UY64;D6RH60	120.02	22.6%	16	8	13	1962500	0.0258%
D3Z0M9	D3Z0M9_MOUSE	Ddx23	RNA helicase OS=Mus musculus OX=10090 GN=Ddx23 PE=1 SV=1	95.495	819		109.53	18.4%	13	13	8	1803100	0.0237%
Q9D8N0	EF1G_MOUSE	Eef1g	Elongation factor 1-gamma OS=Mus musculus OX=10090 GN=Eef1g PE=1 SV=3	50.061	437		43.96	15.3%	6	6	4	2191800	0.0288%
Q99MJ9	DDX50_MOUSE	Ddx50	ATP-dependent RNA helicase DDX50 OS=Mus musculus OX=10090 GN=Ddx50 PE=2 SV=1	82.176	734	A0A1W2P700	96.407	14.2%	8	8	6	1409700	0.0185%
B1AUB6	B1AUB6_MOUSE	Nfia	Nuclear factor 1 (Fragment) OS=Mus musculus OX=10090 GN=Nfia PE=1 SV=1	25.913	225	B1AUB8;B1AUB9;B1AUC0;Q02780	24.946	28.4%	7	3	3	4284700	0.0563%
P67778	PHB_MOUSE	Phb	Prohibitin OS=Mus musculus OX=10090 GN=Phb PE=1 SV=1	29.82	272	Q5SQG5	62.812	38.2%	8	8	4	1562300	0.0205%
Q99M71	EPDR1_MOUSE	Epdr1	Mammalian ependymin-related protein 1 OS=Mus musculus OX=10090 GN=Epdr1 PE=1 SV=1	25.485	224	A0A1Y7VKS9	25.716	12.9%	3	3	1	1627500	0.0214%
Q9QXS1	PLEC_MOUSE	Plec	Plectin OS=Mus musculus OX=10090 GN=Plec PE=1 SV=3	534.188	4691	E9Q3W4;A0A3B2W7J8;A0A0R4J218;A0A0R4J223;A0A0R4J221;E9Q9J6;E9PW24;A0A2I3BRT4;Q8R0W0	323.31	17.5%	64	63	24	832640	0.0109%
A0A3Q4EH04	A0A3Q4EH04_MOUSE	Srsf7	Serine/arginine-rich-splicing factor 7 OS=Mus musculus OX=10090 GN=Srsf7 PE=1 SV=1	15.763	137	A0A3Q4L335;A0A3Q4L393;Q8BL97	13.556	23.4%	3	2	1	3277900	0.0430%
P62315	SMD1_MOUSE	Snrpd1	Small nuclear ribonucleoprotein Sm D1 OS=Mus musculus OX=10090 GN=Snrpd1 PE=1 SV=1	13.282	119	A0A3Q4L381;A0A3Q4L2W0	19.085	36.1%	3	3	2	5296600	0.0695%
Q8R404	MIC13_MOUSE	Micos13	MICOS complex subunit MIC13 OS=Mus musculus OX=10090 GN=Micos13 PE=1 SV=1	13.373	119		14.649	35.3%	2	2	2	3077600	0.0404%
Q9CQQ7	AT5F1_MOUSE	Atp5pb	ATP synthase F(0) complex subunit B1, mitochondrial OS=Mus musculus OX=10090 GN=Atp5pb PE=1 SV=1	28.949	256	A0A0G2JGX3	27.673	16.4%	4	4	3	3823100	0.0502%
P41105	RL28_MOUSE	Rpl28	60S ribosomal protein L28 OS=Mus musculus OX=10090 GN=Rpl28 PE=1 SV=2	15.733	137		21.709	23.4%	3	3	3	2446300	0.0321%
Q60817	NACA_MOUSE	Naca	Nascent polypeptide-associated complex subunit alpha OS=Mus musculus OX=10090 GN=Naca PE=1 SV=1	23.384	215	P70670	36.516	19.5%	3	3	2	2829600	0.0371%
P62137	PP1A_MOUSE	Ppp1ca	Serine/threonine-protein phosphatase PP1-alpha catalytic subunit OS=Mus musculus OX=10090 GN=Ppp1ca PE=1 SV=1	37.54	330	A0A0G2JFF1;P63087;A0A0G2JGC1;A0A0J9YUU8	33.362	18.8%	5	2	4	2455200	0.0322%
P62737	ACTA_MOUSE	Acta2	Actin, aortic smooth muscle OS=Mus musculus OX=10090 GN=Acta2 PE=1 SV=1	42.009	377	P63268;A0A494B9T3;D3YZY0;D3Z2K3;A0A0U1RQ96	7.731	68.4%	21	1	1	1921500	0.0252%
Q9ERS2	NDUAD_MOUSE	Ndufa13	NADH dehydrogenase [ubiquinone] 1 alpha subcomplex subunit 13 OS=Mus musculus OX=10090 GN=Ndufa13 PE=1 SV=3	16.86	144		11.297	13.9%	2	2	2	2543400	0.0334%
Q9JIW9	RALB_MOUSE	Ralb	Ras-related protein Ral-B OS=Mus musculus OX=10090 GN=Ralb PE=1 SV=1	23.349	206	A0A1Y7VL93;F6QC68	27.54	27.2%	4	2	3	1644700	0.0216%
Q8BTV2	CPSF7_MOUSE	Cpsf7	Cleavage and polyadenylation specificity factor subunit 7 OS=Mus musculus OX=10090 GN=Cpsf7 PE=1 SV=2	52.011	471	A0A494B9T0	25.528	10%	4	4	2	2800200	0.0368%
Q5SVW9	Q5SVW9_MOUSE	Tmed4	Transmembrane emp24 domain-containing protein 4 (Fragment) OS=Mus musculus OX=10090 GN=Tmed4 PE=1 SV=1	19.097	170	Q8R1V4	31.896	26.5%	4	4	2	1854500	0.0243%
Q8BMD8	SCMC1_MOUSE	Slc25a24	Calcium-binding mitochondrial carrier protein SCaMC-1 OS=Mus musculus OX=10090 GN=Slc25a24 PE=1 SV=1	52.902	475	A0A0G2JFB9	59.113	13.5%	5	5	5	1848600	0.0243%
Q04857	CO6A1_MOUSE	Col6a1	Collagen alpha-1(VI) chain OS=Mus musculus OX=10090 GN=Col6a1 PE=1 SV=1	108.489	1025		87.804	16.2%	12	12	12	2384600	0.0313%
P61965	WDR5_MOUSE	Wdr5	WD repeat-containing protein 5 OS=Mus musculus OX=10090 GN=Wdr5 PE=1 SV=1	36.588	334	F6Q3W0	39.829	25.4%	6	6	3	2658500	0.0349%
A2BG76	A2BG76_MOUSE	Nfib	Nuclear factor 1 OS=Mus musculus OX=10090 GN=Nfib PE=1 SV=1	54.777	486	I7HIP8;A2BG75;A2BG77;P97863;A2ADI3	39.304	21.6%	8	5	5	3616000	0.0475%
Q64152	BTF3_MOUSE	Btf3	Transcription factor BTF3 OS=Mus musculus OX=10090 GN=Btf3 PE=1 SV=3	22.031	204		19.788	20.1%	2	2	1	2625200	0.0345%
B8JJI3	B8JJI3_MOUSE	Crebrf	CREB3 regulatory factor (Fragment) OS=Mus musculus OX=10090 GN=Crebrf PE=1 SV=1	16.134	137	Q8CDG5;B8JJI2	6.6263	6.6%	1	1	1	3454200	0.0454%
O54774	AP3D1_MOUSE	Ap3d1	AP-3 complex subunit delta-1 OS=Mus musculus OX=10090 GN=Ap3d1 PE=1 SV=1	135.081	1199	A0A1W2P6Q6	110.81	14.2%	12	12	10	1878200	0.0247%
Q8R0A0	T2FB_MOUSE	Gtf2f2	General transcription factor IIF subunit 2 OS=Mus musculus OX=10090 GN=Gtf2f2 PE=1 SV=1	28.381	249		50.467	31.7%	5	5	5	3816200	0.0501%
Q91V61	SFXN3_MOUSE	Sfxn3	Sideroflexin-3 OS=Mus musculus OX=10090 GN=Sfxn3 PE=1 SV=1	35.406	321	Q3U4F0;A0A494BB84	39.54	23.1%	5	5	3	2199400	0.0289%
O35691	PININ_MOUSE	Pnn	Pinin OS=Mus musculus OX=10090 GN=Pnn PE=1 SV=4	82.436	725	Q3TUQ5	40.826	12.3%	6	6	4	2549000	0.0335%
P17225	PTBP1_MOUSE	Ptbp1	Polypyrimidine tract-binding protein 1 OS=Mus musculus OX=10090 GN=Ptbp1 PE=1 SV=2	56.478	527	Q8BGJ5;Q922I7;Q8CB58;E9QMW9;F7DCW4;F7AXP1;Q8BHD7;G8JL74;G3UXA6;E9Q0W3;F7C521;G3UY95;G3UZ01;B2RU80;A0A1W2P7W3	47.324	17.1%	6	6	3	1788800	0.0235%
Q9D8B4	NDUAB_MOUSE	Ndufa11	NADH dehydrogenase [ubiquinone] 1 alpha subcomplex subunit 11 OS=Mus musculus OX=10090 GN=Ndufa11 PE=1 SV=2	14.982	141	G5E814	7.623	7.8%	1	1	1	1864200	0.0245%
A0A2I3BRK6	A0A2I3BRK6_MOUSE	Eny2	Transcription and mRNA export factor ENY2 OS=Mus musculus OX=10090 GN=Eny2 PE=1 SV=1	10.984	96	Q9JIX0	12.344	26%	2	2	2	1330000	0.0175%
Q02257	PLAK_MOUSE	Jup	Junction plakoglobin OS=Mus musculus OX=10090 GN=Jup PE=1 SV=3	81.801	745		88.905	20.5%	14	13	8	2353900	0.0309%
Q6PHN9	RAB35_MOUSE	Rab35	Ras-related protein Rab-35 OS=Mus musculus OX=10090 GN=Rab35 PE=1 SV=1	23.025	201	S4R1W7	29.867	30.8%	4	4	4	1180400	0.0155%
Q9JIK5	DDX21_MOUSE	Ddx21	Nucleolar RNA helicase 2 OS=Mus musculus OX=10090 GN=Ddx21 PE=1 SV=3	93.551	851		89.592	17.7%	12	12	12	2016000	0.0265%
P61222	ABCE1_MOUSE	Abce1	ATP-binding cassette sub-family E member 1 OS=Mus musculus OX=10090 GN=Abce1 PE=1 SV=1	67.314	599		81.953	25.9%	11	11	10	2447000	0.0321%
Q9JIF7	COPB_MOUSE	Copb1	Coatomer subunit beta OS=Mus musculus OX=10090 GN=Copb1 PE=1 SV=1	107.066	953		112.73	22.1%	14	14	9	1773100	0.0233%
Q8R349	CDC16_MOUSE	Cdc16	Cell division cycle protein 16 homolog OS=Mus musculus OX=10090 GN=Cdc16 PE=1 SV=1	71.46	620	A0A1B0GR68;Q3TZ92	78.404	21.9%	10	10	6	2019000	0.0265%
Q91VN6	DDX41_MOUSE	Ddx41	Probable ATP-dependent RNA helicase DDX41 OS=Mus musculus OX=10090 GN=Ddx41 PE=1 SV=2	69.82	622	A0A1S6GWJ4	99.746	16.7%	9	9	4	1203800	0.0158%
P43275	H11_MOUSE	H1-1	Histone H1.1 OS=Mus musculus OX=10090 GN=H1-1 PE=1 SV=2	21.785	213		16.372	19.7%	4	2	2	3590600	0.0471%
Q8K2A1	GULP1_MOUSE	Gulp1	PTB domain-containing engulfment adapter protein 1 OS=Mus musculus OX=10090 GN=Gulp1 PE=1 SV=1	34.47	304	E0CXC5	23.272	11.2%	3	3	3	3039700	0.0399%
Q61466	SMRD1_MOUSE	Smarcd1	SWI/SNF-related matrix-associated actin-dependent regulator of chromatin subfamily D member 1 OS=Mus musculus OX=10090 GN=Smarcd1 PE=1 SV=3	58.245	515	A0A2R8VKP3;A0A2R8VI06	58.792	19.6%	8	7	5	1893000	0.0249%
P62192	PRS4_MOUSE	Psmc1	26S proteasome regulatory subunit 4 OS=Mus musculus OX=10090 GN=Psmc1 PE=1 SV=1	49.185	440		49.288	15.7%	4	4	2	984940	0.0129%
G3UY38	G3UY38_MOUSE	Hnrnpl	Heterogeneous nuclear ribonucleoprotein L OS=Mus musculus OX=10090 GN=Hnrnpl PE=1 SV=1	50.565	456	Q8R081;G5E924	32.13	9%	3	3	2	1354200	0.0178%
Q9DC23	DJC10_MOUSE	Dnajc10	DnaJ homolog subfamily C member 10 OS=Mus musculus OX=10090 GN=Dnajc10 PE=1 SV=2	90.583	793		75.733	15.9%	9	9	6	1475400	0.0194%
P62071	RRAS2_MOUSE	Rras2	Ras-related protein R-Ras2 OS=Mus musculus OX=10090 GN=Rras2 PE=1 SV=1	23.4	204	A0A1B0GRT5;A0A1B0GRG1	34.17	18.1%	3	2	2	1437500	0.0189%
I7HLV2	I7HLV2_MOUSE	Rpl10	60S ribosomal protein L10 (Fragment) OS=Mus musculus OX=10090 GN=Rpl10 PE=1 SV=1	23.072	201	Q6ZWV3;P86048	20.423	12.4%	2	2	2	1108100	0.0145%
Q9JKF1	IQGA1_MOUSE	Iqgap1	Ras GTPase-activating-like protein IQGAP1 OS=Mus musculus OX=10090 GN=Iqgap1 PE=1 SV=2	188.742	1657	Q3UQP1;F8VQ29	150.53	13.8%	17	17	13	1707300	0.0224%
P46978	STT3A_MOUSE	Stt3a	Dolichyl-diphosphooligosaccharide--protein glycosyltransferase subunit STT3A OS=Mus musculus OX=10090 GN=Stt3a PE=1 SV=1	80.598	705	D3YZN5	48.546	6.4%	4	4	4	464900	0.0061%
Q9R0E2	PLOD1_MOUSE	Plod1	Procollagen-lysine,2-oxoglutarate 5-dioxygenase 1 OS=Mus musculus OX=10090 GN=Plod1 PE=1 SV=1	83.595	728	A8Y5E6;F6WNR1	98.417	20.5%	11	11	6	1935900	0.0254%
Q3UC82	Q3UC82_MOUSE	Lig3	DNA ligase OS=Mus musculus OX=10090 GN=Lig3 PE=1 SV=1	112.71	1011	Q80ZH7;P97386;K4DI59;B1AT03;Q3TJN5;G3UYI8	85.644	14.7%	12	12	9	2519000	0.0331%
O35658	C1QBP_MOUSE	C1qbp	Complement component 1 Q subcomponent-binding protein, mitochondrial OS=Mus musculus OX=10090 GN=C1qbp PE=1 SV=1	31.013	278	Q8R5L1	14.985	9.7%	2	2	2	1683800	0.0221%
Q9WTU0	PHF2_MOUSE	Phf2	Lysine-specific demethylase PHF2 OS=Mus musculus OX=10090 GN=Phf2 PE=1 SV=2	120.814	1096		74.029	13.6%	10	10	9	2475600	0.0325%
Q921F2	TADBP_MOUSE	Tardbp	TAR DNA-binding protein 43 OS=Mus musculus OX=10090 GN=Tardbp PE=1 SV=1	44.548	414	Q6VYI4;Q6VYI5;Q8BLD4;Q8R0B4;A0A087WRZ5;A0A087WQA5;A0A087WR97;A0A087WSH7;A0A087WSE4;H3BJV1;A0A087WRP4;A0A087WP57;A0A087WS74;A0A087WNY6;A0A087WQX8;A0A087WS17	26.901	13.5%	4	4	3	1629100	0.0214%
O89023	TPP1_MOUSE	Tpp1	Tripeptidyl-peptidase 1 OS=Mus musculus OX=10090 GN=Tpp1 PE=1 SV=2	61.342	562		13.875	3.7%	2	2	2	1603900	0.0211%
Q8BGH2	SAM50_MOUSE	Samm50	Sorting and assembly machinery component 50 homolog OS=Mus musculus OX=10090 GN=Samm50 PE=1 SV=1	51.864	469		51.269	20.9%	8	8	1	1243200	0.0163%
P63037	DNJA1_MOUSE	Dnaja1	DnaJ homolog subfamily A member 1 OS=Mus musculus OX=10090 GN=Dnaja1 PE=1 SV=1	44.868	397	B1AXY1;B1AXX9;B1AXY0	33.01	17.6%	4	4	5	1550500	0.0204%
F8VPU2	FARP1_MOUSE	Farp1	FERM, ARHGEF and pleckstrin domain-containing protein 1 OS=Mus musculus OX=10090 GN=Farp1 PE=1 SV=1	118.875	1048	E9Q805	101.88	17.7%	13	13	9	1190300	0.0156%
Q791V5	MTCH2_MOUSE	Mtch2	Mitochondrial carrier homolog 2 OS=Mus musculus OX=10090 GN=Mtch2 PE=1 SV=1	33.499	303	A2AFW6;Q9D050	36.656	17.2%	4	4	3	1065500	0.0140%
Q9D0F6	RFC5_MOUSE	Rfc5	Replication factor C subunit 5 OS=Mus musculus OX=10090 GN=Rfc5 PE=1 SV=1	38.096	339	D3Z1Y6	49.681	23.3%	5	5	4	1423100	0.0187%
E9PWQ3	E9PWQ3_MOUSE	Col6a3	Collagen, type VI, alpha 3 OS=Mus musculus OX=10090 GN=Col6a3 PE=1 SV=2	353.932	3284	J3QQ16;A0A087WS16;D3YWD1	323.31	14.9%	36	36	19	1104000	0.0145%
Q9JLI8	SART3_MOUSE	Sart3	Squamous cell carcinoma antigen recognized by T-cells 3 OS=Mus musculus OX=10090 GN=Sart3 PE=1 SV=1	109.619	962		69.435	12.3%	10	10	7	1721700	0.0226%
Q9R0E1	PLOD3_MOUSE	Plod3	Multifunctional procollagen lysine hydroxylase and glycosyltransferase LH3 OS=Mus musculus OX=10090 GN=Plod3 PE=1 SV=1	84.922	741	F6W3Q8	76.003	14.2%	8	8	5	1271100	0.0167%
Q9WVK4	EHD1_MOUSE	Ehd1	EH domain-containing protein 1 OS=Mus musculus OX=10090 GN=Ehd1 PE=1 SV=1	60.603	534	Q9QXY6	54.633	22.7%	9	6	5	1309400	0.0172%
Q99MR6	SRRT_MOUSE	Srrt	Serrate RNA effector molecule homolog OS=Mus musculus OX=10090 GN=Srrt PE=1 SV=1	100.452	875	A0A0G2JDN3;A0A0G2JDF1;A0A0G2JG65;A0A0G2JDF8;A0A1Y7VNN4	59.52	8.3%	6	6	6	1977500	0.0260%
Q8K2B0	SC65_MOUSE	P3h4	Endoplasmic reticulum protein SC65 OS=Mus musculus OX=10090 GN=P3h4 PE=1 SV=1	51.132	443	H3BK18	42.325	15.3%	6	6	4	1874700	0.0246%
Q9CWK3	CD2B2_MOUSE	Cd2bp2	CD2 antigen cytoplasmic tail-binding protein 2 OS=Mus musculus OX=10090 GN=Cd2bp2 PE=1 SV=1	37.694	342	A0A0U1RP07;A0A0U1RNG1;A0A0U1RPR4;A0A0U1RNN2	43.178	15.5%	4	4	1	750370	0.0099%
P14131	RS16_MOUSE	Rps16	40S ribosomal protein S16 OS=Mus musculus OX=10090 GN=Rps16 PE=1 SV=4	16.445	146		18.398	12.3%	2	2	2	2148600	0.0282%
Q60520	SIN3A_MOUSE	Sin3a	Paired amphipathic helix protein Sin3a OS=Mus musculus OX=10090 GN=Sin3a PE=1 SV=3	145.088	1274		87.725	14.4%	13	12	10	1387000	0.0182%
Q922U1	PRPF3_MOUSE	Prpf3	U4/U6 small nuclear ribonucleoprotein Prp3 OS=Mus musculus OX=10090 GN=Prpf3 PE=1 SV=1	77.455	683		43.189	10%	6	6	7	2404300	0.0316%
Q4VA55	PWP3B_MOUSE	Pwwp3b	PWWP domain-containing DNA repair factor 3B OS=Mus musculus OX=10090 GN=Pwwp3b PE=1 SV=2	76.989	681	E9Q6B0;E9Q2F3	65.045	17%	9	9	5	1141700	0.0150%
Q8BJ71	NUP93_MOUSE	Nup93	Nuclear pore complex protein Nup93 OS=Mus musculus OX=10090 GN=Nup93 PE=1 SV=1	93.281	819	A0A1D5RLQ0	113.47	18.9%	14	14	4	1090400	0.0143%
P70288	HDAC2_MOUSE	Hdac2	Histone deacetylase 2 OS=Mus musculus OX=10090 GN=Hdac2 PE=1 SV=1	55.302	488	A0A0R4J008;Q8BQ10	22.887	18.6%	6	3	2	1512700	0.0199%
E9Q557	DESP_MOUSE	Dsp	Desmoplakin OS=Mus musculus OX=10090 GN=Dsp PE=1 SV=1	332.912	2883	E9PZW0	234.32	9.8%	25	25	20	1380300	0.0181%
Q8VHM5	Q8VHM5_MOUSE	Hnrnpr	Heterogeneous nuclear ribonucleoprotein R OS=Mus musculus OX=10090 GN=Hnrnpr PE=1 SV=1	70.888	632	F7B5B5;A2AW41;G3UXU5;S4R1E9;V9GWW3	47.495	13.8%	7	6	6	1638000	0.0215%
E9QN31	E9QN31_MOUSE	Nop2	Probable 28S rRNA (cytosine-C(5))-methyltransferase OS=Mus musculus OX=10090 GN=Nop2 PE=1 SV=1	86.907	794	Q922K7	53.08	8.8%	6	6	4	947530	0.0124%
P40630	TFAM_MOUSE	Tfam	Transcription factor A, mitochondrial OS=Mus musculus OX=10090 GN=Tfam PE=1 SV=2	27.988	243	A0A0R4J1N9;D3Z0F3	30.74	20.6%	5	5	5	2820600	0.0370%
D3YTQ8	D3YTQ8_MOUSE	Ndufa5	Complex I subunit B13 OS=Mus musculus OX=10090 GN=Ndufa5 PE=1 SV=1	8.685	77	Q9CPP6	6.2489	26%	1	1	1	1457700	0.0191%
Q91VH2	SNX9_MOUSE	Snx9	Sorting nexin-9 OS=Mus musculus OX=10090 GN=Snx9 PE=1 SV=1	66.546	595		48.356	12.8%	7	7	6	1766200	0.0232%
Q99JY0	ECHB_MOUSE	Hadhb	Trifunctional enzyme subunit beta, mitochondrial OS=Mus musculus OX=10090 GN=Hadhb PE=1 SV=1	51.386	475	D3YXU1	51.963	21.7%	7	7	5	2121000	0.0278%
Q9CQM8	Q9CQM8_MOUSE	Rpl21	60S ribosomal protein L21 OS=Mus musculus OX=10090 GN=Rpl21 PE=1 SV=1	18.579	160	O09167	12.569	9.4%	1	1	1	870950	0.0114%
Q6A068	CDC5L_MOUSE	Cdc5l	Cell division cycle 5-like protein OS=Mus musculus OX=10090 GN=Cdc5l PE=1 SV=2	92.19	802	A0A1W2P855;A0A1W2P7Z8;A0A1W2P7H4;A0A1W2P6Q8	107.7	17.7%	9	2	8	1316700	0.0173%
P62743	AP2S1_MOUSE	Ap2s1	AP-2 complex subunit sigma OS=Mus musculus OX=10090 GN=Ap2s1 PE=1 SV=1	17.018	142	A0A0U1RPS0;A0A0U1RQ06	14.516	19%	2	2	1	1273800	0.0167%
Q9DC51	GNAI3_MOUSE	Gnai3	Guanine nucleotide-binding protein G(i) subunit alpha-3 OS=Mus musculus OX=10090 GN=Gnai3 PE=1 SV=3	40.538	354	A2AE32;P20612;Q3V3I2;P50149;F6QPU5	23.71	26%	8	2	2	1222100	0.0160%
F8VPY2	F8VPY2_MOUSE	Taf5	Transcription initiation factor TFIID subunit 5 OS=Mus musculus OX=10090 GN=Taf5 PE=1 SV=1	86.952	801	Q8C092	53.026	13.6%	8	8	8	1562400	0.0205%
G3X8W7	G3X8W7_MOUSE	Cdc23	Cell division cycle protein 23 homolog OS=Mus musculus OX=10090 GN=Cdc23 PE=1 SV=1	65.878	571	A0A0R4J1W7;Q8BGZ4	43.108	11%	6	6	5	1169200	0.0154%
Q810D6	GRWD1_MOUSE	Grwd1	Glutamate-rich WD repeat-containing protein 1 OS=Mus musculus OX=10090 GN=Grwd1 PE=1 SV=2	49.224	446	A0A1B0GSW5;A0A1B0GRR2	34.442	17.5%	5	5	5	1655300	0.0217%
Q8BTU6	Q8BTU6_MOUSE	Eif4a2	RNA helicase OS=Mus musculus OX=10090 GN=Eif4a2 PE=1 SV=1	41.29	362	P10630;A0A338P6X5;E9Q561	35.396	48.6%	14	5	2	1167500	0.0153%
Q6URW6	MYH14_MOUSE	Myh14	Myosin-14 OS=Mus musculus OX=10090 GN=Myh14 PE=1 SV=1	228.586	2000	K3W4R2;A0A140LI60	6.6258	2.6%	5	1	1	149450	0.0020%
Q3TXS7	PSMD1_MOUSE	Psmd1	26S proteasome non-ATPase regulatory subunit 1 OS=Mus musculus OX=10090 GN=Psmd1 PE=1 SV=1	105.73	953	D6RGR5;J3QN38	94.706	17.5%	11	11	5	888190	0.0117%
Q8BR65	SDS3_MOUSE	Suds3	Sin3 histone deacetylase corepressor complex component SDS3 OS=Mus musculus OX=10090 GN=Suds3 PE=1 SV=1	38.107	328	A0A0R4J243	29.285	13.1%	3	3	3	1403800	0.0184%
Q8C6G8	WDR26_MOUSE	Wdr26	WD repeat-containing protein 26 OS=Mus musculus OX=10090 GN=Wdr26 PE=1 SV=3	70.543	641	A0A494BB75;E0CYH4;F7DFQ2;F8WH48	55.544	15.1%	7	7	4	779040	0.0102%
Q9CYD3	CRTAP_MOUSE	Crtap	Cartilage-associated protein OS=Mus musculus OX=10090 GN=Crtap PE=1 SV=3	46.169	400		38.934	15.5%	6	6	5	1813400	0.0238%
E9Q5B6	E9Q5B6_MOUSE	Hnrnpd	Heterogeneous nuclear ribonucleoprotein D0 (Fragment) OS=Mus musculus OX=10090 GN=Hnrnpd PE=1 SV=1	12.139	107	F6ZV59;G5E8G0;G3X9W0;Q60668;A0A0G2JFL4;F6SHF3;Q9Z130;F6VQH5;D3YTQ3;Q9D3U4	18.191	31.8%	3	3	1	2429900	0.0319%
Q99JF8	PSIP1_MOUSE	Psip1	PC4 and SFRS1-interacting protein OS=Mus musculus OX=10090 GN=Psip1 PE=1 SV=1	59.697	528	A2BI12;F6RB63	67.675	21.4%	8	8	7	2045400	0.0269%
F6WYM0	F6WYM0_MOUSE	Septin2	Septin-2 (Fragment) OS=Mus musculus OX=10090 GN=Septin2 PE=1 SV=2	24.258	212	D3YYB1;D3Z3C0;P42208;E9Q3V6;D3Z1S1;D3YV76;F6UKN5;D3YZU7	31.601	30.2%	5	4	4	1238300	0.0163%
O35295	PURB_MOUSE	Purb	Transcriptional activator protein Pur-beta OS=Mus musculus OX=10090 GN=Purb PE=1 SV=3	33.901	324		23.653	12.7%	3	3	2	2067200	0.0271%
Q8BFQ4	WDR82_MOUSE	Wdr82	WD repeat-containing protein 82 OS=Mus musculus OX=10090 GN=Wdr82 PE=1 SV=1	35.079	313		34.791	25.6%	5	5	3	983720	0.0129%
P47857	PFKAM_MOUSE	Pfkm	ATP-dependent 6-phosphofructokinase, muscle type OS=Mus musculus OX=10090 GN=Pfkm PE=1 SV=3	85.269	780	A0A2R8VHV2;A0A2R8VHA5	60.133	8.3%	5	4	3	593370	0.0078%
Q9CPP0	NPM3_MOUSE	Npm3	Nucleoplasmin-3 OS=Mus musculus OX=10090 GN=Npm3 PE=1 SV=3	19.023	175		7.8026	8.6%	1	1	2	1314600	0.0173%
O35737	HNRH1_MOUSE	Hnrnph1	Heterogeneous nuclear ribonucleoprotein H OS=Mus musculus OX=10090 GN=Hnrnph1 PE=1 SV=3	49.199	449	Q8C2Q7	14.6	14.3%	4	1	2	1209600	0.0159%
Q99KV1	DJB11_MOUSE	Dnajb11	DnaJ homolog subfamily B member 11 OS=Mus musculus OX=10090 GN=Dnajb11 PE=1 SV=1	40.555	358	A0A338P778	21.252	11.2%	3	3	3	1148500	0.0151%
Q4VA53	PDS5B_MOUSE	Pds5b	Sister chromatid cohesion protein PDS5 homolog B OS=Mus musculus OX=10090 GN=Pds5b PE=1 SV=1	164.419	1446	F8WHU5	96.503	10.3%	13	11	8	1192700	0.0157%
Q6PGB8	SMCA1_MOUSE	Smarca1	Probable global transcription activator SNF2L1 OS=Mus musculus OX=10090 GN=Smarca1 PE=1 SV=1	121.715	1046	F6Z6F4;Q8BS67	81.686	22.8%	22	12	10	1790100	0.0235%
Q9QYJ0	DNJA2_MOUSE	Dnaja2	DnaJ homolog subfamily A member 2 OS=Mus musculus OX=10090 GN=Dnaja2 PE=1 SV=1	45.746	412		44.025	17.2%	5	5	5	1126500	0.0148%
Q3UMR5	MCU_MOUSE	Mcu	Calcium uniporter protein, mitochondrial OS=Mus musculus OX=10090 GN=Mcu PE=1 SV=2	39.682	350		26.424	14%	4	4	1	658940	0.0087%
Q9DC33	HM20A_MOUSE	Hmg20a	High mobility group protein 20A OS=Mus musculus OX=10090 GN=Hmg20a PE=1 SV=1	39.917	346		22.05	11.8%	3	3	2	1906300	0.0250%
A0A0J9YUD5	A0A0J9YUD5_MOUSE	Nup205	Nucleoporin 205 OS=Mus musculus OX=10090 GN=Nup205 PE=1 SV=1	233.098	2061	B9EJ54;E9Q880	162.09	11.8%	18	18	13	805700	0.0106%
Q8BVY0	RL1D1_MOUSE	Rsl1d1	Ribosomal L1 domain-containing protein 1 OS=Mus musculus OX=10090 GN=Rsl1d1 PE=1 SV=1	50.421	452	A0A2R8VHW2	33.17	18.6%	5	5	3	1363000	0.0179%
A0A0G2JEA9	A0A0G2JEA9_MOUSE	Rbm8a	RNA-binding protein 8A OS=Mus musculus OX=10090 GN=Rbm8a PE=1 SV=1	14.502	125	A0A0G2JFX7;A0A0N4SUH6;Q9CWZ3	12.729	8.8%	1	1	1	648160	0.0085%
P10605	CATB_MOUSE	Ctsb	Cathepsin B OS=Mus musculus OX=10090 GN=Ctsb PE=1 SV=2	37.28	339		22.132	10.3%	3	3	3	1810500	0.0238%
A0A1W2P6I5	A0A1W2P6I5_MOUSE	Epb41l2	Band 4.1-like protein 2 (Fragment) OS=Mus musculus OX=10090 GN=Epb41l2 PE=1 SV=1	58.479	513	Q80UE4;Q8C928;Q80UE5;O70318;A0A1W2P7I4;A2AUK7;A2AUK8;A2AUK5;Q9Z2H5;E9PV14	33.81	18.9%	9	5	5	1683500	0.0221%
Q7TMG8	Q7TMG8_MOUSE	Nipsnap2	Glioblastoma amplified sequence OS=Mus musculus OX=10090 GN=Nipsnap2 PE=1 SV=1	32.899	281	O55126	18.017	14.2%	3	3	2	1288100	0.0169%
Q925I1	ATAD3_MOUSE	Atad3	ATPase family AAA domain-containing protein 3 OS=Mus musculus OX=10090 GN=Atad3 PE=1 SV=1	66.742	591	H3BK90;H3BKI6;V9GWS5	61.608	17.9%	9	9	1	853650	0.0112%
Q91VR5	DDX1_MOUSE	Ddx1	ATP-dependent RNA helicase DDX1 OS=Mus musculus OX=10090 GN=Ddx1 PE=1 SV=1	82.5	740	A0A1Y7VM48	72.915	20.5%	10	10	5	872000	0.0114%
P14206	RSSA_MOUSE	Rpsa	40S ribosomal protein SA OS=Mus musculus OX=10090 GN=Rpsa PE=1 SV=4	32.838	295	A0A1L1SUK3;A0A1L1SRW0	32.498	21.7%	4	4	3	1606200	0.0211%
Q921M3	SF3B3_MOUSE	Sf3b3	Splicing factor 3B subunit 3 OS=Mus musculus OX=10090 GN=Sf3b3 PE=1 SV=1	135.55	1217		90.446	12.7%	9	9	2	653110	0.0086%
B2M1R6	B2M1R6_MOUSE	Hnrnpk	Heterogeneous nuclear ribonucleoprotein K OS=Mus musculus OX=10090 GN=Hnrnpk PE=1 SV=1	48.562	440	P61979;H3BKD0;H3BLL4;A0A286YDM3;H3BK96;H3BKI8;A0A286YCM2;H3BJS9;A0A286YDH1;A0A286YEC4;H3BLP7;Q8BT23	47.948	21.6%	7	7	4	1099700	0.0144%
Q7TT50	MRCKB_MOUSE	Cdc42bpb	Serine/threonine-protein kinase MRCK beta OS=Mus musculus OX=10090 GN=Cdc42bpb PE=1 SV=2	194.753	1713	A0A1Y7VLI0;H7BX44;D3YYN8;Q3UU96;E9PVY0;A0A1D5RLQ9;A0A1Y7VKD5;F6YZJ7;F6S5Z6;F6Q5A5;Q80UW5	116.36	9.5%	13	13	5	971840	0.0128%
Q61990	PCBP2_MOUSE	Pcbp2	Poly(rC)-binding protein 2 OS=Mus musculus OX=10090 GN=Pcbp2 PE=1 SV=1	38.222	362	B2M1R7;A0A2R8VHP9;Q3TT81;A0A2R8VI25;A0A2R8VHN3;A0A2R8VI12;A0A2R8VHY9;A0A2R8VI71;A0A2R8W6L5;A0A2R8VHZ0;A0A2R8VKN0;A0A2R8VI73;A0A2R8VJY1;A0A2R8VKF0;A0A2R8VHG2;A0A2R8VHI3;A0A2R8VHL8;A0A2R8W6U6;A0A2R8W6H3;A0A2R8VI92	13.653	19.6%	6	2	1	1037900	0.0136%
Q3U2X6	Q3U2X6_MOUSE	Pdcd7	Programmed cell death protein 7 OS=Mus musculus OX=10090 GN=Pdcd7 PE=1 SV=1	54.488	484	Q9WTY1;A0A1L1SVC2;A0A1L1SQ83	39.873	11.6%	4	4	4	1029000	0.0135%
A0A0R4J275	A0A0R4J275_MOUSE	Ndufa12	NADH dehydrogenase [ubiquinone] 1 alpha subcomplex subunit 12 OS=Mus musculus OX=10090 GN=Ndufa12 PE=1 SV=1	17.633	149	Q7TMF3;F6RBR6	19.653	24.8%	3	3	3	1438000	0.0189%
Q99LE6	ABCF2_MOUSE	Abcf2	ATP-binding cassette sub-family F member 2 OS=Mus musculus OX=10090 GN=Abcf2 PE=1 SV=1	71.782	628		50.374	13.7%	7	7	4	928560	0.0122%
A2AUR7	A2AUR7_MOUSE	Rsu1	Ras suppressor protein 1 OS=Mus musculus OX=10090 GN=Rsu1 PE=1 SV=1	29.543	260	Q9D031;Q01730	18.906	14.2%	3	3	2	1217100	0.0160%
A2A9P6	A2A9P6_MOUSE	Cdk11b	Cyclin-dependent kinase 11B OS=Mus musculus OX=10090 GN=Cdk11b PE=1 SV=1	87.32	750	P24788	55.234	9.1%	6	6	5	1066100	0.0140%
O88569	ROA2_MOUSE	Hnrnpa2b1	Heterogeneous nuclear ribonucleoproteins A2/B1 OS=Mus musculus OX=10090 GN=Hnrnpa2b1 PE=1 SV=2	37.403	353	A0A0N4SUM2	19.596	9.3%	3	2	2	641680	0.0084%
Q9CQJ4	RING2_MOUSE	Rnf2	E3 ubiquitin-protein ligase RING2 OS=Mus musculus OX=10090 GN=Rnf2 PE=1 SV=1	37.623	336	A0A087WQQ3;A0A087WRE9;O35730	21.333	12.5%	3	3	4	1572200	0.0206%
B8JK33	B8JK33_MOUSE	Hnrnpm	Heterogeneous nuclear ribonucleoprotein M OS=Mus musculus OX=10090 GN=Hnrnpm PE=1 SV=1	68.162	640	B8JK32;Q9D0E1;A0A3Q4EH91;F6W322;F7C9U3	51.966	11.1%	5	5	5	441830	0.0058%
J3QJX3	J3QJX3_MOUSE	Sel1l	Protein sel-1 homolog 1 OS=Mus musculus OX=10090 GN=Sel1l PE=1 SV=1	82.426	740	Q9Z2G6	48.935	16.2%	7	7	3	1030200	0.0135%
B7ZC11	B7ZC11_MOUSE	Rbfox3	RNA-binding protein fox-1 homolog 3 (Fragment) OS=Mus musculus OX=10090 GN=Rbfox3 PE=1 SV=1	15.831	145	A2A4W9;A0A2I3BR20;A0A2I3BRA9;A0A2R8W6K5;A0A2I3BRU6;A0A2K6EDK7;A0A2R8VI79;Q8BIF2;A0A2R8VK79;Q9JJ43;Q8BP71	7.5521	7.6%	1	1	1	905380	0.0119%
Q9CYI4	LUC7L_MOUSE	Luc7l	Putative RNA-binding protein Luc7-like 1 OS=Mus musculus OX=10090 GN=Luc7l PE=1 SV=2	43.934	371	A0A0R4J047;D3Z765	18.902	13.7%	5	3	2	1503600	0.0197%
D3YYF1	D3YYF1_MOUSE	Adgrv1	Adhesion G-protein-coupled receptor V1 OS=Mus musculus OX=10090 GN=Adgrv1 PE=4 SV=1	133.645	1218	B8JJE0;Q8VHN7	6.1368	0.7%	1	1	1	1321500	0.0173%
Q9CR62	M2OM_MOUSE	Slc25a11	Mitochondrial 2-oxoglutarate/malate carrier protein OS=Mus musculus OX=10090 GN=Slc25a11 PE=1 SV=3	34.155	314	Q5SX46;Q5SX48	34.986	16.2%	3	3	2	710430	0.0093%
Q8K224	NAT10_MOUSE	Nat10	RNA cytidine acetyltransferase OS=Mus musculus OX=10090 GN=Nat10 PE=1 SV=1	115.419	1024	A2BH46;E9Q498	68.746	11%	9	9	5	837910	0.0110%
Q62167	DDX3X_MOUSE	Ddx3x	ATP-dependent RNA helicase DDX3X OS=Mus musculus OX=10090 GN=Ddx3x PE=1 SV=3	73.101	662	P16381	73.726	19.6%	11	1	4	720680	0.0095%
Q60972	RBBP4_MOUSE	Rbbp4	Histone-binding protein RBBP4 OS=Mus musculus OX=10090 GN=Rbbp4 PE=1 SV=5	47.656	425		14.425	9.6%	4	2	1	1221800	0.0160%
P63154	CRNL1_MOUSE	Crnkl1	Crooked neck-like protein 1 OS=Mus musculus OX=10090 GN=Crnkl1 PE=1 SV=1	83.416	690		84.248	14.2%	9	9	2	455870	0.0060%
G3V004	G3V004_MOUSE	Calu	Calumenin OS=Mus musculus OX=10090 GN=Calu PE=1 SV=1	19.294	163	Q6XLQ8;O35887;G3UXA3;G3UWV3;G3UXA8	12.371	19%	2	2	2	1036300	0.0136%
A0A1B0GRR3	A0A1B0GRR3_MOUSE	Rps11	40S ribosomal protein S11 OS=Mus musculus OX=10090 GN=Rps11 PE=1 SV=1	15.198	130	A0A1B0GSE8;P62281	11.789	13.8%	2	2	1	1748700	0.0230%
Q7TSF1	DSG1B_MOUSE	Dsg1b	Desmoglein-1-beta OS=Mus musculus OX=10090 GN=Dsg1b PE=1 SV=1	114.454	1060	Q61495;Q7TSF0	20.013	3%	3	3	3	828740	0.0109%
A0A0J9YVI3	A0A0J9YVI3_MOUSE	Ctbp1	C-terminal-binding protein 1 (Fragment) OS=Mus musculus OX=10090 GN=Ctbp1 PE=1 SV=1	9.457	85	A0A0J9YUR5;A0A0J9YUM4;A0A0J9YU62;O88712;A0A0J9YVC3;A0A0J9YU66;E9Q0T4;E9PWQ9;Q91YZ2;P56546	11.446	31.8%	2	2	2	986970	0.0130%
Q9Z110	P5CS_MOUSE	Aldh18a1	Delta-1-pyrroline-5-carboxylate synthase OS=Mus musculus OX=10090 GN=Aldh18a1 PE=1 SV=2	87.266	795	H3BKJ8;H3BLE8;D3Z0B4	64.184	11.9%	8	8	6	728140	0.0096%
Q8BP67	RL24_MOUSE	Rpl24	60S ribosomal protein L24 OS=Mus musculus OX=10090 GN=Rpl24 PE=1 SV=2	17.779	157		11.516	5.1%	1	1	1	600130	0.0079%
G5E8S0	G5E8S0_MOUSE	Phf14	PHD finger protein 14 OS=Mus musculus OX=10090 GN=Phf14 PE=1 SV=1	99.091	881	Q9D4H9	50.181	10.4%	7	7	5	2060600	0.0271%
Q9WUK4	RFC2_MOUSE	Rfc2	Replication factor C subunit 2 OS=Mus musculus OX=10090 GN=Rfc2 PE=1 SV=1	38.725	349		46.685	25.2%	6	6	4	1105000	0.0145%
A0A2I3BQF4	A0A2I3BQF4_MOUSE	Rpl30	60S ribosomal protein L30 OS=Mus musculus OX=10090 GN=Rpl30 PE=1 SV=1	10.457	94	P62889	12.561	28.7%	2	2	2	1396100	0.0183%
O55029	COPB2_MOUSE	Copb2	Coatomer subunit beta' OS=Mus musculus OX=10090 GN=Copb2 PE=1 SV=2	102.449	905		80.977	13.8%	9	9	5	633810	0.0083%
Q08288	LYAR_MOUSE	Lyar	Cell growth-regulating nucleolar protein OS=Mus musculus OX=10090 GN=Lyar PE=1 SV=2	43.736	388	D3Z5X8;D3Z7N3;D3Z345	13.731	9.3%	2	2	2	2164200	0.0284%
Q62018	CTR9_MOUSE	Ctr9	RNA polymerase-associated protein CTR9 homolog OS=Mus musculus OX=10090 GN=Ctr9 PE=1 SV=2	133.408	1173		67.169	7.2%	5	5	1	374650	0.0049%
A0A1B0GSR7	A0A1B0GSR7_MOUSE	Krt10	Keratin, type I cytoskeletal 10 OS=Mus musculus OX=10090 GN=Krt10 PE=1 SV=1	9.266	97		7.1074	10.3%	1	1	1	0	0
H3BL82	H3BL82_MOUSE	Kdm2a	Lysine-specific demethylase 2A (Fragment) OS=Mus musculus OX=10090 GN=Kdm2a PE=1 SV=1	28.545	246	A0A087WP68;F6YRW4;P59997	31.745	25.2%	5	5	3	1125800	0.0148%
G3X922	G3X922_MOUSE	Dnajc13	DnaJ heat shock protein family (Hsp40) member C13 OS=Mus musculus OX=10090 GN=Dnajc13 PE=1 SV=1	254.441	2243	D4AFX7;A0A1L1STR9;A0A087WRC9;A0A087WS25	193.78	11.3%	20	20	3	399700	0.0052%
E9PUX0	E9PUX0_MOUSE	Mtdh	Protein LYRIC OS=Mus musculus OX=10090 GN=Mtdh PE=1 SV=1	18.215	164	Q80WJ7;F6ZQL0;F6QFT1;F6QHD1	13.058	14%	2	2	2	1340800	0.0176%
Q61176	ARGI1_MOUSE	Arg1	Arginase-1 OS=Mus musculus OX=10090 GN=Arg1 PE=1 SV=1	34.808	323		7.5375	3.4%	1	1	1	1173300	0.0154%
Q9D6A7	Q9D6A7_MOUSE	Serpinb9c	Serine (or cysteine) peptidase inhibitor, clade B, member 9c OS=Mus musculus OX=10090 GN=Serpinb9c PE=2 SV=1	41.091	359	I7HJI5;Q9DAV6	11.353	9.5%	2	2	1	1382100	0.0181%
F8WHL2	F8WHL2_MOUSE	Copa	Coatomer subunit alpha OS=Mus musculus OX=10090 GN=Copa PE=1 SV=1	139.41	1233	Q8CIE6;F6XJN3	104.53	11.8%	12	12	3	680990	0.0089%
Q8R4U6	TOP1M_MOUSE	Top1mt	DNA topoisomerase I, mitochondrial OS=Mus musculus OX=10090 GN=Top1mt PE=2 SV=1	69.003	593		56.363	15.2%	9	8	3	1592500	0.0209%
Q80T69	RSBN1_MOUSE	Rsbn1	Lysine-specific demethylase 9 OS=Mus musculus OX=10090 GN=Rsbn1 PE=1 SV=3	89.251	795	A0A0H2UH30;D6RG56	41.651	11.1%	6	5	7	1105200	0.0145%
Q5SWU9	ACACA_MOUSE	Acaca	Acetyl-CoA carboxylase 1 OS=Mus musculus OX=10090 GN=Acaca PE=1 SV=1	265.257	2345	V9GXY1	143.8	10.6%	18	16	10	839270	0.0110%
Q8CCJ3	UFL1_MOUSE	Ufl1	E3 UFM1-protein ligase 1 OS=Mus musculus OX=10090 GN=Ufl1 PE=1 SV=2	89.52	793		61.545	11.9%	7	7	5	597510	0.0078%
E0CYM3	E0CYM3_MOUSE	Gtf2h4	General transcription factor IIH subunit 4 (Fragment) OS=Mus musculus OX=10090 GN=Gtf2h4 PE=1 SV=1	6.82	61	E0CYK8;E0CXV5;E0CY64;O70422	7.1242	26.2%	1	1	1	657640	0.0086%
Q9DCC5	Q9DCC5_MOUSE	Cbx3	Cbx3 protein OS=Mus musculus OX=10090 GN=Cbx3 PE=1 SV=1	20.811	183	P23198;D3Z1A9;D3Z313;Q7TPM0;Q9CYJ8;P83917	14.068	16.4%	2	2	2	1537400	0.0202%
P29341	PABP1_MOUSE	Pabpc1	Polyadenylate-binding protein 1 OS=Mus musculus OX=10090 GN=Pabpc1 PE=1 SV=2	70.671	636	Q9D4E6;A0A2I3BR37;Q62029;V9GXG3;A2A5N3;Q91YZ8;A3KFU5;A3KFU8;Q6PHQ9	44.102	7.2%	4	4	2	329720	0.0043%
Q61235	SNTB2_MOUSE	Sntb2	Beta-2-syntrophin OS=Mus musculus OX=10090 GN=Sntb2 PE=1 SV=2	56.382	520	B7ZNU9	30.705	11%	5	5	3	762580	0.0100%
Q8R2R9	AP3M2_MOUSE	Ap3m2	AP-3 complex subunit mu-2 OS=Mus musculus OX=10090 GN=Ap3m2 PE=1 SV=1	46.916	418		27.577	17.2%	5	3	3	759990	0.0100%
Q61543	GSLG1_MOUSE	Glg1	Golgi apparatus protein 1 OS=Mus musculus OX=10090 GN=Glg1 PE=1 SV=1	133.734	1175	F8WHM5;F6RSH1	44.039	4.5%	6	6	3	858940	0.0113%
B1AZS9	B1AZS9_MOUSE	Prdx4	Peroxiredoxin-4 (Fragment) OS=Mus musculus OX=10090 GN=Prdx4 PE=1 SV=1	26.391	229	O08807	13.037	10.5%	2	2	1	961130	0.0126%
A0A494BAG1	A0A494BAG1_MOUSE	Shoc2	Leucine-rich repeat protein SHOC-2 (Fragment) OS=Mus musculus OX=10090 GN=Shoc2 PE=1 SV=1	41.922	372	O88520	14.456	8.9%	2	2	2	732560	0.0096%
Q6KAR6	EXOC3_MOUSE	Exoc3	Exocyst complex component 3 OS=Mus musculus OX=10090 GN=Exoc3 PE=1 SV=2	86.455	755	A0A1Y7VKY4;A0A1Y7VP30	39.362	9.8%	5	5	4	604480	0.0079%
P32233	DRG1_MOUSE	Drg1	Developmentally-regulated GTP-binding protein 1 OS=Mus musculus OX=10090 GN=Drg1 PE=1 SV=1	40.512	367		33.978	13.9%	4	4	4	690590	0.0091%
P14733	LMNB1_MOUSE	Lmnb1	Lamin-B1 OS=Mus musculus OX=10090 GN=Lmnb1 PE=1 SV=3	66.786	588	P21619;A0A0R4J0Q5	54.988	13.6%	6	6	2	610620	0.0080%
E9Q7G1	E9Q7G1_MOUSE	Tmed7	Transmembrane p24-trafficking protein 7 OS=Mus musculus OX=10090 GN=Tmed7 PE=1 SV=1	21.276	188	D3YZZ5	14.509	16%	2	2	2	761700	0.0100%
Q9WVC3	CAV2_MOUSE	Cav2	Caveolin-2 OS=Mus musculus OX=10090 GN=Cav2 PE=1 SV=1	18.227	162		7.3999	7.4%	1	1	1	441530	0.0058%
Q9JJA4	WDR12_MOUSE	Wdr12	Ribosome biogenesis protein WDR12 OS=Mus musculus OX=10090 GN=Wdr12 PE=1 SV=1	47.347	423	D3Z369	27.491	11.6%	4	4	3	484100	0.0064%
D3YTP0	D3YTP0_MOUSE	Steap3	Metalloreductase STEAP3 (Fragment) OS=Mus musculus OX=10090 GN=Steap3 PE=1 SV=8	46.879	418	A0A0R4J1G9;Q8CI59;E9QN92	24.536	9.8%	4	4	1	433790	0.0057%
Q6NS46	RRP5_MOUSE	Pdcd11	Protein RRP5 homolog OS=Mus musculus OX=10090 GN=Pdcd11 PE=1 SV=2	207.779	1862		124.28	12.4%	16	16	9	603780	0.0079%
V9GXE4	V9GXE4_MOUSE	Actr5	Actin-related protein 5 OS=Mus musculus OX=10090 GN=Actr5 PE=1 SV=1	45.231	401	Q80US4;A0A0A0MQ89	27.296	12.5%	3	3	3	1201700	0.0158%
A2BE28	LAS1L_MOUSE	Las1l	Ribosomal biogenesis protein LAS1L OS=Mus musculus OX=10090 GN=Las1l PE=1 SV=1	89.414	776		58.375	4.6%	3	3	2	377660	0.0050%
Q99LF4	RTCB_MOUSE	Rtcb	RNA-splicing ligase RtcB homolog OS=Mus musculus OX=10090 GN=Rtcb PE=1 SV=1	55.249	505		24.923	11.1%	4	4	1	571430	0.0075%
A0A0U1RPW2	A0A0U1RPW2_MOUSE	Tjp1	Tight junction protein ZO-1 OS=Mus musculus OX=10090 GN=Tjp1 PE=1 SV=1	127.249	1128	B9EHJ3;P39447;A0A0U1RPB2	89.714	10.1%	8	8	5	412570	0.0054%
Q5SX75	Q5SX75_MOUSE	P4ha2	Procollagen-proline 4-dioxygenase OS=Mus musculus OX=10090 GN=P4ha2 PE=1 SV=1	61.015	537	Q60716	26.29	11.5%	4	4	1	615870	0.0081%
F8WJG3	F8WJG3_MOUSE	Tra2b	Transformer-2 protein homolog beta OS=Mus musculus OX=10090 GN=Tra2b PE=1 SV=1	21.935	188	P62996	7.1242	8.5%	1	1	1	955690	0.0125%
E9QAS4	E9QAS4_MOUSE	Chd4	DNA helicase OS=Mus musculus OX=10090 GN=Chd4 PE=1 SV=1	216.371	1902	Q6PDQ2;E9QAS5;E9PYU4;A2A8L1;E9PYL1;F6WR45;F6V4V3;A0A5F8MQ82	92.763	6.8%	12	7	4	539040	0.0071%
P49135	ERCC3_MOUSE	Ercc3	General transcription and DNA repair factor IIH helicase subunit XPB OS=Mus musculus OX=10090 GN=Ercc3 PE=2 SV=1	89.126	783		45.598	13.2%	7	7	3	544690	0.0072%
A0A2I3BRM6	A0A2I3BRM6_MOUSE	Hnrnpc	Heterogeneous nuclear ribonucleoproteins C1/C2 (Fragment) OS=Mus musculus OX=10090 GN=Hnrnpc PE=1 SV=1	12.781	117	A0A2I3BQH3	7.5305	57.3%	5	1	1	685910	0.0090%
P11087	CO1A1_MOUSE	Col1a1	Collagen alpha-1(I) chain OS=Mus musculus OX=10090 GN=Col1a1 PE=1 SV=4	138.032	1453		69.661	8.5%	9	9	7	1024300	0.0134%
A2ARP8	A2ARP8_MOUSE	Map1a	Microtubule-associated protein 1A OS=Mus musculus OX=10090 GN=Map1a PE=1 SV=1	325.886	3014	Q9QYR6;P14873	108.46	6.6%	15	15	8	1138300	0.0149%
P43247	MSH2_MOUSE	Msh2	DNA mismatch repair protein Msh2 OS=Mus musculus OX=10090 GN=Msh2 PE=1 SV=1	104.151	935		43.634	9.1%	7	7	3	681730	0.0090%
Q9Z247	FKBP9_MOUSE	Fkbp9	Peptidyl-prolyl cis-trans isomerase FKBP9 OS=Mus musculus OX=10090 GN=Fkbp9 PE=1 SV=1	62.995	570		30.055	6.5%	3	3	3	580070	0.0076%
D3Z315	D3Z315_MOUSE	Cope	Coatomer subunit epsilon (Fragment) OS=Mus musculus OX=10090 GN=Cope PE=1 SV=1	25.37	227	F6YFR7;O89079	13.101	9.3%	2	2	2	827080	0.0109%
Q9CW03	SMC3_MOUSE	Smc3	Structural maintenance of chromosomes protein 3 OS=Mus musculus OX=10090 GN=Smc3 PE=1 SV=2	141.556	1217		66.774	7.3%	7	7	3	253560	0.0033%
Q9Z0W3	NU160_MOUSE	Nup160	Nuclear pore complex protein Nup160 OS=Mus musculus OX=10090 GN=Nup160 PE=1 SV=2	158.232	1402		63.306	9.7%	9	9	4	533280	0.0070%
F8WGW3	F8WGW3_MOUSE	Srbd1	S1 RNA-binding domain-containing protein 1 OS=Mus musculus OX=10090 GN=Srbd1 PE=1 SV=1	110.194	981	Q497V5;Q8CHZ0;B7ZWI7;B7ZWI4	51.4	5.8%	6	6	4	708500	0.0093%
Q8R3N6	THOC1_MOUSE	Thoc1	THO complex subunit 1 OS=Mus musculus OX=10090 GN=Thoc1 PE=1 SV=1	75.436	657	A0A3Q4EBV8	30.949	10.8%	5	5	3	689670	0.0091%
Q3TZX8	NOL9_MOUSE	Nol9	Polynucleotide 5'-hydroxyl-kinase NOL9 OS=Mus musculus OX=10090 GN=Nol9 PE=1 SV=1	80.84	714	A0A0U1RPV7	34.03	2.7%	1	1	1	187230	0.0025%
Q80XI4	PI42B_MOUSE	Pip4k2b	Phosphatidylinositol 5-phosphate 4-kinase type-2 beta OS=Mus musculus OX=10090 GN=Pip4k2b PE=1 SV=1	47.319	416		24.767	13.5%	4	4	5	758760	0.0100%
H3BKM0	H3BKM0_MOUSE	Ap2b1	AP complex subunit beta OS=Mus musculus OX=10090 GN=Ap2b1 PE=1 SV=1	101.363	913	Q9DBG3;H3BIY9;Q5SVG5;Q5SVG4;O35643	38.288	9.1%	6	6	2	558440	0.0073%
Q05D44	IF2P_MOUSE	Eif5b	Eukaryotic translation initiation factor 5B OS=Mus musculus OX=10090 GN=Eif5b PE=1 SV=2	137.616	1216		50.672	9.8%	8	8	5	696280	0.0091%
A0A0R4J2B6	A0A0R4J2B6_MOUSE	Rbbp5	Retinoblastoma-binding protein 5 OS=Mus musculus OX=10090 GN=Rbbp5 PE=1 SV=1	59.026	537	Q8BX09;A0A087WRV7;A0A087WST2;A0A087WQU2	19.597	6%	3	3	2	533520	0.0070%
P14211	CALR_MOUSE	Calr	Calreticulin OS=Mus musculus OX=10090 GN=Calr PE=1 SV=1	47.995	416		18.383	5.5%	2	2	1	484660	0.0064%
Q3U741	Q3U741_MOUSE	Ddx17	RNA helicase OS=Mus musculus OX=10090 GN=Ddx17 PE=1 SV=1	72.585	652	Q501J6;Q3TU25	39.259	20.9%	12	5	2	528030	0.0069%
P83887	TBG1_MOUSE	Tubg1	Tubulin gamma-1 chain OS=Mus musculus OX=10090 GN=Tubg1 PE=1 SV=1	51.101	451	Q8VCK3	17.098	11.8%	3	3	1	501790	0.0066%
A0A3B2W450	A0A3B2W450_MOUSE	Snrpc	U1 small nuclear ribonucleoprotein C OS=Mus musculus OX=10090 GN=Snrpc PE=1 SV=1	17.042	157	Q62241;A0A3B2WCR6	7.3167	7.6%	1	1	1	813550	0.0107%
P61226	RAP2B_MOUSE	Rap2b	Ras-related protein Rap-2b OS=Mus musculus OX=10090 GN=Rap2b PE=1 SV=1	20.504	183		12.422	14.8%	2	2	1	466980	0.0061%
P07901	HS90A_MOUSE	Hsp90aa1	Heat shock protein HSP 90-alpha OS=Mus musculus OX=10090 GN=Hsp90aa1 PE=1 SV=4	84.788	733	B7ZC50;A2A6A2;B7ZC49	25.124	20.2%	13	4	1	598860	0.0079%
Q9WV30	NFAT5_MOUSE	Nfat5	Nuclear factor of activated T-cells 5 OS=Mus musculus OX=10090 GN=Nfat5 PE=1 SV=2	165.8	1534	A0A1U6URG8;F6VCW7	21.676	3.4%	3	3	3	1200300	0.0158%
P68369	TBA1A_MOUSE	Tuba1a	Tubulin alpha-1A chain OS=Mus musculus OX=10090 GN=Tuba1a PE=1 SV=1	50.136	451	P05214	13.182	51.2%	17	1	1	508840	0.0067%
Q60960	IMA5_MOUSE	Kpna1	Importin subunit alpha-5 OS=Mus musculus OX=10090 GN=Kpna1 PE=1 SV=2	60.183	538	G3UXT6;G3UZK5	13.777	11.5%	4	2	2	767040	0.0101%
Q9QZE5	COPG1_MOUSE	Copg1	Coatomer subunit gamma-1 OS=Mus musculus OX=10090 GN=Copg1 PE=1 SV=1	97.513	874	Q7TNQ1;Q9QXK3	50.765	12.9%	7	7	3	550900	0.0072%
Q9D2Q8	S10AE_MOUSE	S100a14	Protein S100-A14 OS=Mus musculus OX=10090 GN=S100a14 PE=1 SV=1	11.599	104		7.3513	14.4%	1	1	1	1006700	0.0132%
Q3UI84	Q3UI84_MOUSE	Rfc4	Replication factor C subunit 4 OS=Mus musculus OX=10090 GN=Rfc4 PE=1 SV=1	40.918	370	Q99J62;D6RGM1	27.711	20.8%	4	4	4	785280	0.0103%
P54823	DDX6_MOUSE	Ddx6	Probable ATP-dependent RNA helicase DDX6 OS=Mus musculus OX=10090 GN=Ddx6 PE=1 SV=1	54.192	483		28.106	12.4%	4	4	3	596630	0.0078%
Q9D6L8	PPIL3_MOUSE	Ppil3	Peptidyl-prolyl cis-trans isomerase-like 3 OS=Mus musculus OX=10090 GN=Ppil3 PE=1 SV=1	18.128	161	A0A087WPZ6;A0A087WP41	15.833	11.8%	1	1	1	684220	0.0090%
P21279	GNAQ_MOUSE	Gnaq	Guanine nucleotide-binding protein G(q) subunit alpha OS=Mus musculus OX=10090 GN=Gnaq PE=1 SV=4	42.158	359	P21278;P30677;A0A494BBL5;O70443;P27601	24.194	7.2%	2	2	2	401710	0.0053%
D3Z7D5	D3Z7D5_MOUSE	Col6a2	Collagen alpha-2(VI) chain OS=Mus musculus OX=10090 GN=Col6a2 PE=1 SV=1	98.989	933	Q02788	30.86	4.5%	4	4	4	542930	0.0071%
Q8R016	BLMH_MOUSE	Blmh	Bleomycin hydrolase OS=Mus musculus OX=10090 GN=Blmh PE=1 SV=1	52.511	455	E9PY26;E9QA53	18.382	5.9%	3	3	2	783240	0.0103%
Q91ZA3	PCCA_MOUSE	Pcca	Propionyl-CoA carboxylase alpha chain, mitochondrial OS=Mus musculus OX=10090 GN=Pcca PE=1 SV=2	79.922	724	H3BL62;H3BK61;H3BJR0;D3YZC0	45.41	9.9%	5	5	2	327400	0.0043%
Q5PPR2	Q5PPR2_MOUSE	Exoc1	Exocyst complex component 1 OS=Mus musculus OX=10090 GN=Exoc1 PE=1 SV=1	100.19	879	Q8R3S6;Q6P1Y9	53.72	5.3%	4	4	3	217650	0.0029%
Q9WUP7	UCHL5_MOUSE	Uchl5	Ubiquitin carboxyl-terminal hydrolase isozyme L5 OS=Mus musculus OX=10090 GN=Uchl5 PE=1 SV=2	37.617	329	A0A087WP81;A0A087WRL3	23.422	13.1%	4	4	2	993620	0.0130%
P10833	RRAS_MOUSE	Rras	Ras-related protein R-Ras OS=Mus musculus OX=10090 GN=Rras PE=1 SV=1	23.764	218		13.203	13.8%	3	2	1	516350	0.0068%
E9Q6R3	E9Q6R3_MOUSE	Sec22b	Vesicle-trafficking protein SEC22b OS=Mus musculus OX=10090 GN=Sec22b PE=1 SV=1	18.923	166	O08547	14.747	15.7%	2	2	0	355950	0.0047%
Q3TDN2	FAF2_MOUSE	Faf2	FAS-associated factor 2 OS=Mus musculus OX=10090 GN=Faf2 PE=1 SV=2	52.471	445	F6XLD9;D3Z4G9;D3YUP4;D3Z2H4	21.158	9.2%	3	3	2	549110	0.0072%
Q05CL8	LARP7_MOUSE	Larp7	La-related protein 7 OS=Mus musculus OX=10090 GN=Larp7 PE=1 SV=2	64.802	570	A0A0G2JFW4;A2AMD0	31.143	8.9%	4	4	3	695130	0.0091%
Q8BFV2	PCID2_MOUSE	Pcid2	PCI domain-containing protein 2 OS=Mus musculus OX=10090 GN=Pcid2 PE=1 SV=1	46.132	399		27.002	13%	4	4	2	555140	0.0073%
Q99JR8	SMRD2_MOUSE	Smarcd2	SWI/SNF-related matrix-associated actin-dependent regulator of chromatin subfamily D member 2 OS=Mus musculus OX=10090 GN=Smarcd2 PE=1 SV=2	59.085	531	G3UXC0	17.474	12.6%	4	2	2	849100	0.0111%
Q9DCD2	SYF1_MOUSE	Xab2	Pre-mRNA-splicing factor SYF1 OS=Mus musculus OX=10090 GN=Xab2 PE=1 SV=1	99.988	855	F6TM12;E0CYF8	60.531	11.9%	7	7	2	484200	0.0064%
Q3UNN4	Q3UNN4_MOUSE	Smarcc1	SWI/SNF complex subunit SMARCC1 OS=Mus musculus OX=10090 GN=Smarcc1 PE=1 SV=1	122.78	1098	P97496	33.824	9.1%	8	4	3	602760	0.0079%
P49718	MCM5_MOUSE	Mcm5	DNA replication licensing factor MCM5 OS=Mus musculus OX=10090 GN=Mcm5 PE=1 SV=2	82.407	734		48.772	9.8%	6	6	3	548570	0.0072%
A0A087WPL5	A0A087WPL5_MOUSE	Dhx9	DEAH box protein 9 OS=Mus musculus OX=10090 GN=Dhx9 PE=1 SV=1	149.619	1383	E9QNN1;O70133;Q3UR42;A0A0R4J2C3	69.011	10.2%	9	9	3	323980	0.0043%
Q3UF75	Q3UF75_MOUSE	Parva	Alpha-parvin OS=Mus musculus OX=10090 GN=Parva PE=1 SV=1	38.361	336	Q9EPC1	17.735	13.1%	3	3	1	539510	0.0071%
Q99M28	RNPS1_MOUSE	Rnps1	RNA-binding protein with serine-rich domain 1 OS=Mus musculus OX=10090 GN=Rnps1 PE=1 SV=1	34.208	305		12.062	3.9%	1	1	1	494130	0.0065%
Q5SW88	Q5SW88_MOUSE	Rab1a	RAB1A, member RAS oncogene family OS=Mus musculus OX=10090 GN=Rab1a PE=1 SV=1	22.372	202	P62821;Q5SW87;Q5SW86	12.595	26.7%	4	1	1	228860	0.0030%
A0A494B8Z4	A0A494B8Z4_MOUSE	Decr2	Peroxisomal 2,4-dienoyl-CoA reductase [(3E)-enoyl-CoA-producing] OS=Mus musculus OX=10090 GN=Decr2 PE=1 SV=1	24.991	232	A0A494BAS6;Q9WV68;A0A494B909;A0A494BB28	19.693	15.1%	2	2	1	500840	0.0066%
Q9EP89	LACTB_MOUSE	Lactb	Serine beta-lactamase-like protein LACTB, mitochondrial OS=Mus musculus OX=10090 GN=Lactb PE=1 SV=1	60.706	551	A0A1L1SVF9	24.691	5.8%	3	3	1	382710	0.0050%
Q9CXG3	PPIL4_MOUSE	Ppil4	Peptidyl-prolyl cis-trans isomerase-like 4 OS=Mus musculus OX=10090 GN=Ppil4 PE=1 SV=2	57.23	492		20.806	9.3%	3	3	3	470370	0.0062%
Q8BJZ0	Q8BJZ0_MOUSE	Zmynd11	Zinc finger MYND domain-containing protein 11 OS=Mus musculus OX=10090 GN=Zmynd11 PE=1 SV=1	64.273	548	Q8R5C8;D3YXX1;D3YY86;A0A1Y7VJ93;A0A1Y7VMG9;D3YY85;D3Z4G1;D3YXR0	28.731	11.7%	4	4	3	1056600	0.0139%
P45952	ACADM_MOUSE	Acadm	Medium-chain specific acyl-CoA dehydrogenase, mitochondrial OS=Mus musculus OX=10090 GN=Acadm PE=1 SV=1	46.481	421		19.892	5.9%	2	2	2	469440	0.0062%
G8JL40	G8JL40_MOUSE	Kdm1a	Lysine-specific histone demethylase 1A (Fragment) OS=Mus musculus OX=10090 GN=Kdm1a PE=1 SV=1	75.534	683	Q6ZQ88;A3KG93;F6Z4I3	41.12	8.9%	4	4	3	288940	0.0038%
Q80VB6	Q80VB6_MOUSE	Dclk1	Dclk1 protein OS=Mus musculus OX=10090 GN=Dclk1 PE=1 SV=1	40.381	363	A0A0G2JGQ6;Q9JLM8;A0A0G2JGR9;Q9CXL6;Q6PGI2;O88809	25.685	12.1%	4	4	4	825230	0.0108%
Q8JZU2	TXTP_MOUSE	Slc25a1	Tricarboxylate transport protein, mitochondrial OS=Mus musculus OX=10090 GN=Slc25a1 PE=1 SV=1	33.931	311	F6VVY4	11.336	7.7%	2	2	1	417840	0.0055%
A0A087WRV6	A0A087WRV6_MOUSE	Trip12	E3 ubiquitin-protein ligase TRIP12 (Fragment) OS=Mus musculus OX=10090 GN=Trip12 PE=1 SV=1	94.901	830	A0A087WNZ7;G5E870	43.167	10.5%	6	6	2	381170	0.0050%
Q6ZQI3	MLEC_MOUSE	Mlec	Malectin OS=Mus musculus OX=10090 GN=Mlec PE=1 SV=2	32.342	291		17.924	6.9%	2	2	1	229340	0.0030%
Q99JN2	KLH22_MOUSE	Klhl22	Kelch-like protein 22 OS=Mus musculus OX=10090 GN=Klhl22 PE=1 SV=1	71.687	634		23.674	5.4%	3	3	2	605910	0.0080%
Q9QYB5	ADDG_MOUSE	Add3	Gamma-adducin OS=Mus musculus OX=10090 GN=Add3 PE=1 SV=2	78.777	706	A0A494B9K4;A0A494BAX9	20.128	5.7%	3	3	2	523480	0.0069%
Q6A0A9	F120A_MOUSE	FAM120A	Constitutive coactivator of PPAR-gamma-like protein 1 OS=Mus musculus OX=10090 GN=FAM120A PE=1 SV=2	121.646	1112		41.582	7.5%	6	6	5	724560	0.0095%
Q8VE80	THOC3_MOUSE	Thoc3	THO complex subunit 3 OS=Mus musculus OX=10090 GN=Thoc3 PE=2 SV=1	38.738	351		11.542	5.4%	2	2	1	476940	0.0063%
Q80X82	SYMPK_MOUSE	Sympk	Symplekin OS=Mus musculus OX=10090 GN=Sympk PE=1 SV=2	142.62	1288	D3Z2M2;S4R2Q3	65.015	8.5%	8	8	4	307680	0.0040%
A0A0N4SVN6	A0A0N4SVN6_MOUSE	Rfc1	Replication factor C subunit 1 (Fragment) OS=Mus musculus OX=10090 GN=Rfc1 PE=1 SV=1	24.033	212	A0A0N5E9G7;G3X8Z6;P35601;Q5U4B1;G3UWX1	8.6732	9.4%	1	1	1	572100	0.0075%
P49312	ROA1_MOUSE	Hnrnpa1	Heterogeneous nuclear ribonucleoprotein A1 OS=Mus musculus OX=10090 GN=Hnrnpa1 PE=1 SV=2	34.196	320	Q5EBP8	36.359	20.3%	5	4	3	415760	0.0055%
Q8CCK0	H2AW_MOUSE	Macroh2a2	Core histone macro-H2A.2 OS=Mus musculus OX=10090 GN=Macroh2a2 PE=1 SV=3	40.092	372		18.672	21%	4	3	3	1119600	0.0147%
Q60790	RASA3_MOUSE	Rasa3	Ras GTPase-activating protein 3 OS=Mus musculus OX=10090 GN=Rasa3 PE=1 SV=2	95.987	834		51.777	8.3%	6	6	2	389960	0.0051%
Q9D7H3	RTCA_MOUSE	RtcA	RNA 3'-terminal phosphate cyclase OS=Mus musculus OX=10090 GN=RtcA PE=1 SV=2	39.254	366	D6REI7;D6RD00;D3Z263	14.558	7.9%	2	2	2	553210	0.0073%
Q3UZ01	RNPC3_MOUSE	Rnpc3	RNA-binding region-containing protein 3 OS=Mus musculus OX=10090 GN=Rnpc3 PE=2 SV=2	57.972	514	F6TN13	19.274	7%	3	3	1	591910	0.0078%
Q4FJZ2	Q4FJZ2_MOUSE	Kpna6	Importin subunit alpha OS=Mus musculus OX=10090 GN=Kpna6 PE=1 SV=1	59.603	533	O35345	38.321	15.4%	5	3	2	635510	0.0083%
Q9D024	CCD47_MOUSE	Ccdc47	PAT complex subunit CCDC47 OS=Mus musculus OX=10090 GN=Ccdc47 PE=1 SV=2	55.844	483	B1AR93;F7C265	12.964	7%	2	2	1	605180	0.0079%
Q8K4Z5	SF3A1_MOUSE	Sf3a1	Splicing factor 3A subunit 1 OS=Mus musculus OX=10090 GN=Sf3a1 PE=1 SV=1	88.545	791		29.462	9.9%	5	5	1	429470	0.0056%
G3X920	G3X920_MOUSE	Armc8	Armadillo repeat-containing protein 8 OS=Mus musculus OX=10090 GN=Armc8 PE=1 SV=1	75.402	673	Q9DBR3	38.086	10.5%	5	5	2	388890	0.0051%
Q8VEH8	ERLEC_MOUSE	Erlec1	Endoplasmic reticulum lectin 1 OS=Mus musculus OX=10090 GN=Erlec1 PE=1 SV=1	54.906	483	F6Z458	17.778	1.7%	1	1	1	158410	0.0021%
Q8CIM8	INT4_MOUSE	Ints4	Integrator complex subunit 4 OS=Mus musculus OX=10090 GN=Ints4 PE=1 SV=1	108.193	964		51.169	11.7%	8	8	4	462430	0.0061%
Q8BU31	RAP2C_MOUSE	Rap2c	Ras-related protein Rap-2c OS=Mus musculus OX=10090 GN=Rap2c PE=1 SV=1	20.745	183	Q80ZJ1	12.679	13.1%	2	2	2	486640	0.0064%
Q00PI9	HNRL2_MOUSE	Hnrnpul2	Heterogeneous nuclear ribonucleoprotein U-like protein 2 OS=Mus musculus OX=10090 GN=Hnrnpul2 PE=1 SV=2	84.94	745		22.689	3.9%	3	3	1	357800	0.0047%
Q5SVQ0	KAT7_MOUSE	Kat7	Histone acetyltransferase KAT7 OS=Mus musculus OX=10090 GN=Kat7 PE=1 SV=1	70.641	613	F6S4B9	29.635	11.3%	5	5	4	884960	0.0116%
Q8K3J1	NDUS8_MOUSE	Ndufs8	NADH dehydrogenase [ubiquinone] iron-sulfur protein 8, mitochondrial OS=Mus musculus OX=10090 GN=Ndufs8 PE=1 SV=1	24.038	212	A0A494BAW8	11.331	8.5%	2	2	2	510650	0.0067%
P12382	PFKAL_MOUSE	Pfkl	ATP-dependent 6-phosphofructokinase, liver type OS=Mus musculus OX=10090 GN=Pfkl PE=1 SV=4	85.36	780	Q8C605;Q9WUA3;A0A1W2P7T1	26.655	7.4%	4	3	2	339890	0.0045%
Q80UM7	MOGS_MOUSE	Mogs	Mannosyl-oligosaccharide glucosidase OS=Mus musculus OX=10090 GN=Mogs PE=1 SV=1	91.831	834		31.074	7%	4	4	3	443700	0.0058%
F8WH46	F8WH46_MOUSE	0610010K14Rik	RIKEN cDNA 0610010K14 gene OS=Mus musculus OX=10090 GN=0610010K14Rik PE=1 SV=1	8.611	81	Q9DCT6;D3Z687;A2CF80;A2CF83;F6XN97	10.857	12.3%	1	1	0	743180	0.0098%
O54941	SMCE1_MOUSE	Smarce1	SWI/SNF-related matrix-associated actin-dependent regulator of chromatin subfamily E member 1 OS=Mus musculus OX=10090 GN=Smarce1 PE=1 SV=1	46.638	411		19.336	9.7%	3	3	1	528340	0.0069%
Q8BKS9	PUM3_MOUSE	Pum3	Pumilio homolog 3 OS=Mus musculus OX=10090 GN=Pum3 PE=1 SV=2	72.8	647	A0A0N4SUH4;A0A494BBI7;A0A494BB98	35.392	12.1%	6	6	4	664660	0.0087%
P39053	DYN1_MOUSE	Dnm1	Dynamin-1 OS=Mus musculus OX=10090 GN=Dnm1 PE=1 SV=2	97.803	867	A0A0J9YUE9;A0A0J9YUN4;F6W8Z8	44.277	13.5%	9	4	1	235420	0.0031%
Q91V12	BACH_MOUSE	Acot7	Cytosolic acyl coenzyme A thioester hydrolase OS=Mus musculus OX=10090 GN=Acot7 PE=1 SV=2	42.537	381	E9PYH2	19.11	5.8%	2	2	1	328070	0.0043%
A2AQA7	A2AQA7_MOUSE	Aqr	RNA helicase aquarius OS=Mus musculus OX=10090 GN=Aqr PE=1 SV=1	161.854	1400	Q8CFQ3	53.232	8.1%	8	8	1	281540	0.0037%
Q3URQ0	TEX10_MOUSE	Tex10	Testis-expressed protein 10 OS=Mus musculus OX=10090 GN=Tex10 PE=1 SV=1	105.209	928	F6ZZ61	37.349	8.8%	6	6	3	342300	0.0045%
P62141	PP1B_MOUSE	Ppp1cb	Serine/threonine-protein phosphatase PP1-beta catalytic subunit OS=Mus musculus OX=10090 GN=Ppp1cb PE=1 SV=3	37.187	327		7.2333	16.2%	4	1	1	477300	0.0063%
Q64435	UD16_MOUSE	Ugt1a6	UDP-glucuronosyltransferase 1-6 OS=Mus musculus OX=10090 GN=Ugt1a6 PE=1 SV=1	60.439	531	K9J7B2	23.015	6.8%	3	1	2	256840	0.0034%
Q3V1T4	P3H1_MOUSE	P3h1	Prolyl 3-hydroxylase 1 OS=Mus musculus OX=10090 GN=P3h1 PE=1 SV=2	83.651	739	A6PW84;A2A7Q5;F2Z499	20.764	4.6%	3	3	1	434450	0.0057%
P60766	CDC42_MOUSE	Cdc42	Cell division control protein 42 homolog OS=Mus musculus OX=10090 GN=Cdc42 PE=1 SV=2	21.259	191		7.4036	6.8%	1	1	1	601760	0.0079%
Q52KE7	CCNL1_MOUSE	Ccnl1	Cyclin-L1 OS=Mus musculus OX=10090 GN=Ccnl1 PE=1 SV=1	60.133	532	F6WST0;F6WYR6	13.907	6.2%	2	2	2	468370	0.0061%
O35382	EXOC4_MOUSE	Exoc4	Exocyst complex component 4 OS=Mus musculus OX=10090 GN=Exoc4 PE=1 SV=2	110.545	975	Q8C391;Q9CXE1	34.95	7.3%	5	5	1	349640	0.0046%
O88325	O88325_MOUSE	Naglu	Alpha-N-acetylglucosaminidase OS=Mus musculus OX=10090 GN=Naglu PE=1 SV=1	82.596	739		39.712	5.4%	2	2	1	112300	0.0015%
P70168	IMB1_MOUSE	Kpnb1	Importin subunit beta-1 OS=Mus musculus OX=10090 GN=Kpnb1 PE=1 SV=2	97.184	876		29.983	8%	5	5	1	364850	0.0048%
Q9D4G5	Q9D4G5_MOUSE	Pop1	Processing of precursor 1, ribonuclease P/MRP family, (S. cerevisiae) OS=Mus musculus OX=10090 GN=Pop1 PE=1 SV=1	114.028	1015	Q8K205	30.87	5%	4	4	3	433160	0.0057%
A0A0R4J0D3	A0A0R4J0D3_MOUSE	Stt3b	Dolichyl-diphosphooligosaccharide--protein glycotransferase OS=Mus musculus OX=10090 GN=Stt3b PE=1 SV=1	93.315	823	Q3TDQ1	25.327	2.6%	2	2	1	142120	0.0019%
Q9Z2D6	MECP2_MOUSE	Mecp2	Methyl-CpG-binding protein 2 OS=Mus musculus OX=10090 GN=Mecp2 PE=1 SV=1	52.307	484	D3YY81;D3Z7U4	28.769	8.7%	3	3	3	991600	0.0130%
P27661	H2AX_MOUSE	H2ax	Histone H2AX OS=Mus musculus OX=10090 GN=H2ax PE=1 SV=2	15.143	143	Q64522	7.5055	27.3%	3	1	1	1279000	0.0168%
Q3TIX9	SNUT2_MOUSE	Usp39	U4/U6.U5 tri-snRNP-associated protein 2 OS=Mus musculus OX=10090 GN=Usp39 PE=1 SV=2	65.146	564		18.904	7.3%	3	3	1	426950	0.0056%
Q8CH25	SLTM_MOUSE	Sltm	SAFB-like transcription modulator OS=Mus musculus OX=10090 GN=Sltm PE=1 SV=1	116.919	1031	A0A1L1STF9	26.586	3.8%	4	4	3	773280	0.0102%
Q99LC5	ETFA_MOUSE	Etfa	Electron transfer flavoprotein subunit alpha, mitochondrial OS=Mus musculus OX=10090 GN=Etfa PE=1 SV=2	35.009	333		12.665	10.5%	2	2	2	518520	0.0068%
Q9JHU4	DYHC1_MOUSE	Dync1h1	Cytoplasmic dynein 1 heavy chain 1 OS=Mus musculus OX=10090 GN=Dync1h1 PE=1 SV=2	532.045	4644	F6ZX84	240.37	5.9%	22	22	3	170550	0.0022%
Q9R190	MTA2_MOUSE	Mta2	Metastasis-associated protein MTA2 OS=Mus musculus OX=10090 GN=Mta2 PE=1 SV=1	75.03	668	H3BLE1;Q3U3A7;E9Q794;Q3UII8;Q924K8;F8WHY8;E9PX23;Q8K4B0	31.5	7.9%	5	5	4	538670	0.0071%
D3YXK2	SAFB1_MOUSE	Safb	Scaffold attachment factor B1 OS=Mus musculus OX=10090 GN=Safb PE=1 SV=2	105.104	937	S4R1M2	18.07	4.8%	3	2	3	580240	0.0076%
Q9CU62	SMC1A_MOUSE	Smc1a	Structural maintenance of chromosomes protein 1A OS=Mus musculus OX=10090 GN=Smc1a PE=1 SV=4	143.235	1233		56.065	8%	7	7	3	262170	0.0034%
Q9CZJ2	HS12B_MOUSE	Hspa12b	Heat shock 70 kDa protein 12B OS=Mus musculus OX=10090 GN=Hspa12b PE=1 SV=1	76.119	685		18.663	4.4%	3	3	3	393360	0.0052%
Q07417	ACADS_MOUSE	Acads	Short-chain specific acyl-CoA dehydrogenase, mitochondrial OS=Mus musculus OX=10090 GN=Acads PE=1 SV=2	44.89	412		19.018	5.3%	2	2	1	497290	0.0065%
S4R1V5	S4R1V5_MOUSE	Rbm5	RNA-binding protein 5 (Fragment) OS=Mus musculus OX=10090 GN=Rbm5 PE=1 SV=1	16.439	137	S4R184;A0A0A6YX44;S4R1U7;Q91YE7	6.4366	10.9%	1	1	1	333610	0.0044%
Q9CR68	UCRI_MOUSE	Uqcrfs1	Cytochrome b-c1 complex subunit Rieske, mitochondrial OS=Mus musculus OX=10090 GN=Uqcrfs1 PE=1 SV=1	29.368	274		11.95	5.1%	1	1	1	362530	0.0048%
A2AIV2	VIR_MOUSE	Virma	Protein virilizer homolog OS=Mus musculus OX=10090 GN=Virma PE=1 SV=1	201.439	1811	E9PZY8	57.516	6.1%	6	6	5	250230	0.0033%
Q8K2T8	PAF1_MOUSE	Paf1	RNA polymerase II-associated factor 1 homolog OS=Mus musculus OX=10090 GN=Paf1 PE=1 SV=1	60.518	535		21.601	8.4%	3	3	2	266620	0.0035%
F6RJE8	F6RJE8_MOUSE	Pip4k2a	Phosphatidylinositol 5-phosphate 4-kinase type-2 alpha (Fragment) OS=Mus musculus OX=10090 GN=Pip4k2a PE=1 SV=1	24.712	214	O70172	13.107	6.5%	1	1	1	343430	0.0045%
Q45VK5	Q45VK5_MOUSE	Ilf3	Interleukin enhancer-binding factor 3 OS=Mus musculus OX=10090 GN=Ilf3 PE=1 SV=1	76.348	703	Q9Z1X4;A0A1L1STE4;A0A1L1SQR7;A0A1L1SU19;Q91WM1	18.386	5%	3	3	2	444010	0.0058%
D3Z5P5	D3Z5P5_MOUSE	Ighmbp2	DNA-binding protein SMUBP-2 OS=Mus musculus OX=10090 GN=Ighmbp2 PE=1 SV=1	97.498	885	A0A0B4J1E3;P40694	6.4509	1.1%	1	1	1	627460	0.0082%
Q9DAW6	PRP4_MOUSE	Prpf4	U4/U6 small nuclear ribonucleoprotein Prp4 OS=Mus musculus OX=10090 GN=Prpf4 PE=1 SV=1	58.37	521		13.46	5.4%	2	2	2	360000	0.0047%
Q8BYB9	PGLT1_MOUSE	Poglut1	Protein O-glucosyltransferase 1 OS=Mus musculus OX=10090 GN=Poglut1 PE=1 SV=2	46.379	392		13.715	6.4%	2	2	2	389420	0.0051%
Q8BK67	RCC2_MOUSE	Rcc2	Protein RCC2 OS=Mus musculus OX=10090 GN=Rcc2 PE=1 SV=1	55.983	520		16.426	2.7%	2	2	1	282870	0.0037%
B7ZCA9	B7ZCA9_MOUSE	Tefm	Transcription elongation factor, mitochondrial (Fragment) OS=Mus musculus OX=10090 GN=Tefm PE=1 SV=8	25.364	221	Q5SSK3	7.2821	5.9%	1	1	1	399080	0.0052%
Q922F4	TBB6_MOUSE	Tubb6	Tubulin beta-6 chain OS=Mus musculus OX=10090 GN=Tubb6 PE=1 SV=1	50.09	447		6.7827	24.4%	8	1	1	312600	0.0041%
Q99N15	Q99N15_MOUSE	Hsd17b10	17beta-hydroxysteroid dehydrogenase type 10/short chain L-3-hydroxyacyl-CoA dehydrogenase OS=Mus musculus OX=10090 GN=Hsd17b10 PE=1 SV=1	27.274	261	O08756;A2AFQ2	13.178	12.6%	2	2	1	244920	0.0032%
Q8R0X7	SGPL1_MOUSE	Sgpl1	Sphingosine-1-phosphate lyase 1 OS=Mus musculus OX=10090 GN=Sgpl1 PE=1 SV=1	63.677	568	D6REF7;D3YZT4	24.528	5.5%	2	2	1	285370	0.0037%
A0A0J9YUS5	A0A0J9YUS5_MOUSE	Eif4g1	Eukaryotic translation initiation factor 4 gamma 1 OS=Mus musculus OX=10090 GN=Eif4g1 PE=1 SV=1	145.313	1303	E9PVC6;E9Q9E1;E9PVC5;Q6NZJ6;A0A0J9YVC1;A0A0J9YUC1;E9Q770	45.196	6.6%	6	6	3	306800	0.0040%
O88665	BRD7_MOUSE	Brd7	Bromodomain-containing protein 7 OS=Mus musculus OX=10090 GN=Brd7 PE=1 SV=1	74	651		18.361	5.4%	3	3	1	394530	0.0052%
Q9ERA6	TFP11_MOUSE	Tfip11	Tuftelin-interacting protein 11 OS=Mus musculus OX=10090 GN=Tfip11 PE=1 SV=1	96.305	838		18.49	3%	2	2	0	180120	0.0024%
Q9QWR8	NAGAB_MOUSE	Naga	Alpha-N-acetylgalactosaminidase OS=Mus musculus OX=10090 GN=Naga PE=1 SV=2	47.235	415		7.1704	4.1%	1	1	1	342630	0.0045%
Q66K08	CILP1_MOUSE	Cilp	Cartilage intermediate layer protein 1 OS=Mus musculus OX=10090 GN=Cilp PE=1 SV=1	132.334	1184	A0A0R4J0F8	6.1678	0.8%	1	1	1	321290	0.0042%
Q3UXZ9	KDM5A_MOUSE	Kdm5a	Lysine-specific demethylase 5A OS=Mus musculus OX=10090 GN=Kdm5a PE=1 SV=2	192.216	1690	A0A0N4SVA7;Q921T5;A0A0N4SUK6	61.397	5.6%	8	8	4	315630	0.0041%
B1AU25	B1AU25_MOUSE	Aifm1	Apoptosis-inducing factor 1, mitochondrial OS=Mus musculus OX=10090 GN=Aifm1 PE=1 SV=1	66.114	608	Q9Z0X1	17.207	5.1%	2	2	1	274810	0.0036%
A0A0A6YWP6	A0A0A6YWP6_MOUSE	Atp6v1h	V-type proton ATPase subunit H OS=Mus musculus OX=10090 GN=Atp6v1h PE=1 SV=1	50.811	441	A0A0A6YX18;Q8BVE3	12.618	8.8%	2	2	1	287320	0.0038%
Q07113	MPRI_MOUSE	Igf2r	Cation-independent mannose-6-phosphate receptor OS=Mus musculus OX=10090 GN=Igf2r PE=1 SV=1	273.815	2483		64.292	5.3%	10	10	4	273130	0.0036%
Q9QXX4	CMC2_MOUSE	Slc25a13	Calcium-binding mitochondrial carrier protein Aralar2 OS=Mus musculus OX=10090 GN=Slc25a13 PE=1 SV=1	74.467	676		6.8583	5%	3	1	1	232450	0.0031%
Q8R1B4	EIF3C_MOUSE	Eif3c	Eukaryotic translation initiation factor 3 subunit C OS=Mus musculus OX=10090 GN=Eif3c PE=1 SV=1	105.531	911		25.196	5.3%	4	4	2	271820	0.0036%
O88554	PARP2_MOUSE	Parp2	Poly [ADP-ribose] polymerase 2 OS=Mus musculus OX=10090 GN=Parp2 PE=1 SV=3	63.397	559	A0A2I3BPY1	13.987	4.7%	2	2	1	270650	0.0036%
Q99ME9	NOG1_MOUSE	Gtpbp4	Nucleolar GTP-binding protein 1 OS=Mus musculus OX=10090 GN=Gtpbp4 PE=1 SV=3	74.113	634		19.375	6.6%	3	3	3	432200	0.0057%
A0A0R3P9C8	A0A0R3P9C8_MOUSE	Ndufa9	NADH dehydrogenase [ubiquinone] 1 alpha subcomplex subunit 9, mitochondrial OS=Mus musculus OX=10090 GN=Ndufa9 PE=1 SV=1	42.122	373	Q9DC69	12.914	10.7%	2	2	2	313780	0.0041%
B7ZNS2	B7ZNS2_MOUSE	Dlgap4	Disks large-associated protein 4 OS=Mus musculus OX=10090 GN=Dlgap4 PE=1 SV=1	106.17	975	B1AZP2	12.303	3%	2	2	1	283910	0.0037%
Q8CG70	P3H3_MOUSE	P3h3	Prolyl 3-hydroxylase 3 OS=Mus musculus OX=10090 GN=P3h3 PE=1 SV=1	81.701	732	D6RHQ3	25.929	4%	3	3	3	235840	0.0031%
E9Q740	E9Q740_MOUSE	Srp72	Signal recognition particle subunit SRP72 OS=Mus musculus OX=10090 GN=Srp72 PE=1 SV=1	67.928	610	F8VQC1	19.942	5.4%	3	3	3	297320	0.0039%
P63163	RSMN_MOUSE	Snrpn	Small nuclear ribonucleoprotein-associated protein N OS=Mus musculus OX=10090 GN=Snrpn PE=1 SV=1	24.614	240	P27048;A0A0G2JGN4	17.1	6.2%	2	2	2	338350	0.0044%
H7BXC3	H7BXC3_MOUSE	Tpi1	Triosephosphate isomerase OS=Mus musculus OX=10090 GN=Tpi1 PE=1 SV=1	17.997	167	P17751	7.1794	9%	1	1	1	178080	0.0023%
Q9CQE8	RTRAF_MOUSE	RTRAF	RNA transcription, translation and transport factor protein OS=Mus musculus OX=10090 GN=RTRAF PE=1 SV=1	28.152	244		23.533	17.6%	3	3	1	251030	0.0033%
Q9D554	SF3A3_MOUSE	Sf3a3	Splicing factor 3A subunit 3 OS=Mus musculus OX=10090 GN=Sf3a3 PE=1 SV=2	58.842	501		10.983	5.8%	2	2	1	388420	0.0051%
Q9Z2U1	PSA5_MOUSE	Psma5	Proteasome subunit alpha type-5 OS=Mus musculus OX=10090 GN=Psma5 PE=1 SV=1	26.411	241		6.3811	5%	1	1	1	252540	0.0033%
Q3TCH7	CUL4A_MOUSE	Cul4a	Cullin-4A OS=Mus musculus OX=10090 GN=Cul4a PE=1 SV=1	87.753	759	E9PXT5;J3QJX0;E9PXY1;A2A432;F6UV36	28.815	4.1%	3	3	1	226710	0.0030%
A2AUY4	BAZ2B_MOUSE	Baz2b	Bromodomain adjacent to zinc finger domain protein 2B OS=Mus musculus OX=10090 GN=Baz2b PE=1 SV=1	234.001	2123	F6R4Y5	57.053	4.4%	7	7	7	375840	0.0049%
D3YZX8	D3YZX8_MOUSE	Srp9	Signal recognition particle 9 kDa protein OS=Mus musculus OX=10090 GN=Srp9 PE=1 SV=1	7.557	63	P49962	6.2765	17.5%	1	1	1	515510	0.0068%
Q9Z2I8	SUCB2_MOUSE	Suclg2	Succinate--CoA ligase [GDP-forming] subunit beta, mitochondrial OS=Mus musculus OX=10090 GN=Suclg2 PE=1 SV=3	46.84	433		19.234	9.5%	3	3	1	301010	0.0040%
Q8K409	DPOLB_MOUSE	Polb	DNA polymerase beta OS=Mus musculus OX=10090 GN=Polb PE=1 SV=3	38.288	335	A0A1B0GT62	14.179	8.4%	2	2	2	505300	0.0066%
D3YWT0	D3YWT0_MOUSE	Sec11a	Signal peptidase complex catalytic subunit SEC11 OS=Mus musculus OX=10090 GN=Sec11a PE=1 SV=1	19.569	170	Q9R0P6;D3Z569;D3YTS1	6.9838	6.5%	1	1	1	170010	0.0022%
E9Q7E2	ARID2_MOUSE	Arid2	AT-rich interactive domain-containing protein 2 OS=Mus musculus OX=10090 GN=Arid2 PE=1 SV=1	195.988	1828	Q9D982	34.432	3.6%	5	5	3	307870	0.0040%
P68040	RACK1_MOUSE	Rack1	Receptor of activated protein C kinase 1 OS=Mus musculus OX=10090 GN=Rack1 PE=1 SV=3	35.077	317		11.73	8.5%	2	2	1	190730	0.0025%
A0A0G2JFH0	A0A0G2JFH0_MOUSE	Anapc5	Anaphase-promoting complex subunit 5 OS=Mus musculus OX=10090 GN=Anapc5 PE=1 SV=1	46.173	407	A0A0G2JDE8;A0A0G2JE03;Q3TWF7;A0A0G2JDM7;Q8BTZ4;A0A0G2JG78;A0A0G2JF12	18.132	9.6%	3	3	1	206370	0.0027%
E9Q1K3	E9Q1K3_MOUSE	Add1	Alpha-adducin OS=Mus musculus OX=10090 GN=Add1 PE=1 SV=1	72.926	660	F8WHZ9;F8WGR0;Q9QYC0	12.031	4.2%	2	2	2	334200	0.0044%
D3Z132	D3Z132_MOUSE	Thoc6	THO complex subunit 6 homolog OS=Mus musculus OX=10090 GN=Thoc6 PE=1 SV=1	37.167	337	Q5U4D9	6.8097	3%	1	1	1	355370	0.0047%
Q80VI1	TRI56_MOUSE	Trim56	E3 ubiquitin-protein ligase TRIM56 OS=Mus musculus OX=10090 GN=Trim56 PE=1 SV=1	79.513	734	A0A0R4J0Q6;D3YVX5	25.295	9.1%	4	4	2	227230	0.0030%
A0A0R4J293	A0A0R4J293_MOUSE	Tgm1	Protein-glutamine gamma-glutamyltransferase K OS=Mus musculus OX=10090 GN=Tgm1 PE=1 SV=1	89.796	815	Q9JLF6	24.39	5.4%	4	4	4	362800	0.0048%
D3Z0K6	D3Z0K6_MOUSE	Rsbn1l	Round spermatid basic protein 1-like OS=Mus musculus OX=10090 GN=Rsbn1l PE=1 SV=1	91.746	821	A0A0G2JEI9	19.594	5.5%	4	3	3	275210	0.0036%
Q91XU3	PI42C_MOUSE	Pip4k2c	Phosphatidylinositol 5-phosphate 4-kinase type-2 gamma OS=Mus musculus OX=10090 GN=Pip4k2c PE=1 SV=1	47.336	421		11.2	7.4%	2	2	2	235560	0.0031%
Q61666	HIRA_MOUSE	Hira	Protein HIRA OS=Mus musculus OX=10090 GN=Hira PE=1 SV=3	111.767	1015		17.287	1.8%	2	2	2	73101	0.0010%
F6YCH1	F6YCH1_MOUSE	Wapl	Wings apart-like protein homolog (Fragment) OS=Mus musculus OX=10090 GN=Wapl PE=1 SV=1	48.774	430	B7ZP47;Q65Z40	12.764	4.7%	1	1	1	296020	0.0039%
Q9D0G0	RT30_MOUSE	Mrps30	28S ribosomal protein S30, mitochondrial OS=Mus musculus OX=10090 GN=Mrps30 PE=1 SV=1	49.939	442		18.751	5.2%	2	2	1	182310	0.0024%
E9Q3Z5	E9Q3Z5_MOUSE	Svil	Supervillin OS=Mus musculus OX=10090 GN=Svil PE=1 SV=1	230.426	2056	Q8K4L3;A0A1B0GS91;Q8K4L2;F6R6A4	54.529	3%	5	5	2	147820	0.0019%
Q3TFP0	Q3TFP0_MOUSE	Srsf10	Serine/arginine-rich-splicing factor 10 OS=Mus musculus OX=10090 GN=Srsf10 PE=1 SV=1	22.135	182	A3KG57;Q9R0U0	7.0201	6%	1	1	1	392420	0.0052%
P28700	P28700_MOUSE	Rxra	Retinoic acid receptor RXR-alpha OS=Mus musculus OX=10090 GN=Rxra PE=1 SV=1	51.217	467	P28704;Q3TWJ1;A0A5F8MP91;E9Q9V9;Q6LC96;P28705;Q8VCR0;A0A5F8MQ23	17.09	4.8%	2	2	2	256230	0.0034%
A2AAN2	A2AAN2_MOUSE	Srp68	Signal recognition particle subunit SRP68 OS=Mus musculus OX=10090 GN=Srp68 PE=1 SV=1	65.953	587	Q8BMA6	12.851	5.3%	2	2	2	306510	0.0040%
P27641	XRCC5_MOUSE	Xrcc5	X-ray repair cross-complementing protein 5 OS=Mus musculus OX=10090 GN=Xrcc5 PE=1 SV=4	83.057	732		18.838	5.3%	3	3	3	500970	0.0066%
A0A0J9YVE0	A0A0J9YVE0_MOUSE	Rbpj	Recombining-binding protein suppressor of hairless (Fragment) OS=Mus musculus OX=10090 GN=Rbpj PE=1 SV=1	20.437	180	Q3U6F1;E9Q7W0;A0A0J9YTV5;P31266	11.268	13.9%	2	2	1	464450	0.0061%
E9PVA8	GCN1_MOUSE	Gcn1	eIF-2-alpha kinase activator GCN1 OS=Mus musculus OX=10090 GN=Gcn1 PE=1 SV=1	293.021	2671		93.862	5.2%	10	10	1	113670	0.0015%
Q9D1P2	KAT8_MOUSE	Kat8	Histone acetyltransferase KAT8 OS=Mus musculus OX=10090 GN=Kat8 PE=1 SV=1	52.574	458		12.301	6.1%	2	2	2	358960	0.0047%
A0A338P6T4	A0A338P6T4_MOUSE	Ap2m1	AP-2 complex subunit mu (Fragment) OS=Mus musculus OX=10090 GN=Ap2m1 PE=1 SV=1	13.758	119	Q3TWV4;P84091	7.1567	14.3%	1	1	1	568300	0.0075%
Q99MR8	MCCA_MOUSE	Mccc1	Methylcrotonoyl-CoA carboxylase subunit alpha, mitochondrial OS=Mus musculus OX=10090 GN=Mccc1 PE=1 SV=2	79.344	717	A0A0G2JF64	17.935	3.1%	2	2	1	143010	0.0019%
Q8C7X2	EMC1_MOUSE	Emc1	ER membrane protein complex subunit 1 OS=Mus musculus OX=10090 GN=Emc1 PE=1 SV=1	111.605	997	Z4YJW0;A0A1Y7VP81	30.932	3.1%	2	2	1	97421	0.0013%
Q9D051	ODPB_MOUSE	Pdhb	Pyruvate dehydrogenase E1 component subunit beta, mitochondrial OS=Mus musculus OX=10090 GN=Pdhb PE=1 SV=1	38.937	359		12.724	8.9%	2	2	1	259920	0.0034%
Q5SXR6	Q5SXR6_MOUSE	Cltc	Clathrin heavy chain OS=Mus musculus OX=10090 GN=Cltc PE=1 SV=1	191.986	1679	Q68FD5;F6Z1R4	48.738	4.6%	5	5	2	118030	0.0015%
Q3UMB9	WASC4_MOUSE	Washc4	WASH complex subunit 4 OS=Mus musculus OX=10090 GN=Washc4 PE=1 SV=2	136.37	1173	A0A1W2P6V9	38.856	7.3%	6	6	3	197010	0.0026%
Q80ZX2	Q80ZX2_MOUSE	Zfp790	Zfp790 protein OS=Mus musculus OX=10090 GN=Zfp790 PE=2 SV=1	89.363	779	O88253;Q571J5;J3JS23;E9Q0Q3;B1B1D3;Q3U4L8;G3UVW7;E9PVW1;Q6DFU8;Q9Z117;Q6PEP4;Q07231;E9Q1L8;F8VPP0;F2Z422;F6VWU8;Q7M6W8;A0A087WPV0;Q7TMC9;Q9CZ29;F6UQD0;E9PUT0;A0A087WQI7;Q8C827	12.18	1.2%	1	1	1	180040	0.0024%
Q8CI11	GNL3_MOUSE	Gnl3	Guanine nucleotide-binding protein-like 3 OS=Mus musculus OX=10090 GN=Gnl3 PE=1 SV=2	60.786	538	A0A2I3BRV9;A0A2I3BPZ6;A0A2I3BR82;A0A2I3BR32	19.159	8.4%	3	3	1	231800	0.0030%
Q3TG45	Q3TG45_MOUSE	Psmd8	26S proteasome non-ATPase regulatory subunit 8 OS=Mus musculus OX=10090 GN=Psmd8 PE=1 SV=1	28.526	253	Q9CPS5;Q9CX56	6.771	5.9%	1	1	1	190560	0.0025%
A0A2R8VHH1	A0A2R8VHH1_MOUSE	Nup155	Nuclear pore complex protein Nup155 OS=Mus musculus OX=10090 GN=Nup155 PE=1 SV=1	150.137	1346	Q99P88	33.429	3.5%	4	4	2	168470	0.0022%
Q3TJD7	PDLI7_MOUSE	Pdlim7	PDZ and LIM domain protein 7 OS=Mus musculus OX=10090 GN=Pdlim7 PE=1 SV=1	50.119	457		7.562	2.4%	1	1	1	289490	0.0038%
Q8C2E7	WASC5_MOUSE	Washc5	WASH complex subunit 5 OS=Mus musculus OX=10090 GN=Washc5 PE=1 SV=2	134.11	1159		38.343	5.8%	5	5	2	160690	0.0021%
A0A494BAU1	A0A494BAU1_MOUSE	Atl3	Atlastin-3 OS=Mus musculus OX=10090 GN=Atl3 PE=1 SV=1	25.734	232	A0A494BAX8;E9PYT3;Q91YH5	7.2461	6%	1	1	1	140170	0.0018%
Q9Z1T1	AP3B1_MOUSE	Ap3b1	AP-3 complex subunit beta-1 OS=Mus musculus OX=10090 GN=Ap3b1 PE=1 SV=2	122.74	1105	A0A571BEC1;Q9JME5;A0A571BES1	32.228	6.2%	5	5	1	193470	0.0025%
Q3TMP1	Q3TMP1_MOUSE	Gtf3c3	General transcription factor IIIC, polypeptide 3 OS=Mus musculus OX=10090 GN=Gtf3c3 PE=1 SV=1	100.621	882		26.528	5.7%	3	3	2	114640	0.0015%
P16675	PPGB_MOUSE	Ctsa	Lysosomal protective protein OS=Mus musculus OX=10090 GN=Ctsa PE=1 SV=1	53.844	474	G3X8T3	6.7843	2.3%	1	1	1	287310	0.0038%
Q8K4L0	DDX54_MOUSE	Ddx54	ATP-dependent RNA helicase DDX54 OS=Mus musculus OX=10090 GN=Ddx54 PE=1 SV=1	97.748	874		22.812	3.8%	4	4	3	220720	0.0029%
P70227	ITPR3_MOUSE	Itpr3	Inositol 1,4,5-trisphosphate receptor type 3 OS=Mus musculus OX=10090 GN=Itpr3 PE=1 SV=3	304.275	2670	Q9Z329;A0A0N4SUL2;P11881	78.012	1.8%	4	4	1	67814	0.0009%
F6V8A7	F6V8A7_MOUSE	Rmnd5a	E3 ubiquitin-protein ligase RMND5A (Fragment) OS=Mus musculus OX=10090 GN=Rmnd5a PE=1 SV=1	24.595	218	Q80YQ8	7.182	6%	1	1	1	181510	0.0024%
Q62141	SIN3B_MOUSE	Sin3b	Paired amphipathic helix protein Sin3b OS=Mus musculus OX=10090 GN=Sin3b PE=1 SV=2	126.405	1098		24.367	5.5%	4	3	1	141830	0.0019%
Q8R0F5	RBMX2_MOUSE	Rbmx2	RNA-binding motif protein, X-linked 2 OS=Mus musculus OX=10090 GN=Rbmx2 PE=1 SV=1	37.536	326		13.183	4%	1	1	1	374980	0.0049%
E9Q8Z8	E9Q8Z8_MOUSE	Ctnnd1	Catenin delta-1 OS=Mus musculus OX=10090 GN=Ctnnd1 PE=1 SV=1	108.175	967	E9Q903;E9Q8Z6;E9Q8Z5;P30999;G3X9V2;E9Q904;E9Q901;D3Z2H2;E9Q986;E9Q8Z9;E9Q8Z4;E9Q905;E9Q907;E9Q906;D3Z7H6;D3Z2H7	10.985	1.3%	1	1	1	76088	0.0010%
Q8C4U8	Q8C4U8_MOUSE	Edil3	EGF-like repeat and discoidin I-like domain-containing protein 3 OS=Mus musculus OX=10090 GN=Edil3 PE=1 SV=1	52.696	470	O35474	11.491	7.2%	2	2	2	255390	0.0034%
Q99L45	IF2B_MOUSE	Eif2s2	Eukaryotic translation initiation factor 2 subunit 2 OS=Mus musculus OX=10090 GN=Eif2s2 PE=1 SV=1	38.092	331		7.006	3%	1	1	1	348810	0.0046%
P06537	GCR_MOUSE	Nr3c1	Glucocorticoid receptor OS=Mus musculus OX=10090 GN=Nr3c1 PE=1 SV=1	86.053	783	E9PUR6;E9PYV1	12.711	3.6%	2	2	2	238820	0.0031%
D3YYP4	D3YYP4_MOUSE	Nr2f2	COUP transcription factor 2 OS=Mus musculus OX=10090 GN=Nr2f2 PE=1 SV=1	31.484	281	P43135;A0A140LJF1;P43136	6.6993	21%	5	1	1	199160	0.0026%
E9PXE6	E9PXE6_MOUSE	Fmnl2	Formin-like protein 2 OS=Mus musculus OX=10090 GN=Fmnl2 PE=1 SV=2	117.95	1034	F8VPR2;A2AQW2;A2APV2;D3Z7A7;Q6ZPF4	18.409	1.4%	1	1	1	74008	0.0010%
Q9CZU3	MTREX_MOUSE	Mtrex	Exosome RNA helicase MTR4 OS=Mus musculus OX=10090 GN=Mtrex PE=1 SV=1	117.636	1040		23.891	4.8%	4	4	1	138610	0.0018%
Q32M21	GSDA2_MOUSE	Gsdma2	Gasdermin-A2 OS=Mus musculus OX=10090 GN=Gsdma2 PE=2 SV=1	49.844	443	Q9EST1;Z4YKL5;Q5Y4Y6	6.2363	1.8%	1	1	1	198710	0.0026%
Q91ZK0	AP2D_MOUSE	Tfap2d	Transcription factor AP-2-delta OS=Mus musculus OX=10090 GN=Tfap2d PE=1 SV=1	49.548	452		6.7912	4%	2	1	1	117870	0.0015%
B1AXW5	B1AXW5_MOUSE	Prdx1	Peroxiredoxin-1 (Fragment) OS=Mus musculus OX=10090 GN=Prdx1 PE=1 SV=8	18.87	169	B1AXW6;P35700;B1AXW4	25.178	5.9%	1	1	1	0	0
A0A0R4J187	A0A0R4J187_MOUSE	Xrcc6	ATP-dependent DNA helicase 2 subunit 1 OS=Mus musculus OX=10090 GN=Xrcc6 PE=1 SV=1	69.485	608	P23475;E9Q163;A0A2R8VHZ9	17.534	6.4%	3	3	3	289000	0.0038%
A0A0J9YUK0	A0A0J9YUK0_MOUSE	Ube3a	Ubiquitin-protein ligase E3A (Fragment) OS=Mus musculus OX=10090 GN=Ube3a PE=1 SV=1	35.232	313	O08759	6.6546	4.2%	1	1	1	157340	0.0021%
Q61164	CTCF_MOUSE	Ctcf	Transcriptional repressor CTCF OS=Mus musculus OX=10090 GN=Ctcf PE=1 SV=2	83.745	736		6.9826	4.2%	1	1	1	240540	0.0032%
H3BJ37	H3BJ37_MOUSE	Comtd1	Catechol O-methyltransferase domain-containing protein 1 OS=Mus musculus OX=10090 GN=Comtd1 PE=1 SV=1	22.215	200	Q8BIG7	6.4806	8.5%	1	1	1	168890	0.0022%
E9Q7L3	E9Q7L3_MOUSE	Pbrm1	Protein polybromo-1 OS=Mus musculus OX=10090 GN=Pbrm1 PE=1 SV=1	182.118	1582	D3Z1W6;E9Q7L2;Q8BSQ9;D3Z1N4;E9Q4Y5;F8VQD1;D3YYF2;D6RIL0;D6RI94;D3Z3R4;F6THL5	23.316	3.5%	4	4	2	147300	0.0019%
Q62095	DDX3Y_MOUSE	Ddx3y	ATP-dependent RNA helicase DDX3Y OS=Mus musculus OX=10090 GN=Ddx3y PE=1 SV=2	73.428	658	Q61496;Q3V086	6.2351	19.5%	11	1	1	108250	0.0014%
O35344	IMA4_MOUSE	Kpna3	Importin subunit alpha-4 OS=Mus musculus OX=10090 GN=Kpna3 PE=1 SV=1	57.773	521		7.1607	2.5%	1	1	1	190460	0.0025%
E9Q1V2	E9Q1V2_MOUSE	Cpne5	Copine-5 (Fragment) OS=Mus musculus OX=10090 GN=Cpne5 PE=1 SV=2	34.637	307	Q8JZW4;Q9CYR4;A0A0R4J0J1;Q1RLL3;Q9DC53	11.39	6.2%	1	1	0	0	0
Q9DCL9	PUR6_MOUSE	Paics	Multifunctional protein ADE2 OS=Mus musculus OX=10090 GN=Paics PE=1 SV=4	47.006	425		6.9308	2.6%	1	1	1	167820	0.0022%
Q61382	TRAF4_MOUSE	Traf4	TNF receptor-associated factor 4 OS=Mus musculus OX=10090 GN=Traf4 PE=1 SV=2	53.504	470		12.566	6.8%	2	2	2	241590	0.0032%
Q02248	CTNB1_MOUSE	Ctnnb1	Catenin beta-1 OS=Mus musculus OX=10090 GN=Ctnnb1 PE=1 SV=1	85.471	781	E9Q6A9;F7BAC9;F7CRC6	13.829	4%	3	2	2	107460	0.0014%
Q8BX02	KANK2_MOUSE	Kank2	KN motif and ankyrin repeat domain-containing protein 2 OS=Mus musculus OX=10090 GN=Kank2 PE=1 SV=1	90.245	843		19.202	2.5%	2	2	2	137650	0.0018%
P58501	PAXB1_MOUSE	Paxbp1	PAX3- and PAX7-binding protein 1 OS=Mus musculus OX=10090 GN=Paxbp1 PE=1 SV=3	104.836	919		11.981	2.1%	2	2	2	124700	0.0016%
Q5KU39	VPS41_MOUSE	Vps41	Vacuolar protein sorting-associated protein 41 homolog OS=Mus musculus OX=10090 GN=Vps41 PE=1 SV=1	98.602	853		18.557	4.2%	3	3	1	125280	0.0016%
Q924C1	XPO5_MOUSE	Xpo5	Exportin-5 OS=Mus musculus OX=10090 GN=Xpo5 PE=1 SV=1	136.973	1204		24.856	4.7%	4	4	2	98259	0.0013%
D3Z0T0	D3Z0T0_MOUSE	Taf6	Transcription initiation factor TFIID subunit 6 OS=Mus musculus OX=10090 GN=Taf6 PE=1 SV=1	69.797	636	Q62311;D3Z5H6;S4R1R2	19.439	4.9%	2	2	2	168460	0.0022%
A0A494BBL1	A0A494BBL1_MOUSE	Akap8l	A-kinase anchor protein 8-like (Fragment) OS=Mus musculus OX=10090 GN=Akap8l PE=1 SV=1	29.46	262	A0A494B9L0;Q5RL57;Q9R0L7	7.5286	5.3%	1	1	1	112940	0.0015%
Q9ERG0	LIMA1_MOUSE	Lima1	LIM domain and actin-binding protein 1 OS=Mus musculus OX=10090 GN=Lima1 PE=1 SV=3	84.06	753	Q8BGB5	11.033	2.7%	2	2	1	145930	0.0019%
O55234	PSB5_MOUSE	Psmb5	Proteasome subunit beta type-5 OS=Mus musculus OX=10090 GN=Psmb5 PE=1 SV=3	28.532	264		11.52	4.9%	1	1	1	119630	0.0016%
B1AV14	B1AV14_MOUSE	Apool	MICOS complex subunit OS=Mus musculus OX=10090 GN=Apool PE=1 SV=1	21.063	192	Q78IK4	6.8807	6.2%	1	1	1	221990	0.0029%
Q9Z315	SNUT1_MOUSE	Sart1	U4/U6.U5 tri-snRNP-associated protein 1 OS=Mus musculus OX=10090 GN=Sart1 PE=1 SV=1	90.885	806	A0A494B9E9	12.787	4.2%	2	2	2	200530	0.0026%
Q8VCM7	FIBG_MOUSE	Fgg	Fibrinogen gamma chain OS=Mus musculus OX=10090 GN=Fgg PE=1 SV=1	49.391	436	Q3UER8	6.5992	4.6%	1	1	1	228750	0.0030%
Q01149	CO1A2_MOUSE	Col1a2	Collagen alpha-2(I) chain OS=Mus musculus OX=10090 GN=Col1a2 PE=1 SV=2	129.557	1372		24.595	2.6%	2	2	2	154510	0.0020%
Q8CGZ0	CHERP_MOUSE	Cherp	Calcium homeostasis endoplasmic reticulum protein OS=Mus musculus OX=10090 GN=Cherp PE=1 SV=1	106.169	936	A0A1D5RL92;G5E8I8	7.0697	1.9%	1	1	1	166470	0.0022%
Q921N6	DDX27_MOUSE	Ddx27	Probable ATP-dependent RNA helicase DDX27 OS=Mus musculus OX=10090 GN=Ddx27 PE=1 SV=3	85.939	760	H3BLJ6	23.909	2.4%	2	2	1	92606	0.0012%
O09159	MA2B1_MOUSE	Man2b1	Lysosomal alpha-mannosidase OS=Mus musculus OX=10090 GN=Man2b1 PE=1 SV=4	114.648	1013		13.052	2.4%	2	2	2	191210	0.0025%
Q8BTU1	CFA20_MOUSE	Cfap20	Cilia- and flagella-associated protein 20 OS=Mus musculus OX=10090 GN=Cfap20 PE=1 SV=1	22.748	193		6.5805	8.8%	1	1	1	254290	0.0033%
D3YYA0	D3YYA0_MOUSE	Ash2l	Set1/Ash2 histone methyltransferase complex subunit ASH2 OS=Mus musculus OX=10090 GN=Ash2l PE=1 SV=1	56.411	501	E9PU93;Q91X20	11.049	3%	2	2	1	157360	0.0021%
G5E8P1	BRD1_MOUSE	Brd1	Bromodomain-containing protein 1 OS=Mus musculus OX=10090 GN=Brd1 PE=1 SV=1	119.714	1058		16.456	2.7%	3	3	1	145880	0.0019%
Q5XJY5	COPD_MOUSE	Arcn1	Coatomer subunit delta OS=Mus musculus OX=10090 GN=Arcn1 PE=1 SV=2	57.229	511		7.3929	2.3%	1	1	1	160280	0.0021%
Q03350	TSP2_MOUSE	Thbs2	Thrombospondin-2 OS=Mus musculus OX=10090 GN=Thbs2 PE=1 SV=2	129.882	1172	E9PWF0;Q05895;P35441;Q80YQ1	16.767	2.6%	3	3	1	168040	0.0022%
Q8CIB5	FERM2_MOUSE	Fermt2	Fermitin family homolog 2 OS=Mus musculus OX=10090 GN=Fermt2 PE=1 SV=1	77.8	680		11.521	5%	2	2	1	102640	0.0013%
Q80X98	Q80X98_MOUSE	Dhx38	RNA helicase OS=Mus musculus OX=10090 GN=Dhx38 PE=1 SV=1	140.623	1228		18.816	2.6%	3	3	1	91515	0.0012%
Q9D2N9	VP33A_MOUSE	Vps33a	Vacuolar protein sorting-associated protein 33A OS=Mus musculus OX=10090 GN=Vps33a PE=1 SV=2	67.555	598		12.039	4.2%	2	2	1	113610	0.0015%
E9PWW9	E9PWW9_MOUSE	Rsf1	Remodeling and spacing factor 1 OS=Mus musculus OX=10090 GN=Rsf1 PE=1 SV=2	161.75	1441	A0A0U1RP31	26.253	3.6%	4	4	4	237970	0.0031%
E9QPI5	E9QPI5_MOUSE	Pds5a	Sister chromatid cohesion protein PDS5 homolog A OS=Mus musculus OX=10090 GN=Pds5a PE=1 SV=1	150.222	1332	Q6A026	26.9	5%	6	4	3	110770	0.0015%
Q99K74	MED24_MOUSE	Med24	Mediator of RNA polymerase II transcription subunit 24 OS=Mus musculus OX=10090 GN=Med24 PE=1 SV=1	109.985	987	A6PW47	14.606	2.8%	2	2	2	75032	0.0010%
Q91WQ5	TAF5L_MOUSE	Taf5l	TAF5-like RNA polymerase II p300/CBP-associated factor-associated factor 65 kDa subunit 5L OS=Mus musculus OX=10090 GN=Taf5l PE=2 SV=1	65.911	589		6.2963	1.9%	1	1	1	100360	0.0013%
E9QLL2	E9QLL2_MOUSE	Dnm3	Dynamin GTPase OS=Mus musculus OX=10090 GN=Dnm3 PE=1 SV=1	97.274	863	Q8BZ98;F2Z460;E0CXZ8	6.4617	10.5%	8	1	1	72858	0.0010%
D6RE33	D6RE33_MOUSE	Edc4	Enhancer of mRNA-decapping protein 4 OS=Mus musculus OX=10090 GN=Edc4 PE=1 SV=1	141.955	1318	A0A0R4J1Q0;G5E896;Q3UJB9	17.647	4%	3	3	1	130590	0.0017%
Q6KAS7	ZN521_MOUSE	Znf521	Zinc finger protein 521 OS=Mus musculus OX=10090 GN=Znf521 PE=1 SV=2	147.666	1311	A0A3Q4EI48	18.481	2.6%	3	3	1	119970	0.0016%
B1AQH6	B1AQH6_MOUSE	Med1	Mediator of RNA polymerase II transcription subunit 1 OS=Mus musculus OX=10090 GN=Med1 PE=1 SV=1	70.109	629	Q925J9	17.605	2.1%	1	1	0	97617	0.0013%
Q01320	TOP2A_MOUSE	Top2a	DNA topoisomerase 2-alpha OS=Mus musculus OX=10090 GN=Top2a PE=1 SV=2	172.79	1528		18.78	7.9%	11	3	2	115480	0.0015%
B7ZNR9	B7ZNR9_MOUSE	Map4k4	Map4k4 protein OS=Mus musculus OX=10090 GN=Map4k4 PE=1 SV=1	137.903	1208	B2RUE8;P97820;A0A0A6YWR8;F8VPL5;A0A0A6YWM8;E9PVG7;A0A0A6YW53	13.453	3.1%	2	2	2	137200	0.0018%
O08784	TCOF_MOUSE	Tcof1	Treacle protein OS=Mus musculus OX=10090 GN=Tcof1 PE=1 SV=1	135.001	1320	H3BL37	7.2296	0.8%	1	1	1	106450	0.0014%
Q8R323	RFC3_MOUSE	Rfc3	Replication factor C subunit 3 OS=Mus musculus OX=10090 GN=Rfc3 PE=1 SV=1	40.526	356		16.995	9.3%	3	3	2	224000	0.0029%
Q68FG2	Q68FG2_MOUSE	Sptbn2	Spectrin beta chain OS=Mus musculus OX=10090 GN=Sptbn2 PE=1 SV=1	270.923	2388		11.578	0.9%	2	1	1	88171	0.0012%
P53995	APC1_MOUSE	Anapc1	Anaphase-promoting complex subunit 1 OS=Mus musculus OX=10090 GN=Anapc1 PE=1 SV=2	215.994	1944	A2ATQ5	25.462	2.9%	4	4	2	77369	0.0010%
A0A0A0MQD2	A0A0A0MQD2_MOUSE	Ybx2	Y-box-binding protein 2 OS=Mus musculus OX=10090 GN=Ybx2 PE=1 SV=1	31.438	282	P62960;B2RUF0;Q9Z2C8;Q9JKB3	6.8449	6%	1	1	1	310260	0.0041%
A0A2I3BPN6	A0A2I3BPN6_MOUSE	Taf4	TATA-box-binding protein-associated factor 4 OS=Mus musculus OX=10090 GN=Taf4 PE=1 SV=1	104.161	1030	E9QAP7	7.2302	1%	1	1	1	109800	0.0014%
Q8CGC6	RBM28_MOUSE	Rbm28	RNA-binding protein 28 OS=Mus musculus OX=10090 GN=Rbm28 PE=1 SV=4	84.214	750		12.312	3.7%	2	2	2	171890	0.0023%
E9Q4N6	E9Q4N6_MOUSE	Arid1b	AT-rich interactive domain-containing protein 1B OS=Mus musculus OX=10090 GN=Arid1b PE=1 SV=1	191.227	1762	E9Q6R4;E9Q4N7;A0A338P6U8	18.155	2.2%	3	2	3	74577	0.0010%
A0A0R4J170	A0A0R4J170_MOUSE	Smarca4	Transcription activator BRG1 OS=Mus musculus OX=10090 GN=Smarca4 PE=1 SV=1	181.857	1617	Q3TKT4;H3BLH0;F2Z4A9;Q6DIC0;H3BJK2;G3UX35;E9QAB8;A0A140LID0;A0A140LHF4;A0A140LHP6;H3BK47;H3BJM2;A0A140LJK1;H3BKJ3;A0A140LI14;Q9D007;A0A140LIQ9;A0A140LHE2;A0A140LJD7;H3BLI4;H3BJI1;A0A140LHZ8;A0A140LIV3;A0A140LIM0	22.656	1.9%	3	3	1	108960	0.0014%
D3YUW8	D3YUW8_MOUSE	Pogz	Pogo transposable element with ZNF domain OS=Mus musculus OX=10090 GN=Pogz PE=1 SV=1	144.857	1314	D3YUX1;Q0VGT3;Q8BZH4	11.286	1.1%	1	1	1	135800	0.0018%
Q63918	CAVN2_MOUSE	Cavin2	Caveolae-associated protein 2 OS=Mus musculus OX=10090 GN=Cavin2 PE=1 SV=3	46.764	418		12.004	6.2%	2	2	1	66123	0.0009%
B7ZNJ1	B7ZNJ1_MOUSE	Fn1	Fibronectin OS=Mus musculus OX=10090 GN=Fn1 PE=1 SV=1	239.722	2176	A0A087WS56;B9EHT6;A0A087WSN6;Q3UHL6;A0A087WR50;P11276;Q4KL80	16.331	0.5%	1	1	1	25894	0.0003%
P62915	TF2B_MOUSE	Gtf2b	Transcription initiation factor IIB OS=Mus musculus OX=10090 GN=Gtf2b PE=1 SV=1	34.819	316		6.6489	5.4%	1	1	1	153680	0.0020%
Q6ZQ38	CAND1_MOUSE	Cand1	Cullin-associated NEDD8-dissociated protein 1 OS=Mus musculus OX=10090 GN=Cand1 PE=1 SV=2	136.332	1230		11.859	2.1%	2	2	1	54511	0.0007%
P08121	CO3A1_MOUSE	Col3a1	Collagen alpha-1(III) chain OS=Mus musculus OX=10090 GN=Col3a1 PE=1 SV=4	138.943	1464	A0A087WPJ5	13.122	1.7%	2	2	2	86642	0.0011%
E9Q6A7	E9Q6A7_MOUSE	Bptf	Bromodomain PHD finger transcription factor OS=Mus musculus OX=10090 GN=Bptf PE=1 SV=1	321.598	2921	A2A655;A2A654;A2A652	13.669	0.7%	2	2	2	183190	0.0024%
Q3TCN2	PLBL2_MOUSE	Plbd2	Putative phospholipase B-like 2 OS=Mus musculus OX=10090 GN=Plbd2 PE=1 SV=2	66.289	594		6.4305	2.9%	1	1	1	74126	0.0010%
Q80Y44	DDX10_MOUSE	Ddx10	Probable ATP-dependent RNA helicase DDX10 OS=Mus musculus OX=10090 GN=Ddx10 PE=1 SV=2	100.739	875		12.18	3.5%	2	2	1	107340	0.0014%
A0A3B2WCE8	A0A3B2WCE8_MOUSE	Cebpz	CCAAT/enhancer-binding protein zeta OS=Mus musculus OX=10090 GN=Cebpz PE=1 SV=1	52.677	461	A0A0R4J046;P53569	7.1072	2.6%	1	1	1	67208	0.0009%
Q5SWD9	TSR1_MOUSE	Tsr1	Pre-rRNA-processing protein TSR1 homolog OS=Mus musculus OX=10090 GN=Tsr1 PE=1 SV=1	92.105	803		7.1776	1.9%	1	1	1	84731	0.0011%
Q8BYH8	CHD9_MOUSE	Chd9	Chromodomain-helicase-DNA-binding protein 9 OS=Mus musculus OX=10090 GN=Chd9 PE=1 SV=2	323.86	2885	A0A1B0GR76	22.079	1.4%	3	3	1	69561	0.0009%
P58252	EF2_MOUSE	Eef2	Elongation factor 2 OS=Mus musculus OX=10090 GN=Eef2 PE=1 SV=2	95.314	858		6.6557	1.9%	1	1	1	38250	0.0005%
Q6NVF2	Q6NVF2_MOUSE	Pld1	Phospholipase OS=Mus musculus OX=10090 GN=Pld1 PE=1 SV=1	119.588	1036	D6RH77;Q9Z280;F6QJR6;F6WKY8	19.317	1.4%	1	1	1	43481	0.0006%
V9GX87	V9GX87_MOUSE	Stau1	Double-stranded RNA-binding protein Staufen homolog 1 OS=Mus musculus OX=10090 GN=Stau1 PE=1 SV=1	48.778	436	A2A5R8;Q9Z108;Q9DBE7;A2A5S3	7.3334	3%	1	1	1	126570	0.0017%
P32067	LA_MOUSE	Ssb	Lupus La protein homolog OS=Mus musculus OX=10090 GN=Ssb PE=1 SV=1	47.756	415	A2AR07;D6RI87	11.922	6.7%	2	2	2	59152	0.0008%
A2BH40	ARI1A_MOUSE	Arid1a	AT-rich interactive domain-containing protein 1A OS=Mus musculus OX=10090 GN=Arid1a PE=1 SV=1	242.092	2283	E9QAQ7	7.8325	1.7%	2	1	1	45779	0.0006%
Q14AX6	CDK12_MOUSE	Cdk12	Cyclin-dependent kinase 12 OS=Mus musculus OX=10090 GN=Cdk12 PE=1 SV=2	163.681	1484	D3Z2T9;E9Q9E4;A0A1Y7VLM0;Q8K0D0;Q04735;A0A1L1SUS7;O35495;E9PVC7;Q04899;E3W997;Q3V3A1;Q99J95;P97377;Q64261;Q80YP0;P30285;P11440;P49615;E9PZX7;A0A0G2JDL3;Q69ZA1	11.296	1.8%	2	2	1	25278	0.0003%
Q99LD4	CSN1_MOUSE	Gps1	COP9 signalosome complex subunit 1 OS=Mus musculus OX=10090 GN=Gps1 PE=1 SV=1	53.442	471	A0A140LJB7;Q3MIA8;B1ATU4;G3UXW9	6.1907	2.1%	1	1	1	72891	0.0010%
E9Q4K7	E9Q4K7_MOUSE	Kif13b	Kinesin family member 13B OS=Mus musculus OX=10090 GN=Kif13b PE=1 SV=1	204.575	1843	A0A286YCV9	6.4987	0.6%	1	1	1	33391	0.0004%
Q9EPQ8	TCF20_MOUSE	Tcf20	Transcription factor 20 OS=Mus musculus OX=10090 GN=Tcf20 PE=1 SV=3	215.683	1987		12.96	1.5%	2	2	2	65607	0.0009%
Q811B3	ATS12_MOUSE	Adamts12	A disintegrin and metalloproteinase with thrombospondin motifs 12 OS=Mus musculus OX=10090 GN=Adamts12 PE=2 SV=2	177.769	1600		11.187	1.4%	2	2	1	29525	0.0004%
A0A0R4J0W6	A0A0R4J0W6_MOUSE	Lrrc40	Leucine-rich repeat-containing protein 40 OS=Mus musculus OX=10090 GN=Lrrc40 PE=1 SV=1	68.049	602	Q9CRC8	11.962	2.3%	1	1	1	50181	0.0007%
O88207	CO5A1_MOUSE	Col5a1	Collagen alpha-1(V) chain OS=Mus musculus OX=10090 GN=Col5a1 PE=1 SV=2	183.677	1838	A3KGE7;A0A5F8MQ70	11.171	0.6%	1	1	1	34979	0.0005%
E9Q5A3	E9Q5A3_MOUSE	Ehmt1	Histone-lysine N-methyltransferase EHMT1 OS=Mus musculus OX=10090 GN=Ehmt1 PE=1 SV=2	136.661	1248	Z4YJZ7;A0A0H2UH19;Q5DW34	6.2155	1.2%	1	1	1	65895	0.0009%
P55200	KMT2A_MOUSE	Kmt2a	Histone-lysine N-methyltransferase 2A OS=Mus musculus OX=10090 GN=Kmt2a PE=1 SV=3	429.649	3966		6.3546	0.3%	1	1	1	16733	0.0002%
A0A087WQJ0	A0A087WQJ0_MOUSE	Scgb1b11	ABPA11_a18 OS=Mus musculus OX=10090 GN=Scgb1b11 PE=4 SV=1	10.211	93		6.1803	12.9%	1	1	0	0	0
A0A0J9YTY6	A0A0J9YTY6_MOUSE	Slc25a22	Mitochondrial glutamate carrier 1 (Fragment) OS=Mus musculus OX=10090 GN=Slc25a22 PE=1 SV=2	20.894	196	E9PV90;E9PY45;Q9D6M3	7.1327	6.6%	1	1	1	0	0
A0A1Y7VJ12	A0A1Y7VJ12_MOUSE	Nemf	Nuclear export mediator factor Nemf OS=Mus musculus OX=10090 GN=Nemf PE=1 SV=1	14.123	122	A0A1Y7VM23;Q8CCP0	7.9058	11.5%	1	1	1	0	0
A0A2R8VHU7	A0A2R8VHU7_MOUSE	Naga	Alpha-galactosidase (Fragment) OS=Mus musculus OX=10090 GN=Naga PE=1 SV=1	10.708	92	A0A2R8VHC0	6.1826	7.6%	1	1	1	0	0
A6BLY7	K1C28_MOUSE	Krt28	Keratin, type I cytoskeletal 28 OS=Mus musculus OX=10090 GN=Krt28 PE=1 SV=1	50.346	462		8.7524	5%	3	1	0	0	0
E9Q049	E9Q049_MOUSE	Naalad2	N-acetylated-alpha-linked acidic dipeptidase 2 (Fragment) OS=Mus musculus OX=10090 GN=Naalad2 PE=4 SV=1	6.11	53	E9PV01;G3UWC2	6.6236	22.6%	1	1	0	0	0
O88491	NSD1_MOUSE	Nsd1	Histone-lysine N-methyltransferase, H3 lysine-36 specific OS=Mus musculus OX=10090 GN=Nsd1 PE=1 SV=1	284.084	2588	A0A286YE36;E9QAE4	6.661	0.4%	1	1	0	0	0
P63260	ACTG_MOUSE	Actg1	Actin, cytoplasmic 2 OS=Mus musculus OX=10090 GN=Actg1 PE=1 SV=1	41.793	375	G3UYG0;B1ATY1	15.649	65.9%	21	1	0	0	0
Q9D2F1	Q9D2F1_MOUSE	Pramel13	PRAME-like 13 OS=Mus musculus OX=10090 GN=Pramel13 PE=2 SV=1	52.773	463		7.301	2.4%	1	1	0	0	0
Q9D4J1	EFHD1_MOUSE	Efhd1	EF-hand domain-containing protein D1 OS=Mus musculus OX=10090 GN=Efhd1 PE=1 SV=1	27	240		6.2215	5%	1	1	0	0	0

## Sheet: En2-pulldown-2
Accession	Name	Gene	Description	Mw(kDa)	Length	Protein group	Score	Sequence coverage [%]	Peptides	Unique peptides	MS/MS count	iBAQ	iBAQ [%]
P60710	ACTB_MOUSE	Actb	Actin, cytoplasmic 1 OS=Mus musculus OX=10090 GN=Actb PE=1 SV=1	41.737	375	E9Q5F4;E9Q1F2;G3UZ07;E9Q606;Q8BFZ3;F8WGM8;E9Q2D1;F6WX90;V9GXQ2;E9Q3M9	323.31	67.5%	22	1	33	394150000	7.3093%
A0A0A6YW67	A0A0A6YW67_MOUSE	Gm8797	Predicted pseudogene 8797 OS=Mus musculus OX=10090 GN=Gm8797 PE=4 SV=1	8.728	77	E9Q9J0;P62984;P62983;E9Q4P0;E9Q5F6;E9QNP0;Q5SX22;P0CG49;P0CG50	57.628	61%	5	5	8	288500000	5.3501%
Q3UEB3	PUF60_MOUSE	Puf60	Poly(U)-binding-splicing factor PUF60 OS=Mus musculus OX=10090 GN=Puf60 PE=1 SV=2	60.249	564		323.31	56.7%	26	26	29	145470000	2.6977%
Q9CXW4	RL11_MOUSE	Rpl11	60S ribosomal protein L11 OS=Mus musculus OX=10090 GN=Rpl11 PE=1 SV=4	20.252	178	A2BH06	145.48	57.3%	11	11	10	233680000	4.3335%
P14869	RLA0_MOUSE	Rplp0	60S acidic ribosomal protein P0 OS=Mus musculus OX=10090 GN=Rplp0 PE=1 SV=3	34.216	317	S4R1N1;D3YVM5	163.14	60.3%	12	12	11	70001000	1.2981%
P68033	ACTC_MOUSE	Actc1	Actin, alpha cardiac muscle 1 OS=Mus musculus OX=10090 GN=Actc1 PE=1 SV=1	42.019	377	P68134;A0A1D5RM20	160.38	70%	22	0	14	87986000	1.6317%
P15864	H12_MOUSE	H1-2	Histone H1.2 OS=Mus musculus OX=10090 GN=H1-2 PE=1 SV=2	21.267	212	Q07133;I7HFT9	87.052	30.7%	10	3	9	151790000	2.8149%
Q6PDM2	SRSF1_MOUSE	Srsf1	Serine/arginine-rich splicing factor 1 OS=Mus musculus OX=10090 GN=Srsf1 PE=1 SV=3	27.745	248	H7BX95;F7AI47;F6QXN3	111.66	40.7%	12	12	17	120220000	2.2294%
Q04750	TOP1_MOUSE	Top1	DNA topoisomerase 1 OS=Mus musculus OX=10090 GN=Top1 PE=1 SV=2	90.876	767		323.31	51.5%	43	42	41	92530000	1.7159%
Q9D8E6	RL4_MOUSE	Rpl4	60S ribosomal protein L4 OS=Mus musculus OX=10090 GN=Rpl4 PE=1 SV=3	47.154	419		159.56	39.9%	17	17	18	62048000	1.1506%
Q80XR5	Q80XR5_MOUSE	U2af2	U2 snRNP auxiliary factor large subunit OS=Mus musculus OX=10090 GN=U2af2 PE=1 SV=1	53.121	471	P26369;Q3KQM4;A0A140LJK3	164.78	41.8%	12	12	10	62113000	1.1519%
P62082	RS7_MOUSE	Rps7	40S ribosomal protein S7 OS=Mus musculus OX=10090 GN=Rps7 PE=2 SV=1	22.127	194		78.991	56.7%	9	9	8	87224000	1.6175%
P62908	RS3_MOUSE	Rps3	40S ribosomal protein S3 OS=Mus musculus OX=10090 GN=Rps3 PE=1 SV=1	26.674	243	D3YV43;A0A140LI77	150.69	70.8%	17	17	19	95187000	1.7652%
P62806	H4_MOUSE	H4c1	Histone H4 OS=Mus musculus OX=10090 GN=H4c1 PE=1 SV=2	11.367	103		66.426	59.2%	9	9	10	108440000	2.0110%
P62264	RS14_MOUSE	Rps14	40S ribosomal protein S14 OS=Mus musculus OX=10090 GN=Rps14 PE=1 SV=3	16.273	151	D3YVF4;D3Z7I1	52.128	29.8%	5	5	8	82733000	1.5342%
E0CZ27	E0CZ27_MOUSE	H3f3a	Histone H3 (Fragment) OS=Mus musculus OX=10090 GN=H3f3a PE=3 SV=1	13.323	119	F8WI35;P84244;P84228;P68433;P02301;A0A1W2P768	17.749	15.1%	3	3	2	103300000	1.9156%
P97351	RS3A_MOUSE	Rps3a	40S ribosomal protein S3a OS=Mus musculus OX=10090 GN=Rps3a PE=1 SV=3	29.885	264		162.6	64%	19	19	19	83264000	1.5441%
P20152	VIME_MOUSE	Vim	Vimentin OS=Mus musculus OX=10090 GN=Vim PE=1 SV=3	53.688	466	A0A0A6YWC8;A2AKJ2;P03995;G5E846;P15331;A0A2R8W6R6;G3X981;D3YZ35;P46660;P08551;A0A0R4J036;P08553	323.31	66.7%	28	23	25	41092000	0.7620%
P05213	TBA1B_MOUSE	Tuba1b	Tubulin alpha-1B chain OS=Mus musculus OX=10090 GN=Tuba1b PE=1 SV=2	50.152	451	P68368;A0A0A0MQA5;A0A2R8VHF3;A0A087WRB4;A0A087WQS4;Q3UX10;A0A087WSB0;A0A087WSL5	217.93	51.2%	17	1	16	39862000	0.7392%
Q3UV17	K22O_MOUSE	Krt76	Keratin, type II cytoskeletal 2 oral OS=Mus musculus OX=10090 GN=Krt76 PE=1 SV=1	62.845	594		6.7993	9.6%	9	1	1	67766000	1.2567%
Q8VDD5	MYH9_MOUSE	Myh9	Myosin-9 OS=Mus musculus OX=10090 GN=Myh9 PE=1 SV=4	226.372	1960	F2Z494;A0A2R8VKI5;A0A2R8W6V7;E9Q264;Q91Z83;P13542;B1AR69;Q02566;Q5SX39;P13541;A2AQP0;G3UW82;Q5SX40	323.31	53.6%	102	86	67	16917000	0.3137%
P62309	RUXG_MOUSE	Snrpg	Small nuclear ribonucleoprotein G OS=Mus musculus OX=10090 GN=Snrpg PE=1 SV=1	8.496	76		21.893	26.3%	3	3	3	72090000	1.3369%
P47911	RL6_MOUSE	Rpl6	60S ribosomal protein L6 OS=Mus musculus OX=10090 GN=Rpl6 PE=1 SV=3	33.51	296	A0A0J9YU32	114.09	37.2%	14	14	10	51818000	0.9609%
Q60932	VDAC1_MOUSE	Vdac1	Voltage-dependent anion-selective channel protein 1 OS=Mus musculus OX=10090 GN=Vdac1 PE=1 SV=3	32.351	296	F2Z471	182.62	57.4%	13	13	12	34525000	0.6402%
Q792Z1	Q792Z1_MOUSE	Try10	Trypsin 10 OS=Mus musculus OX=10090 GN=Try10 PE=1 SV=1	26.221	246		7.2342	4.1%	1	1	1	47229000	0.8758%
P51410	RL9_MOUSE	Rpl9	60S ribosomal protein L9 OS=Mus musculus OX=10090 GN=Rpl9 PE=1 SV=2	21.881	192	A0A0G2JES3;A0A140T8T4;D3Z629;D3YZT0;A0A0G2JFQ3;S4R1R7	122.77	64.6%	11	11	9	84560000	1.5681%
B2RY56	RBM25_MOUSE	Rbm25	RNA-binding protein 25 OS=Mus musculus OX=10090 GN=Rbm25 PE=1 SV=2	99.552	838	S4R2B0;S4R2A4;S4R2J1;S4R1X9;S4R2F7	279.92	32.8%	27	27	30	34251000	0.6352%
P62242	RS8_MOUSE	Rps8	40S ribosomal protein S8 OS=Mus musculus OX=10090 GN=Rps8 PE=1 SV=2	24.205	208		73.818	38.5%	7	7	7	39766000	0.7374%
P62305	RUXE_MOUSE	Snrpe	Small nuclear ribonucleoprotein E OS=Mus musculus OX=10090 GN=Snrpe PE=1 SV=1	10.804	92	E9Q4F4;E9Q0W8	23.3	52.2%	3	3	4	69357000	1.2862%
P14148	RL7_MOUSE	Rpl7	60S ribosomal protein L7 OS=Mus musculus OX=10090 GN=Rpl7 PE=1 SV=2	31.42	270	F6XI62	96.477	43.7%	12	12	10	41788000	0.7749%
P35980	RL18_MOUSE	Rpl18	60S ribosomal protein L18 OS=Mus musculus OX=10090 GN=Rpl18 PE=1 SV=3	21.645	188	A0A1B0GSS8;A0A1B0GQU8;A0A1B0GSA8;A0A1B0GSF7;A0A1B0GRZ3;A0A1B0GS28	39.549	28.2%	5	5	4	41908000	0.7772%
P27659	RL3_MOUSE	Rpl3	60S ribosomal protein L3 OS=Mus musculus OX=10090 GN=Rpl3 PE=1 SV=3	46.11	403	A0A2R8VHN4;A0A087WNS0;A0A087WQK0;Q9CQ09;E9PWZ3	202.21	41.4%	18	18	15	42537000	0.7888%
Q9ERF3	WDR61_MOUSE	Wdr61	WD repeat-containing protein 61 OS=Mus musculus OX=10090 GN=Wdr61 PE=1 SV=1	33.773	305	Q8BVQ0;D6RDC7;D6RJ72	149.02	58%	15	15	11	33140000	0.6146%
P99024	TBB5_MOUSE	Tubb5	Tubulin beta-5 chain OS=Mus musculus OX=10090 GN=Tubb5 PE=1 SV=1	49.671	444	A0A1D5RM76	157.1	51.4%	16	4	11	32531000	0.6033%
P10126	EF1A1_MOUSE	Eef1a1	Elongation factor 1-alpha 1 OS=Mus musculus OX=10090 GN=Eef1a1 PE=1 SV=3	50.114	462	D3Z3I8;D3YZ68;P62631	106.62	34.4%	13	13	12	32866000	0.6095%
Q9CQF3	CPSF5_MOUSE	Nudt21	Cleavage and polyadenylation specificity factor subunit 5 OS=Mus musculus OX=10090 GN=Nudt21 PE=1 SV=1	26.24	227	A0A1D5RM23;A0A1D5RLS2;A0A1D5RLT7	92.295	54.2%	12	12	14	46561000	0.8634%
G3X956	G3X956_MOUSE	Supt16	FACT complex subunit OS=Mus musculus OX=10090 GN=Supt16 PE=1 SV=1	119.839	1047	Q920B9	323.31	43.9%	40	40	30	30395000	0.5637%
Q9D883	U2AF1_MOUSE	U2af1	Splicing factor U2AF 35 kDa subunit OS=Mus musculus OX=10090 GN=U2af1 PE=1 SV=4	27.815	239	G3UW94;A0A494B947;E9PUZ3;E9PWX6;A0A494BA95;E9PWM2;A0A494B9X9;E9Q809;E9PWA1;A0A140LII6	54.482	25.1%	5	3	4	39008000	0.7234%
Q60737	CSK21_MOUSE	Csnk2a1	Casein kinase II subunit alpha OS=Mus musculus OX=10090 GN=Csnk2a1 PE=1 SV=2	45.134	391	A2ANR6;Q6NSS6	153.88	46%	14	14	19	24920000	0.4621%
Q62186	SSRD_MOUSE	Ssr4	Translocon-associated protein subunit delta OS=Mus musculus OX=10090 GN=Ssr4 PE=1 SV=1	18.937	172	Q9D8L3	47.459	30.8%	4	4	5	20972000	0.3889%
P11031	TCP4_MOUSE	Sub1	Activated RNA polymerase II transcriptional coactivator p15 OS=Mus musculus OX=10090 GN=Sub1 PE=1 SV=3	14.427	127		33.179	37.8%	4	4	5	28011000	0.5194%
Q8VEK3	HNRPU_MOUSE	Hnrnpu	Heterogeneous nuclear ribonucleoprotein U OS=Mus musculus OX=10090 GN=Hnrnpu PE=1 SV=1	87.918	800		172.19	24.8%	18	18	20	29454000	0.5462%
Q8BH64	EHD2_MOUSE	Ehd2	EH domain-containing protein 2 OS=Mus musculus OX=10090 GN=Ehd2 PE=1 SV=1	61.174	543	D3Z7U7	267.35	62.2%	28	26	25	21978000	0.4076%
P62307	RUXF_MOUSE	Snrpf	Small nuclear ribonucleoprotein F OS=Mus musculus OX=10090 GN=Snrpf PE=1 SV=1	9.725	86		34.828	43%	3	3	2	31607000	0.5861%
P24369	PPIB_MOUSE	Ppib	Peptidyl-prolyl cis-trans isomerase B OS=Mus musculus OX=10090 GN=Ppib PE=1 SV=2	23.713	216		99.889	53.2%	12	12	10	27837000	0.5162%
Q6NV83	SR140_MOUSE	U2surp	U2 snRNP-associated SURP motif-containing protein OS=Mus musculus OX=10090 GN=U2surp PE=1 SV=3	118.261	1029	A0A087WRG2;A0A087WQT2;A0A087WR93	323.31	34.1%	31	31	22	25171000	0.4668%
O54724	CAVN1_MOUSE	Cavin1	Caveolae-associated protein 1 OS=Mus musculus OX=10090 GN=Cavin1 PE=1 SV=1	43.954	392		197.56	42.3%	13	13	10	37821000	0.7014%
Q8CGP2	H2B1P_MOUSE	Hist1h2bp	Histone H2B type 1-P OS=Mus musculus OX=10090 GN=Hist1h2bp PE=1 SV=3	13.992	126	Q8CGP1;Q6ZWY9;Q64525;Q64478;Q64475;P10854;P10853;Q8CBB6;Q9D2U9;Q8CGP0;Q64524;P70696	62.976	35.7%	5	5	6	33411000	0.6196%
P62754	RS6_MOUSE	Rps6	40S ribosomal protein S6 OS=Mus musculus OX=10090 GN=Rps6 PE=1 SV=1	28.681	249		55.934	19.3%	5	5	5	25389000	0.4708%
P25444	RS2_MOUSE	Rps2	40S ribosomal protein S2 OS=Mus musculus OX=10090 GN=Rps2 PE=1 SV=3	31.231	293	D3YVC1;D3YWJ3	110.04	50.9%	14	14	13	34252000	0.6352%
Q6DFW4	NOP58_MOUSE	Nop58	Nucleolar protein 58 OS=Mus musculus OX=10090 GN=Nop58 PE=1 SV=1	60.343	536	A0A0A0MQ76;A0A087WQ46;A0A087WSU5;A0A087WSL8;A0A087WP00;A0A087WNW0	226.47	48.7%	21	21	23	25936000	0.4810%
P49817	CAV1_MOUSE	Cav1	Caveolin-1 OS=Mus musculus OX=10090 GN=Cav1 PE=1 SV=1	20.539	178	D3Z148;H3BKG0;D3Z0J2;P51637	52.064	29.8%	5	5	5	14650000	0.2717%
P08752	GNAI2_MOUSE	Gnai2	Guanine nucleotide-binding protein G(i) subunit alpha-2 OS=Mus musculus OX=10090 GN=Gnai2 PE=1 SV=5	40.489	355	B2RSH2;A0A0A6YWA9	120.33	41.7%	12	7	9	19558000	0.3627%
A2A547	A2A547_MOUSE	Rpl19	Ribosomal protein L19 OS=Mus musculus OX=10090 GN=Rpl19 PE=1 SV=1	23.248	194	P84099	39.953	21.1%	4	4	4	18540000	0.3438%
P62320	SMD3_MOUSE	Snrpd3	Small nuclear ribonucleoprotein Sm D3 OS=Mus musculus OX=10090 GN=Snrpd3 PE=1 SV=1	13.916	126	A0A1W2P7K5	28.429	47.6%	4	4	3	28372000	0.5261%
Q5SQB0	Q5SQB0_MOUSE	Npm1	Nucleophosmin OS=Mus musculus OX=10090 GN=Npm1 PE=1 SV=1	29.525	264	Q61937;Q9DAY9;Q5SQB5	110.02	30.7%	6	6	8	23743000	0.4403%
O55128	SAP18_MOUSE	Sap18	Histone deacetylase complex subunit SAP18 OS=Mus musculus OX=10090 GN=Sap18 PE=1 SV=1	17.595	153	E9Q317;D3Z2N9;D3YY73;D3YY55	127.39	60.1%	9	9	7	37016000	0.6864%
D3YYM6	D3YYM6_MOUSE	Rps5	40S ribosomal protein S5 (Fragment) OS=Mus musculus OX=10090 GN=Rps5 PE=1 SV=1	20.414	182	D3Z1S8;Q91V55;P97461	84.489	43.4%	6	6	6	21557000	0.3998%
Q60931	VDAC3_MOUSE	Vdac3	Voltage-dependent anion-selective channel protein 3 OS=Mus musculus OX=10090 GN=Vdac3 PE=1 SV=1	30.753	283	J3QMG3	80.387	41.7%	8	8	7	14950000	0.2772%
Q9CZM2	RL15_MOUSE	Rpl15	60S ribosomal protein L15 OS=Mus musculus OX=10090 GN=Rpl15 PE=1 SV=4	24.146	204	B8JKK2	66.284	39.7%	9	9	9	13004000	0.2412%
C0HKE1	H2A1B_MOUSE	H2ac4	Histone H2A type 1-B OS=Mus musculus OX=10090 GN=H2ac4 PE=1 SV=1	14.135	130	C0HKE3;Q8CGP7;Q8CGP5;Q8BFU2;C0HKE8;C0HKE9;C0HKE6;C0HKE5;C0HKE4;C0HKE2;C0HKE7;Q8CGP4;Q8R1M2;Q8CGP6;A0A0N4SV66;Q64523;Q6GSS7;Q3THW5;P0C0S6;Q8R029;Q3UA95;G3UWL7	32.638	26.9%	3	1	2	28972000	0.5373%
A0A3B2WBL1	A0A3B2WBL1_MOUSE	Rpl10a	Ribosomal protein OS=Mus musculus OX=10090 GN=Rpl10a PE=1 SV=1	24.744	216	Q5XJF6;P53026;A0A3B2WDD2;A0A3B2W824;A0A3B2W820;A0A3B2WCA5;D6RE43	77.217	32.4%	9	9	10	20799000	0.3857%
P35550	FBRL_MOUSE	Fbl	rRNA 2'-O-methyltransferase fibrillarin OS=Mus musculus OX=10090 GN=Fbl PE=1 SV=2	34.307	327	A0A140LIR6	109.02	54.4%	13	10	14	19042000	0.3531%
Q8R2K3	Q8R2K3_MOUSE	Ssbp1	Single-stranded DNA-binding protein, mitochondrial OS=Mus musculus OX=10090 GN=Ssbp1 PE=1 SV=1	17.157	148	Q9CYR0;D3Z3Y3	59.797	42.6%	7	7	5	21822000	0.4047%
P60122	RUVB1_MOUSE	Ruvbl1	RuvB-like 1 OS=Mus musculus OX=10090 GN=Ruvbl1 PE=1 SV=1	50.214	456	D3YW60	181.24	48%	17	17	12	13558000	0.2514%
P48962	ADT1_MOUSE	Slc25a4	ADP/ATP translocase 1 OS=Mus musculus OX=10090 GN=Slc25a4 PE=1 SV=4	32.904	298	Q3V132	88.03	44.6%	12	7	11	11099000	0.2058%
Q9DCH4	EIF3F_MOUSE	Eif3f	Eukaryotic translation initiation factor 3 subunit F OS=Mus musculus OX=10090 GN=Eif3f PE=1 SV=2	37.984	361		91.053	38.2%	11	11	10	13087000	0.2427%
P62830	RL23_MOUSE	Rpl23	60S ribosomal protein L23 OS=Mus musculus OX=10090 GN=Rpl23 PE=1 SV=1	14.865	140	A2A6F8	46.461	50%	6	6	6	24105000	0.4470%
Q9D6Z1	NOP56_MOUSE	Nop56	Nucleolar protein 56 OS=Mus musculus OX=10090 GN=Nop56 PE=1 SV=2	64.464	580	E0CXZ0;F7CHQ7;A2APD7;F6USW7;F7CHP9;F6U250;F6V095	223.71	51.6%	26	26	25	16504000	0.3061%
P43276	H15_MOUSE	H1-5	Histone H1.5 OS=Mus musculus OX=10090 GN=H1-5 PE=1 SV=2	22.576	223		49.227	22%	6	6	6	21785000	0.4040%
O08810	U5S1_MOUSE	Eftud2	116 kDa U5 small nuclear ribonucleoprotein component OS=Mus musculus OX=10090 GN=Eftud2 PE=1 SV=1	109.361	971	G3UZ34;A2AH85;G3UXK8;G3UZ25	323.31	48.2%	36	35	32	11633000	0.2157%
P62751	RL23A_MOUSE	Rpl23a	60S ribosomal protein L23a OS=Mus musculus OX=10090 GN=Rpl23a PE=1 SV=1	17.695	156		45.729	30.8%	5	5	5	14962000	0.2775%
G3UX26	G3UX26_MOUSE	Vdac2	Outer mitochondrial membrane protein porin 2 OS=Mus musculus OX=10090 GN=Vdac2 PE=1 SV=1	30.446	283	Q60930;A0A286YCR8;D3YZT5;D3YUN8	77.247	44.9%	10	10	8	11710000	0.2172%
P47963	RL13_MOUSE	Rpl13	60S ribosomal protein L13 OS=Mus musculus OX=10090 GN=Rpl13 PE=1 SV=3	24.305	211		46.64	19.9%	4	4	4	16044000	0.2975%
Q62318	TIF1B_MOUSE	Trim28	Transcription intermediary factor 1-beta OS=Mus musculus OX=10090 GN=Trim28 PE=1 SV=3	88.847	834		174.42	33%	20	20	20	13289000	0.2464%
P60843	IF4A1_MOUSE	Eif4a1	Eukaryotic initiation factor 4A-I OS=Mus musculus OX=10090 GN=Eif4a1 PE=1 SV=1	46.154	406		195.15	46.6%	17	8	13	9711700	0.1801%
O54833	CSK22_MOUSE	Csnk2a2	Casein kinase II subunit alpha' OS=Mus musculus OX=10090 GN=Csnk2a2 PE=1 SV=1	41.215	350	A0A1D5RLE4;A0A1D5RM74;A0A1D5RM55	99.401	37.1%	10	10	11	9780300	0.1814%
O54734	OST48_MOUSE	Ddost	Dolichyl-diphosphooligosaccharide--protein glycosyltransferase 48 kDa subunit OS=Mus musculus OX=10090 GN=Ddost PE=1 SV=2	49.028	441		100.68	34.2%	12	12	11	11944000	0.2215%
Q3TYK3	Q3TYK3_MOUSE	Nfix	Nuclear factor 1 OS=Mus musculus OX=10090 GN=Nfix PE=1 SV=1	43.594	391	D3YZ00;P70257;E9PUH7	54.143	16.4%	8	5	7	21403000	0.3969%
A2ACG7	A2ACG7_MOUSE	Rpn2	Dolichyl-diphosphooligosaccharide--protein glycosyltransferase subunit 2 OS=Mus musculus OX=10090 GN=Rpn2 PE=1 SV=1	67.502	615	Q9DBG6	182.57	35.1%	16	16	12	7921800	0.1469%
P62702	RS4X_MOUSE	Rps4x	40S ribosomal protein S4, X isoform OS=Mus musculus OX=10090 GN=Rps4x PE=1 SV=2	29.598	263	V9GWY0	83.014	36.5%	9	9	12	14505000	0.2690%
Q91YQ5	RPN1_MOUSE	Rpn1	Dolichyl-diphosphooligosaccharide--protein glycosyltransferase subunit 1 OS=Mus musculus OX=10090 GN=Rpn1 PE=1 SV=1	68.528	608	A0A0N4SUJ8	245.22	49.3%	23	23	19	7561500	0.1402%
Q9WTM5	RUVB2_MOUSE	Ruvbl2	RuvB-like 2 OS=Mus musculus OX=10090 GN=Ruvbl2 PE=1 SV=3	51.113	463	A0A1B0GRW3;A0A1B0GSR4;A0A1B0GR89;A0A1B0GT54;A0A1B0GRT1	168.55	49.2%	20	20	16	10760000	0.1995%
S4R1W1	S4R1W1_MOUSE	Gm3839	Glyceraldehyde-3-phosphate dehydrogenase OS=Mus musculus OX=10090 GN=Gm3839 PE=1 SV=1	35.812	333	A0A1D5RLD8;P16858;A0A0A0MQF6;S4R257;S4R1W8;V9GX06;A0A0R4J0X7;S4R2G5;Q64467	77.658	37.2%	8	8	5	5309800	0.0985%
Q921K2	Q921K2_MOUSE	Parp1	Poly [ADP-ribose] polymerase OS=Mus musculus OX=10090 GN=Parp1 PE=1 SV=1	112.721	1014	P11103;A0A0A6YX03;A0A0A6YY63	323.31	39.3%	30	30	37	19261000	0.3572%
P84104	SRSF3_MOUSE	Srsf3	Serine/arginine-rich splicing factor 3 OS=Mus musculus OX=10090 GN=Srsf3 PE=1 SV=1	19.33	164		52.258	30.5%	5	4	2	11821000	0.2192%
P19253	RL13A_MOUSE	Rpl13a	60S ribosomal protein L13a OS=Mus musculus OX=10090 GN=Rpl13a PE=1 SV=4	23.464	203	A0A1B0GSQ6;A0A1B0GS68;A0A1B0GSC2;A0A1B0GSB2;A0A1B0GTA1;A0A1B0GQW6;A0A1B0GSL5;A0A1B0GRH1;A0A1B0GSF0;A0A1B0GT00;A0A1B0GSJ2	34.001	26.1%	5	5	5	10463000	0.1940%
P67984	RL22_MOUSE	Rpl22	60S ribosomal protein L22 OS=Mus musculus OX=10090 GN=Rpl22 PE=1 SV=2	14.759	128		20.775	39.1%	3	3	3	23925000	0.4437%
Q9WTI7	MYO1C_MOUSE	Myo1c	Unconventional myosin-Ic OS=Mus musculus OX=10090 GN=Myo1c PE=1 SV=2	121.944	1063	Q5ND45	319.59	35.2%	33	32	25	6036300	0.1119%
Q9DCR2	AP3S1_MOUSE	Ap3s1	AP-3 complex subunit sigma-1 OS=Mus musculus OX=10090 GN=Ap3s1 PE=1 SV=2	21.732	193	A0A286YD58;A0A286YDU3	56.567	36.8%	7	7	6	10230000	0.1897%
P60335	PCBP1_MOUSE	Pcbp1	Poly(rC)-binding protein 1 OS=Mus musculus OX=10090 GN=Pcbp1 PE=1 SV=1	37.498	356	E9Q7D8;P57722;A0A087WR61;A0A087WSI1;A0A1L1SUS5;A0A1L1SRP9;A0A1L1SQ99;A0A2R8VI15;A0A087WRH3;A0A0R4J044;P57724	91.889	44.7%	10	7	10	8684900	0.1611%
Q64511	TOP2B_MOUSE	Top2b	DNA topoisomerase 2-beta OS=Mus musculus OX=10090 GN=Top2b PE=1 SV=2	181.909	1612	F6U5K2;F6XX57	323.31	37.5%	54	46	51	11822000	0.2192%
P35979	RL12_MOUSE	Rpl12	60S ribosomal protein L12 OS=Mus musculus OX=10090 GN=Rpl12 PE=1 SV=2	17.805	165		59	47.3%	6	6	7	18197000	0.3375%
Q61879	MYH10_MOUSE	Myh10	Myosin-10 OS=Mus musculus OX=10090 GN=Myh10 PE=1 SV=2	228.996	1976	Q3UH59;Q5SV64;Q8BXF2	323.31	36.2%	62	47	29	3148700	0.0584%
P62245	RS15A_MOUSE	Rps15a	40S ribosomal protein S15a OS=Mus musculus OX=10090 GN=Rps15a PE=1 SV=2	14.84	130	F8WJ41;D3YVB4;D3Z712	45.161	51.5%	6	6	7	14067000	0.2609%
Q62189	SNRPA_MOUSE	Snrpa	U1 small nuclear ribonucleoprotein A OS=Mus musculus OX=10090 GN=Snrpa PE=1 SV=3	31.835	287	D3Z0S6;Q9CQI7;D6RI83;A2CES4	60.477	22.3%	6	6	8	12147000	0.2253%
P20029	BIP_MOUSE	Hspa5	Endoplasmic reticulum chaperone BiP OS=Mus musculus OX=10090 GN=Hspa5 PE=1 SV=3	72.422	655		190.43	35.6%	22	20	19	6652800	0.1234%
Q9CR57	RL14_MOUSE	Rpl14	60S ribosomal protein L14 OS=Mus musculus OX=10090 GN=Rpl14 PE=1 SV=3	23.564	217	A0A1L1SUF6	28.631	21.7%	4	4	3	16278000	0.3019%
P18872	GNAO_MOUSE	Gnao1	Guanine nucleotide-binding protein G(o) subunit alpha OS=Mus musculus OX=10090 GN=Gnao1 PE=1 SV=3	40.085	354	D3Z2M7;F7BLT7;F6W1B2;F6WC15;A2AE31;Q8C040;Q8BHK8	65.147	32.2%	9	7	8	6817200	0.1264%
P62918	RL8_MOUSE	Rpl8	60S ribosomal protein L8 OS=Mus musculus OX=10090 GN=Rpl8 PE=1 SV=2	28.025	257		20.39	12.1%	3	3	4	9031300	0.1675%
Q9CXK8	NIP7_MOUSE	Nip7	60S ribosome subunit biogenesis protein NIP7 homolog OS=Mus musculus OX=10090 GN=Nip7 PE=1 SV=1	20.452	180	E9Q109	32.725	39.4%	5	5	5	9447300	0.1752%
P63276	RS17_MOUSE	Rps17	40S ribosomal protein S17 OS=Mus musculus OX=10090 GN=Rps17 PE=1 SV=2	15.524	135		69.07	49.6%	5	5	6	17503000	0.3246%
Q91VC3	IF4A3_MOUSE	Eif4a3	Eukaryotic initiation factor 4A-III OS=Mus musculus OX=10090 GN=Eif4a3 PE=1 SV=3	46.84	411	A0A0N4SVP8;A2AFK7;E9PV04;A0A0N4SVM5;D6RJ60;D6RJ11	125.95	44.3%	15	13	11	5237700	0.0971%
P11499	HS90B_MOUSE	Hsp90ab1	Heat shock protein HSP 90-beta OS=Mus musculus OX=10090 GN=Hsp90ab1 PE=1 SV=3	83.281	724	E9Q3D6;E9PX27;D3Z1R1;E9Q0C3;P08113	160.92	32.2%	18	11	16	6218500	0.1153%
P60229	EIF3E_MOUSE	Eif3e	Eukaryotic translation initiation factor 3 subunit E OS=Mus musculus OX=10090 GN=Eif3e PE=1 SV=1	52.221	445		113.14	32.6%	14	14	12	6476400	0.1201%
P62827	RAN_MOUSE	Ran	GTP-binding nuclear protein Ran OS=Mus musculus OX=10090 GN=Ran PE=1 SV=3	24.423	216	Q14AA6;Q61820	36.925	22.2%	4	4	4	5850100	0.1085%
Q61656	DDX5_MOUSE	Ddx5	Probable ATP-dependent RNA helicase DDX5 OS=Mus musculus OX=10090 GN=Ddx5 PE=1 SV=2	69.29	614	Q8BTS0;S4R1I6;B1ARC0;B1ARB9;S4R1E3	138.86	31.6%	18	13	15	6775100	0.1256%
E9Q8F0	E9Q8F0_MOUSE	Rbm39	RNA-binding protein 39 OS=Mus musculus OX=10090 GN=Rbm39 PE=1 SV=1	47.051	415	Q8VH51;F7AA45;B7ZD61;B7ZD63;B7ZD64;E9PZF9;D6RCZ8;E9Q999;D6RJ85	103.54	33%	11	11	9	6858700	0.1272%
Q91ZW3	SMCA5_MOUSE	Smarca5	SWI/SNF-related matrix-associated actin-dependent regulator of chromatin subfamily A member 5 OS=Mus musculus OX=10090 GN=Smarca5 PE=1 SV=1	121.627	1051		298.49	36.2%	38	29	35	9641200	0.1788%
Q91WK2	EIF3H_MOUSE	Eif3h	Eukaryotic translation initiation factor 3 subunit H OS=Mus musculus OX=10090 GN=Eif3h PE=1 SV=1	39.832	352		72.852	38.1%	10	10	9	5849400	0.1085%
P09405	NUCL_MOUSE	Ncl	Nucleolin OS=Mus musculus OX=10090 GN=Ncl PE=1 SV=2	76.723	707		151.54	28.6%	20	20	19	8101200	0.1502%
P67871	CSK2B_MOUSE	Csnk2b	Casein kinase II subunit beta OS=Mus musculus OX=10090 GN=Csnk2b PE=1 SV=1	24.942	215	G3UXG7;G3UZJ5;G3UZA4;G3UZX4;G3UXU2;G3UWU5	37.372	34%	5	5	7	9371400	0.1738%
P29416	HEXA_MOUSE	Hexa	Beta-hexosaminidase subunit alpha OS=Mus musculus OX=10090 GN=Hexa PE=1 SV=2	60.613	528		72.753	21.6%	10	10	7	4294900	0.0796%
Q8BMK4	CKAP4_MOUSE	Ckap4	Cytoskeleton-associated protein 4 OS=Mus musculus OX=10090 GN=Ckap4 PE=1 SV=2	63.692	575		178.62	35.1%	19	19	16	7943400	0.1473%
Q8JZM7	CDC73_MOUSE	Cdc73	Parafibromin OS=Mus musculus OX=10090 GN=Cdc73 PE=1 SV=1	60.577	531		122.75	30.9%	15	15	10	7921900	0.1469%
Q9R0Q3	TMED2_MOUSE	Tmed2	Transmembrane emp24 domain-containing protein 2 OS=Mus musculus OX=10090 GN=Tmed2 PE=1 SV=1	22.705	201	F6V6T4;Q8BPI2	33.213	24.9%	4	4	5	5335300	0.0989%
P19324	SERPH_MOUSE	Serpinh1	Serpin H1 OS=Mus musculus OX=10090 GN=Serpinh1 PE=1 SV=3	46.534	417	A0A140LHR4;A0A140LHK0;A0A140LHD6	128.43	47.2%	17	17	12	6031100	0.1118%
Q02614	S30BP_MOUSE	Sap30bp	SAP30-binding protein OS=Mus musculus OX=10090 GN=Sap30bp PE=1 SV=2	33.832	308		47.174	22.1%	7	7	6	10175000	0.1887%
P23116	EIF3A_MOUSE	Eif3a	Eukaryotic translation initiation factor 3 subunit A OS=Mus musculus OX=10090 GN=Eif3a PE=1 SV=5	161.936	1344		282.43	22.9%	27	27	19	4050100	0.0751%
Q7TPV4	MBB1A_MOUSE	Mybbp1a	Myb-binding protein 1A OS=Mus musculus OX=10090 GN=Mybbp1a PE=1 SV=2	152.037	1344		272.04	27.7%	31	31	27	6416200	0.1190%
P61620	S61A1_MOUSE	Sec61a1	Protein transport protein Sec61 subunit alpha isoform 1 OS=Mus musculus OX=10090 GN=Sec61a1 PE=1 SV=2	52.265	476	Q9CYJ6;Q9JLR1;A0A0A6YVQ7;A2ATT9	48.337	15.3%	6	6	2	3369500	0.0625%
P47962	RL5_MOUSE	Rpl5	60S ribosomal protein L5 OS=Mus musculus OX=10090 GN=Rpl5 PE=1 SV=3	34.401	297	D3YYV8	41.139	14.8%	5	5	4	7503800	0.1392%
Q60715	P4HA1_MOUSE	P4ha1	Prolyl 4-hydroxylase subunit alpha-1 OS=Mus musculus OX=10090 GN=P4ha1 PE=1 SV=2	60.91	534	E9Q7B0	148.52	26.6%	13	13	8	4199100	0.0779%
Q8CH18	CCAR1_MOUSE	Ccar1	Cell division cycle and apoptosis regulator protein 1 OS=Mus musculus OX=10090 GN=Ccar1 PE=1 SV=1	132.06	1146	A0A1W2P765	210.27	25%	22	22	17	9717900	0.1802%
P62267	RS23_MOUSE	Rps23	40S ribosomal protein S23 OS=Mus musculus OX=10090 GN=Rps23 PE=1 SV=3	15.808	143		21.169	21%	3	3	2	7338100	0.1361%
O54962	BAF_MOUSE	Banf1	Barrier-to-autointegration factor OS=Mus musculus OX=10090 GN=Banf1 PE=1 SV=1	10.103	89		23.138	48.3%	3	3	2	9332200	0.1731%
Q99PV0	PRP8_MOUSE	Prpf8	Pre-mRNA-processing-splicing factor 8 OS=Mus musculus OX=10090 GN=Prpf8 PE=1 SV=2	273.616	2335	B7ZC27	323.31	36.5%	72	72	49	4775800	0.0886%
Q6ZWX6	IF2A_MOUSE	Eif2s1	Eukaryotic translation initiation factor 2 subunit 1 OS=Mus musculus OX=10090 GN=Eif2s1 PE=1 SV=3	36.108	315		112.79	55.6%	15	15	13	7325700	0.1359%
P63017	HSP7C_MOUSE	Hspa8	Heat shock cognate 71 kDa protein OS=Mus musculus OX=10090 GN=Hspa8 PE=1 SV=1	70.871	646	Q504P4;P17156;D3Z5E2;Q61696;P16627;P17879	166.45	41.3%	21	19	12	4670200	0.0866%
Q9CPR4	RL17_MOUSE	Rpl17	60S ribosomal protein L17 OS=Mus musculus OX=10090 GN=Rpl17 PE=1 SV=3	21.423	184	Q6ZWZ7;B2RY53	50.466	27.7%	5	5	6	9259300	0.1717%
P00405	COX2_MOUSE	Mtco2	Cytochrome c oxidase subunit 2 OS=Mus musculus OX=10090 GN=Mtco2 PE=1 SV=1	25.976	227		32.245	26.4%	5	5	4	6245700	0.1158%
Q6NVF9	CPSF6_MOUSE	Cpsf6	Cleavage and polyadenylation specificity factor subunit 6 OS=Mus musculus OX=10090 GN=Cpsf6 PE=1 SV=1	59.153	551	H3BJ30;H3BJW3;H3BKW0;H3BLM9	79.488	19.2%	8	8	3	5438000	0.1008%
P62835	RAP1A_MOUSE	Rap1a	Ras-related protein Rap-1A OS=Mus musculus OX=10090 GN=Rap1a PE=1 SV=1	20.987	184	A0A0G2JDL9;A0A0G2JE52;Q99JI6;A0A0G2JED9;A0A1W2P777	47.562	19.6%	3	3	3	6247300	0.1159%
Q8JZQ9	EIF3B_MOUSE	Eif3b	Eukaryotic translation initiation factor 3 subunit B OS=Mus musculus OX=10090 GN=Eif3b PE=1 SV=1	91.37	803	A0A0G2JG48	164.2	30.5%	20	20	14	4028800	0.0747%
P32883	RASK_MOUSE	Kras	GTPase KRas OS=Mus musculus OX=10090 GN=Kras PE=1 SV=1	21.656	189	C0H5X4;A0A0G2JE25;A0A0G2JGP4;Q61411;Q9D091;P08556;A0A0G2JGM2;B2KGV5;E9Q8V2;E9PVD5;A0A0N4SVY1	43.227	46%	6	6	7	5697500	0.1057%
P12970	RL7A_MOUSE	Rpl7a	60S ribosomal protein L7a OS=Mus musculus OX=10090 GN=Rpl7a PE=1 SV=2	29.977	266	V9GX35	66.562	39.5%	10	10	6	11415000	0.2117%
Q99JX4	EIF3M_MOUSE	Eif3m	Eukaryotic translation initiation factor 3 subunit M OS=Mus musculus OX=10090 GN=Eif3m PE=1 SV=1	42.517	374	A2A702;A2A701	76.585	24.9%	7	7	7	5102300	0.0946%
A0A1L1SQA8	A0A1L1SQA8_MOUSE	Rps25	40S ribosomal protein S25 OS=Mus musculus OX=10090 GN=Rps25 PE=1 SV=1	10.309	93	P62852	26.383	32.3%	3	3	2	7249800	0.1344%
A0A1B0GRU8	A0A1B0GRU8_MOUSE	Prpf40a	Pre-mRNA-processing factor 40 homolog A OS=Mus musculus OX=10090 GN=Prpf40a PE=1 SV=1	105.526	926	Q9R1C7;A0A6Q6PUT5	135.49	19.4%	16	16	12	6587800	0.1222%
Q7TNC4	LC7L2_MOUSE	Luc7l2	Putative RNA-binding protein Luc7-like 2 OS=Mus musculus OX=10090 GN=Luc7l2 PE=1 SV=1	46.583	392	E9Q715;Q05CX5	58.383	19.6%	8	5	7	7218000	0.1339%
Q99KP6	PRP19_MOUSE	Prpf19	Pre-mRNA-processing factor 19 OS=Mus musculus OX=10090 GN=Prpf19 PE=1 SV=1	55.239	504		71.31	23%	8	8	5	4785500	0.0887%
Q9QYA2	TOM40_MOUSE	Tomm40	Mitochondrial import receptor subunit TOM40 homolog OS=Mus musculus OX=10090 GN=Tomm40 PE=1 SV=3	37.895	361		38.82	17.7%	4	4	3	4511900	0.0837%
P60867	RS20_MOUSE	Rps20	40S ribosomal protein S20 OS=Mus musculus OX=10090 GN=Rps20 PE=1 SV=1	13.373	119		16.243	19.3%	2	2	4	10836000	0.2009%
Q8QZY1	EIF3L_MOUSE	Eif3l	Eukaryotic translation initiation factor 3 subunit L OS=Mus musculus OX=10090 GN=Eif3l PE=1 SV=1	66.613	564	A0A2R8VH97	150.03	34.8%	18	18	14	4626000	0.0858%
Q3ULD5	MCCB_MOUSE	Mccc2	Methylcrotonoyl-CoA carboxylase beta chain, mitochondrial OS=Mus musculus OX=10090 GN=Mccc2 PE=1 SV=1	61.379	563	Q6PD20	141.39	30%	14	14	10	4076200	0.0756%
F6YVP7	F6YVP7_MOUSE	Rps18-ps6	40S ribosomal protein S18 OS=Mus musculus OX=10090 GN=Rps18-ps6 PE=3 SV=2	17.672	152	A0A1Y7VKY1;P62270;S4R1N6;A0A3Q4EGP3	45.394	42.8%	7	7	5	9752600	0.1809%
O55222	ILK_MOUSE	Ilk	Integrin-linked protein kinase OS=Mus musculus OX=10090 GN=Ilk PE=1 SV=2	51.373	452	D3YZA5;A0A1B0GRF6	80.208	27.2%	12	12	12	4506200	0.0836%
Q9DCF9	SSRG_MOUSE	Ssr3	Translocon-associated protein subunit gamma OS=Mus musculus OX=10090 GN=Ssr3 PE=1 SV=1	21.065	185		7.6822	7.6%	1	1	1	3999700	0.0742%
H7BWY2	H7BWY2_MOUSE	Ap3m1	AP-3 complex subunit mu-1 OS=Mus musculus OX=10090 GN=Ap3m1 PE=1 SV=1	41.023	364	Q9JKC8;A0A286YDZ6;D6RI63;D3YWU3;D3YXV9	78.395	40.7%	11	9	9	5257800	0.0975%
Q60605	MYL6_MOUSE	Myl6	Myosin light polypeptide 6 OS=Mus musculus OX=10090 GN=Myl6 PE=1 SV=3	16.93	151	A0A1W2P6F6;A0A1W2P7Q9;A0A1W2P6G5	37.203	21.2%	4	4	5	7235600	0.1342%
G3UZW7	G3UZW7_MOUSE	Magohb	Protein mago nashi homolog 2 OS=Mus musculus OX=10090 GN=Magohb PE=3 SV=1	11.799	102	Q9CQL1;P61327;A0A023T778	29.152	47.1%	3	3	3	5431100	0.1007%
Q62093	SRSF2_MOUSE	Srsf2	Serine/arginine-rich splicing factor 2 OS=Mus musculus OX=10090 GN=Srsf2 PE=1 SV=4	25.476	221		33.26	18.1%	3	3	3	4611000	0.0855%
P43274	H14_MOUSE	H1-4	Histone H1.4 OS=Mus musculus OX=10090 GN=H1-4 PE=1 SV=2	21.977	219		30.494	26.5%	8	3	3	6975200	0.1294%
Q5SUF2	LC7L3_MOUSE	Luc7l3	Luc7-like protein 3 OS=Mus musculus OX=10090 GN=Luc7l3 PE=1 SV=1	51.45	432		85.465	18.8%	7	7	7	6916200	0.1283%
Q9D0T1	NH2L1_MOUSE	Snu13	NHP2-like protein 1 OS=Mus musculus OX=10090 GN=Snu13 PE=1 SV=4	14.174	128		35.879	41.4%	5	5	4	8505900	0.1577%
Q91VJ2	CAVN3_MOUSE	Cavin3	Caveolae-associated protein 3 OS=Mus musculus OX=10090 GN=Cavin3 PE=1 SV=1	27.853	260		105.25	27.7%	5	5	6	7866200	0.1459%
Q9Z2N8	ACL6A_MOUSE	Actl6a	Actin-like protein 6A OS=Mus musculus OX=10090 GN=Actl6a PE=1 SV=2	47.448	429	A0A0A6YWG8;D3YVN1;A0A0A6YWR1;F8WI57;Q99MR0	75.291	26.1%	8	8	5	5140500	0.0953%
D3YTQ9	D3YTQ9_MOUSE	Rps15	40S ribosomal protein S15 OS=Mus musculus OX=10090 GN=Rps15 PE=1 SV=1	13.742	118	P62843	25.773	39.8%	4	4	4	9469700	0.1756%
Q9Z0N1	IF2G_MOUSE	Eif2s3x	Eukaryotic translation initiation factor 2 subunit 3, X-linked OS=Mus musculus OX=10090 GN=Eif2s3x PE=1 SV=2	51.065	472	Q9Z0N2;A2AAW9	85.212	30.7%	11	11	11	5025300	0.0932%
Q91YR7	PRP6_MOUSE	Prpf6	Pre-mRNA-processing factor 6 OS=Mus musculus OX=10090 GN=Prpf6 PE=1 SV=1	106.722	941		223.19	29.9%	25	25	15	4086200	0.0758%
Q9QZD9	EIF3I_MOUSE	Eif3i	Eukaryotic translation initiation factor 3 subunit I OS=Mus musculus OX=10090 GN=Eif3i PE=1 SV=1	36.461	325	A2AE03	65.731	36%	8	8	6	3870900	0.0718%
Q9CXY6	ILF2_MOUSE	Ilf2	Interleukin enhancer-binding factor 2 OS=Mus musculus OX=10090 GN=Ilf2 PE=1 SV=1	43.062	390		68.818	27.9%	8	8	9	4725400	0.0876%
Z4YKB8	Z4YKB8_MOUSE	Hp1bp3	Heterochromatin protein 1-binding protein 3 OS=Mus musculus OX=10090 GN=Hp1bp3 PE=1 SV=1	60.851	554	Q3TEA8;Z4YKA3;A2AM65;A2AM63;A2AM62;A2AM70;A2AM69	92.376	28.9%	14	14	13	10841000	0.2010%
A0A286YEB7	A0A286YEB7_MOUSE	Rps24	40S ribosomal protein S24 OS=Mus musculus OX=10090 GN=Rps24 PE=1 SV=1	13.605	118	P62849	26.136	33.1%	4	4	3	4596500	0.0852%
P47955	RLA1_MOUSE	Rplp1	60S acidic ribosomal protein P1 OS=Mus musculus OX=10090 GN=Rplp1 PE=1 SV=1	11.475	114		7.1764	14%	1	1	1	2965100	0.0550%
P99027	RLA2_MOUSE	Rplp2	60S acidic ribosomal protein P2 OS=Mus musculus OX=10090 GN=Rplp2 PE=1 SV=3	11.651	115	A0A5F8MPY2	36.146	40.9%	3	3	2	3057800	0.0567%
Q99MN9	PCCB_MOUSE	Pccb	Propionyl-CoA carboxylase beta chain, mitochondrial OS=Mus musculus OX=10090 GN=Pccb PE=1 SV=2	58.409	541	E9Q1J7;D3YZC1	189.8	24.4%	9	9	6	1460500	0.0271%
Q9CQ62	DECR_MOUSE	Decr1	2,4-dienoyl-CoA reductase [(3E)-enoyl-CoA-producing], mitochondrial OS=Mus musculus OX=10090 GN=Decr1 PE=1 SV=1	36.214	335		75.475	28.1%	7	7	3	2846700	0.0528%
Q9CPN8	IF2B3_MOUSE	Igf2bp3	Insulin-like growth factor 2 mRNA-binding protein 3 OS=Mus musculus OX=10090 GN=Igf2bp3 PE=1 SV=1	63.575	579	O88477	118.45	25%	11	10	5	3588000	0.0665%
Q9D1D4	TMEDA_MOUSE	Tmed10	Transmembrane emp24 domain-containing protein 10 OS=Mus musculus OX=10090 GN=Tmed10 PE=1 SV=1	24.911	219	A0A1Y7VM54	48.428	32%	6	6	5	3440800	0.0638%
A2AWT6	A2AWT6_MOUSE	Ubtf	Nucleolar transcription factor 1 OS=Mus musculus OX=10090 GN=Ubtf PE=1 SV=1	85.01	727	A2AWT7;A2AWT5;P25976;E9Q4A8;G3UZW9	109.2	21.3%	14	14	16	9208800	0.1708%
Q9CRB2	NHP2_MOUSE	Nhp2	H/ACA ribonucleoprotein complex subunit 2 OS=Mus musculus OX=10090 GN=Nhp2 PE=1 SV=1	17.247	153		22.542	17%	2	2	1	6368100	0.1181%
O09106	HDAC1_MOUSE	Hdac1	Histone deacetylase 1 OS=Mus musculus OX=10090 GN=Hdac1 PE=1 SV=1	55.075	482		51.51	20.5%	7	4	8	4441500	0.0824%
A0A0A6YX26	A0A0A6YX26_MOUSE	Rpl31	60S ribosomal protein L31 OS=Mus musculus OX=10090 GN=Rpl31 PE=1 SV=1	14.997	129	P62900;A0A0A6YXL3	31.226	35.7%	5	5	4	6170000	0.1144%
Q6PE01	SNR40_MOUSE	Snrnp40	U5 small nuclear ribonucleoprotein 40 kDa protein OS=Mus musculus OX=10090 GN=Snrnp40 PE=1 SV=1	39.276	358		76.038	36%	7	7	6	3610600	0.0670%
Q9DBZ5	EIF3K_MOUSE	Eif3k	Eukaryotic translation initiation factor 3 subunit K OS=Mus musculus OX=10090 GN=Eif3k PE=1 SV=1	25.087	218	A0A140LJ59;Q3TY56	36.74	34.4%	5	5	3	4670700	0.0866%
Q3UL36	ARGL1_MOUSE	Arglu1	Arginine and glutamate-rich protein 1 OS=Mus musculus OX=10090 GN=Arglu1 PE=1 SV=2	32.887	271	A0A140LIS5	24.858	8.5%	3	3	2	8656600	0.1605%
Q03265	ATPA_MOUSE	Atp5f1a	ATP synthase subunit alpha, mitochondrial OS=Mus musculus OX=10090 GN=Atp5f1a PE=1 SV=1	59.753	553	D3Z6F5;D6RJ16	116.01	30.7%	12	12	10	2554200	0.0474%
O35286	DHX15_MOUSE	Dhx15	Pre-mRNA-splicing factor ATP-dependent RNA helicase DHX15 OS=Mus musculus OX=10090 GN=Dhx15 PE=1 SV=2	91.007	795	Q497W9;A0A0G2JG10;A0A0G2JGQ5	141.68	27.2%	17	17	12	3005900	0.0557%
P56480	ATPB_MOUSE	Atp5f1b	ATP synthase subunit beta, mitochondrial OS=Mus musculus OX=10090 GN=Atp5f1b PE=1 SV=2	56.3	529		114.57	34.8%	13	13	8	3492200	0.0648%
A2AVJ7	A2AVJ7_MOUSE	Rrbp1	Ribosome-binding protein 1 OS=Mus musculus OX=10090 GN=Rrbp1 PE=1 SV=1	158.396	1464	Q99PL5	323.31	28.6%	34	34	34	8109600	0.1504%
Q6ZWN5	RS9_MOUSE	Rps9	40S ribosomal protein S9 OS=Mus musculus OX=10090 GN=Rps9 PE=1 SV=3	22.591	194	F7CJS8;D3YWH9;Q9CXW7;D3Z673	38.395	25.3%	6	6	5	6837100	0.1268%
Q9CX86	ROA0_MOUSE	Hnrnpa0	Heterogeneous nuclear ribonucleoprotein A0 OS=Mus musculus OX=10090 GN=Hnrnpa0 PE=1 SV=1	30.53	305		39.256	16.4%	4	4	3	4680800	0.0868%
A0A286YDS5	A0A286YDS5_MOUSE	Tmed9	Transmembrane emp24 domain-containing protein 9 OS=Mus musculus OX=10090 GN=Tmed9 PE=1 SV=1	24.597	209	Q99KF1	35.986	29.2%	5	5	3	2993100	0.0555%
Q62376	RU17_MOUSE	Snrnp70	U1 small nuclear ribonucleoprotein 70 kDa OS=Mus musculus OX=10090 GN=Snrnp70 PE=1 SV=2	51.992	448	A0A1B0GRR8;A0A1B0GR44;A0A1B0GR69;A0A1B0GRV8;A0A1B0GSX5;A0A1B0GR50	57.685	14.7%	6	6	6	3662900	0.0679%
Q91VD9	NDUS1_MOUSE	Ndufs1	NADH-ubiquinone oxidoreductase 75 kDa subunit, mitochondrial OS=Mus musculus OX=10090 GN=Ndufs1 PE=1 SV=2	79.777	727	A0A087WQ77;A0A087WSU3;A0A087WQR0	172.15	34.9%	20	20	14	2626000	0.0487%
Q8CAQ8	MIC60_MOUSE	Immt	MICOS complex subunit Mic60 OS=Mus musculus OX=10090 GN=Immt PE=1 SV=1	83.9	757	E9Q800;E9QAY6;A0A1B0GX08;A0A0U1RQ14;E9PVS5	179.78	34.5%	20	8	15	2024000	0.0375%
Q6ZWQ9	Q6ZWQ9_MOUSE	Myl12a	Myosin, light chain 12A, regulatory, non-sarcomeric OS=Mus musculus OX=10090 GN=Myl12a PE=1 SV=1	19.895	172	D3YV37	63.685	44.8%	5	2	3	2292600	0.0425%
B8JJ91	B8JJ91_MOUSE	Acin1	Apoptotic chromatin condensation inducer in the nucleus OS=Mus musculus OX=10090 GN=Acin1 PE=1 SV=1	73.024	634	Q9JIX8;B8JJ92;F6RJ39;Q52KR6;B8JJ90;F6Q8C0	97.626	29%	14	14	7	6842200	0.1269%
A0A286YDB7	A0A286YDB7_MOUSE	Ssr1	Signal sequence receptor subunit alpha (Fragment) OS=Mus musculus OX=10090 GN=Ssr1 PE=1 SV=1	13.111	115	Q9CY50;A0A286YCT4;A0A286YCG8	13.672	13%	1	1	1	2887600	0.0535%
P62196	PRS8_MOUSE	Psmc5	26S proteasome regulatory subunit 8 OS=Mus musculus OX=10090 GN=Psmc5 PE=1 SV=1	45.626	406	Q8K1K2	115.57	35%	11	11	5	2460000	0.0456%
Q922Q8	LRC59_MOUSE	Lrrc59	Leucine-rich repeat-containing protein 59 OS=Mus musculus OX=10090 GN=Lrrc59 PE=1 SV=1	34.877	307		36.041	16.3%	4	4	6	4863700	0.0902%
P63094	GNAS2_MOUSE	Gnas	Guanine nucleotide-binding protein G(s) subunit alpha isoforms short OS=Mus musculus OX=10090 GN=Gnas PE=1 SV=1	45.664	394	Q6R0H7;A0A571BEI3;Z4YKV1;A0A571BEM2;A0A571BE25;A0A571BEG2;A2A610;Q8CGK7;Q66L47;A0A571BGH5	67.066	31%	11	10	7	3127300	0.0580%
Q5SWK8	Q5SWK8_MOUSE	Ebf1	Transcription factor COE1 OS=Mus musculus OX=10090 GN=Ebf1 PE=1 SV=1	63.65	584	Q07802;Q5SWK4	57.093	17%	8	3	5	3312500	0.0614%
Q61687	ATRX_MOUSE	Atrx	Transcriptional regulator ATRX OS=Mus musculus OX=10090 GN=Atrx PE=1 SV=3	278.587	2476	Q3UY26;Q8C2S3;A0A0G2JFA5;F6RDB7	216.02	9.5%	20	20	16	3309000	0.0614%
Q08943	SSRP1_MOUSE	Ssrp1	FACT complex subunit SSRP1 OS=Mus musculus OX=10090 GN=Ssrp1 PE=1 SV=2	80.86	708	A2AW05	129.38	22.2%	14	14	12	3892900	0.0722%
O35646	CAN6_MOUSE	Capn6	Calpain-6 OS=Mus musculus OX=10090 GN=Capn6 PE=1 SV=2	74.543	641		102.61	23.1%	14	14	7	2974400	0.0552%
Q9Z277	BAZ1B_MOUSE	Baz1b	Tyrosine-protein kinase BAZ1B OS=Mus musculus OX=10090 GN=Baz1b PE=1 SV=2	170.651	1479		258.85	23.3%	29	29	22	5396700	0.1001%
P97376	FRG1_MOUSE	Frg1	Protein FRG1 OS=Mus musculus OX=10090 GN=Frg1 PE=1 SV=2	29.127	258		46.335	23.6%	5	5	3	3944300	0.0731%
Q61398	PCOC1_MOUSE	Pcolce	Procollagen C-endopeptidase enhancer 1 OS=Mus musculus OX=10090 GN=Pcolce PE=1 SV=2	50.168	468	D3YUE2;A0A0G2JE29;D3YZE3;D3YWH0	74.972	25.2%	9	9	7	3108200	0.0576%
Q9CQM2	ERD22_MOUSE	Kdelr2	ER lumen protein-retaining receptor 2 OS=Mus musculus OX=10090 GN=Kdelr2 PE=1 SV=1	24.454	212	A0A1B0GT97	21.19	9.9%	2	1	1	1605400	0.0298%
Q9JJI8	RL38_MOUSE	Rpl38	60S ribosomal protein L38 OS=Mus musculus OX=10090 GN=Rpl38 PE=1 SV=3	8.204	70		17.579	35.7%	3	3	2	5256400	0.0975%
O88874	CCNK_MOUSE	Ccnk	Cyclin-K OS=Mus musculus OX=10090 GN=Ccnk PE=1 SV=3	61.363	554	Q3U3M5	129.13	20.9%	9	9	7	3421600	0.0635%
Q9CPQ3	TOM22_MOUSE	Tomm22	Mitochondrial import receptor subunit TOM22 homolog OS=Mus musculus OX=10090 GN=Tomm22 PE=1 SV=3	15.537	142	A0A2R8VHM4	39.602	54.2%	4	4	3	4154500	0.0770%
Q9Z0H3	SNF5_MOUSE	Smarcb1	SWI/SNF-related matrix-associated actin-dependent regulator of chromatin subfamily B member 1 OS=Mus musculus OX=10090 GN=Smarcb1 PE=1 SV=1	44.141	385	F6U415	63.347	32.7%	9	9	6	2743000	0.0509%
Q3U1J4	DDB1_MOUSE	Ddb1	DNA damage-binding protein 1 OS=Mus musculus OX=10090 GN=Ddb1 PE=1 SV=2	126.853	1140	A0A494BAF6;A0A494B987;A0A494BBJ6	198.98	26.4%	25	25	18	3094100	0.0574%
Q9Z1N5	DX39B_MOUSE	Ddx39b	Spliceosome RNA helicase Ddx39b OS=Mus musculus OX=10090 GN=Ddx39b PE=1 SV=1	49.035	428	G3UXI6	74.994	30.4%	11	5	4	2881600	0.0534%
Q9DCT2	NDUS3_MOUSE	Ndufs3	NADH dehydrogenase [ubiquinone] iron-sulfur protein 3, mitochondrial OS=Mus musculus OX=10090 GN=Ndufs3 PE=1 SV=2	30.149	263		54.387	43.3%	8	8	6	3242700	0.0601%
Q9ESX5	DKC1_MOUSE	Dkc1	H/ACA ribonucleoprotein complex subunit DKC1 OS=Mus musculus OX=10090 GN=Dkc1 PE=1 SV=4	57.402	509	B7ZCL7;F6S1S5;A2AN81;F6YUI5	88.179	31.4%	11	11	9	4560400	0.0846%
P53690	MMP14_MOUSE	Mmp14	Matrix metalloproteinase-14 OS=Mus musculus OX=10090 GN=Mmp14 PE=2 SV=3	65.919	582	A0A286YED2	61.909	16.5%	8	8	7	2412800	0.0447%
Q9DCT5	SDF2_MOUSE	Sdf2	Stromal cell-derived factor 2 OS=Mus musculus OX=10090 GN=Sdf2 PE=1 SV=1	23.159	211	A0A0R4IZW9	25.784	24.6%	3	3	1	2160300	0.0401%
P20060	HEXB_MOUSE	Hexb	Beta-hexosaminidase subunit beta OS=Mus musculus OX=10090 GN=Hexb PE=1 SV=2	61.116	536		71.868	17.7%	9	9	4	1154300	0.0214%
Q8BPN4	Q8BPN4_MOUSE	Tfap2a	AP-2 transcription factor OS=Mus musculus OX=10090 GN=Tfap2a PE=1 SV=1	47.078	431	A0A286YCU0;A0A0R4J1E6;P34056;A0A286YDR3;A0A286YD43;E9Q5N4;Q8CE69;Q61313;Q6VUP9;Q61312;Q3ULB3;A2APA8	50.599	16.7%	6	5	7	5525600	0.1025%
Q6P4T2	U520_MOUSE	Snrnp200	U5 small nuclear ribonucleoprotein 200 kDa helicase OS=Mus musculus OX=10090 GN=Snrnp200 PE=1 SV=1	244.547	2136		323.31	28.3%	45	45	25	2486700	0.0461%
G5E866	G5E866_MOUSE	Sf3b1	Splicing factor 3B subunit 1 OS=Mus musculus OX=10090 GN=Sf3b1 PE=1 SV=1	145.83	1304	Q99NB9	205.94	24.4%	24	24	11	1999800	0.0371%
Q9Z204	HNRPC_MOUSE	Hnrnpc	Heterogeneous nuclear ribonucleoproteins C1/C2 OS=Mus musculus OX=10090 GN=Hnrnpc PE=1 SV=1	34.385	313		40.233	19.5%	5	1	4	3314000	0.0615%
P68372	TBB4B_MOUSE	Tubb4b	Tubulin beta-4B chain OS=Mus musculus OX=10090 GN=Tubb4b PE=1 SV=1	49.831	445	Q9D6F9;A2AQ07;G3UZR1	36.272	52.4%	16	3	4	2450800	0.0454%
O88685	PRS6A_MOUSE	Psmc3	26S proteasome regulatory subunit 6A OS=Mus musculus OX=10090 GN=Psmc3 PE=1 SV=2	49.549	442	A2AGN7;B7ZCF1;A0A087WPH7;F6Q2E3	103.6	35.5%	12	12	9	1895800	0.0352%
A0A1W2P7H9	A0A1W2P7H9_MOUSE	Erh	Enhancer of rudimentary homolog OS=Mus musculus OX=10090 GN=Erh PE=1 SV=1	8.203	71	A0A1W2P7T3;P84089	14.472	15.5%	1	1	1	2282200	0.0423%
Q91WD5	NDUS2_MOUSE	Ndufs2	NADH dehydrogenase [ubiquinone] iron-sulfur protein 2, mitochondrial OS=Mus musculus OX=10090 GN=Ndufs2 PE=1 SV=1	52.626	463	D3YXT0;A0A0A6YW30;A0A0A6YXD3	77.998	17.1%	7	7	7	2071300	0.0384%
Q9CPN9	Q9CPN9_MOUSE	2210010C04Rik	RIKEN cDNA 2210010C04 gene OS=Mus musculus OX=10090 GN=2210010C04Rik PE=1 SV=1	26.422	247		8.2598	4.9%	1	1	1	2025700	0.0376%
P54775	PRS6B_MOUSE	Psmc4	26S proteasome regulatory subunit 6B OS=Mus musculus OX=10090 GN=Psmc4 PE=1 SV=2	47.408	418	A0A140LIZ5	70.41	17%	6	6	3	1504600	0.0279%
Q8JZX4	SPF45_MOUSE	Rbm17	Splicing factor 45 OS=Mus musculus OX=10090 GN=Rbm17 PE=1 SV=1	45.304	405	A2AP40	67.982	18%	7	7	3	2117500	0.0393%
P09103	PDIA1_MOUSE	P4hb	Protein disulfide-isomerase OS=Mus musculus OX=10090 GN=P4hb PE=1 SV=2	57.058	509	E9Q8G8	116.17	17.3%	8	8	5	1214600	0.0225%
A0A3B2WD96	A0A3B2WD96_MOUSE	Epb41l3	Band 4.1-like protein 3 OS=Mus musculus OX=10090 GN=Epb41l3 PE=1 SV=1	90.203	812	A0A5F8MPR1;Q9WV92;D0VYV6;A7YY80;A0A3B2WBE1;A0A5F8MPE1;A0A286YDY4;A0A286YCY8;A0A286YD84;A0A286YDD0;A0A286YCT6;A2AD32;A2A838;P48193;A2A841;A2A839;A0A571BEG4;A0A1D5RLV1;A0A286YCY1;A2A842	93.754	18.2%	13	10	11	3522900	0.0653%
A2AFJ1	A2AFJ1_MOUSE	Rbbp7	Histone-binding protein RBBP7 OS=Mus musculus OX=10090 GN=Rbbp7 PE=1 SV=1	46.908	416	Q60973;A2AFI9;F6U539;F6ZLC6	29.222	18.3%	5	3	3	3156200	0.0585%
P13020	GELS_MOUSE	Gsn	Gelsolin OS=Mus musculus OX=10090 GN=Gsn PE=1 SV=3	85.942	780	A0A0J9YUQ8	162.3	25.1%	12	5	1	1227300	0.0228%
Q6ZWQ7	SPCS3_MOUSE	Spcs3	Signal peptidase complex subunit 3 OS=Mus musculus OX=10090 GN=Spcs3 PE=1 SV=1	20.313	180		21.864	17.8%	3	3	1	2341600	0.0434%
A0A0G2JDW7	A0A0G2JDW7_MOUSE	Rps27	40S ribosomal protein S27 (Fragment) OS=Mus musculus OX=10090 GN=Rps27 PE=1 SV=1	9.233	82	A0A0G2JG29;Q6ZWU9	12.348	14.6%	2	2	0	2796600	0.0519%
P62334	PRS10_MOUSE	Psmc6	26S proteasome regulatory subunit 10B OS=Mus musculus OX=10090 GN=Psmc6 PE=1 SV=1	44.173	389		75.675	18.5%	6	6	5	1295700	0.0240%
Q8K297	GT251_MOUSE	Colgalt1	Procollagen galactosyltransferase 1 OS=Mus musculus OX=10090 GN=Colgalt1 PE=1 SV=2	71.061	617		65.643	20.1%	9	9	8	1616700	0.0300%
Q9Z2X1	HNRPF_MOUSE	Hnrnpf	Heterogeneous nuclear ribonucleoprotein F OS=Mus musculus OX=10090 GN=Hnrnpf PE=1 SV=3	45.73	415	J3QMT0;J3QM80;J3QP45	35.861	19.5%	5	3	1	1740300	0.0323%
Q99LC3	NDUAA_MOUSE	Ndufa10	NADH dehydrogenase [ubiquinone] 1 alpha subcomplex subunit 10, mitochondrial OS=Mus musculus OX=10090 GN=Ndufa10 PE=1 SV=1	40.603	355	A0A087WR38	44.072	21.7%	5	5	4	1689700	0.0313%
Q9QZQ8	H2AY_MOUSE	Macroh2a1	Core histone macro-H2A.1 OS=Mus musculus OX=10090 GN=Macroh2a1 PE=1 SV=3	39.735	372		76.133	30.4%	8	7	8	4117200	0.0764%
Q8VDM4	PSMD2_MOUSE	Psmd2	26S proteasome non-ATPase regulatory subunit 2 OS=Mus musculus OX=10090 GN=Psmd2 PE=1 SV=1	100.203	908	A0A338P6M5;E9Q2S8;A0A338P6S9;A0A338P7H4	116.08	19.5%	13	13	5	1678500	0.0311%
A0A0N4SVT1	A0A0N4SVT1_MOUSE	Ddx47	RNA helicase (Fragment) OS=Mus musculus OX=10090 GN=Ddx47 PE=1 SV=1	42.339	380	Q9CWX9;F6QKD2;A0A0N4SVK2;A0A0N4SWC5;D3YWF9;A0A0N4SV55	77.926	30.3%	9	9	6	2476700	0.0459%
P84078	ARF1_MOUSE	Arf1	ADP-ribosylation factor 1 OS=Mus musculus OX=10090 GN=Arf1 PE=1 SV=2	20.697	181	P61205;Q8BSL7;P84084;A2A6T9	39.109	43.1%	5	3	4	1823300	0.0338%
H3BLF7	H3BLF7_MOUSE	Gnb1	Guanine nucleotide-binding protein G(I)/G(S)/G(T) subunit beta-1 (Fragment) OS=Mus musculus OX=10090 GN=Gnb1 PE=1 SV=1	12.285	108	D3Z1T4;D3Z1M1;H3BKR2;D3YZX3;P62880;P62874;E9QKR0;P29387;Q61011	25.723	16.7%	2	2	2	999270	0.0185%
S4R223	S4R223_MOUSE	Rps19	40S ribosomal protein S19 OS=Mus musculus OX=10090 GN=Rps19 PE=1 SV=1	8.1	72	D3YUT3;D3YUG3;Q9CZX8;D3Z5R8;D3Z722	19.016	40.3%	3	3	2	3709600	0.0688%
O70551	SRPK1_MOUSE	Srpk1	SRSF protein kinase 1 OS=Mus musculus OX=10090 GN=Srpk1 PE=1 SV=2	73.088	648	A0A3B2W883;A0A3B2W430;A0A3B2W4B9;F8WGJ7;A0A3B2W7I6;Q9Z0G2	83.778	21%	10	9	9	2675600	0.0496%
Q05816	FABP5_MOUSE	Fabp5	Fatty acid-binding protein 5 OS=Mus musculus OX=10090 GN=Fabp5 PE=1 SV=3	15.137	135		6.8037	6.7%	1	1	1	2256000	0.0418%
Q9R002	IFI2_MOUSE	Ifi202	Interferon-activable protein 202 OS=Mus musculus OX=10090 GN=Ifi202 PE=1 SV=3	50.466	445		58.101	18.4%	9	9	7	3838100	0.0712%
Q8QZY9	SF3B4_MOUSE	Sf3b4	Splicing factor 3B subunit 4 OS=Mus musculus OX=10090 GN=Sf3b4 PE=1 SV=1	44.356	424		39.227	20.3%	5	5	4	1833400	0.0340%
G5E8R3	G5E8R3_MOUSE	Pcx	Pyruvate carboxylase OS=Mus musculus OX=10090 GN=Pcx PE=1 SV=1	129.701	1178	Q05920;E9QPD7;A0A286YCC5;A0A494B912;A0A494B951	209.36	22.8%	20	20	8	888710	0.0165%
D3YUM1	D3YUM1_MOUSE	Ndufv1	NADH dehydrogenase [ubiquinone] flavoprotein 1, mitochondrial OS=Mus musculus OX=10090 GN=Ndufv1 PE=1 SV=1	49.913	455	Q91YT0;D3Z1U9;A0A494BAS8;D3YXX5;D3Z0K1;D6RG60	54.636	14.9%	7	7	5	1520900	0.0282%
P46471	PRS7_MOUSE	Psmc2	26S proteasome regulatory subunit 7 OS=Mus musculus OX=10090 GN=Psmc2 PE=1 SV=5	48.648	433	Q8BVQ9	77.81	25.9%	9	9	5	1996800	0.0370%
Q8K363	DDX18_MOUSE	Ddx18	ATP-dependent RNA helicase DDX18 OS=Mus musculus OX=10090 GN=Ddx18 PE=1 SV=1	74.181	660	F6ZX28	100.25	22%	11	11	8	1838000	0.0341%
G3UWE1	G3UWE1_MOUSE	Tecr	Very-long-chain enoyl-CoA reductase OS=Mus musculus OX=10090 GN=Tecr PE=1 SV=1	34.244	293	Q9CY27;Q52L67;A0A1D5RLH3;A0A5F8MPU6;A0A5F8MQC8	30.059	4.1%	1	1	1	528660	0.0098%
Q8K310	MATR3_MOUSE	Matr3	Matrin-3 OS=Mus musculus OX=10090 GN=Matr3 PE=1 SV=1	94.63	846	A0A494BAZ2;A0A494B9X1;A0A494BAZ7;A0A494BAD4;A0A494BAL7;A0A494BAC5;A0A494B9B1	82.943	17.1%	11	11	6	2008700	0.0373%
Q9CYL5	GAPR1_MOUSE	Glipr2	Golgi-associated plant pathogenesis-related protein 1 OS=Mus musculus OX=10090 GN=Glipr2 PE=1 SV=3	17.09	154	B1AWD6	16.986	16.9%	2	2	1	3654500	0.0678%
P52927	HMGA2_MOUSE	Hmga2	High mobility group protein HMGI-C OS=Mus musculus OX=10090 GN=Hmga2 PE=1 SV=1	11.819	108	Q6NSP9	17.38	20.4%	1	1	1	3002600	0.0557%
P47754	CAZA2_MOUSE	Capza2	F-actin-capping protein subunit alpha-2 OS=Mus musculus OX=10090 GN=Capza2 PE=1 SV=3	32.967	286	A0A0N4SVM0;D6RCW7;A0A0G2JE27	40.96	22%	4	2	1	1416900	0.0263%
P43277	H13_MOUSE	H1-3	Histone H1.3 OS=Mus musculus OX=10090 GN=H1-3 PE=1 SV=2	22.1	221		13.644	26.2%	9	2	3	3918300	0.0727%
Q6P542	ABCF1_MOUSE	Abcf1	ATP-binding cassette sub-family F member 1 OS=Mus musculus OX=10090 GN=Abcf1 PE=1 SV=1	94.945	837		86.906	16.7%	11	11	5	1814900	0.0337%
B8JJI9	B8JJI9_MOUSE	Nr2f1	COUP transcription factor 1 OS=Mus musculus OX=10090 GN=Nr2f1 PE=1 SV=1	29.314	263	F7CII1;Q32NY6;Q60632;A0A286YD96	37.848	26.2%	6	2	5	2417700	0.0448%
Q9DB77	QCR2_MOUSE	Uqcrc2	Cytochrome b-c1 complex subunit 2, mitochondrial OS=Mus musculus OX=10090 GN=Uqcrc2 PE=1 SV=1	48.235	453		55.462	24.1%	7	7	6	1493200	0.0277%
P51881	ADT2_MOUSE	Slc25a5	ADP/ATP translocase 2 OS=Mus musculus OX=10090 GN=Slc25a5 PE=1 SV=3	32.931	298		26.497	33.9%	9	4	3	1445200	0.0268%
P48678	LMNA_MOUSE	Lmna	Prelamin-A/C OS=Mus musculus OX=10090 GN=Lmna PE=1 SV=2	74.238	665	D3YUF7	125.47	25.7%	14	14	8	2354600	0.0437%
Q60749	KHDR1_MOUSE	Khdrbs1	KH domain-containing, RNA-binding, signal transduction-associated protein 1 OS=Mus musculus OX=10090 GN=Khdrbs1 PE=1 SV=2	48.371	443		16.492	7.7%	2	2	1	2376700	0.0441%
A0A338P731	A0A338P731_MOUSE	Rps10	40S ribosomal protein S10 (Fragment) OS=Mus musculus OX=10090 GN=Rps10 PE=1 SV=1	12.771	107	Q3UW83;P63325;A0A338P7K4;A0A3B2W864	12.185	22.4%	2	2	2	4417900	0.0819%
A2AL12	A2AL12_MOUSE	Hnrnpa3	Heterogeneous nuclear ribonucleoprotein A3 OS=Mus musculus OX=10090 GN=Hnrnpa3 PE=1 SV=1	34.476	318	Q8BG05;V9GX38	41.927	20.1%	6	6	4	1197700	0.0222%
Q8BFZ9	ERLN2_MOUSE	Erlin2	Erlin-2 OS=Mus musculus OX=10090 GN=Erlin2 PE=1 SV=1	37.873	340	A0A1B0GSD8;A0A1B0GT70;A0A1B0GQZ0;A0A1B0GRG7;A0A1B0GT43;A0A1B0GRQ1;E9PUH5	55.812	30.3%	7	4	4	1476300	0.0274%
P62317	SMD2_MOUSE	Snrpd2	Small nuclear ribonucleoprotein Sm D2 OS=Mus musculus OX=10090 GN=Snrpd2 PE=1 SV=1	13.527	118		27.644	33.1%	4	4	4	3790300	0.0703%
Q8BMS1	ECHA_MOUSE	Hadha	Trifunctional enzyme subunit alpha, mitochondrial OS=Mus musculus OX=10090 GN=Hadha PE=1 SV=1	82.67	763		113.73	22.1%	12	12	7	1176300	0.0218%
Q3UID0	Q3UID0_MOUSE	Smarcc2	SWI/SNF complex subunit SMARCC2 OS=Mus musculus OX=10090 GN=Smarcc2 PE=1 SV=1	124.677	1130	Q6PDG5;A0A1W2P6N7;Q3UZD0	103.71	13.5%	12	7	10	2558000	0.0474%
Q8CBM2	Q8CBM2_MOUSE	Asph	Aspartyl/asparaginyl beta-hydroxylase OS=Mus musculus OX=10090 GN=Asph PE=1 SV=1	75.128	658	A2AL85;Q8BSY0;A2AL71;A2AL77;A2AL83;A2AL79;Q9CR06;A2AL74;A2AL78;A2AL76;A2AL75;Q3TU40;A2AL81	92.569	25.4%	12	12	8	1648400	0.0306%
Q5SF07	IF2B2_MOUSE	Igf2bp2	Insulin-like growth factor 2 mRNA-binding protein 2 OS=Mus musculus OX=10090 GN=Igf2bp2 PE=1 SV=1	65.584	592	A6X8Z3	72.958	19.6%	9	8	5	1570200	0.0291%
D3Z4B0	D3Z4B0_MOUSE	Srsf11	Serine and arginine-rich-splicing factor 11 (Fragment) OS=Mus musculus OX=10090 GN=Srsf11 PE=1 SV=1	19.354	192	Q3UIX4;F6RDI8;E9Q6E5;F6X2U6;F6TN80;D6RE22	14.977	19.8%	2	2	2	3069700	0.0569%
P61804	DAD1_MOUSE	Dad1	Dolichyl-diphosphooligosaccharide--protein glycosyltransferase subunit DAD1 OS=Mus musculus OX=10090 GN=Dad1 PE=1 SV=3	12.497	113		12.777	10.6%	1	1	1	1291600	0.0240%
P42669	PURA_MOUSE	Pura	Transcriptional activator protein Pur-alpha OS=Mus musculus OX=10090 GN=Pura PE=1 SV=1	34.884	321		33.542	27.1%	4	4	4	2898700	0.0538%
Q6PFB2	Q6PFB2_MOUSE	Rcc1	Rcc1 protein OS=Mus musculus OX=10090 GN=Rcc1 PE=1 SV=1	46.375	434	Q8VE37;A2CER2	46.059	21.2%	5	5	4	3230300	0.0599%
Q6P5F9	XPO1_MOUSE	Xpo1	Exportin-1 OS=Mus musculus OX=10090 GN=Xpo1 PE=1 SV=1	123.093	1071	F6YA11	157.43	22.9%	20	20	12	1313900	0.0244%
S4R238	S4R238_MOUSE	Chchd3	MICOS complex subunit Mic19 OS=Mus musculus OX=10090 GN=Chchd3 PE=1 SV=1	9.417	84	Q9D9P1;D3Z0L4;Q9CRB9	21.123	35.7%	2	2	2	1695900	0.0314%
Q8BH59	CMC1_MOUSE	Slc25a12	Calcium-binding mitochondrial carrier protein Aralar1 OS=Mus musculus OX=10090 GN=Slc25a12 PE=1 SV=1	74.57	677	V9GXX9	96.43	24.4%	13	11	9	1561300	0.0290%
O35326	SRSF5_MOUSE	Srsf5	Serine/arginine-rich splicing factor 5 OS=Mus musculus OX=10090 GN=Srsf5 PE=1 SV=2	30.891	269	Q9D8S5;Q8VE97;Q542V3	13.326	8.6%	2	1	1	1315900	0.0244%
P07356	ANXA2_MOUSE	Anxa2	Annexin A2 OS=Mus musculus OX=10090 GN=Anxa2 PE=1 SV=2	38.676	339	B0V2N8;B0V2N7;B0V2N5	84.481	33%	10	10	6	2266900	0.0420%
A0A140LHA2	A0A140LHA2_MOUSE	Bub3	Mitotic checkpoint protein BUB3 OS=Mus musculus OX=10090 GN=Bub3 PE=1 SV=1	36.766	324	Q9WVA3;A0A140LIM5;A0A140LJ21;A0A140LI47	34.838	21.6%	5	5	5	1495900	0.0277%
Q3T9X3	Q3T9X3_MOUSE	Dnm2	Dynamin GTPase OS=Mus musculus OX=10090 GN=Dnm2 PE=1 SV=1	97.195	860	F8WIV5;P39054;Q3TCR7;G3X9G4;G3UZZ3;G3UXX2;G3UY64;D6RH60	120.02	21.2%	15	7	6	1267400	0.0235%
D3Z0M9	D3Z0M9_MOUSE	Ddx23	RNA helicase OS=Mus musculus OX=10090 GN=Ddx23 PE=1 SV=1	95.495	819		109.53	18.8%	13	13	6	1251800	0.0232%
Q9D8N0	EF1G_MOUSE	Eef1g	Elongation factor 1-gamma OS=Mus musculus OX=10090 GN=Eef1g PE=1 SV=3	50.061	437		43.96	16.9%	7	7	5	1617300	0.0300%
Q99MJ9	DDX50_MOUSE	Ddx50	ATP-dependent RNA helicase DDX50 OS=Mus musculus OX=10090 GN=Ddx50 PE=2 SV=1	82.176	734	A0A1W2P700	96.407	12.5%	7	7	6	988430	0.0183%
B1AUB6	B1AUB6_MOUSE	Nfia	Nuclear factor 1 (Fragment) OS=Mus musculus OX=10090 GN=Nfia PE=1 SV=1	25.913	225	B1AUB8;B1AUB9;B1AUC0;Q02780	24.946	28.4%	7	3	3	2999000	0.0556%
P67778	PHB_MOUSE	Phb	Prohibitin OS=Mus musculus OX=10090 GN=Phb PE=1 SV=1	29.82	272	Q5SQG5	62.812	35.7%	7	7	3	1151500	0.0214%
Q9QXS1	PLEC_MOUSE	Plec	Plectin OS=Mus musculus OX=10090 GN=Plec PE=1 SV=3	534.188	4691	E9Q3W4;A0A3B2W7J8;A0A0R4J218;A0A0R4J223;A0A0R4J221;E9Q9J6;E9PW24;A0A2I3BRT4;Q8R0W0	323.31	21.9%	82	81	31	857150	0.0159%
A0A3Q4EH04	A0A3Q4EH04_MOUSE	Srsf7	Serine/arginine-rich-splicing factor 7 OS=Mus musculus OX=10090 GN=Srsf7 PE=1 SV=1	15.763	137	A0A3Q4L335;A0A3Q4L393;Q8BL97	13.556	23.4%	3	2	1	2421800	0.0449%
P62315	SMD1_MOUSE	Snrpd1	Small nuclear ribonucleoprotein Sm D1 OS=Mus musculus OX=10090 GN=Snrpd1 PE=1 SV=1	13.282	119	A0A3Q4L381;A0A3Q4L2W0	19.085	36.1%	3	3	1	2111300	0.0392%
Q8R404	MIC13_MOUSE	Micos13	MICOS complex subunit MIC13 OS=Mus musculus OX=10090 GN=Micos13 PE=1 SV=1	13.373	119		14.649	18.5%	1	1	1	1150200	0.0213%
Q9CQQ7	AT5F1_MOUSE	Atp5pb	ATP synthase F(0) complex subunit B1, mitochondrial OS=Mus musculus OX=10090 GN=Atp5pb PE=1 SV=1	28.949	256	A0A0G2JGX3	27.673	7.8%	2	2	1	1644900	0.0305%
P41105	RL28_MOUSE	Rpl28	60S ribosomal protein L28 OS=Mus musculus OX=10090 GN=Rpl28 PE=1 SV=2	15.733	137		21.709	23.4%	3	3	3	2527400	0.0469%
Q60817	NACA_MOUSE	Naca	Nascent polypeptide-associated complex subunit alpha OS=Mus musculus OX=10090 GN=Naca PE=1 SV=1	23.384	215	P70670	36.516	13%	2	2	0	1988400	0.0369%
P62137	PP1A_MOUSE	Ppp1ca	Serine/threonine-protein phosphatase PP1-alpha catalytic subunit OS=Mus musculus OX=10090 GN=Ppp1ca PE=1 SV=1	37.54	330	A0A0G2JFF1;P63087;A0A0G2JGC1;A0A0J9YUU8	33.362	18.8%	5	2	5	1800200	0.0334%
P62737	ACTA_MOUSE	Acta2	Actin, aortic smooth muscle OS=Mus musculus OX=10090 GN=Acta2 PE=1 SV=1	42.009	377	P63268;A0A494B9T3;D3YZY0;D3Z2K3;A0A0U1RQ96	7.731	70%	22	1	1	1227000	0.0228%
Q9ERS2	NDUAD_MOUSE	Ndufa13	NADH dehydrogenase [ubiquinone] 1 alpha subcomplex subunit 13 OS=Mus musculus OX=10090 GN=Ndufa13 PE=1 SV=3	16.86	144		11.297	13.9%	2	2	1	2194900	0.0407%
Q9JIW9	RALB_MOUSE	Ralb	Ras-related protein Ral-B OS=Mus musculus OX=10090 GN=Ralb PE=1 SV=1	23.349	206	A0A1Y7VL93;F6QC68	27.54	27.2%	4	2	3	1506900	0.0279%
Q8BTV2	CPSF7_MOUSE	Cpsf7	Cleavage and polyadenylation specificity factor subunit 7 OS=Mus musculus OX=10090 GN=Cpsf7 PE=1 SV=2	52.011	471	A0A494B9T0	25.528	10%	4	4	3	1922500	0.0357%
Q5SVW9	Q5SVW9_MOUSE	Tmed4	Transmembrane emp24 domain-containing protein 4 (Fragment) OS=Mus musculus OX=10090 GN=Tmed4 PE=1 SV=1	19.097	170	Q8R1V4	31.896	28.2%	4	4	4	1489100	0.0276%
Q8BMD8	SCMC1_MOUSE	Slc25a24	Calcium-binding mitochondrial carrier protein SCaMC-1 OS=Mus musculus OX=10090 GN=Slc25a24 PE=1 SV=1	52.902	475	A0A0G2JFB9	59.113	20%	7	7	1	1242100	0.0230%
Q04857	CO6A1_MOUSE	Col6a1	Collagen alpha-1(VI) chain OS=Mus musculus OX=10090 GN=Col6a1 PE=1 SV=1	108.489	1025		87.804	16.2%	12	12	9	1331800	0.0247%
P61965	WDR5_MOUSE	Wdr5	WD repeat-containing protein 5 OS=Mus musculus OX=10090 GN=Wdr5 PE=1 SV=1	36.588	334	F6Q3W0	39.829	16.5%	4	4	3	1205900	0.0224%
A2BG76	A2BG76_MOUSE	Nfib	Nuclear factor 1 OS=Mus musculus OX=10090 GN=Nfib PE=1 SV=1	54.777	486	I7HIP8;A2BG75;A2BG77;P97863;A2ADI3	39.304	14.8%	7	4	2	2569000	0.0476%
Q64152	BTF3_MOUSE	Btf3	Transcription factor BTF3 OS=Mus musculus OX=10090 GN=Btf3 PE=1 SV=3	22.031	204		19.788	33.8%	3	3	2	2374900	0.0440%
B8JJI3	B8JJI3_MOUSE	Crebrf	CREB3 regulatory factor (Fragment) OS=Mus musculus OX=10090 GN=Crebrf PE=1 SV=1	16.134	137	Q8CDG5;B8JJI2	6.6263	6.6%	1	1	1	1815900	0.0337%
O54774	AP3D1_MOUSE	Ap3d1	AP-3 complex subunit delta-1 OS=Mus musculus OX=10090 GN=Ap3d1 PE=1 SV=1	135.081	1199	A0A1W2P6Q6	110.81	15.3%	13	13	9	1333500	0.0247%
Q8R0A0	T2FB_MOUSE	Gtf2f2	General transcription factor IIF subunit 2 OS=Mus musculus OX=10090 GN=Gtf2f2 PE=1 SV=1	28.381	249		50.467	21.7%	4	4	2	999350	0.0185%
Q91V61	SFXN3_MOUSE	Sfxn3	Sideroflexin-3 OS=Mus musculus OX=10090 GN=Sfxn3 PE=1 SV=1	35.406	321	Q3U4F0;A0A494BB84	39.54	23.1%	5	5	4	1416900	0.0263%
O35691	PININ_MOUSE	Pnn	Pinin OS=Mus musculus OX=10090 GN=Pnn PE=1 SV=4	82.436	725	Q3TUQ5	40.826	12.3%	6	6	4	2404200	0.0446%
P17225	PTBP1_MOUSE	Ptbp1	Polypyrimidine tract-binding protein 1 OS=Mus musculus OX=10090 GN=Ptbp1 PE=1 SV=2	56.478	527	Q8BGJ5;Q922I7;Q8CB58;E9QMW9;F7DCW4;F7AXP1;Q8BHD7;G8JL74;G3UXA6;E9Q0W3;F7C521;G3UY95;G3UZ01;B2RU80;A0A1W2P7W3	47.324	17.1%	6	6	2	1256800	0.0233%
Q9D8B4	NDUAB_MOUSE	Ndufa11	NADH dehydrogenase [ubiquinone] 1 alpha subcomplex subunit 11 OS=Mus musculus OX=10090 GN=Ndufa11 PE=1 SV=2	14.982	141	G5E814	7.623	7.8%	1	1	1	1367700	0.0254%
A0A2I3BRK6	A0A2I3BRK6_MOUSE	Eny2	Transcription and mRNA export factor ENY2 OS=Mus musculus OX=10090 GN=Eny2 PE=1 SV=1	10.984	96	Q9JIX0	12.344	26%	2	2	1	699200	0.0130%
Q02257	PLAK_MOUSE	Jup	Junction plakoglobin OS=Mus musculus OX=10090 GN=Jup PE=1 SV=3	81.801	745		88.905	18%	12	11	7	1803700	0.0334%
Q6PHN9	RAB35_MOUSE	Rab35	Ras-related protein Rab-35 OS=Mus musculus OX=10090 GN=Rab35 PE=1 SV=1	23.025	201	S4R1W7	29.867	20.4%	3	3	3	518240	0.0096%
Q9JIK5	DDX21_MOUSE	Ddx21	Nucleolar RNA helicase 2 OS=Mus musculus OX=10090 GN=Ddx21 PE=1 SV=3	93.551	851		89.592	17.7%	12	12	9	1559600	0.0289%
P61222	ABCE1_MOUSE	Abce1	ATP-binding cassette sub-family E member 1 OS=Mus musculus OX=10090 GN=Abce1 PE=1 SV=1	67.314	599		81.953	25.9%	11	11	6	1371800	0.0254%
Q9JIF7	COPB_MOUSE	Copb1	Coatomer subunit beta OS=Mus musculus OX=10090 GN=Copb1 PE=1 SV=1	107.066	953		112.73	20.4%	14	14	8	1187500	0.0220%
Q8R349	CDC16_MOUSE	Cdc16	Cell division cycle protein 16 homolog OS=Mus musculus OX=10090 GN=Cdc16 PE=1 SV=1	71.46	620	A0A1B0GR68;Q3TZ92	78.404	20.8%	10	10	4	1011000	0.0187%
Q91VN6	DDX41_MOUSE	Ddx41	Probable ATP-dependent RNA helicase DDX41 OS=Mus musculus OX=10090 GN=Ddx41 PE=1 SV=2	69.82	622	A0A1S6GWJ4	99.746	18.8%	10	10	7	1141700	0.0212%
P43275	H11_MOUSE	H1-1	Histone H1.1 OS=Mus musculus OX=10090 GN=H1-1 PE=1 SV=2	21.785	213		16.372	19.7%	4	2	1	2339800	0.0434%
Q8K2A1	GULP1_MOUSE	Gulp1	PTB domain-containing engulfment adapter protein 1 OS=Mus musculus OX=10090 GN=Gulp1 PE=1 SV=1	34.47	304	E0CXC5	23.272	11.2%	3	3	2	2260700	0.0419%
Q3TWW8	SRSF6_MOUSE	Srsf6	Serine/arginine-rich splicing factor 6 OS=Mus musculus OX=10090 GN=Srsf6 PE=1 SV=1	39.025	339	A0A0A6YXX6	31.366	7.4%	3	2	1	1144600	0.0212%
Q61466	SMRD1_MOUSE	Smarcd1	SWI/SNF-related matrix-associated actin-dependent regulator of chromatin subfamily D member 1 OS=Mus musculus OX=10090 GN=Smarcd1 PE=1 SV=3	58.245	515	A0A2R8VKP3;A0A2R8VI06	58.792	19.6%	8	7	3	1359900	0.0252%
P62192	PRS4_MOUSE	Psmc1	26S proteasome regulatory subunit 4 OS=Mus musculus OX=10090 GN=Psmc1 PE=1 SV=1	49.185	440		49.288	23.9%	6	6	4	1161700	0.0215%
G3UY38	G3UY38_MOUSE	Hnrnpl	Heterogeneous nuclear ribonucleoprotein L OS=Mus musculus OX=10090 GN=Hnrnpl PE=1 SV=1	50.565	456	Q8R081;G5E924	32.13	14.9%	5	5	3	1320300	0.0245%
Q9DC23	DJC10_MOUSE	Dnajc10	DnaJ homolog subfamily C member 10 OS=Mus musculus OX=10090 GN=Dnajc10 PE=1 SV=2	90.583	793		75.733	17.2%	10	10	5	886100	0.0164%
P62071	RRAS2_MOUSE	Rras2	Ras-related protein R-Ras2 OS=Mus musculus OX=10090 GN=Rras2 PE=1 SV=1	23.4	204	A0A1B0GRT5;A0A1B0GRG1	34.17	26%	4	2	3	1452400	0.0269%
I7HLV2	I7HLV2_MOUSE	Rpl10	60S ribosomal protein L10 (Fragment) OS=Mus musculus OX=10090 GN=Rpl10 PE=1 SV=1	23.072	201	Q6ZWV3;P86048	20.423	12.4%	3	3	2	3179400	0.0590%
Q9JKF1	IQGA1_MOUSE	Iqgap1	Ras GTPase-activating-like protein IQGAP1 OS=Mus musculus OX=10090 GN=Iqgap1 PE=1 SV=2	188.742	1657	Q3UQP1;F8VQ29	150.53	15.6%	20	19	11	1231500	0.0228%
P46978	STT3A_MOUSE	Stt3a	Dolichyl-diphosphooligosaccharide--protein glycosyltransferase subunit STT3A OS=Mus musculus OX=10090 GN=Stt3a PE=1 SV=1	80.598	705	D3YZN5	48.546	8.4%	5	5	4	923070	0.0171%
Q9R0E2	PLOD1_MOUSE	Plod1	Procollagen-lysine,2-oxoglutarate 5-dioxygenase 1 OS=Mus musculus OX=10090 GN=Plod1 PE=1 SV=1	83.595	728	A8Y5E6;F6WNR1	98.417	17.7%	9	9	3	566600	0.0105%
Q3UC82	Q3UC82_MOUSE	Lig3	DNA ligase OS=Mus musculus OX=10090 GN=Lig3 PE=1 SV=1	112.71	1011	Q80ZH7;P97386;K4DI59;B1AT03;Q3TJN5;G3UYI8	85.644	15.5%	13	13	11	2379800	0.0441%
O35658	C1QBP_MOUSE	C1qbp	Complement component 1 Q subcomponent-binding protein, mitochondrial OS=Mus musculus OX=10090 GN=C1qbp PE=1 SV=1	31.013	278	Q8R5L1	14.985	9.7%	2	2	2	1249000	0.0232%
Q9WTU0	PHF2_MOUSE	Phf2	Lysine-specific demethylase PHF2 OS=Mus musculus OX=10090 GN=Phf2 PE=1 SV=2	120.814	1096		74.029	10.9%	8	8	7	1334900	0.0248%
Q921F2	TADBP_MOUSE	Tardbp	TAR DNA-binding protein 43 OS=Mus musculus OX=10090 GN=Tardbp PE=1 SV=1	44.548	414	Q6VYI4;Q6VYI5;Q8BLD4;Q8R0B4;A0A087WRZ5;A0A087WQA5;A0A087WR97;A0A087WSH7;A0A087WSE4;H3BJV1;A0A087WRP4;A0A087WP57;A0A087WS74;A0A087WNY6;A0A087WQX8;A0A087WS17	26.901	13.5%	4	4	3	953960	0.0177%
O89023	TPP1_MOUSE	Tpp1	Tripeptidyl-peptidase 1 OS=Mus musculus OX=10090 GN=Tpp1 PE=1 SV=2	61.342	562		13.875	3.7%	2	2	2	863990	0.0160%
Q8BGH2	SAM50_MOUSE	Samm50	Sorting and assembly machinery component 50 homolog OS=Mus musculus OX=10090 GN=Samm50 PE=1 SV=1	51.864	469		51.269	18.3%	7	7	3	777570	0.0144%
P63037	DNJA1_MOUSE	Dnaja1	DnaJ homolog subfamily A member 1 OS=Mus musculus OX=10090 GN=Dnaja1 PE=1 SV=1	44.868	397	B1AXY1;B1AXX9;B1AXY0	33.01	17.6%	4	4	3	928590	0.0172%
F8VPU2	FARP1_MOUSE	Farp1	FERM, ARHGEF and pleckstrin domain-containing protein 1 OS=Mus musculus OX=10090 GN=Farp1 PE=1 SV=1	118.875	1048	E9Q805	101.88	20.3%	15	15	7	1120600	0.0208%
Q791V5	MTCH2_MOUSE	Mtch2	Mitochondrial carrier homolog 2 OS=Mus musculus OX=10090 GN=Mtch2 PE=1 SV=1	33.499	303	A2AFW6;Q9D050	36.656	17.2%	4	4	1	974980	0.0181%
Q9D0F6	RFC5_MOUSE	Rfc5	Replication factor C subunit 5 OS=Mus musculus OX=10090 GN=Rfc5 PE=1 SV=1	38.096	339	D3Z1Y6	49.681	25.4%	6	6	2	978240	0.0181%
E9PWQ3	E9PWQ3_MOUSE	Col6a3	Collagen, type VI, alpha 3 OS=Mus musculus OX=10090 GN=Col6a3 PE=1 SV=2	353.932	3284	J3QQ16;A0A087WS16;D3YWD1	323.31	14.1%	35	35	19	705210	0.0131%
Q9JLI8	SART3_MOUSE	Sart3	Squamous cell carcinoma antigen recognized by T-cells 3 OS=Mus musculus OX=10090 GN=Sart3 PE=1 SV=1	109.619	962		69.435	13.7%	11	11	8	1276000	0.0237%
Q9R0E1	PLOD3_MOUSE	Plod3	Multifunctional procollagen lysine hydroxylase and glycosyltransferase LH3 OS=Mus musculus OX=10090 GN=Plod3 PE=1 SV=1	84.922	741	F6W3Q8	76.003	13.2%	7	7	5	456840	0.0085%
Q9WVK4	EHD1_MOUSE	Ehd1	EH domain-containing protein 1 OS=Mus musculus OX=10090 GN=Ehd1 PE=1 SV=1	60.603	534	Q9QXY6	54.633	22.7%	9	6	4	947260	0.0176%
Q99MR6	SRRT_MOUSE	Srrt	Serrate RNA effector molecule homolog OS=Mus musculus OX=10090 GN=Srrt PE=1 SV=1	100.452	875	A0A0G2JDN3;A0A0G2JDF1;A0A0G2JG65;A0A0G2JDF8;A0A1Y7VNN4	59.52	8.3%	6	6	4	1080500	0.0200%
Q8K2B0	SC65_MOUSE	P3h4	Endoplasmic reticulum protein SC65 OS=Mus musculus OX=10090 GN=P3h4 PE=1 SV=1	51.132	443	H3BK18	42.325	12.6%	5	5	5	1331100	0.0247%
Q9CWK3	CD2B2_MOUSE	Cd2bp2	CD2 antigen cytoplasmic tail-binding protein 2 OS=Mus musculus OX=10090 GN=Cd2bp2 PE=1 SV=1	37.694	342	A0A0U1RP07;A0A0U1RNG1;A0A0U1RPR4;A0A0U1RNN2	43.178	31%	6	6	4	1651500	0.0306%
P14131	RS16_MOUSE	Rps16	40S ribosomal protein S16 OS=Mus musculus OX=10090 GN=Rps16 PE=1 SV=4	16.445	146		18.398	12.3%	2	2	2	1544300	0.0286%
Q60520	SIN3A_MOUSE	Sin3a	Paired amphipathic helix protein Sin3a OS=Mus musculus OX=10090 GN=Sin3a PE=1 SV=3	145.088	1274		87.725	13.7%	12	11	7	1044700	0.0194%
Q922U1	PRPF3_MOUSE	Prpf3	U4/U6 small nuclear ribonucleoprotein Prp3 OS=Mus musculus OX=10090 GN=Prpf3 PE=1 SV=1	77.455	683		43.189	10%	6	6	5	1771800	0.0329%
P14115	RL27A_MOUSE	Rpl27a	60S ribosomal protein L27a OS=Mus musculus OX=10090 GN=Rpl27a PE=1 SV=5	16.605	148		12.719	7.4%	1	1	1	1080800	0.0200%
Q4VA55	PWP3B_MOUSE	Pwwp3b	PWWP domain-containing DNA repair factor 3B OS=Mus musculus OX=10090 GN=Pwwp3b PE=1 SV=2	76.989	681	E9Q6B0;E9Q2F3	65.045	11.9%	7	7	6	902330	0.0167%
Q8BJ71	NUP93_MOUSE	Nup93	Nuclear pore complex protein Nup93 OS=Mus musculus OX=10090 GN=Nup93 PE=1 SV=1	93.281	819	A0A1D5RLQ0	113.47	18.9%	14	14	4	738520	0.0137%
P70288	HDAC2_MOUSE	Hdac2	Histone deacetylase 2 OS=Mus musculus OX=10090 GN=Hdac2 PE=1 SV=1	55.302	488	A0A0R4J008;Q8BQ10	22.887	18.6%	6	3	2	1338600	0.0248%
E9Q557	DESP_MOUSE	Dsp	Desmoplakin OS=Mus musculus OX=10090 GN=Dsp PE=1 SV=1	332.912	2883	E9PZW0	234.32	11%	27	27	23	1613800	0.0299%
Q8VHM5	Q8VHM5_MOUSE	Hnrnpr	Heterogeneous nuclear ribonucleoprotein R OS=Mus musculus OX=10090 GN=Hnrnpr PE=1 SV=1	70.888	632	F7B5B5;A2AW41;G3UXU5;S4R1E9;V9GWW3	47.495	13.8%	7	6	3	1004400	0.0186%
E9QN31	E9QN31_MOUSE	Nop2	Probable 28S rRNA (cytosine-C(5))-methyltransferase OS=Mus musculus OX=10090 GN=Nop2 PE=1 SV=1	86.907	794	Q922K7	53.08	11.8%	8	8	7	1356100	0.0251%
P40630	TFAM_MOUSE	Tfam	Transcription factor A, mitochondrial OS=Mus musculus OX=10090 GN=Tfam PE=1 SV=2	27.988	243	A0A0R4J1N9;D3Z0F3	30.74	20.6%	5	5	4	1927600	0.0357%
D3YTQ8	D3YTQ8_MOUSE	Ndufa5	Complex I subunit B13 OS=Mus musculus OX=10090 GN=Ndufa5 PE=1 SV=1	8.685	77	Q9CPP6	6.2489	26%	1	1	1	1462100	0.0271%
Q91VH2	SNX9_MOUSE	Snx9	Sorting nexin-9 OS=Mus musculus OX=10090 GN=Snx9 PE=1 SV=1	66.546	595		48.356	10.4%	6	6	6	1017400	0.0189%
Q99JY0	ECHB_MOUSE	Hadhb	Trifunctional enzyme subunit beta, mitochondrial OS=Mus musculus OX=10090 GN=Hadhb PE=1 SV=1	51.386	475	D3YXU1	51.963	20.6%	7	7	4	1196400	0.0222%
Q9CQM8	Q9CQM8_MOUSE	Rpl21	60S ribosomal protein L21 OS=Mus musculus OX=10090 GN=Rpl21 PE=1 SV=1	18.579	160	O09167	12.569	13.8%	2	2	1	1294000	0.0240%
Q6A068	CDC5L_MOUSE	Cdc5l	Cell division cycle 5-like protein OS=Mus musculus OX=10090 GN=Cdc5l PE=1 SV=2	92.19	802	A0A1W2P855;A0A1W2P7Z8;A0A1W2P7H4;A0A1W2P6Q8	107.7	18.8%	9	2	6	1068600	0.0198%
P62743	AP2S1_MOUSE	Ap2s1	AP-2 complex subunit sigma OS=Mus musculus OX=10090 GN=Ap2s1 PE=1 SV=1	17.018	142	A0A0U1RPS0;A0A0U1RQ06	14.516	19%	2	2	2	933120	0.0173%
P61161	ARP2_MOUSE	Actr2	Actin-related protein 2 OS=Mus musculus OX=10090 GN=Actr2 PE=1 SV=1	44.761	394		27.109	11.2%	3	3	2	492160	0.0091%
Q9DC51	GNAI3_MOUSE	Gnai3	Guanine nucleotide-binding protein G(i) subunit alpha-3 OS=Mus musculus OX=10090 GN=Gnai3 PE=1 SV=3	40.538	354	A2AE32;P20612;Q3V3I2;P50149;F6QPU5	23.71	23.4%	7	2	2	642870	0.0119%
O70503	DHB12_MOUSE	Hsd17b12	Very-long-chain 3-oxoacyl-CoA reductase OS=Mus musculus OX=10090 GN=Hsd17b12 PE=1 SV=1	34.742	312		26.541	12.5%	3	3	2	1139400	0.0211%
F8VPY2	F8VPY2_MOUSE	Taf5	Transcription initiation factor TFIID subunit 5 OS=Mus musculus OX=10090 GN=Taf5 PE=1 SV=1	86.952	801	Q8C092	53.026	13.6%	8	8	4	769850	0.0143%
G3X8W7	G3X8W7_MOUSE	Cdc23	Cell division cycle protein 23 homolog OS=Mus musculus OX=10090 GN=Cdc23 PE=1 SV=1	65.878	571	A0A0R4J1W7;Q8BGZ4	43.108	13.5%	7	7	3	1046700	0.0194%
Q810D6	GRWD1_MOUSE	Grwd1	Glutamate-rich WD repeat-containing protein 1 OS=Mus musculus OX=10090 GN=Grwd1 PE=1 SV=2	49.224	446	A0A1B0GSW5;A0A1B0GRR2	34.442	13.9%	4	4	2	840120	0.0156%
Q8BTU6	Q8BTU6_MOUSE	Eif4a2	RNA helicase OS=Mus musculus OX=10090 GN=Eif4a2 PE=1 SV=1	41.29	362	P10630;A0A338P6X5;E9Q561	35.396	48.6%	14	5	2	754150	0.0140%
Q6URW6	MYH14_MOUSE	Myh14	Myosin-14 OS=Mus musculus OX=10090 GN=Myh14 PE=1 SV=1	228.586	2000	K3W4R2;A0A140LI60	6.6258	3%	6	1	1	519060	0.0096%
Q3TXS7	PSMD1_MOUSE	Psmd1	26S proteasome non-ATPase regulatory subunit 1 OS=Mus musculus OX=10090 GN=Psmd1 PE=1 SV=1	105.73	953	D6RGR5;J3QN38	94.706	15.7%	10	10	5	764030	0.0142%
Q8BR65	SDS3_MOUSE	Suds3	Sin3 histone deacetylase corepressor complex component SDS3 OS=Mus musculus OX=10090 GN=Suds3 PE=1 SV=1	38.107	328	A0A0R4J243	29.285	17.7%	4	4	4	1423200	0.0264%
Q8C6G8	WDR26_MOUSE	Wdr26	WD repeat-containing protein 26 OS=Mus musculus OX=10090 GN=Wdr26 PE=1 SV=3	70.543	641	A0A494BB75;E0CYH4;F7DFQ2;F8WH48	55.544	15.1%	7	7	3	493170	0.0091%
Q9CYD3	CRTAP_MOUSE	Crtap	Cartilage-associated protein OS=Mus musculus OX=10090 GN=Crtap PE=1 SV=3	46.169	400		38.934	15.5%	6	6	3	1151600	0.0214%
E9Q5B6	E9Q5B6_MOUSE	Hnrnpd	Heterogeneous nuclear ribonucleoprotein D0 (Fragment) OS=Mus musculus OX=10090 GN=Hnrnpd PE=1 SV=1	12.139	107	F6ZV59;G5E8G0;G3X9W0;Q60668;A0A0G2JFL4;F6SHF3;Q9Z130;F6VQH5;D3YTQ3;Q9D3U4	18.191	18.7%	2	2	2	1367500	0.0254%
Q99JF8	PSIP1_MOUSE	Psip1	PC4 and SFRS1-interacting protein OS=Mus musculus OX=10090 GN=Psip1 PE=1 SV=1	59.697	528	A2BI12;F6RB63	67.675	24.1%	9	9	8	1628400	0.0302%
F6WYM0	F6WYM0_MOUSE	Septin2	Septin-2 (Fragment) OS=Mus musculus OX=10090 GN=Septin2 PE=1 SV=2	24.258	212	D3YYB1;D3Z3C0;P42208;E9Q3V6;D3Z1S1;D3YV76;F6UKN5;D3YZU7	31.601	30.2%	5	4	1	939120	0.0174%
O35295	PURB_MOUSE	Purb	Transcriptional activator protein Pur-beta OS=Mus musculus OX=10090 GN=Purb PE=1 SV=3	33.901	324		23.653	9%	2	2	1	1854400	0.0344%
Q8BFQ4	WDR82_MOUSE	Wdr82	WD repeat-containing protein 82 OS=Mus musculus OX=10090 GN=Wdr82 PE=1 SV=1	35.079	313		34.791	25.6%	5	5	2	590920	0.0110%
P47857	PFKAM_MOUSE	Pfkm	ATP-dependent 6-phosphofructokinase, muscle type OS=Mus musculus OX=10090 GN=Pfkm PE=1 SV=3	85.269	780	A0A2R8VHV2;A0A2R8VHA5	60.133	13.2%	7	6	3	709440	0.0132%
Q9CPP0	NPM3_MOUSE	Npm3	Nucleoplasmin-3 OS=Mus musculus OX=10090 GN=Npm3 PE=1 SV=3	19.023	175		7.8026	8.6%	1	1	2	1298800	0.0241%
O35737	HNRH1_MOUSE	Hnrnph1	Heterogeneous nuclear ribonucleoprotein H OS=Mus musculus OX=10090 GN=Hnrnph1 PE=1 SV=3	49.199	449	Q8C2Q7	14.6	14.3%	4	1	1	847480	0.0157%
Q99KV1	DJB11_MOUSE	Dnajb11	DnaJ homolog subfamily B member 11 OS=Mus musculus OX=10090 GN=Dnajb11 PE=1 SV=1	40.555	358	A0A338P778	21.252	11.2%	3	3	3	656970	0.0122%
Q4VA53	PDS5B_MOUSE	Pds5b	Sister chromatid cohesion protein PDS5 homolog B OS=Mus musculus OX=10090 GN=Pds5b PE=1 SV=1	164.419	1446	F8WHU5	96.503	11.3%	13	12	9	822190	0.0152%
Q6PGB8	SMCA1_MOUSE	Smarca1	Probable global transcription activator SNF2L1 OS=Mus musculus OX=10090 GN=Smarca1 PE=1 SV=1	121.715	1046	F6Z6F4;Q8BS67	81.686	22.1%	21	12	8	1019500	0.0189%
A2AMW0	A2AMW0_MOUSE	Capzb	F-actin-capping protein subunit beta OS=Mus musculus OX=10090 GN=Capzb PE=1 SV=1	29.295	260	P47757;F7CAZ6;A0A0A0MQI9;F6YHZ8	27.682	11.9%	3	3	2	607000	0.0113%
Q9QYJ0	DNJA2_MOUSE	Dnaja2	DnaJ homolog subfamily A member 2 OS=Mus musculus OX=10090 GN=Dnaja2 PE=1 SV=1	45.746	412		44.025	19.7%	6	6	4	917770	0.0170%
Q3UMR5	MCU_MOUSE	Mcu	Calcium uniporter protein, mitochondrial OS=Mus musculus OX=10090 GN=Mcu PE=1 SV=2	39.682	350		26.424	14%	4	4	1	574210	0.0106%
Q9DC33	HM20A_MOUSE	Hmg20a	High mobility group protein 20A OS=Mus musculus OX=10090 GN=Hmg20a PE=1 SV=1	39.917	346		22.05	11.8%	3	3	2	1671600	0.0310%
A0A0J9YUD5	A0A0J9YUD5_MOUSE	Nup205	Nucleoporin 205 OS=Mus musculus OX=10090 GN=Nup205 PE=1 SV=1	233.098	2061	B9EJ54;E9Q880	162.09	10.5%	17	17	13	670830	0.0124%
Q8BVY0	RL1D1_MOUSE	Rsl1d1	Ribosomal L1 domain-containing protein 1 OS=Mus musculus OX=10090 GN=Rsl1d1 PE=1 SV=1	50.421	452	A0A2R8VHW2	33.17	18.6%	5	5	3	1113400	0.0206%
A0A0G2JEA9	A0A0G2JEA9_MOUSE	Rbm8a	RNA-binding protein 8A OS=Mus musculus OX=10090 GN=Rbm8a PE=1 SV=1	14.502	125	A0A0G2JFX7;A0A0N4SUH6;Q9CWZ3	12.729	15.2%	2	2	1	1760600	0.0326%
A0A1W2P6I5	A0A1W2P6I5_MOUSE	Epb41l2	Band 4.1-like protein 2 (Fragment) OS=Mus musculus OX=10090 GN=Epb41l2 PE=1 SV=1	58.479	513	Q80UE4;Q8C928;Q80UE5;O70318;A0A1W2P7I4;A2AUK7;A2AUK8;A2AUK5;Q9Z2H5;E9PV14	33.81	14.8%	7	4	3	808590	0.0150%
Q925I1	ATAD3_MOUSE	Atad3	ATPase family AAA domain-containing protein 3 OS=Mus musculus OX=10090 GN=Atad3 PE=1 SV=1	66.742	591	H3BK90;H3BKI6;V9GWS5	61.608	14.6%	7	7	1	598130	0.0111%
Q91VR5	DDX1_MOUSE	Ddx1	ATP-dependent RNA helicase DDX1 OS=Mus musculus OX=10090 GN=Ddx1 PE=1 SV=1	82.5	740	A0A1Y7VM48	72.915	18%	9	9	4	557430	0.0103%
P14206	RSSA_MOUSE	Rpsa	40S ribosomal protein SA OS=Mus musculus OX=10090 GN=Rpsa PE=1 SV=4	32.838	295	A0A1L1SUK3;A0A1L1SRW0	32.498	11.9%	3	3	1	704780	0.0131%
Q921M3	SF3B3_MOUSE	Sf3b3	Splicing factor 3B subunit 3 OS=Mus musculus OX=10090 GN=Sf3b3 PE=1 SV=1	135.55	1217		90.446	13.8%	10	10	5	593100	0.0110%
B2M1R6	B2M1R6_MOUSE	Hnrnpk	Heterogeneous nuclear ribonucleoprotein K OS=Mus musculus OX=10090 GN=Hnrnpk PE=1 SV=1	48.562	440	P61979;H3BKD0;H3BLL4;A0A286YDM3;H3BK96;H3BKI8;A0A286YCM2;H3BJS9;A0A286YDH1;A0A286YEC4;H3BLP7;Q8BT23	47.948	16.1%	5	5	3	777530	0.0144%
Q7TT50	MRCKB_MOUSE	Cdc42bpb	Serine/threonine-protein kinase MRCK beta OS=Mus musculus OX=10090 GN=Cdc42bpb PE=1 SV=2	194.753	1713	A0A1Y7VLI0;H7BX44;D3YYN8;Q3UU96;E9PVY0;A0A1D5RLQ9;A0A1Y7VKD5;F6YZJ7;F6S5Z6;F6Q5A5;Q80UW5	116.36	10.3%	14	14	9	627740	0.0116%
Q61990	PCBP2_MOUSE	Pcbp2	Poly(rC)-binding protein 2 OS=Mus musculus OX=10090 GN=Pcbp2 PE=1 SV=1	38.222	362	B2M1R7;A0A2R8VHP9;Q3TT81;A0A2R8VI25;A0A2R8VHN3;A0A2R8VI12;A0A2R8VHY9;A0A2R8VI71;A0A2R8W6L5;A0A2R8VHZ0;A0A2R8VKN0;A0A2R8VI73;A0A2R8VJY1;A0A2R8VKF0;A0A2R8VHG2;A0A2R8VHI3;A0A2R8VHL8;A0A2R8W6U6;A0A2R8W6H3;A0A2R8VI92	13.653	17.4%	5	2	0	703220	0.0130%
Q3U2X6	Q3U2X6_MOUSE	Pdcd7	Programmed cell death protein 7 OS=Mus musculus OX=10090 GN=Pdcd7 PE=1 SV=1	54.488	484	Q9WTY1;A0A1L1SVC2;A0A1L1SQ83	39.873	13.8%	5	5	1	731520	0.0136%
A0A0R4J275	A0A0R4J275_MOUSE	Ndufa12	NADH dehydrogenase [ubiquinone] 1 alpha subcomplex subunit 12 OS=Mus musculus OX=10090 GN=Ndufa12 PE=1 SV=1	17.633	149	Q7TMF3;F6RBR6	19.653	18.8%	2	2	1	839670	0.0156%
Q99LE6	ABCF2_MOUSE	Abcf2	ATP-binding cassette sub-family F member 2 OS=Mus musculus OX=10090 GN=Abcf2 PE=1 SV=1	71.782	628		50.374	11.8%	6	6	2	506110	0.0094%
A2AUR7	A2AUR7_MOUSE	Rsu1	Ras suppressor protein 1 OS=Mus musculus OX=10090 GN=Rsu1 PE=1 SV=1	29.543	260	Q9D031;Q01730	18.906	14.2%	3	3	2	1169400	0.0217%
P61750	ARF4_MOUSE	Arf4	ADP-ribosylation factor 4 OS=Mus musculus OX=10090 GN=Arf4 PE=1 SV=2	20.397	180	E9Q798;F6UFB9	12.929	27.2%	3	1	1	324440	0.0060%
A2A9P6	A2A9P6_MOUSE	Cdk11b	Cyclin-dependent kinase 11B OS=Mus musculus OX=10090 GN=Cdk11b PE=1 SV=1	87.32	750	P24788	55.234	9.1%	6	6	5	861240	0.0160%
O88569	ROA2_MOUSE	Hnrnpa2b1	Heterogeneous nuclear ribonucleoproteins A2/B1 OS=Mus musculus OX=10090 GN=Hnrnpa2b1 PE=1 SV=2	37.403	353	A0A0N4SUM2	19.596	10.5%	3	3	1	459300	0.0085%
Q9CQJ4	RING2_MOUSE	Rnf2	E3 ubiquitin-protein ligase RING2 OS=Mus musculus OX=10090 GN=Rnf2 PE=1 SV=1	37.623	336	A0A087WQQ3;A0A087WRE9;O35730	21.333	12.5%	3	3	2	1097800	0.0204%
B8JK33	B8JK33_MOUSE	Hnrnpm	Heterogeneous nuclear ribonucleoprotein M OS=Mus musculus OX=10090 GN=Hnrnpm PE=1 SV=1	68.162	640	B8JK32;Q9D0E1;A0A3Q4EH91;F6W322;F7C9U3	51.966	11.1%	6	6	4	373140	0.0069%
J3QJX3	J3QJX3_MOUSE	Sel1l	Protein sel-1 homolog 1 OS=Mus musculus OX=10090 GN=Sel1l PE=1 SV=1	82.426	740	Q9Z2G6	48.935	11.1%	5	5	4	510000	0.0095%
B7ZC11	B7ZC11_MOUSE	Rbfox3	RNA-binding protein fox-1 homolog 3 (Fragment) OS=Mus musculus OX=10090 GN=Rbfox3 PE=1 SV=1	15.831	145	A2A4W9;A0A2I3BR20;A0A2I3BRA9;A0A2R8W6K5;A0A2I3BRU6;A0A2K6EDK7;A0A2R8VI79;Q8BIF2;A0A2R8VK79;Q9JJ43;Q8BP71	7.5521	7.6%	1	1	1	450770	0.0084%
Q9CYI4	LUC7L_MOUSE	Luc7l	Putative RNA-binding protein Luc7-like 1 OS=Mus musculus OX=10090 GN=Luc7l PE=1 SV=2	43.934	371	A0A0R4J047;D3Z765	18.902	15.9%	6	3	1	697270	0.0129%
D3YYF1	D3YYF1_MOUSE	Adgrv1	Adhesion G-protein-coupled receptor V1 OS=Mus musculus OX=10090 GN=Adgrv1 PE=4 SV=1	133.645	1218	B8JJE0;Q8VHN7	6.1368	0.7%	1	1	1	873840	0.0162%
Q9CR62	M2OM_MOUSE	Slc25a11	Mitochondrial 2-oxoglutarate/malate carrier protein OS=Mus musculus OX=10090 GN=Slc25a11 PE=1 SV=3	34.155	314	Q5SX46;Q5SX48	34.986	18.8%	4	4	2	640140	0.0119%
Q8K224	NAT10_MOUSE	Nat10	RNA cytidine acetyltransferase OS=Mus musculus OX=10090 GN=Nat10 PE=1 SV=1	115.419	1024	A2BH46;E9Q498	68.746	11.9%	10	10	3	616200	0.0114%
Q60972	RBBP4_MOUSE	Rbbp4	Histone-binding protein RBBP4 OS=Mus musculus OX=10090 GN=Rbbp4 PE=1 SV=5	47.656	425		14.425	9.6%	4	2	2	816530	0.0151%
P63154	CRNL1_MOUSE	Crnkl1	Crooked neck-like protein 1 OS=Mus musculus OX=10090 GN=Crnkl1 PE=1 SV=1	83.416	690		84.248	9.7%	6	6	2	300390	0.0056%
G3V004	G3V004_MOUSE	Calu	Calumenin OS=Mus musculus OX=10090 GN=Calu PE=1 SV=1	19.294	163	Q6XLQ8;O35887;G3UXA3;G3UWV3;G3UXA8	12.371	19%	2	2	2	667440	0.0124%
Q7TSF1	DSG1B_MOUSE	Dsg1b	Desmoglein-1-beta OS=Mus musculus OX=10090 GN=Dsg1b PE=1 SV=1	114.454	1060	Q61495;Q7TSF0	20.013	3%	3	3	3	768810	0.0143%
Q9Z110	P5CS_MOUSE	Aldh18a1	Delta-1-pyrroline-5-carboxylate synthase OS=Mus musculus OX=10090 GN=Aldh18a1 PE=1 SV=2	87.266	795	H3BKJ8;H3BLE8;D3Z0B4	64.184	10.7%	7	7	3	353080	0.0065%
Q8BP67	RL24_MOUSE	Rpl24	60S ribosomal protein L24 OS=Mus musculus OX=10090 GN=Rpl24 PE=1 SV=2	17.779	157		11.516	10.8%	2	2	2	1488600	0.0276%
G5E8S0	G5E8S0_MOUSE	Phf14	PHD finger protein 14 OS=Mus musculus OX=10090 GN=Phf14 PE=1 SV=1	99.091	881	Q9D4H9	50.181	8.3%	5	5	4	838100	0.0155%
Q9WUK4	RFC2_MOUSE	Rfc2	Replication factor C subunit 2 OS=Mus musculus OX=10090 GN=Rfc2 PE=1 SV=1	38.725	349		46.685	21.5%	5	5	3	740250	0.0137%
Q3TX55	Q3TX55_MOUSE	Arpc4	Actin-related protein 2/3 complex subunit 4 OS=Mus musculus OX=10090 GN=Arpc4 PE=1 SV=1	9.552	78	E9PWA7;P59999	6.1387	10.3%	1	1	1	485600	0.0090%
A0A2I3BQF4	A0A2I3BQF4_MOUSE	Rpl30	60S ribosomal protein L30 OS=Mus musculus OX=10090 GN=Rpl30 PE=1 SV=1	10.457	94	P62889	12.561	28.7%	2	2	1	1533900	0.0284%
O55029	COPB2_MOUSE	Copb2	Coatomer subunit beta' OS=Mus musculus OX=10090 GN=Copb2 PE=1 SV=2	102.449	905		80.977	10.9%	8	8	2	392950	0.0073%
Q62018	CTR9_MOUSE	Ctr9	RNA polymerase-associated protein CTR9 homolog OS=Mus musculus OX=10090 GN=Ctr9 PE=1 SV=2	133.408	1173		67.169	9.4%	8	8	2	416580	0.0077%
A0A1B0GSR7	A0A1B0GSR7_MOUSE	Krt10	Keratin, type I cytoskeletal 10 OS=Mus musculus OX=10090 GN=Krt10 PE=1 SV=1	9.266	97		7.1074	10.3%	1	1	1	800450	0.0148%
H3BL82	H3BL82_MOUSE	Kdm2a	Lysine-specific demethylase 2A (Fragment) OS=Mus musculus OX=10090 GN=Kdm2a PE=1 SV=1	28.545	246	A0A087WP68;F6YRW4;P59997	31.745	25.2%	5	5	2	484800	0.0090%
G3X922	G3X922_MOUSE	Dnajc13	DnaJ heat shock protein family (Hsp40) member C13 OS=Mus musculus OX=10090 GN=Dnajc13 PE=1 SV=1	254.441	2243	D4AFX7;A0A1L1STR9;A0A087WRC9;A0A087WS25	193.78	10.3%	18	18	2	266530	0.0049%
E9PUX0	E9PUX0_MOUSE	Mtdh	Protein LYRIC OS=Mus musculus OX=10090 GN=Mtdh PE=1 SV=1	18.215	164	Q80WJ7;F6ZQL0;F6QFT1;F6QHD1	13.058	14%	2	2	2	844660	0.0157%
Q61176	ARGI1_MOUSE	Arg1	Arginase-1 OS=Mus musculus OX=10090 GN=Arg1 PE=1 SV=1	34.808	323		7.5375	3.4%	1	1	1	491060	0.0091%
Q9D6A7	Q9D6A7_MOUSE	Serpinb9c	Serine (or cysteine) peptidase inhibitor, clade B, member 9c OS=Mus musculus OX=10090 GN=Serpinb9c PE=2 SV=1	41.091	359	I7HJI5;Q9DAV6	11.353	9.5%	2	2	1	853110	0.0158%
F8WHL2	F8WHL2_MOUSE	Copa	Coatomer subunit alpha OS=Mus musculus OX=10090 GN=Copa PE=1 SV=1	139.41	1233	Q8CIE6;F6XJN3	104.53	11.1%	11	11	4	363150	0.0067%
Q8R4U6	TOP1M_MOUSE	Top1mt	DNA topoisomerase I, mitochondrial OS=Mus musculus OX=10090 GN=Top1mt PE=2 SV=1	69.003	593		56.363	14.2%	9	8	8	1132500	0.0210%
Q80T69	RSBN1_MOUSE	Rsbn1	Lysine-specific demethylase 9 OS=Mus musculus OX=10090 GN=Rsbn1 PE=1 SV=3	89.251	795	A0A0H2UH30;D6RG56	41.651	8.3%	5	4	5	440040	0.0082%
Q5SWU9	ACACA_MOUSE	Acaca	Acetyl-CoA carboxylase 1 OS=Mus musculus OX=10090 GN=Acaca PE=1 SV=1	265.257	2345	V9GXY1	143.8	9.1%	16	15	4	316820	0.0059%
Q8CCJ3	UFL1_MOUSE	Ufl1	E3 UFM1-protein ligase 1 OS=Mus musculus OX=10090 GN=Ufl1 PE=1 SV=2	89.52	793		61.545	8.7%	5	5	4	370560	0.0069%
E0CYM3	E0CYM3_MOUSE	Gtf2h4	General transcription factor IIH subunit 4 (Fragment) OS=Mus musculus OX=10090 GN=Gtf2h4 PE=1 SV=1	6.82	61	E0CYK8;E0CXV5;E0CY64;O70422	7.1242	26.2%	1	1	1	568360	0.0105%
P29341	PABP1_MOUSE	Pabpc1	Polyadenylate-binding protein 1 OS=Mus musculus OX=10090 GN=Pabpc1 PE=1 SV=2	70.671	636	Q9D4E6;A0A2I3BR37;Q62029;V9GXG3;A2A5N3;Q91YZ8;A3KFU5;A3KFU8;Q6PHQ9	44.102	13.2%	7	7	3	597730	0.0111%
Q61235	SNTB2_MOUSE	Sntb2	Beta-2-syntrophin OS=Mus musculus OX=10090 GN=Sntb2 PE=1 SV=2	56.382	520	B7ZNU9	30.705	8.8%	4	4	1	428370	0.0079%
Q8R2R9	AP3M2_MOUSE	Ap3m2	AP-3 complex subunit mu-2 OS=Mus musculus OX=10090 GN=Ap3m2 PE=1 SV=1	46.916	418		27.577	20.1%	6	4	1	699150	0.0130%
Q61543	GSLG1_MOUSE	Glg1	Golgi apparatus protein 1 OS=Mus musculus OX=10090 GN=Glg1 PE=1 SV=1	133.734	1175	F8WHM5;F6RSH1	44.039	3.1%	4	4	1	306230	0.0057%
A0A494BAG1	A0A494BAG1_MOUSE	Shoc2	Leucine-rich repeat protein SHOC-2 (Fragment) OS=Mus musculus OX=10090 GN=Shoc2 PE=1 SV=1	41.922	372	O88520	14.456	8.9%	2	2	2	482960	0.0090%
P32233	DRG1_MOUSE	Drg1	Developmentally-regulated GTP-binding protein 1 OS=Mus musculus OX=10090 GN=Drg1 PE=1 SV=1	40.512	367		33.978	13.9%	4	4	1	594150	0.0110%
E9Q7G1	E9Q7G1_MOUSE	Tmed7	Transmembrane p24-trafficking protein 7 OS=Mus musculus OX=10090 GN=Tmed7 PE=1 SV=1	21.276	188	D3YZZ5	14.509	16%	2	2	1	519010	0.0096%
Q9WVC3	CAV2_MOUSE	Cav2	Caveolin-2 OS=Mus musculus OX=10090 GN=Cav2 PE=1 SV=1	18.227	162		7.3999	7.4%	1	1	1	359540	0.0067%
Q9JJA4	WDR12_MOUSE	Wdr12	Ribosome biogenesis protein WDR12 OS=Mus musculus OX=10090 GN=Wdr12 PE=1 SV=1	47.347	423	D3Z369	27.491	9.5%	3	3	1	358780	0.0067%
D3YTP0	D3YTP0_MOUSE	Steap3	Metalloreductase STEAP3 (Fragment) OS=Mus musculus OX=10090 GN=Steap3 PE=1 SV=8	46.879	418	A0A0R4J1G9;Q8CI59;E9QN92	24.536	9.8%	4	4	2	415010	0.0077%
Q6NS46	RRP5_MOUSE	Pdcd11	Protein RRP5 homolog OS=Mus musculus OX=10090 GN=Pdcd11 PE=1 SV=2	207.779	1862		124.28	11.9%	16	16	8	420440	0.0078%
V9GXE4	V9GXE4_MOUSE	Actr5	Actin-related protein 5 OS=Mus musculus OX=10090 GN=Actr5 PE=1 SV=1	45.231	401	Q80US4;A0A0A0MQ89	27.296	17.2%	4	4	1	639060	0.0119%
A2BE28	LAS1L_MOUSE	Las1l	Ribosomal biogenesis protein LAS1L OS=Mus musculus OX=10090 GN=Las1l PE=1 SV=1	89.414	776		58.375	4.6%	4	4	2	401170	0.0074%
Q99LF4	RTCB_MOUSE	Rtcb	RNA-splicing ligase RtcB homolog OS=Mus musculus OX=10090 GN=Rtcb PE=1 SV=1	55.249	505		24.923	8.9%	3	3	1	368330	0.0068%
A0A0U1RPW2	A0A0U1RPW2_MOUSE	Tjp1	Tight junction protein ZO-1 OS=Mus musculus OX=10090 GN=Tjp1 PE=1 SV=1	127.249	1128	B9EHJ3;P39447;A0A0U1RPB2	89.714	11.1%	9	9	6	571880	0.0106%
F8WJG3	F8WJG3_MOUSE	Tra2b	Transformer-2 protein homolog beta OS=Mus musculus OX=10090 GN=Tra2b PE=1 SV=1	21.935	188	P62996	7.1242	8.5%	1	1	1	1322500	0.0245%
E9QAS4	E9QAS4_MOUSE	Chd4	DNA helicase OS=Mus musculus OX=10090 GN=Chd4 PE=1 SV=1	216.371	1902	Q6PDQ2;E9QAS5;E9PYU4;A2A8L1;E9PYL1;F6WR45;F6V4V3;A0A5F8MQ82	92.763	7.7%	13	8	9	506110	0.0094%
P54116	STOM_MOUSE	Stom	Stomatin OS=Mus musculus OX=10090 GN=Stom PE=1 SV=3	31.375	284		19.961	10.9%	2	2	1	531310	0.0099%
P49135	ERCC3_MOUSE	Ercc3	General transcription and DNA repair factor IIH helicase subunit XPB OS=Mus musculus OX=10090 GN=Ercc3 PE=2 SV=1	89.126	783		45.598	13.2%	7	7	4	392570	0.0073%
P11087	CO1A1_MOUSE	Col1a1	Collagen alpha-1(I) chain OS=Mus musculus OX=10090 GN=Col1a1 PE=1 SV=4	138.032	1453		69.661	7.3%	7	7	2	262540	0.0049%
Q99JY9	ARP3_MOUSE	Actr3	Actin-related protein 3 OS=Mus musculus OX=10090 GN=Actr3 PE=1 SV=3	47.357	418	A0A087WS98;A0A087WP86;A0A087WQ14;A0A087WRA1;A0A087WQ83	27.057	7.2%	2	2	1	264500	0.0049%
A2ARP8	A2ARP8_MOUSE	Map1a	Microtubule-associated protein 1A OS=Mus musculus OX=10090 GN=Map1a PE=1 SV=1	325.886	3014	Q9QYR6;P14873	108.46	6.9%	16	16	12	861610	0.0160%
P43247	MSH2_MOUSE	Msh2	DNA mismatch repair protein Msh2 OS=Mus musculus OX=10090 GN=Msh2 PE=1 SV=1	104.151	935		43.634	6.6%	5	5	1	363850	0.0067%
Q9Z247	FKBP9_MOUSE	Fkbp9	Peptidyl-prolyl cis-trans isomerase FKBP9 OS=Mus musculus OX=10090 GN=Fkbp9 PE=1 SV=1	62.995	570		30.055	6.3%	3	3	1	195200	0.0036%
D3Z315	D3Z315_MOUSE	Cope	Coatomer subunit epsilon (Fragment) OS=Mus musculus OX=10090 GN=Cope PE=1 SV=1	25.37	227	F6YFR7;O89079	13.101	9.3%	2	2	2	493370	0.0091%
Q9CW03	SMC3_MOUSE	Smc3	Structural maintenance of chromosomes protein 3 OS=Mus musculus OX=10090 GN=Smc3 PE=1 SV=2	141.556	1217		66.774	8.7%	8	8	4	287930	0.0053%
Q9Z0W3	NU160_MOUSE	Nup160	Nuclear pore complex protein Nup160 OS=Mus musculus OX=10090 GN=Nup160 PE=1 SV=2	158.232	1402		63.306	10.6%	10	10	5	461560	0.0086%
F8WGW3	F8WGW3_MOUSE	Srbd1	S1 RNA-binding domain-containing protein 1 OS=Mus musculus OX=10090 GN=Srbd1 PE=1 SV=1	110.194	981	Q497V5;Q8CHZ0;B7ZWI7;B7ZWI4	51.4	9%	8	8	8	820930	0.0152%
Q8R3N6	THOC1_MOUSE	Thoc1	THO complex subunit 1 OS=Mus musculus OX=10090 GN=Thoc1 PE=1 SV=1	75.436	657	A0A3Q4EBV8	30.949	10.8%	5	5	4	499540	0.0093%
Q3TZX8	NOL9_MOUSE	Nol9	Polynucleotide 5'-hydroxyl-kinase NOL9 OS=Mus musculus OX=10090 GN=Nol9 PE=1 SV=1	80.84	714	A0A0U1RPV7	34.03	5.9%	3	3	1	374860	0.0070%
Q80XI4	PI42B_MOUSE	Pip4k2b	Phosphatidylinositol 5-phosphate 4-kinase type-2 beta OS=Mus musculus OX=10090 GN=Pip4k2b PE=1 SV=1	47.319	416		24.767	13.5%	4	4	2	623080	0.0116%
Q5RKN9	Q5RKN9_MOUSE	Capza1	F-actin-capping protein subunit alpha OS=Mus musculus OX=10090 GN=Capza1 PE=1 SV=1	32.954	286	P47753	18.011	21.7%	4	2	1	339650	0.0063%
H3BKM0	H3BKM0_MOUSE	Ap2b1	AP complex subunit beta OS=Mus musculus OX=10090 GN=Ap2b1 PE=1 SV=1	101.363	913	Q9DBG3;H3BIY9;Q5SVG5;Q5SVG4;O35643	38.288	6.8%	4	4	2	313050	0.0058%
Q05D44	IF2P_MOUSE	Eif5b	Eukaryotic translation initiation factor 5B OS=Mus musculus OX=10090 GN=Eif5b PE=1 SV=2	137.616	1216		50.672	8.8%	7	7	4	370050	0.0069%
A0A0R4J2B6	A0A0R4J2B6_MOUSE	Rbbp5	Retinoblastoma-binding protein 5 OS=Mus musculus OX=10090 GN=Rbbp5 PE=1 SV=1	59.026	537	Q8BX09;A0A087WRV7;A0A087WST2;A0A087WQU2	19.597	6%	3	3	3	556060	0.0103%
A0A0G2JDN0	A0A0G2JDN0_MOUSE	Ltf	Lactotransferrin OS=Mus musculus OX=10090 GN=Ltf PE=1 SV=1	10.493	95	A0A0G2JGN1;A0A0G2JFM6;P08071	7.0022	10.5%	1	1	1	793910	0.0147%
Q3U741	Q3U741_MOUSE	Ddx17	RNA helicase OS=Mus musculus OX=10090 GN=Ddx17 PE=1 SV=1	72.585	652	Q501J6;Q3TU25	39.259	20.1%	11	6	3	426790	0.0079%
A0A3B2W450	A0A3B2W450_MOUSE	Snrpc	U1 small nuclear ribonucleoprotein C OS=Mus musculus OX=10090 GN=Snrpc PE=1 SV=1	17.042	157	Q62241;A0A3B2WCR6	7.3167	7.6%	1	1	1	576530	0.0107%
P61226	RAP2B_MOUSE	Rap2b	Ras-related protein Rap-2b OS=Mus musculus OX=10090 GN=Rap2b PE=1 SV=1	20.504	183		12.422	14.8%	2	2	1	377910	0.0070%
Q9WV30	NFAT5_MOUSE	Nfat5	Nuclear factor of activated T-cells 5 OS=Mus musculus OX=10090 GN=Nfat5 PE=1 SV=2	165.8	1534	A0A1U6URG8;F6VCW7	21.676	3.4%	3	3	2	780380	0.0145%
P68369	TBA1A_MOUSE	Tuba1a	Tubulin alpha-1A chain OS=Mus musculus OX=10090 GN=Tuba1a PE=1 SV=1	50.136	451	P05214	13.182	51.2%	17	1	1	311050	0.0058%
Q60960	IMA5_MOUSE	Kpna1	Importin subunit alpha-5 OS=Mus musculus OX=10090 GN=Kpna1 PE=1 SV=2	60.183	538	G3UXT6;G3UZK5	13.777	11.5%	4	2	2	381540	0.0071%
Q9D2Q8	S10AE_MOUSE	S100a14	Protein S100-A14 OS=Mus musculus OX=10090 GN=S100a14 PE=1 SV=1	11.599	104		7.3513	14.4%	1	1	1	458070	0.0085%
Q3UI84	Q3UI84_MOUSE	Rfc4	Replication factor C subunit 4 OS=Mus musculus OX=10090 GN=Rfc4 PE=1 SV=1	40.918	370	Q99J62;D6RGM1	27.711	13%	3	3	1	445600	0.0083%
P54823	DDX6_MOUSE	Ddx6	Probable ATP-dependent RNA helicase DDX6 OS=Mus musculus OX=10090 GN=Ddx6 PE=1 SV=1	54.192	483		28.106	9.9%	3	3	3	413960	0.0077%
Q9D6L8	PPIL3_MOUSE	Ppil3	Peptidyl-prolyl cis-trans isomerase-like 3 OS=Mus musculus OX=10090 GN=Ppil3 PE=1 SV=1	18.128	161	A0A087WPZ6;A0A087WP41	15.833	19.3%	2	2	2	740830	0.0137%
P21279	GNAQ_MOUSE	Gnaq	Guanine nucleotide-binding protein G(q) subunit alpha OS=Mus musculus OX=10090 GN=Gnaq PE=1 SV=4	42.158	359	P21278;P30677;A0A494BBL5;O70443;P27601	24.194	9.5%	3	2	1	351230	0.0065%
D3Z7D5	D3Z7D5_MOUSE	Col6a2	Collagen alpha-2(VI) chain OS=Mus musculus OX=10090 GN=Col6a2 PE=1 SV=1	98.989	933	Q02788	30.86	4.5%	4	4	3	312390	0.0058%
Q8R016	BLMH_MOUSE	Blmh	Bleomycin hydrolase OS=Mus musculus OX=10090 GN=Blmh PE=1 SV=1	52.511	455	E9PY26;E9QA53	18.382	5.9%	3	3	2	470180	0.0087%
Q5PPR2	Q5PPR2_MOUSE	Exoc1	Exocyst complex component 1 OS=Mus musculus OX=10090 GN=Exoc1 PE=1 SV=1	100.19	879	Q8R3S6;Q6P1Y9	53.72	5.7%	4	4	2	346340	0.0064%
Q9WUP7	UCHL5_MOUSE	Uchl5	Ubiquitin carboxyl-terminal hydrolase isozyme L5 OS=Mus musculus OX=10090 GN=Uchl5 PE=1 SV=2	37.617	329	A0A087WP81;A0A087WRL3	23.422	13.1%	4	4	3	636470	0.0118%
P10833	RRAS_MOUSE	Rras	Ras-related protein R-Ras OS=Mus musculus OX=10090 GN=Rras PE=1 SV=1	23.764	218		13.203	21.1%	4	2	1	394030	0.0073%
E9Q6R3	E9Q6R3_MOUSE	Sec22b	Vesicle-trafficking protein SEC22b OS=Mus musculus OX=10090 GN=Sec22b PE=1 SV=1	18.923	166	O08547	14.747	7.2%	1	1	1	209330	0.0039%
Q3TDN2	FAF2_MOUSE	Faf2	FAS-associated factor 2 OS=Mus musculus OX=10090 GN=Faf2 PE=1 SV=2	52.471	445	F6XLD9;D3Z4G9;D3YUP4;D3Z2H4	21.158	9.2%	3	3	2	429540	0.0080%
Q05CL8	LARP7_MOUSE	Larp7	La-related protein 7 OS=Mus musculus OX=10090 GN=Larp7 PE=1 SV=2	64.802	570	A0A0G2JFW4;A2AMD0	31.143	8.9%	4	4	1	373710	0.0069%
P53994	RAB2A_MOUSE	Rab2a	Ras-related protein Rab-2A OS=Mus musculus OX=10090 GN=Rab2a PE=1 SV=1	23.548	212	Q3TEG7;P59279;G3UXQ7;G3V022	29.415	18.4%	3	3	2	464310	0.0086%
Q8BFV2	PCID2_MOUSE	Pcid2	PCI domain-containing protein 2 OS=Mus musculus OX=10090 GN=Pcid2 PE=1 SV=1	46.132	399		27.002	10.5%	3	3	2	296880	0.0055%
Q99JR8	SMRD2_MOUSE	Smarcd2	SWI/SNF-related matrix-associated actin-dependent regulator of chromatin subfamily D member 2 OS=Mus musculus OX=10090 GN=Smarcd2 PE=1 SV=2	59.085	531	G3UXC0	17.474	12.6%	4	2	1	495250	0.0092%
Q9DCD2	SYF1_MOUSE	Xab2	Pre-mRNA-splicing factor SYF1 OS=Mus musculus OX=10090 GN=Xab2 PE=1 SV=1	99.988	855	F6TM12;E0CYF8	60.531	10.4%	6	6	1	322770	0.0060%
Q6NXL3	Q6NXL3_MOUSE	Ebf3	Ebf3 protein OS=Mus musculus OX=10090 GN=Ebf3 PE=1 SV=1	63.945	587	O08791;A2BI84;Q8K4J2;A2BI80;Q3UUB6	17.204	14%	7	1	2	377980	0.0070%
Q3UNN4	Q3UNN4_MOUSE	Smarcc1	SWI/SNF complex subunit SMARCC1 OS=Mus musculus OX=10090 GN=Smarcc1 PE=1 SV=1	122.78	1098	P97496	33.824	9.8%	9	4	2	447970	0.0083%
P49718	MCM5_MOUSE	Mcm5	DNA replication licensing factor MCM5 OS=Mus musculus OX=10090 GN=Mcm5 PE=1 SV=2	82.407	734		48.772	9.8%	6	6	4	385860	0.0072%
O55143	AT2A2_MOUSE	Atp2a2	Sarcoplasmic/endoplasmic reticulum calcium ATPase 2 OS=Mus musculus OX=10090 GN=Atp2a2 PE=1 SV=2	114.858	1044	Q8R429	57.032	5.8%	4	4	1	196150	0.0036%
A0A087WPL5	A0A087WPL5_MOUSE	Dhx9	DEAH box protein 9 OS=Mus musculus OX=10090 GN=Dhx9 PE=1 SV=1	149.619	1383	E9QNN1;O70133;Q3UR42;A0A0R4J2C3	69.011	9%	8	8	1	180730	0.0034%
Q3UF75	Q3UF75_MOUSE	Parva	Alpha-parvin OS=Mus musculus OX=10090 GN=Parva PE=1 SV=1	38.361	336	Q9EPC1	17.735	13.1%	3	3	1	363010	0.0067%
Q4FK66	PR38A_MOUSE	Prpf38a	Pre-mRNA-splicing factor 38A OS=Mus musculus OX=10090 GN=Prpf38a PE=1 SV=1	37.437	312		12.933	5.8%	2	2	1	493980	0.0092%
A0A494B8Z4	A0A494B8Z4_MOUSE	Decr2	Peroxisomal 2,4-dienoyl-CoA reductase [(3E)-enoyl-CoA-producing] OS=Mus musculus OX=10090 GN=Decr2 PE=1 SV=1	24.991	232	A0A494BAS6;Q9WV68;A0A494B909;A0A494BB28	19.693	15.1%	2	2	1	354920	0.0066%
Q9CXG3	PPIL4_MOUSE	Ppil4	Peptidyl-prolyl cis-trans isomerase-like 4 OS=Mus musculus OX=10090 GN=Ppil4 PE=1 SV=2	57.23	492		20.806	9.3%	3	3	1	362680	0.0067%
Q8BJZ0	Q8BJZ0_MOUSE	Zmynd11	Zinc finger MYND domain-containing protein 11 OS=Mus musculus OX=10090 GN=Zmynd11 PE=1 SV=1	64.273	548	Q8R5C8;D3YXX1;D3YY86;A0A1Y7VJ93;A0A1Y7VMG9;D3YY85;D3Z4G1;D3YXR0	28.731	7.7%	2	2	1	631820	0.0117%
P45952	ACADM_MOUSE	Acadm	Medium-chain specific acyl-CoA dehydrogenase, mitochondrial OS=Mus musculus OX=10090 GN=Acadm PE=1 SV=1	46.481	421		19.892	7.8%	3	3	3	314830	0.0058%
G8JL40	G8JL40_MOUSE	Kdm1a	Lysine-specific histone demethylase 1A (Fragment) OS=Mus musculus OX=10090 GN=Kdm1a PE=1 SV=1	75.534	683	Q6ZQ88;A3KG93;F6Z4I3	41.12	6.7%	3	3	1	251790	0.0047%
Q80VB6	Q80VB6_MOUSE	Dclk1	Dclk1 protein OS=Mus musculus OX=10090 GN=Dclk1 PE=1 SV=1	40.381	363	A0A0G2JGQ6;Q9JLM8;A0A0G2JGR9;Q9CXL6;Q6PGI2;O88809	25.685	12.1%	4	4	3	527700	0.0098%
Q7TMM9	TBB2A_MOUSE	Tubb2a	Tubulin beta-2A chain OS=Mus musculus OX=10090 GN=Tubb2a PE=1 SV=1	49.907	445	Q9CWF2	18.25	40.4%	13	2	1	353180	0.0065%
F6VF36	F6VF36_MOUSE	Srpr	Signal recognition particle receptor ('docking protein') (Fragment) OS=Mus musculus OX=10090 GN=Srpr PE=1 SV=1	16.809	153	Q9DBG7	10.991	15%	2	2	1	347660	0.0064%
A0A087WRV6	A0A087WRV6_MOUSE	Trip12	E3 ubiquitin-protein ligase TRIP12 (Fragment) OS=Mus musculus OX=10090 GN=Trip12 PE=1 SV=1	94.901	830	A0A087WNZ7;G5E870	43.167	8.7%	5	5	3	288900	0.0054%
Q6ZQI3	MLEC_MOUSE	Mlec	Malectin OS=Mus musculus OX=10090 GN=Mlec PE=1 SV=2	32.342	291		17.924	6.9%	2	2	2	214270	0.0040%
Q99JN2	KLH22_MOUSE	Klhl22	Kelch-like protein 22 OS=Mus musculus OX=10090 GN=Klhl22 PE=1 SV=1	71.687	634		23.674	4.1%	2	2	1	188200	0.0035%
Q9QYB5	ADDG_MOUSE	Add3	Gamma-adducin OS=Mus musculus OX=10090 GN=Add3 PE=1 SV=2	78.777	706	A0A494B9K4;A0A494BAX9	20.128	5.7%	3	3	2	352500	0.0065%
Q9D7M1	GID8_MOUSE	Gid8	Glucose-induced degradation protein 8 homolog OS=Mus musculus OX=10090 GN=Gid8 PE=1 SV=1	26.779	228		12.151	5.3%	1	1	1	441890	0.0082%
Q6A0A9	F120A_MOUSE	FAM120A	Constitutive coactivator of PPAR-gamma-like protein 1 OS=Mus musculus OX=10090 GN=FAM120A PE=1 SV=2	121.646	1112		41.582	7.5%	6	6	5	504320	0.0094%
Q8VE80	THOC3_MOUSE	Thoc3	THO complex subunit 3 OS=Mus musculus OX=10090 GN=Thoc3 PE=2 SV=1	38.738	351		11.542	5.4%	2	2	2	384880	0.0071%
Q3THE2	ML12B_MOUSE	Myl12b	Myosin regulatory light chain 12B OS=Mus musculus OX=10090 GN=Myl12b PE=1 SV=2	19.779	172	Q9CQ19;D3Z249	7.3803	33.1%	4	1	1	274610	0.0051%
Q80X82	SYMPK_MOUSE	Sympk	Symplekin OS=Mus musculus OX=10090 GN=Sympk PE=1 SV=2	142.62	1288	D3Z2M2;S4R2Q3	65.015	8.5%	8	8	4	250910	0.0047%
A0A0N4SVN6	A0A0N4SVN6_MOUSE	Rfc1	Replication factor C subunit 1 (Fragment) OS=Mus musculus OX=10090 GN=Rfc1 PE=1 SV=1	24.033	212	A0A0N5E9G7;G3X8Z6;P35601;Q5U4B1;G3UWX1	8.6732	9.4%	1	1	1	662080	0.0123%
Q8VEM8	MPCP_MOUSE	Slc25a3	Phosphate carrier protein, mitochondrial OS=Mus musculus OX=10090 GN=Slc25a3 PE=1 SV=1	39.632	357	G5E902	12.14	5.3%	2	2	1	295410	0.0055%
Q8CCK0	H2AW_MOUSE	Macroh2a2	Core histone macro-H2A.2 OS=Mus musculus OX=10090 GN=Macroh2a2 PE=1 SV=3	40.092	372		18.672	21%	4	3	1	457950	0.0085%
Q60790	RASA3_MOUSE	Rasa3	Ras GTPase-activating protein 3 OS=Mus musculus OX=10090 GN=Rasa3 PE=1 SV=2	95.987	834		51.777	9.6%	7	7	3	268230	0.0050%
Q9D7H3	RTCA_MOUSE	RtcA	RNA 3'-terminal phosphate cyclase OS=Mus musculus OX=10090 GN=RtcA PE=1 SV=2	39.254	366	D6REI7;D6RD00;D3Z263	14.558	7.9%	2	2	2	304600	0.0056%
Q3UZ01	RNPC3_MOUSE	Rnpc3	RNA-binding region-containing protein 3 OS=Mus musculus OX=10090 GN=Rnpc3 PE=2 SV=2	57.972	514	F6TN13	19.274	7%	3	3	3	503810	0.0093%
Q4FJZ2	Q4FJZ2_MOUSE	Kpna6	Importin subunit alpha OS=Mus musculus OX=10090 GN=Kpna6 PE=1 SV=1	59.603	533	O35345	38.321	15.4%	5	3	1	361310	0.0067%
Q9D024	CCD47_MOUSE	Ccdc47	PAT complex subunit CCDC47 OS=Mus musculus OX=10090 GN=Ccdc47 PE=1 SV=2	55.844	483	B1AR93;F7C265	12.964	7%	2	2	1	375580	0.0070%
Q8K4Z5	SF3A1_MOUSE	Sf3a1	Splicing factor 3A subunit 1 OS=Mus musculus OX=10090 GN=Sf3a1 PE=1 SV=1	88.545	791		29.462	9.9%	5	5	2	297060	0.0055%
G3X920	G3X920_MOUSE	Armc8	Armadillo repeat-containing protein 8 OS=Mus musculus OX=10090 GN=Armc8 PE=1 SV=1	75.402	673	Q9DBR3	38.086	8.8%	4	4	1	192020	0.0036%
Q8VEH8	ERLEC_MOUSE	Erlec1	Endoplasmic reticulum lectin 1 OS=Mus musculus OX=10090 GN=Erlec1 PE=1 SV=1	54.906	483	F6Z458	17.778	9.1%	3	3	2	576950	0.0107%
Q8BU31	RAP2C_MOUSE	Rap2c	Ras-related protein Rap-2c OS=Mus musculus OX=10090 GN=Rap2c PE=1 SV=1	20.745	183	Q80ZJ1	12.679	13.1%	2	2	1	299420	0.0056%
Q5SVQ0	KAT7_MOUSE	Kat7	Histone acetyltransferase KAT7 OS=Mus musculus OX=10090 GN=Kat7 PE=1 SV=1	70.641	613	F6S4B9	29.635	8.5%	4	4	3	367340	0.0068%
Q8K3J1	NDUS8_MOUSE	Ndufs8	NADH dehydrogenase [ubiquinone] iron-sulfur protein 8, mitochondrial OS=Mus musculus OX=10090 GN=Ndufs8 PE=1 SV=1	24.038	212	A0A494BAW8	11.331	4.2%	1	1	1	538270	0.0100%
P12382	PFKAL_MOUSE	Pfkl	ATP-dependent 6-phosphofructokinase, liver type OS=Mus musculus OX=10090 GN=Pfkl PE=1 SV=4	85.36	780	Q8C605;Q9WUA3;A0A1W2P7T1	26.655	9%	5	4	3	319220	0.0059%
Q80UM7	MOGS_MOUSE	Mogs	Mannosyl-oligosaccharide glucosidase OS=Mus musculus OX=10090 GN=Mogs PE=1 SV=1	91.831	834		31.074	8.3%	5	5	2	362350	0.0067%
O54941	SMCE1_MOUSE	Smarce1	SWI/SNF-related matrix-associated actin-dependent regulator of chromatin subfamily E member 1 OS=Mus musculus OX=10090 GN=Smarce1 PE=1 SV=1	46.638	411		19.336	9.7%	3	3	2	558370	0.0104%
Q8BKS9	PUM3_MOUSE	Pum3	Pumilio homolog 3 OS=Mus musculus OX=10090 GN=Pum3 PE=1 SV=2	72.8	647	A0A0N4SUH4;A0A494BBI7;A0A494BB98	35.392	12.1%	6	6	4	421520	0.0078%
P39053	DYN1_MOUSE	Dnm1	Dynamin-1 OS=Mus musculus OX=10090 GN=Dnm1 PE=1 SV=2	97.803	867	A0A0J9YUE9;A0A0J9YUN4;F6W8Z8	44.277	14.6%	10	5	1	229240	0.0043%
Q9CPU4	MGST3_MOUSE	Mgst3	Microsomal glutathione S-transferase 3 OS=Mus musculus OX=10090 GN=Mgst3 PE=1 SV=1	16.958	153		7.2544	9.2%	1	1	1	642090	0.0119%
Q91V12	BACH_MOUSE	Acot7	Cytosolic acyl coenzyme A thioester hydrolase OS=Mus musculus OX=10090 GN=Acot7 PE=1 SV=2	42.537	381	E9PYH2	19.11	5.8%	2	2	2	106220	0.0020%
A2AQA7	A2AQA7_MOUSE	Aqr	RNA helicase aquarius OS=Mus musculus OX=10090 GN=Aqr PE=1 SV=1	161.854	1400	Q8CFQ3	53.232	5%	5	5	3	147270	0.0027%
P62141	PP1B_MOUSE	Ppp1cb	Serine/threonine-protein phosphatase PP1-beta catalytic subunit OS=Mus musculus OX=10090 GN=Ppp1cb PE=1 SV=3	37.187	327		7.2333	16.2%	4	1	1	272230	0.0050%
O35382	EXOC4_MOUSE	Exoc4	Exocyst complex component 4 OS=Mus musculus OX=10090 GN=Exoc4 PE=1 SV=2	110.545	975	Q8C391;Q9CXE1	34.95	7.3%	5	5	2	267930	0.0050%
Q9JHJ0	TMOD3_MOUSE	Tmod3	Tropomodulin-3 OS=Mus musculus OX=10090 GN=Tmod3 PE=1 SV=1	39.503	352	A0A1L1SQ12;A0A1L1SR42	21.477	6.5%	2	2	2	343180	0.0064%
P04444	HBBZ_MOUSE	Hbb-bh1	Hemoglobin subunit beta-H1 OS=Mus musculus OX=10090 GN=Hbb-bh1 PE=2 SV=3	16.494	147	P04443	7.0419	6.8%	1	1	1	1114800	0.0207%
P70168	IMB1_MOUSE	Kpnb1	Importin subunit beta-1 OS=Mus musculus OX=10090 GN=Kpnb1 PE=1 SV=2	97.184	876		29.983	6.1%	4	4	1	170480	0.0032%
P27046	MA2A1_MOUSE	Man2a1	Alpha-mannosidase 2 OS=Mus musculus OX=10090 GN=Man2a1 PE=1 SV=2	131.631	1150		52.029	6.2%	6	6	1	165760	0.0031%
Q9D4G5	Q9D4G5_MOUSE	Pop1	Processing of precursor 1, ribonuclease P/MRP family, (S. cerevisiae) OS=Mus musculus OX=10090 GN=Pop1 PE=1 SV=1	114.028	1015	Q8K205	30.87	5%	4	4	4	316830	0.0059%
A0A0R4J0D3	A0A0R4J0D3_MOUSE	Stt3b	Dolichyl-diphosphooligosaccharide--protein glycotransferase OS=Mus musculus OX=10090 GN=Stt3b PE=1 SV=1	93.315	823	Q3TDQ1	25.327	5.3%	4	4	1	266320	0.0049%
Q9Z2D6	MECP2_MOUSE	Mecp2	Methyl-CpG-binding protein 2 OS=Mus musculus OX=10090 GN=Mecp2 PE=1 SV=1	52.307	484	D3YY81;D3Z7U4	28.769	12.4%	4	4	3	292690	0.0054%
Q3TIX9	SNUT2_MOUSE	Usp39	U4/U6.U5 tri-snRNP-associated protein 2 OS=Mus musculus OX=10090 GN=Usp39 PE=1 SV=2	65.146	564		18.904	7.3%	3	3	2	390150	0.0072%
Q8CH25	SLTM_MOUSE	Sltm	SAFB-like transcription modulator OS=Mus musculus OX=10090 GN=Sltm PE=1 SV=1	116.919	1031	A0A1L1STF9	26.586	2.9%	3	3	1	324540	0.0060%
Q9JHU4	DYHC1_MOUSE	Dync1h1	Cytoplasmic dynein 1 heavy chain 1 OS=Mus musculus OX=10090 GN=Dync1h1 PE=1 SV=2	532.045	4644	F6ZX84	240.37	5.3%	20	20	1	106990	0.0020%
Q9R190	MTA2_MOUSE	Mta2	Metastasis-associated protein MTA2 OS=Mus musculus OX=10090 GN=Mta2 PE=1 SV=1	75.03	668	H3BLE1;Q3U3A7;E9Q794;Q3UII8;Q924K8;F8WHY8;E9PX23;Q8K4B0	31.5	7.9%	5	5	4	455400	0.0084%
D3YXK2	SAFB1_MOUSE	Safb	Scaffold attachment factor B1 OS=Mus musculus OX=10090 GN=Safb PE=1 SV=2	105.104	937	S4R1M2	18.07	4.8%	3	2	2	347050	0.0064%
O35593	PSDE_MOUSE	Psmd14	26S proteasome non-ATPase regulatory subunit 14 OS=Mus musculus OX=10090 GN=Psmd14 PE=1 SV=2	34.577	310		8.3292	4.2%	1	1	0	207640	0.0039%
Q9CU62	SMC1A_MOUSE	Smc1a	Structural maintenance of chromosomes protein 1A OS=Mus musculus OX=10090 GN=Smc1a PE=1 SV=4	143.235	1233		56.065	6.2%	6	6	1	146990	0.0027%
Q07417	ACADS_MOUSE	Acads	Short-chain specific acyl-CoA dehydrogenase, mitochondrial OS=Mus musculus OX=10090 GN=Acads PE=1 SV=2	44.89	412		19.018	8.5%	3	3	1	235150	0.0044%
S4R1V5	S4R1V5_MOUSE	Rbm5	RNA-binding protein 5 (Fragment) OS=Mus musculus OX=10090 GN=Rbm5 PE=1 SV=1	16.439	137	S4R184;A0A0A6YX44;S4R1U7;Q91YE7	6.4366	10.9%	1	1	1	351670	0.0065%
Q9CR68	UCRI_MOUSE	Uqcrfs1	Cytochrome b-c1 complex subunit Rieske, mitochondrial OS=Mus musculus OX=10090 GN=Uqcrfs1 PE=1 SV=1	29.368	274		11.95	5.1%	1	1	1	154910	0.0029%
A2AIV2	VIR_MOUSE	Virma	Protein virilizer homolog OS=Mus musculus OX=10090 GN=Virma PE=1 SV=1	201.439	1811	E9PZY8	57.516	6.1%	6	6	3	207960	0.0039%
Q8K2T8	PAF1_MOUSE	Paf1	RNA polymerase II-associated factor 1 homolog OS=Mus musculus OX=10090 GN=Paf1 PE=1 SV=1	60.518	535		21.601	6.5%	2	2	2	194210	0.0036%
F6RJE8	F6RJE8_MOUSE	Pip4k2a	Phosphatidylinositol 5-phosphate 4-kinase type-2 alpha (Fragment) OS=Mus musculus OX=10090 GN=Pip4k2a PE=1 SV=1	24.712	214	O70172	13.107	6.5%	1	1	1	258170	0.0048%
Q45VK5	Q45VK5_MOUSE	Ilf3	Interleukin enhancer-binding factor 3 OS=Mus musculus OX=10090 GN=Ilf3 PE=1 SV=1	76.348	703	Q9Z1X4;A0A1L1STE4;A0A1L1SQR7;A0A1L1SU19;Q91WM1	18.386	5%	3	3	3	415210	0.0077%
Q9DAW6	PRP4_MOUSE	Prpf4	U4/U6 small nuclear ribonucleoprotein Prp4 OS=Mus musculus OX=10090 GN=Prpf4 PE=1 SV=1	58.37	521		13.46	2.3%	1	1	1	97740	0.0018%
Q8BYB9	PGLT1_MOUSE	Poglut1	Protein O-glucosyltransferase 1 OS=Mus musculus OX=10090 GN=Poglut1 PE=1 SV=2	46.379	392		13.715	6.4%	2	2	2	251780	0.0047%
Q8BK67	RCC2_MOUSE	Rcc2	Protein RCC2 OS=Mus musculus OX=10090 GN=Rcc2 PE=1 SV=1	55.983	520		16.426	5.2%	3	3	1	326490	0.0061%
B7ZCA9	B7ZCA9_MOUSE	Tefm	Transcription elongation factor, mitochondrial (Fragment) OS=Mus musculus OX=10090 GN=Tefm PE=1 SV=8	25.364	221	Q5SSK3	7.2821	5.9%	1	1	1	500530	0.0093%
Q922F4	TBB6_MOUSE	Tubb6	Tubulin beta-6 chain OS=Mus musculus OX=10090 GN=Tubb6 PE=1 SV=1	50.09	447		6.7827	24.4%	8	1	1	159180	0.0030%
Q99N15	Q99N15_MOUSE	Hsd17b10	17beta-hydroxysteroid dehydrogenase type 10/short chain L-3-hydroxyacyl-CoA dehydrogenase OS=Mus musculus OX=10090 GN=Hsd17b10 PE=1 SV=1	27.274	261	O08756;A2AFQ2	13.178	12.6%	2	2	1	201900	0.0037%
P17182	ENOA_MOUSE	Eno1	Alpha-enolase OS=Mus musculus OX=10090 GN=Eno1 PE=1 SV=3	47.141	434	B0QZL1;Q6PHC1;A0A0N4SUW8;A0A0N4SUI6;B1ARR6;B1ARR7;D3YVD3;D3Z2S4;D3Z6E4;A0A0N4SUX5;P17183	19.362	2.3%	1	1	1	89726	0.0017%
Q8R0X7	SGPL1_MOUSE	Sgpl1	Sphingosine-1-phosphate lyase 1 OS=Mus musculus OX=10090 GN=Sgpl1 PE=1 SV=1	63.677	568	D6REF7;D3YZT4	24.528	6.9%	3	3	2	162940	0.0030%
A0A0J9YUS5	A0A0J9YUS5_MOUSE	Eif4g1	Eukaryotic translation initiation factor 4 gamma 1 OS=Mus musculus OX=10090 GN=Eif4g1 PE=1 SV=1	145.313	1303	E9PVC6;E9Q9E1;E9PVC5;Q6NZJ6;A0A0J9YVC1;A0A0J9YUC1;E9Q770	45.196	4.5%	4	4	2	183510	0.0034%
O88665	BRD7_MOUSE	Brd7	Bromodomain-containing protein 7 OS=Mus musculus OX=10090 GN=Brd7 PE=1 SV=1	74	651		18.361	5.4%	3	3	1	335390	0.0062%
Q9QWR8	NAGAB_MOUSE	Naga	Alpha-N-acetylgalactosaminidase OS=Mus musculus OX=10090 GN=Naga PE=1 SV=2	47.235	415		7.1704	4.1%	1	1	1	150720	0.0028%
Q3UXZ9	KDM5A_MOUSE	Kdm5a	Lysine-specific demethylase 5A OS=Mus musculus OX=10090 GN=Kdm5a PE=1 SV=2	192.216	1690	A0A0N4SVA7;Q921T5;A0A0N4SUK6	61.397	3.6%	5	5	1	162820	0.0030%
Q9CQN6	TM14C_MOUSE	Tmem14c	Transmembrane protein 14C OS=Mus musculus OX=10090 GN=Tmem14c PE=1 SV=1	11.642	114		6.533	9.6%	1	1	0	415730	0.0077%
O54781	SRPK2_MOUSE	Srpk2	SRSF protein kinase 2 OS=Mus musculus OX=10090 GN=Srpk2 PE=1 SV=2	76.757	681	A0A0R4J124;Q6P5E1;A0A0G2JG74	23.424	5.7%	3	2	2	225040	0.0042%
A0A0A6YWP6	A0A0A6YWP6_MOUSE	Atp6v1h	V-type proton ATPase subunit H OS=Mus musculus OX=10090 GN=Atp6v1h PE=1 SV=1	50.811	441	A0A0A6YX18;Q8BVE3	12.618	5.2%	1	1	1	114440	0.0021%
D6RDT6	D6RDT6_MOUSE	Anapc4	Anaphase-promoting complex subunit 4 OS=Mus musculus OX=10090 GN=Anapc4 PE=1 SV=1	9.409	82	Q91W96	6.4728	19.5%	1	1	1	254730	0.0047%
Q07113	MPRI_MOUSE	Igf2r	Cation-independent mannose-6-phosphate receptor OS=Mus musculus OX=10090 GN=Igf2r PE=1 SV=1	273.815	2483		64.292	4.3%	8	8	3	130550	0.0024%
Q9QXX4	CMC2_MOUSE	Slc25a13	Calcium-binding mitochondrial carrier protein Aralar2 OS=Mus musculus OX=10090 GN=Slc25a13 PE=1 SV=1	74.467	676		6.8583	5%	3	1	1	158120	0.0029%
Q8R1B4	EIF3C_MOUSE	Eif3c	Eukaryotic translation initiation factor 3 subunit C OS=Mus musculus OX=10090 GN=Eif3c PE=1 SV=1	105.531	911		25.196	5.3%	4	4	2	220830	0.0041%
O88554	PARP2_MOUSE	Parp2	Poly [ADP-ribose] polymerase 2 OS=Mus musculus OX=10090 GN=Parp2 PE=1 SV=3	63.397	559	A0A2I3BPY1	13.987	4.7%	2	2	2	604210	0.0112%
Q99ME9	NOG1_MOUSE	Gtpbp4	Nucleolar GTP-binding protein 1 OS=Mus musculus OX=10090 GN=Gtpbp4 PE=1 SV=3	74.113	634		19.375	5%	2	2	1	289540	0.0054%
A0A0R3P9C8	A0A0R3P9C8_MOUSE	Ndufa9	NADH dehydrogenase [ubiquinone] 1 alpha subcomplex subunit 9, mitochondrial OS=Mus musculus OX=10090 GN=Ndufa9 PE=1 SV=1	42.122	373	Q9DC69	12.914	10.7%	2	2	1	263760	0.0049%
Q8CG70	P3H3_MOUSE	P3h3	Prolyl 3-hydroxylase 3 OS=Mus musculus OX=10090 GN=P3h3 PE=1 SV=1	81.701	732	D6RHQ3	25.929	4%	3	3	2	88861	0.0016%
E9Q740	E9Q740_MOUSE	Srp72	Signal recognition particle subunit SRP72 OS=Mus musculus OX=10090 GN=Srp72 PE=1 SV=1	67.928	610	F8VQC1	19.942	5.4%	3	3	2	237550	0.0044%
P63163	RSMN_MOUSE	Snrpn	Small nuclear ribonucleoprotein-associated protein N OS=Mus musculus OX=10090 GN=Snrpn PE=1 SV=1	24.614	240	P27048;A0A0G2JGN4	17.1	12.5%	3	3	2	447190	0.0083%
H7BXC3	H7BXC3_MOUSE	Tpi1	Triosephosphate isomerase OS=Mus musculus OX=10090 GN=Tpi1 PE=1 SV=1	17.997	167	P17751	7.1794	9%	1	1	1	214300	0.0040%
Q9CQE8	RTRAF_MOUSE	RTRAF	RNA transcription, translation and transport factor protein OS=Mus musculus OX=10090 GN=RTRAF PE=1 SV=1	28.152	244		23.533	24.2%	4	4	3	595220	0.0110%
Q9D554	SF3A3_MOUSE	Sf3a3	Splicing factor 3A subunit 3 OS=Mus musculus OX=10090 GN=Sf3a3 PE=1 SV=2	58.842	501		10.983	5.8%	2	2	1	195390	0.0036%
Q9Z2U1	PSA5_MOUSE	Psma5	Proteasome subunit alpha type-5 OS=Mus musculus OX=10090 GN=Psma5 PE=1 SV=1	26.411	241		6.3811	5%	1	1	1	238870	0.0044%
Q3TCH7	CUL4A_MOUSE	Cul4a	Cullin-4A OS=Mus musculus OX=10090 GN=Cul4a PE=1 SV=1	87.753	759	E9PXT5;J3QJX0;E9PXY1;A2A432;F6UV36	28.815	4.1%	3	3	1	125560	0.0023%
A2AUY4	BAZ2B_MOUSE	Baz2b	Bromodomain adjacent to zinc finger domain protein 2B OS=Mus musculus OX=10090 GN=Baz2b PE=1 SV=1	234.001	2123	F6R4Y5	57.053	3.9%	6	6	5	277660	0.0051%
D3YWT0	D3YWT0_MOUSE	Sec11a	Signal peptidase complex catalytic subunit SEC11 OS=Mus musculus OX=10090 GN=Sec11a PE=1 SV=1	19.569	170	Q9R0P6;D3Z569;D3YTS1	6.9838	6.5%	1	1	1	187860	0.0035%
E9Q7E2	ARID2_MOUSE	Arid2	AT-rich interactive domain-containing protein 2 OS=Mus musculus OX=10090 GN=Arid2 PE=1 SV=1	195.988	1828	Q9D982	34.432	2.6%	4	4	3	145910	0.0027%
A0A0G2JFH0	A0A0G2JFH0_MOUSE	Anapc5	Anaphase-promoting complex subunit 5 OS=Mus musculus OX=10090 GN=Anapc5 PE=1 SV=1	46.173	407	A0A0G2JDE8;A0A0G2JE03;Q3TWF7;A0A0G2JDM7;Q8BTZ4;A0A0G2JG78;A0A0G2JF12	18.132	5.2%	2	2	1	132320	0.0025%
E9Q1K3	E9Q1K3_MOUSE	Add1	Alpha-adducin OS=Mus musculus OX=10090 GN=Add1 PE=1 SV=1	72.926	660	F8WHZ9;F8WGR0;Q9QYC0	12.031	1.5%	1	1	1	0	0
O70194	EIF3D_MOUSE	Eif3d	Eukaryotic translation initiation factor 3 subunit D OS=Mus musculus OX=10090 GN=Eif3d PE=1 SV=2	63.989	548		12.163	3.5%	2	2	1	285130	0.0053%
Q8R0S1	ATF7_MOUSE	Atf7	Cyclic AMP-dependent transcription factor ATF-7 OS=Mus musculus OX=10090 GN=Atf7 PE=1 SV=1	44.608	413	Q3US59;V9GXN6;Q3TZR9	8.3131	4.8%	1	1	1	418690	0.0078%
A0A0R4J293	A0A0R4J293_MOUSE	Tgm1	Protein-glutamine gamma-glutamyltransferase K OS=Mus musculus OX=10090 GN=Tgm1 PE=1 SV=1	89.796	815	Q9JLF6	24.39	5.4%	4	4	1	187760	0.0035%
D3Z0K6	D3Z0K6_MOUSE	Rsbn1l	Round spermatid basic protein 1-like OS=Mus musculus OX=10090 GN=Rsbn1l PE=1 SV=1	91.746	821	A0A0G2JEI9	19.594	5.5%	4	3	1	172060	0.0032%
Q91XU3	PI42C_MOUSE	Pip4k2c	Phosphatidylinositol 5-phosphate 4-kinase type-2 gamma OS=Mus musculus OX=10090 GN=Pip4k2c PE=1 SV=1	47.336	421		11.2	7.4%	2	2	2	140790	0.0026%
Q61666	HIRA_MOUSE	Hira	Protein HIRA OS=Mus musculus OX=10090 GN=Hira PE=1 SV=3	111.767	1015		17.287	1.8%	2	2	1	124020	0.0023%
Q9EPU0	RENT1_MOUSE	Upf1	Regulator of nonsense transcripts 1 OS=Mus musculus OX=10090 GN=Upf1 PE=1 SV=2	123.967	1124		30.292	5.1%	3	3	1	110040	0.0020%
Q9D0G0	RT30_MOUSE	Mrps30	28S ribosomal protein S30, mitochondrial OS=Mus musculus OX=10090 GN=Mrps30 PE=1 SV=1	49.939	442		18.751	7.9%	3	3	2	250470	0.0046%
E9Q3Z5	E9Q3Z5_MOUSE	Svil	Supervillin OS=Mus musculus OX=10090 GN=Svil PE=1 SV=1	230.426	2056	Q8K4L3;A0A1B0GS91;Q8K4L2;F6R6A4	54.529	3.6%	6	6	2	145230	0.0027%
P28700	P28700_MOUSE	Rxra	Retinoic acid receptor RXR-alpha OS=Mus musculus OX=10090 GN=Rxra PE=1 SV=1	51.217	467	P28704;Q3TWJ1;A0A5F8MP91;E9Q9V9;Q6LC96;P28705;Q8VCR0;A0A5F8MQ23	17.09	7.7%	3	3	2	210160	0.0039%
P27641	XRCC5_MOUSE	Xrcc5	X-ray repair cross-complementing protein 5 OS=Mus musculus OX=10090 GN=Xrcc5 PE=1 SV=4	83.057	732		18.838	5.3%	3	3	1	169180	0.0031%
E9PVA8	GCN1_MOUSE	Gcn1	eIF-2-alpha kinase activator GCN1 OS=Mus musculus OX=10090 GN=Gcn1 PE=1 SV=1	293.021	2671		93.862	5.8%	12	12	2	109270	0.0020%
B7ZC24	B7ZC24_MOUSE	Ncoa5	Nuclear receptor coactivator 5 OS=Mus musculus OX=10090 GN=Ncoa5 PE=1 SV=1	48.075	406	Q91W39	12.001	4.9%	2	2	1	232850	0.0043%
O08917	FLOT1_MOUSE	Flot1	Flotillin-1 OS=Mus musculus OX=10090 GN=Flot1 PE=1 SV=1	47.513	428	G3UZZ5;G3UWW8;G3UYU4	18.221	7.5%	2	2	1	190340	0.0035%
Q8C7X2	EMC1_MOUSE	Emc1	ER membrane protein complex subunit 1 OS=Mus musculus OX=10090 GN=Emc1 PE=1 SV=1	111.605	997	Z4YJW0;A0A1Y7VP81	30.932	6%	4	4	1	134120	0.0025%
Q5SXR6	Q5SXR6_MOUSE	Cltc	Clathrin heavy chain OS=Mus musculus OX=10090 GN=Cltc PE=1 SV=1	191.986	1679	Q68FD5;F6Z1R4	48.738	4.6%	5	5	1	76299	0.0014%
Q3UMB9	WASC4_MOUSE	Washc4	WASH complex subunit 4 OS=Mus musculus OX=10090 GN=Washc4 PE=1 SV=2	136.37	1173	A0A1W2P6V9	38.856	6.5%	5	5	3	111900	0.0021%
Q3TG45	Q3TG45_MOUSE	Psmd8	26S proteasome non-ATPase regulatory subunit 8 OS=Mus musculus OX=10090 GN=Psmd8 PE=1 SV=1	28.526	253	Q9CPS5;Q9CX56	6.771	5.9%	1	1	1	251790	0.0047%
A0A2R8VHH1	A0A2R8VHH1_MOUSE	Nup155	Nuclear pore complex protein Nup155 OS=Mus musculus OX=10090 GN=Nup155 PE=1 SV=1	150.137	1346	Q99P88	33.429	3.5%	4	4	1	133970	0.0025%
Q3TJD7	PDLI7_MOUSE	Pdlim7	PDZ and LIM domain protein 7 OS=Mus musculus OX=10090 GN=Pdlim7 PE=1 SV=1	50.119	457		7.562	2.4%	1	1	1	186880	0.0035%
Q8C2E7	WASC5_MOUSE	Washc5	WASH complex subunit 5 OS=Mus musculus OX=10090 GN=Washc5 PE=1 SV=2	134.11	1159		38.343	3.5%	3	3	1	94678	0.0018%
A0A494BAU1	A0A494BAU1_MOUSE	Atl3	Atlastin-3 OS=Mus musculus OX=10090 GN=Atl3 PE=1 SV=1	25.734	232	A0A494BAX8;E9PYT3;Q91YH5	7.2461	6%	1	1	1	120130	0.0022%
Q9Z1T1	AP3B1_MOUSE	Ap3b1	AP-3 complex subunit beta-1 OS=Mus musculus OX=10090 GN=Ap3b1 PE=1 SV=2	122.74	1105	A0A571BEC1;Q9JME5;A0A571BES1	32.228	5.4%	4	4	1	100640	0.0019%
Q3TMP1	Q3TMP1_MOUSE	Gtf3c3	General transcription factor IIIC, polypeptide 3 OS=Mus musculus OX=10090 GN=Gtf3c3 PE=1 SV=1	100.621	882		26.528	5.7%	3	3	2	112590	0.0021%
P70227	ITPR3_MOUSE	Itpr3	Inositol 1,4,5-trisphosphate receptor type 3 OS=Mus musculus OX=10090 GN=Itpr3 PE=1 SV=3	304.275	2670	Q9Z329;A0A0N4SUL2;P11881	78.012	2%	4	4	1	69276	0.0013%
Q62141	SIN3B_MOUSE	Sin3b	Paired amphipathic helix protein Sin3b OS=Mus musculus OX=10090 GN=Sin3b PE=1 SV=2	126.405	1098		24.367	7%	5	4	1	143040	0.0027%
Q9D4H1	EXOC2_MOUSE	Exoc2	Exocyst complex component 2 OS=Mus musculus OX=10090 GN=Exoc2 PE=1 SV=1	103.959	924		24.505	1.7%	2	2	1	66470	0.0012%
Q99L45	IF2B_MOUSE	Eif2s2	Eukaryotic translation initiation factor 2 subunit 2 OS=Mus musculus OX=10090 GN=Eif2s2 PE=1 SV=1	38.092	331		7.006	3%	1	1	1	232470	0.0043%
O35129	PHB2_MOUSE	Phb2	Prohibitin-2 OS=Mus musculus OX=10090 GN=Phb2 PE=1 SV=1	33.296	299	F6Q8V7;F6QPR1	12.031	8%	2	2	1	159640	0.0030%
Q9D1M7	FKB11_MOUSE	Fkbp11	Peptidyl-prolyl cis-trans isomerase FKBP11 OS=Mus musculus OX=10090 GN=Fkbp11 PE=1 SV=1	22.137	201		6.2866	5%	1	1	1	164700	0.0031%
D3YYP4	D3YYP4_MOUSE	Nr2f2	COUP transcription factor 2 OS=Mus musculus OX=10090 GN=Nr2f2 PE=1 SV=1	31.484	281	P43135;A0A140LJF1;P43136	6.6993	21%	5	1	1	142230	0.0026%
E9PXE6	E9PXE6_MOUSE	Fmnl2	Formin-like protein 2 OS=Mus musculus OX=10090 GN=Fmnl2 PE=1 SV=2	117.95	1034	F8VPR2;A2AQW2;A2APV2;D3Z7A7;Q6ZPF4	18.409	3.5%	3	3	1	125700	0.0023%
Q9CZU3	MTREX_MOUSE	Mtrex	Exosome RNA helicase MTR4 OS=Mus musculus OX=10090 GN=Mtrex PE=1 SV=1	117.636	1040		23.891	3.7%	3	3	1	87834	0.0016%
Q5XJE5	LEO1_MOUSE	Leo1	RNA polymerase-associated protein LEO1 OS=Mus musculus OX=10090 GN=Leo1 PE=1 SV=2	75.597	667		12.688	4.8%	2	2	2	353540	0.0066%
Q32M21	GSDA2_MOUSE	Gsdma2	Gasdermin-A2 OS=Mus musculus OX=10090 GN=Gsdma2 PE=2 SV=1	49.844	443	Q9EST1;Z4YKL5;Q5Y4Y6	6.2363	1.8%	1	1	1	174570	0.0032%
Q91ZK0	AP2D_MOUSE	Tfap2d	Transcription factor AP-2-delta OS=Mus musculus OX=10090 GN=Tfap2d PE=1 SV=1	49.548	452		6.7912	4%	2	1	1	388780	0.0072%
B1AXW5	B1AXW5_MOUSE	Prdx1	Peroxiredoxin-1 (Fragment) OS=Mus musculus OX=10090 GN=Prdx1 PE=1 SV=8	18.87	169	B1AXW6;P35700;B1AXW4	25.178	12.4%	2	2	2	286360	0.0053%
A0A0R4J187	A0A0R4J187_MOUSE	Xrcc6	ATP-dependent DNA helicase 2 subunit 1 OS=Mus musculus OX=10090 GN=Xrcc6 PE=1 SV=1	69.485	608	P23475;E9Q163;A0A2R8VHZ9	17.534	4.8%	2	2	1	115900	0.0021%
A0A0J9YUK0	A0A0J9YUK0_MOUSE	Ube3a	Ubiquitin-protein ligase E3A (Fragment) OS=Mus musculus OX=10090 GN=Ube3a PE=1 SV=1	35.232	313	O08759	6.6546	4.2%	1	1	1	103370	0.0019%
E9Q7L3	E9Q7L3_MOUSE	Pbrm1	Protein polybromo-1 OS=Mus musculus OX=10090 GN=Pbrm1 PE=1 SV=1	182.118	1582	D3Z1W6;E9Q7L2;Q8BSQ9;D3Z1N4;E9Q4Y5;F8VQD1;D3YYF2;D6RIL0;D6RI94;D3Z3R4;F6THL5	23.316	3.5%	4	4	2	117490	0.0022%
E9Q1V2	E9Q1V2_MOUSE	Cpne5	Copine-5 (Fragment) OS=Mus musculus OX=10090 GN=Cpne5 PE=1 SV=2	34.637	307	Q8JZW4;Q9CYR4;A0A0R4J0J1;Q1RLL3;Q9DC53	11.39	10.1%	2	2	1	508670	0.0094%
P07724	ALBU_MOUSE	Alb	Albumin OS=Mus musculus OX=10090 GN=Alb PE=1 SV=3	68.693	608		25.847	8.7%	4	4	4	468650	0.0087%
Q9DCL9	PUR6_MOUSE	Paics	Multifunctional protein ADE2 OS=Mus musculus OX=10090 GN=Paics PE=1 SV=4	47.006	425		6.9308	2.6%	1	1	1	105060	0.0019%
Q61382	TRAF4_MOUSE	Traf4	TNF receptor-associated factor 4 OS=Mus musculus OX=10090 GN=Traf4 PE=1 SV=2	53.504	470		12.566	3.4%	1	1	1	102230	0.0019%
Q02248	CTNB1_MOUSE	Ctnnb1	Catenin beta-1 OS=Mus musculus OX=10090 GN=Ctnnb1 PE=1 SV=1	85.471	781	E9Q6A9;F7BAC9;F7CRC6	13.829	4%	3	2	1	93233	0.0017%
Q8BX02	KANK2_MOUSE	Kank2	KN motif and ankyrin repeat domain-containing protein 2 OS=Mus musculus OX=10090 GN=Kank2 PE=1 SV=1	90.245	843		19.202	2.5%	2	2	1	87346	0.0016%
P58501	PAXB1_MOUSE	Paxbp1	PAX3- and PAX7-binding protein 1 OS=Mus musculus OX=10090 GN=Paxbp1 PE=1 SV=3	104.836	919		11.981	2.1%	2	2	1	130290	0.0024%
Q5KU39	VPS41_MOUSE	Vps41	Vacuolar protein sorting-associated protein 41 homolog OS=Mus musculus OX=10090 GN=Vps41 PE=1 SV=1	98.602	853		18.557	4.2%	3	3	1	96942	0.0018%
D3Z0T0	D3Z0T0_MOUSE	Taf6	Transcription initiation factor TFIID subunit 6 OS=Mus musculus OX=10090 GN=Taf6 PE=1 SV=1	69.797	636	Q62311;D3Z5H6;S4R1R2	19.439	4.9%	2	2	1	123680	0.0023%
Q9ERG0	LIMA1_MOUSE	Lima1	LIM domain and actin-binding protein 1 OS=Mus musculus OX=10090 GN=Lima1 PE=1 SV=3	84.06	753	Q8BGB5	11.033	2.7%	2	2	1	163970	0.0030%
O55234	PSB5_MOUSE	Psmb5	Proteasome subunit beta type-5 OS=Mus musculus OX=10090 GN=Psmb5 PE=1 SV=3	28.532	264		11.52	8.7%	2	2	0	111830	0.0021%
B1AV14	B1AV14_MOUSE	Apool	MICOS complex subunit OS=Mus musculus OX=10090 GN=Apool PE=1 SV=1	21.063	192	Q78IK4	6.8807	6.2%	1	1	1	125890	0.0023%
Q9Z315	SNUT1_MOUSE	Sart1	U4/U6.U5 tri-snRNP-associated protein 1 OS=Mus musculus OX=10090 GN=Sart1 PE=1 SV=1	90.885	806	A0A494B9E9	12.787	4.2%	2	2	1	167580	0.0031%
Q01149	CO1A2_MOUSE	Col1a2	Collagen alpha-2(I) chain OS=Mus musculus OX=10090 GN=Col1a2 PE=1 SV=2	129.557	1372		24.595	1.2%	1	1	1	33387	0.0006%
Q921N6	DDX27_MOUSE	Ddx27	Probable ATP-dependent RNA helicase DDX27 OS=Mus musculus OX=10090 GN=Ddx27 PE=1 SV=3	85.939	760	H3BLJ6	23.909	2.6%	2	2	1	76289	0.0014%
D3YYA0	D3YYA0_MOUSE	Ash2l	Set1/Ash2 histone methyltransferase complex subunit ASH2 OS=Mus musculus OX=10090 GN=Ash2l PE=1 SV=1	56.411	501	E9PU93;Q91X20	11.049	3%	2	2	1	128510	0.0024%
Q6ZQH8	NU188_MOUSE	Nup188	Nucleoporin NUP188 OS=Mus musculus OX=10090 GN=Nup188 PE=1 SV=2	196.696	1759	F2Z4A7;J3JSA4;F7BCN9;A2AWI5	39.984	4.3%	6	6	1	95003	0.0018%
Q9CQY5	MAGT1_MOUSE	Magt1	Magnesium transporter protein 1 OS=Mus musculus OX=10090 GN=Magt1 PE=1 SV=1	37.97	335	A2ADH1	11.343	4.2%	1	1	1	0	0
Q5XJY5	COPD_MOUSE	Arcn1	Coatomer subunit delta OS=Mus musculus OX=10090 GN=Arcn1 PE=1 SV=2	57.229	511		7.3929	2.3%	1	1	1	86908	0.0016%
Q80X98	Q80X98_MOUSE	Dhx38	RNA helicase OS=Mus musculus OX=10090 GN=Dhx38 PE=1 SV=1	140.623	1228		18.816	2.6%	3	3	2	75571	0.0014%
E9QPI5	E9QPI5_MOUSE	Pds5a	Sister chromatid cohesion protein PDS5 homolog A OS=Mus musculus OX=10090 GN=Pds5a PE=1 SV=1	150.222	1332	Q6A026	26.9	3.2%	4	3	2	86785	0.0016%
Q99K74	MED24_MOUSE	Med24	Mediator of RNA polymerase II transcription subunit 24 OS=Mus musculus OX=10090 GN=Med24 PE=1 SV=1	109.985	987	A6PW47	14.606	2.8%	2	2	2	80200	0.0015%
Q91WQ5	TAF5L_MOUSE	Taf5l	TAF5-like RNA polymerase II p300/CBP-associated factor-associated factor 65 kDa subunit 5L OS=Mus musculus OX=10090 GN=Taf5l PE=2 SV=1	65.911	589		6.2963	1.9%	1	1	1	80141	0.0015%
D6RE33	D6RE33_MOUSE	Edc4	Enhancer of mRNA-decapping protein 4 OS=Mus musculus OX=10090 GN=Edc4 PE=1 SV=1	141.955	1318	A0A0R4J1Q0;G5E896;Q3UJB9	17.647	2.9%	2	2	1	71904	0.0013%
Q6KAS7	ZN521_MOUSE	Znf521	Zinc finger protein 521 OS=Mus musculus OX=10090 GN=Znf521 PE=1 SV=2	147.666	1311	A0A3Q4EI48	18.481	2.6%	3	3	3	88929	0.0016%
Q8BH95	ECHM_MOUSE	Echs1	Enoyl-CoA hydratase, mitochondrial OS=Mus musculus OX=10090 GN=Echs1 PE=1 SV=1	31.474	290		7.0106	7.2%	1	1	1	185510	0.0034%
Q01320	TOP2A_MOUSE	Top2a	DNA topoisomerase 2-alpha OS=Mus musculus OX=10090 GN=Top2a PE=1 SV=2	172.79	1528		18.78	7.9%	11	3	3	115590	0.0021%
B7ZNR9	B7ZNR9_MOUSE	Map4k4	Map4k4 protein OS=Mus musculus OX=10090 GN=Map4k4 PE=1 SV=1	137.903	1208	B2RUE8;P97820;A0A0A6YWR8;F8VPL5;A0A0A6YWM8;E9PVG7;A0A0A6YW53	13.453	1.4%	1	1	1	44352	0.0008%
O08784	TCOF_MOUSE	Tcof1	Treacle protein OS=Mus musculus OX=10090 GN=Tcof1 PE=1 SV=1	135.001	1320	H3BL37	7.2296	0.8%	1	1	1	62473	0.0012%
Q8R323	RFC3_MOUSE	Rfc3	Replication factor C subunit 3 OS=Mus musculus OX=10090 GN=Rfc3 PE=1 SV=1	40.526	356		16.995	3.1%	1	1	1	97805	0.0018%
Q68FG2	Q68FG2_MOUSE	Sptbn2	Spectrin beta chain OS=Mus musculus OX=10090 GN=Sptbn2 PE=1 SV=1	270.923	2388		11.578	0.9%	2	1	1	94767	0.0018%
P53995	APC1_MOUSE	Anapc1	Anaphase-promoting complex subunit 1 OS=Mus musculus OX=10090 GN=Anapc1 PE=1 SV=2	215.994	1944	A2ATQ5	25.462	1.4%	2	2	1	43540	0.0008%
A0A2I3BPN6	A0A2I3BPN6_MOUSE	Taf4	TATA-box-binding protein-associated factor 4 OS=Mus musculus OX=10090 GN=Taf4 PE=1 SV=1	104.161	1030	E9QAP7	7.2302	1%	1	1	1	122590	0.0023%
Q6NZR5	Q6NZR5_MOUSE	Skiv2l	Superkiller viralicidic activity 2-like (S. cerevisiae) OS=Mus musculus OX=10090 GN=Skiv2l PE=1 SV=1	137.524	1244		17.757	3.2%	3	3	1	50428	0.0009%
Q8CGC6	RBM28_MOUSE	Rbm28	RNA-binding protein 28 OS=Mus musculus OX=10090 GN=Rbm28 PE=1 SV=4	84.214	750		12.312	2%	1	1	1	79414	0.0015%
E9Q4N6	E9Q4N6_MOUSE	Arid1b	AT-rich interactive domain-containing protein 1B OS=Mus musculus OX=10090 GN=Arid1b PE=1 SV=1	191.227	1762	E9Q6R4;E9Q4N7;A0A338P6U8	18.155	1.8%	2	1	2	76616	0.0014%
A0A0R4J170	A0A0R4J170_MOUSE	Smarca4	Transcription activator BRG1 OS=Mus musculus OX=10090 GN=Smarca4 PE=1 SV=1	181.857	1617	Q3TKT4;H3BLH0;F2Z4A9;Q6DIC0;H3BJK2;G3UX35;E9QAB8;A0A140LID0;A0A140LHF4;A0A140LHP6;H3BK47;H3BJM2;A0A140LJK1;H3BKJ3;A0A140LI14;Q9D007;A0A140LIQ9;A0A140LHE2;A0A140LJD7;H3BLI4;H3BJI1;A0A140LHZ8;A0A140LIV3;A0A140LIM0	22.656	1.3%	2	2	1	60581	0.0011%
Q99JW4	LIMS1_MOUSE	Lims1	LIM and senescent cell antigen-like-containing domain protein 1 OS=Mus musculus OX=10090 GN=Lims1 PE=1 SV=3	37.24	325	A0A0R4J005;A0A5F8MPJ3;E9QP62;Q9D7B2	10.935	4.3%	2	2	2	188060	0.0035%
Q6PDI5	ECM29_MOUSE	Ecpas	Proteasome adapter and scaffold protein ECM29 OS=Mus musculus OX=10090 GN=Ecpas PE=1 SV=3	203.703	1840	A2ALV7;A2ALV6	23.83	1.9%	3	3	1	54426	0.0010%
D3YUW8	D3YUW8_MOUSE	Pogz	Pogo transposable element with ZNF domain OS=Mus musculus OX=10090 GN=Pogz PE=1 SV=1	144.857	1314	D3YUX1;Q0VGT3;Q8BZH4	11.286	2%	2	2	1	46592	0.0009%
Q63918	CAVN2_MOUSE	Cavin2	Caveolae-associated protein 2 OS=Mus musculus OX=10090 GN=Cavin2 PE=1 SV=3	46.764	418		12.004	4.1%	1	1	1	85308	0.0016%
A0A1B0GSI1	A0A1B0GSI1_MOUSE	Dock1	Dedicator of cytokinesis protein 1 OS=Mus musculus OX=10090 GN=Dock1 PE=1 SV=1	81.501	713	Q8BUR4	11.584	3.6%	2	2	1	63541	0.0012%
P08121	CO3A1_MOUSE	Col3a1	Collagen alpha-1(III) chain OS=Mus musculus OX=10090 GN=Col3a1 PE=1 SV=4	138.943	1464	A0A087WPJ5	13.122	0.8%	1	1	1	25890	0.0005%
E9Q6A7	E9Q6A7_MOUSE	Bptf	Bromodomain PHD finger transcription factor OS=Mus musculus OX=10090 GN=Bptf PE=1 SV=1	321.598	2921	A2A655;A2A654;A2A652	13.669	0.7%	2	2	1	34074	0.0006%
Q80Y44	DDX10_MOUSE	Ddx10	Probable ATP-dependent RNA helicase DDX10 OS=Mus musculus OX=10090 GN=Ddx10 PE=1 SV=2	100.739	875		12.18	3.5%	2	2	1	102060	0.0019%
Q5SWD9	TSR1_MOUSE	Tsr1	Pre-rRNA-processing protein TSR1 homolog OS=Mus musculus OX=10090 GN=Tsr1 PE=1 SV=1	92.105	803		7.1776	1.9%	1	1	1	86758	0.0016%
Q8BYH8	CHD9_MOUSE	Chd9	Chromodomain-helicase-DNA-binding protein 9 OS=Mus musculus OX=10090 GN=Chd9 PE=1 SV=2	323.86	2885	A0A1B0GR76	22.079	2.1%	4	4	4	73939	0.0014%
P58252	EF2_MOUSE	Eef2	Elongation factor 2 OS=Mus musculus OX=10090 GN=Eef2 PE=1 SV=2	95.314	858		6.6557	3%	2	1	1	38861	0.0007%
Q569Z5	DDX46_MOUSE	Ddx46	Probable ATP-dependent RNA helicase DDX46 OS=Mus musculus OX=10090 GN=Ddx46 PE=1 SV=2	117.448	1032	F8WHR6;A0A2R8VHK2	11.097	2.4%	2	2	1	48198	0.0009%
Q8JZN5	ACAD9_MOUSE	Acad9	Complex I assembly factor ACAD9, mitochondrial OS=Mus musculus OX=10090 GN=Acad9 PE=1 SV=2	68.722	625		7.0796	2.1%	1	1	1	36050	0.0007%
A2BH40	ARI1A_MOUSE	Arid1a	AT-rich interactive domain-containing protein 1A OS=Mus musculus OX=10090 GN=Arid1a PE=1 SV=1	242.092	2283	E9QAQ7	7.8325	1.7%	2	1	1	37751	0.0007%
Q14AX6	CDK12_MOUSE	Cdk12	Cyclin-dependent kinase 12 OS=Mus musculus OX=10090 GN=Cdk12 PE=1 SV=2	163.681	1484	D3Z2T9;E9Q9E4;A0A1Y7VLM0;Q8K0D0;Q04735;A0A1L1SUS7;O35495;E9PVC7;Q04899;E3W997;Q3V3A1;Q99J95;P97377;Q64261;Q80YP0;P30285;P11440;P49615;E9PZX7;A0A0G2JDL3;Q69ZA1	11.296	0.5%	1	1	1	0	0
Q9EPQ8	TCF20_MOUSE	Tcf20	Transcription factor 20 OS=Mus musculus OX=10090 GN=Tcf20 PE=1 SV=3	215.683	1987		12.96	1.5%	2	2	1	47648	0.0009%
A3KGU5	A3KGU5_MOUSE	Sptan1	Spectrin alpha chain, non-erythrocytic 1 OS=Mus musculus OX=10090 GN=Sptan1 PE=1 SV=1	282.895	2457	P16546;A3KGU7;E9Q447;A3KGU9	11.142	1.3%	2	2	1	22710	0.0004%
O88207	CO5A1_MOUSE	Col5a1	Collagen alpha-1(V) chain OS=Mus musculus OX=10090 GN=Col5a1 PE=1 SV=2	183.677	1838	A3KGE7;A0A5F8MQ70	11.171	1%	2	2	1	45937	0.0009%
P42128	FOXK1_MOUSE	Foxk1	Forkhead box protein K1 OS=Mus musculus OX=10090 GN=Foxk1 PE=1 SV=2	74.92	719		6.9762	2.5%	1	1	1	67793	0.0013%
E9Q5A3	E9Q5A3_MOUSE	Ehmt1	Histone-lysine N-methyltransferase EHMT1 OS=Mus musculus OX=10090 GN=Ehmt1 PE=1 SV=2	136.661	1248	Z4YJZ7;A0A0H2UH19;Q5DW34	6.2155	1.2%	1	1	1	0	0
P55200	KMT2A_MOUSE	Kmt2a	Histone-lysine N-methyltransferase 2A OS=Mus musculus OX=10090 GN=Kmt2a PE=1 SV=3	429.649	3966		6.3546	0.3%	1	1	1	16131	0.0003%
A0A1D5RLM8	A0A1D5RLM8_MOUSE	Gm11639	Predicted gene 11639 OS=Mus musculus OX=10090 GN=Gm11639 PE=1 SV=1	654.206	5808		10.867	0.1%	1	1	1	9408.1	0.0002%
A0A087WQJ0	A0A087WQJ0_MOUSE	Scgb1b11	ABPA11_a18 OS=Mus musculus OX=10090 GN=Scgb1b11 PE=4 SV=1	10.211	93		6.1803	12.9%	1	1	0	0	0
A6BLY7	K1C28_MOUSE	Krt28	Keratin, type I cytoskeletal 28 OS=Mus musculus OX=10090 GN=Krt28 PE=1 SV=1	50.346	462		8.7524	5%	3	1	0	0	0
E9Q5Y2	E9Q5Y2_MOUSE	U2af1l4	Splicing factor U2AF 26 kDa subunit OS=Mus musculus OX=10090 GN=U2af1l4 PE=1 SV=1	21.348	181	E9Q1I7;Q8BGJ9;F8WH71;E9Q5J3;E9Q3S9;A0A140LHB1	6.6466	24.9%	3	1	0	0	0
E9Q9T6	E9Q9T6_MOUSE	Ddx55	RNA helicase OS=Mus musculus OX=10090 GN=Ddx55 PE=1 SV=1	68.023	596	Q6ZPL9	8.1243	2%	1	1	1	0	0
O88491	NSD1_MOUSE	Nsd1	Histone-lysine N-methyltransferase, H3 lysine-36 specific OS=Mus musculus OX=10090 GN=Nsd1 PE=1 SV=1	284.084	2588	A0A286YE36;E9QAE4	6.661	0.4%	1	1	0	0	0
P63260	ACTG_MOUSE	Actg1	Actin, cytoplasmic 2 OS=Mus musculus OX=10090 GN=Actg1 PE=1 SV=1	41.793	375	G3UYG0;B1ATY1	15.649	67.5%	22	1	0	0	0
Q8K301	DDX52_MOUSE	Ddx52	Probable ATP-dependent RNA helicase DDX52 OS=Mus musculus OX=10090 GN=Ddx52 PE=2 SV=2	67.474	598		6.2821	3.3%	1	1	1	0	0
Q9D2F1	Q9D2F1_MOUSE	Pramel13	PRAME-like 13 OS=Mus musculus OX=10090 GN=Pramel13 PE=2 SV=1	52.773	463		7.301	2.4%	1	1	0	0	0
Q9DCA5	BRX1_MOUSE	Brix1	Ribosome biogenesis protein BRX1 homolog OS=Mus musculus OX=10090 GN=Brix1 PE=1 SV=3	41.241	353		9.7091	4.8%	1	1	1	0	0

## Sheet: NC-1
Accession	Name	Gene	Description	Mw(kDa)	Length	Protein group	Score	Sequence coverage [%]	Peptides	Unique peptides	MS/MS count	iBAQ	iBAQ [%]
P60710	ACTB_MOUSE	Actb	Actin, cytoplasmic 1 OS=Mus musculus OX=10090 GN=Actb PE=1 SV=1	41.737	375	E9Q5F4;E9Q1F2;G3UZ07;E9Q606;Q8BFZ3;F8WGM8;E9Q2D1;F6WX90;V9GXQ2;E9Q3M9	323.31	65.9%	21	1	27	374130000	10.0797%
A0A0A6YW67	A0A0A6YW67_MOUSE	Gm8797	Predicted pseudogene 8797 OS=Mus musculus OX=10090 GN=Gm8797 PE=4 SV=1	8.728	77	E9Q9J0;P62984;P62983;E9Q4P0;E9Q5F6;E9QNP0;Q5SX22;P0CG49;P0CG50	57.628	61%	4	4	6	233460000	6.2898%
Q3UEB3	PUF60_MOUSE	Puf60	Poly(U)-binding-splicing factor PUF60 OS=Mus musculus OX=10090 GN=Puf60 PE=1 SV=2	60.249	564		323.31	64.5%	28	28	36	227140000	6.1195%
Q9CXW4	RL11_MOUSE	Rpl11	60S ribosomal protein L11 OS=Mus musculus OX=10090 GN=Rpl11 PE=1 SV=4	20.252	178	A2BH06	145.48	45.5%	8	8	3	41738000	1.1245%
P14869	RLA0_MOUSE	Rplp0	60S acidic ribosomal protein P0 OS=Mus musculus OX=10090 GN=Rplp0 PE=1 SV=3	34.216	317	S4R1N1;D3YVM5	163.14	60.6%	15	15	15	140690000	3.7904%
P68033	ACTC_MOUSE	Actc1	Actin, alpha cardiac muscle 1 OS=Mus musculus OX=10090 GN=Actc1 PE=1 SV=1	42.019	377	P68134;A0A1D5RM20	160.38	68.4%	21	0	16	73594000	1.9827%
P15864	H12_MOUSE	H1-2	Histone H1.2 OS=Mus musculus OX=10090 GN=H1-2 PE=1 SV=2	21.267	212	Q07133;I7HFT9	87.052	21.2%	8	1	4	25230000	0.6797%
Q6PDM2	SRSF1_MOUSE	Srsf1	Serine/arginine-rich splicing factor 1 OS=Mus musculus OX=10090 GN=Srsf1 PE=1 SV=3	27.745	248	H7BX95;F7AI47;F6QXN3	111.66	40.7%	12	12	15	42445000	1.1435%
Q04750	TOP1_MOUSE	Top1	DNA topoisomerase 1 OS=Mus musculus OX=10090 GN=Top1 PE=1 SV=2	90.876	767		323.31	45.1%	35	34	24	19966000	0.5379%
Q9D8E6	RL4_MOUSE	Rpl4	60S ribosomal protein L4 OS=Mus musculus OX=10090 GN=Rpl4 PE=1 SV=3	47.154	419		159.56	35.3%	17	17	20	46617000	1.2559%
Q80XR5	Q80XR5_MOUSE	U2af2	U2 snRNP auxiliary factor large subunit OS=Mus musculus OX=10090 GN=U2af2 PE=1 SV=1	53.121	471	P26369;Q3KQM4;A0A140LJK3	164.78	49.9%	13	13	13	75324000	2.0294%
P62082	RS7_MOUSE	Rps7	40S ribosomal protein S7 OS=Mus musculus OX=10090 GN=Rps7 PE=2 SV=1	22.127	194		78.991	56.7%	9	9	7	34264000	0.9231%
P62908	RS3_MOUSE	Rps3	40S ribosomal protein S3 OS=Mus musculus OX=10090 GN=Rps3 PE=1 SV=1	26.674	243	D3YV43;A0A140LI77	150.69	67.5%	16	16	14	28112000	0.7574%
P62806	H4_MOUSE	H4c1	Histone H4 OS=Mus musculus OX=10090 GN=H4c1 PE=1 SV=2	11.367	103		66.426	19.4%	2	2	2	1532800	0.0413%
P62264	RS14_MOUSE	Rps14	40S ribosomal protein S14 OS=Mus musculus OX=10090 GN=Rps14 PE=1 SV=3	16.273	151	D3YVF4;D3Z7I1	52.128	29.8%	4	4	3	5629900	0.1517%
P97351	RS3A_MOUSE	Rps3a	40S ribosomal protein S3a OS=Mus musculus OX=10090 GN=Rps3a PE=1 SV=3	29.885	264		162.6	62.1%	19	19	8	10397000	0.2801%
P20152	VIME_MOUSE	Vim	Vimentin OS=Mus musculus OX=10090 GN=Vim PE=1 SV=3	53.688	466	A0A0A6YWC8;A2AKJ2;P03995;G5E846;P15331;A0A2R8W6R6;G3X981;D3YZ35;P46660;P08551;A0A0R4J036;P08553	323.31	59.9%	24	20	16	10159000	0.2737%
P05213	TBA1B_MOUSE	Tuba1b	Tubulin alpha-1B chain OS=Mus musculus OX=10090 GN=Tuba1b PE=1 SV=2	50.152	451	P68368;A0A0A0MQA5;A0A2R8VHF3;A0A087WRB4;A0A087WQS4;Q3UX10;A0A087WSB0;A0A087WSL5	217.93	50.3%	16	1	20	63411000	1.7084%
Q8VDD5	MYH9_MOUSE	Myh9	Myosin-9 OS=Mus musculus OX=10090 GN=Myh9 PE=1 SV=4	226.372	1960	F2Z494;A0A2R8VKI5;A0A2R8W6V7;E9Q264;Q91Z83;P13542;B1AR69;Q02566;Q5SX39;P13541;A2AQP0;G3UW82;Q5SX40	323.31	57%	115	97	98	35318000	0.9515%
P62309	RUXG_MOUSE	Snrpg	Small nuclear ribonucleoprotein G OS=Mus musculus OX=10090 GN=Snrpg PE=1 SV=1	8.496	76		21.893	26.3%	3	3	3	37976000	1.0231%
P47911	RL6_MOUSE	Rpl6	60S ribosomal protein L6 OS=Mus musculus OX=10090 GN=Rpl6 PE=1 SV=3	33.51	296	A0A0J9YU32	114.09	42.2%	15	15	11	29117000	0.7845%
Q60932	VDAC1_MOUSE	Vdac1	Voltage-dependent anion-selective channel protein 1 OS=Mus musculus OX=10090 GN=Vdac1 PE=1 SV=3	32.351	296	F2Z471	182.62	69.9%	15	15	14	51336000	1.3831%
Q792Z1	Q792Z1_MOUSE	Try10	Trypsin 10 OS=Mus musculus OX=10090 GN=Try10 PE=1 SV=1	26.221	246		7.2342	4.1%	1	1	1	33008000	0.8893%
P51410	RL9_MOUSE	Rpl9	60S ribosomal protein L9 OS=Mus musculus OX=10090 GN=Rpl9 PE=1 SV=2	21.881	192	A0A0G2JES3;A0A140T8T4;D3Z629;D3YZT0;A0A0G2JFQ3;S4R1R7	122.77	58.3%	9	9	4	12411000	0.3344%
B2RY56	RBM25_MOUSE	Rbm25	RNA-binding protein 25 OS=Mus musculus OX=10090 GN=Rbm25 PE=1 SV=2	99.552	838	S4R2B0;S4R2A4;S4R2J1;S4R1X9;S4R2F7	279.92	29.7%	21	21	19	24225000	0.6527%
P62242	RS8_MOUSE	Rps8	40S ribosomal protein S8 OS=Mus musculus OX=10090 GN=Rps8 PE=1 SV=2	24.205	208		73.818	38.5%	7	7	7	34225000	0.9221%
P62305	RUXE_MOUSE	Snrpe	Small nuclear ribonucleoprotein E OS=Mus musculus OX=10090 GN=Snrpe PE=1 SV=1	10.804	92	E9Q4F4;E9Q0W8	23.3	25%	2	2	3	17819000	0.4801%
P14148	RL7_MOUSE	Rpl7	60S ribosomal protein L7 OS=Mus musculus OX=10090 GN=Rpl7 PE=1 SV=2	31.42	270	F6XI62	96.477	43.7%	12	12	4	22034000	0.5936%
P35980	RL18_MOUSE	Rpl18	60S ribosomal protein L18 OS=Mus musculus OX=10090 GN=Rpl18 PE=1 SV=3	21.645	188	A0A1B0GSS8;A0A1B0GQU8;A0A1B0GSA8;A0A1B0GSF7;A0A1B0GRZ3;A0A1B0GS28	39.549	28.2%	5	5	4	29898000	0.8055%
P27659	RL3_MOUSE	Rpl3	60S ribosomal protein L3 OS=Mus musculus OX=10090 GN=Rpl3 PE=1 SV=3	46.11	403	A0A2R8VHN4;A0A087WNS0;A0A087WQK0;Q9CQ09;E9PWZ3	202.21	37.2%	16	16	12	23312000	0.6281%
Q9ERF3	WDR61_MOUSE	Wdr61	WD repeat-containing protein 61 OS=Mus musculus OX=10090 GN=Wdr61 PE=1 SV=1	33.773	305	Q8BVQ0;D6RDC7;D6RJ72	149.02	64.6%	16	16	15	43297000	1.1665%
P99024	TBB5_MOUSE	Tubb5	Tubulin beta-5 chain OS=Mus musculus OX=10090 GN=Tubb5 PE=1 SV=1	49.671	444	A0A1D5RM76	157.1	51.4%	16	4	17	40953000	1.1033%
P10126	EF1A1_MOUSE	Eef1a1	Elongation factor 1-alpha 1 OS=Mus musculus OX=10090 GN=Eef1a1 PE=1 SV=3	50.114	462	D3Z3I8;D3YZ68;P62631	106.62	34.4%	13	13	15	41937000	1.1299%
Q9CQF3	CPSF5_MOUSE	Nudt21	Cleavage and polyadenylation specificity factor subunit 5 OS=Mus musculus OX=10090 GN=Nudt21 PE=1 SV=1	26.24	227	A0A1D5RM23;A0A1D5RLS2;A0A1D5RLT7	92.295	39.2%	9	9	4	3394200	0.0914%
G3X956	G3X956_MOUSE	Supt16	FACT complex subunit OS=Mus musculus OX=10090 GN=Supt16 PE=1 SV=1	119.839	1047	Q920B9	323.31	42.2%	41	41	34	35822000	0.9651%
Q9D883	U2AF1_MOUSE	U2af1	Splicing factor U2AF 35 kDa subunit OS=Mus musculus OX=10090 GN=U2af1 PE=1 SV=4	27.815	239	G3UW94;A0A494B947;E9PUZ3;E9PWX6;A0A494BA95;E9PWM2;A0A494B9X9;E9Q809;E9PWA1;A0A140LII6	54.482	21.3%	4	3	3	8108600	0.2185%
Q60737	CSK21_MOUSE	Csnk2a1	Casein kinase II subunit alpha OS=Mus musculus OX=10090 GN=Csnk2a1 PE=1 SV=2	45.134	391	A2ANR6;Q6NSS6	153.88	49.6%	15	15	21	38053000	1.0252%
Q62186	SSRD_MOUSE	Ssr4	Translocon-associated protein subunit delta OS=Mus musculus OX=10090 GN=Ssr4 PE=1 SV=1	18.937	172	Q9D8L3	47.459	36.6%	5	5	6	40691000	1.0963%
P11031	TCP4_MOUSE	Sub1	Activated RNA polymerase II transcriptional coactivator p15 OS=Mus musculus OX=10090 GN=Sub1 PE=1 SV=3	14.427	127		33.179	37.8%	4	4	4	21536000	0.5802%
Q8VEK3	HNRPU_MOUSE	Hnrnpu	Heterogeneous nuclear ribonucleoprotein U OS=Mus musculus OX=10090 GN=Hnrnpu PE=1 SV=1	87.918	800		172.19	23.6%	17	17	17	26783000	0.7216%
Q8BH64	EHD2_MOUSE	Ehd2	EH domain-containing protein 2 OS=Mus musculus OX=10090 GN=Ehd2 PE=1 SV=1	61.174	543	D3Z7U7	267.35	61%	27	25	27	28252000	0.7612%
P62307	RUXF_MOUSE	Snrpf	Small nuclear ribonucleoprotein F OS=Mus musculus OX=10090 GN=Snrpf PE=1 SV=1	9.725	86		34.828	43%	3	3	3	27707000	0.7465%
P24369	PPIB_MOUSE	Ppib	Peptidyl-prolyl cis-trans isomerase B OS=Mus musculus OX=10090 GN=Ppib PE=1 SV=2	23.713	216		99.889	53.2%	12	12	11	32123000	0.8654%
Q6NV83	SR140_MOUSE	U2surp	U2 snRNP-associated SURP motif-containing protein OS=Mus musculus OX=10090 GN=U2surp PE=1 SV=3	118.261	1029	A0A087WRG2;A0A087WQT2;A0A087WR93	323.31	27.4%	29	29	20	8886000	0.2394%
O54724	CAVN1_MOUSE	Cavin1	Caveolae-associated protein 1 OS=Mus musculus OX=10090 GN=Cavin1 PE=1 SV=1	43.954	392		197.56	40.3%	12	12	10	12626000	0.3402%
Q8CGP2	H2B1P_MOUSE	Hist1h2bp	Histone H2B type 1-P OS=Mus musculus OX=10090 GN=Hist1h2bp PE=1 SV=3	13.992	126	Q8CGP1;Q6ZWY9;Q64525;Q64478;Q64475;P10854;P10853;Q8CBB6;Q9D2U9;Q8CGP0;Q64524;P70696	62.976	19%	2	2	2	2896100	0.0780%
P62754	RS6_MOUSE	Rps6	40S ribosomal protein S6 OS=Mus musculus OX=10090 GN=Rps6 PE=1 SV=1	28.681	249		55.934	25.7%	5	5	4	14197000	0.3825%
P25444	RS2_MOUSE	Rps2	40S ribosomal protein S2 OS=Mus musculus OX=10090 GN=Rps2 PE=1 SV=3	31.231	293	D3YVC1;D3YWJ3	110.04	42%	12	12	9	4892100	0.1318%
Q6DFW4	NOP58_MOUSE	Nop58	Nucleolar protein 58 OS=Mus musculus OX=10090 GN=Nop58 PE=1 SV=1	60.343	536	A0A0A0MQ76;A0A087WQ46;A0A087WSU5;A0A087WSL8;A0A087WP00;A0A087WNW0	226.47	43.8%	18	18	18	19272000	0.5192%
P49817	CAV1_MOUSE	Cav1	Caveolin-1 OS=Mus musculus OX=10090 GN=Cav1 PE=1 SV=1	20.539	178	D3Z148;H3BKG0;D3Z0J2;P51637	52.064	34.8%	6	6	7	33945000	0.9145%
P08752	GNAI2_MOUSE	Gnai2	Guanine nucleotide-binding protein G(i) subunit alpha-2 OS=Mus musculus OX=10090 GN=Gnai2 PE=1 SV=5	40.489	355	B2RSH2;A0A0A6YWA9	120.33	43.7%	14	8	15	23797000	0.6411%
A2A547	A2A547_MOUSE	Rpl19	Ribosomal protein L19 OS=Mus musculus OX=10090 GN=Rpl19 PE=1 SV=1	23.248	194	P84099	39.953	21.6%	5	5	3	10589000	0.2853%
P62320	SMD3_MOUSE	Snrpd3	Small nuclear ribonucleoprotein Sm D3 OS=Mus musculus OX=10090 GN=Snrpd3 PE=1 SV=1	13.916	126	A0A1W2P7K5	28.429	31.7%	3	3	1	17485000	0.4711%
Q5SQB0	Q5SQB0_MOUSE	Npm1	Nucleophosmin OS=Mus musculus OX=10090 GN=Npm1 PE=1 SV=1	29.525	264	Q61937;Q9DAY9;Q5SQB5	110.02	30.7%	6	6	5	8060700	0.2172%
O55128	SAP18_MOUSE	Sap18	Histone deacetylase complex subunit SAP18 OS=Mus musculus OX=10090 GN=Sap18 PE=1 SV=1	17.595	153	E9Q317;D3Z2N9;D3YY73;D3YY55	127.39	60.1%	9	9	2	6099200	0.1643%
D3YYM6	D3YYM6_MOUSE	Rps5	40S ribosomal protein S5 (Fragment) OS=Mus musculus OX=10090 GN=Rps5 PE=1 SV=1	20.414	182	D3Z1S8;Q91V55;P97461	84.489	28.6%	4	4	3	2150000	0.0579%
Q60931	VDAC3_MOUSE	Vdac3	Voltage-dependent anion-selective channel protein 3 OS=Mus musculus OX=10090 GN=Vdac3 PE=1 SV=1	30.753	283	J3QMG3	80.387	42%	9	9	9	22694000	0.6114%
Q9CZM2	RL15_MOUSE	Rpl15	60S ribosomal protein L15 OS=Mus musculus OX=10090 GN=Rpl15 PE=1 SV=4	24.146	204	B8JKK2	66.284	39.7%	9	9	6	14863000	0.4004%
A0A3B2WBL1	A0A3B2WBL1_MOUSE	Rpl10a	Ribosomal protein OS=Mus musculus OX=10090 GN=Rpl10a PE=1 SV=1	24.744	216	Q5XJF6;P53026;A0A3B2WDD2;A0A3B2W824;A0A3B2W820;A0A3B2WCA5;D6RE43	77.217	32.4%	9	9	6	6513500	0.1755%
P35550	FBRL_MOUSE	Fbl	rRNA 2'-O-methyltransferase fibrillarin OS=Mus musculus OX=10090 GN=Fbl PE=1 SV=2	34.307	327	A0A140LIR6	109.02	54.4%	13	10	10	8032500	0.2164%
Q8R2K3	Q8R2K3_MOUSE	Ssbp1	Single-stranded DNA-binding protein, mitochondrial OS=Mus musculus OX=10090 GN=Ssbp1 PE=1 SV=1	17.157	148	Q9CYR0;D3Z3Y3	59.797	27.7%	3	3	2	1105200	0.0298%
P60122	RUVB1_MOUSE	Ruvbl1	RuvB-like 1 OS=Mus musculus OX=10090 GN=Ruvbl1 PE=1 SV=1	50.214	456	D3YW60	181.24	50.2%	18	18	17	16959000	0.4569%
P48962	ADT1_MOUSE	Slc25a4	ADP/ATP translocase 1 OS=Mus musculus OX=10090 GN=Slc25a4 PE=1 SV=4	32.904	298	Q3V132	88.03	40.3%	12	6	13	15952000	0.4298%
Q9DCH4	EIF3F_MOUSE	Eif3f	Eukaryotic translation initiation factor 3 subunit F OS=Mus musculus OX=10090 GN=Eif3f PE=1 SV=2	37.984	361		91.053	38.2%	11	11	12	17949000	0.4836%
P62830	RL23_MOUSE	Rpl23	60S ribosomal protein L23 OS=Mus musculus OX=10090 GN=Rpl23 PE=1 SV=1	14.865	140	A2A6F8	46.461	50%	6	6	1	1735200	0.0467%
Q9D6Z1	NOP56_MOUSE	Nop56	Nucleolar protein 56 OS=Mus musculus OX=10090 GN=Nop56 PE=1 SV=2	64.464	580	E0CXZ0;F7CHQ7;A2APD7;F6USW7;F7CHP9;F6U250;F6V095	223.71	53.8%	26	26	19	13007000	0.3504%
O08810	U5S1_MOUSE	Eftud2	116 kDa U5 small nuclear ribonucleoprotein component OS=Mus musculus OX=10090 GN=Eftud2 PE=1 SV=1	109.361	971	G3UZ34;A2AH85;G3UXK8;G3UZ25	323.31	52.9%	39	38	43	18052000	0.4864%
P62751	RL23A_MOUSE	Rpl23a	60S ribosomal protein L23a OS=Mus musculus OX=10090 GN=Rpl23a PE=1 SV=1	17.695	156		45.729	30.8%	5	5	3	7404800	0.1995%
G3UX26	G3UX26_MOUSE	Vdac2	Outer mitochondrial membrane protein porin 2 OS=Mus musculus OX=10090 GN=Vdac2 PE=1 SV=1	30.446	283	Q60930;A0A286YCR8;D3YZT5;D3YUN8	77.247	47.7%	11	11	10	17246000	0.4646%
P47963	RL13_MOUSE	Rpl13	60S ribosomal protein L13 OS=Mus musculus OX=10090 GN=Rpl13 PE=1 SV=3	24.305	211		46.64	19.9%	4	4	4	8695700	0.2343%
Q62318	TIF1B_MOUSE	Trim28	Transcription intermediary factor 1-beta OS=Mus musculus OX=10090 GN=Trim28 PE=1 SV=3	88.847	834		174.42	33%	20	20	18	11429000	0.3079%
P60843	IF4A1_MOUSE	Eif4a1	Eukaryotic initiation factor 4A-I OS=Mus musculus OX=10090 GN=Eif4a1 PE=1 SV=1	46.154	406		195.15	46.6%	17	8	15	15736000	0.4240%
O54833	CSK22_MOUSE	Csnk2a2	Casein kinase II subunit alpha' OS=Mus musculus OX=10090 GN=Csnk2a2 PE=1 SV=1	41.215	350	A0A1D5RLE4;A0A1D5RM74;A0A1D5RM55	99.401	41.1%	12	12	11	10925000	0.2943%
O54734	OST48_MOUSE	Ddost	Dolichyl-diphosphooligosaccharide--protein glycosyltransferase 48 kDa subunit OS=Mus musculus OX=10090 GN=Ddost PE=1 SV=2	49.028	441		100.68	31.7%	11	11	12	15277000	0.4116%
Q3TYK3	Q3TYK3_MOUSE	Nfix	Nuclear factor 1 OS=Mus musculus OX=10090 GN=Nfix PE=1 SV=1	43.594	391	D3YZ00;P70257;E9PUH7	54.143	13.3%	6	4	3	1963800	0.0529%
A2ACG7	A2ACG7_MOUSE	Rpn2	Dolichyl-diphosphooligosaccharide--protein glycosyltransferase subunit 2 OS=Mus musculus OX=10090 GN=Rpn2 PE=1 SV=1	67.502	615	Q9DBG6	182.57	46.7%	20	20	20	16922000	0.4559%
P62702	RS4X_MOUSE	Rps4x	40S ribosomal protein S4, X isoform OS=Mus musculus OX=10090 GN=Rps4x PE=1 SV=2	29.598	263	V9GWY0	83.014	33.5%	8	8	7	7336200	0.1976%
Q91YQ5	RPN1_MOUSE	Rpn1	Dolichyl-diphosphooligosaccharide--protein glycosyltransferase subunit 1 OS=Mus musculus OX=10090 GN=Rpn1 PE=1 SV=1	68.528	608	A0A0N4SUJ8	245.22	53.1%	24	24	26	15470000	0.4168%
Q9WTM5	RUVB2_MOUSE	Ruvbl2	RuvB-like 2 OS=Mus musculus OX=10090 GN=Ruvbl2 PE=1 SV=3	51.113	463	A0A1B0GRW3;A0A1B0GSR4;A0A1B0GR89;A0A1B0GT54;A0A1B0GRT1	168.55	51.6%	23	23	19	12624000	0.3401%
S4R1W1	S4R1W1_MOUSE	Gm3839	Glyceraldehyde-3-phosphate dehydrogenase OS=Mus musculus OX=10090 GN=Gm3839 PE=1 SV=1	35.812	333	A0A1D5RLD8;P16858;A0A0A0MQF6;S4R257;S4R1W8;V9GX06;A0A0R4J0X7;S4R2G5;Q64467	77.658	40.5%	9	9	9	14134000	0.3808%
Q921K2	Q921K2_MOUSE	Parp1	Poly [ADP-ribose] polymerase OS=Mus musculus OX=10090 GN=Parp1 PE=1 SV=1	112.721	1014	P11103;A0A0A6YX03;A0A0A6YY63	323.31	24.5%	19	19	4	1683200	0.0453%
P84104	SRSF3_MOUSE	Srsf3	Serine/arginine-rich splicing factor 3 OS=Mus musculus OX=10090 GN=Srsf3 PE=1 SV=1	19.33	164		52.258	24.4%	4	3	1	5741800	0.1547%
P19253	RL13A_MOUSE	Rpl13a	60S ribosomal protein L13a OS=Mus musculus OX=10090 GN=Rpl13a PE=1 SV=4	23.464	203	A0A1B0GSQ6;A0A1B0GS68;A0A1B0GSC2;A0A1B0GSB2;A0A1B0GTA1;A0A1B0GQW6;A0A1B0GSL5;A0A1B0GRH1;A0A1B0GSF0;A0A1B0GT00;A0A1B0GSJ2	34.001	26.1%	5	5	2	4615100	0.1243%
Q9WTI7	MYO1C_MOUSE	Myo1c	Unconventional myosin-Ic OS=Mus musculus OX=10090 GN=Myo1c PE=1 SV=2	121.944	1063	Q5ND45	319.59	42%	36	35	33	7976200	0.2149%
Q9DCR2	AP3S1_MOUSE	Ap3s1	AP-3 complex subunit sigma-1 OS=Mus musculus OX=10090 GN=Ap3s1 PE=1 SV=2	21.732	193	A0A286YD58;A0A286YDU3	56.567	31.6%	6	6	5	5316800	0.1432%
P60335	PCBP1_MOUSE	Pcbp1	Poly(rC)-binding protein 1 OS=Mus musculus OX=10090 GN=Pcbp1 PE=1 SV=1	37.498	356	E9Q7D8;P57722;A0A087WR61;A0A087WSI1;A0A1L1SUS5;A0A1L1SRP9;A0A1L1SQ99;A0A2R8VI15;A0A087WRH3;A0A0R4J044;P57724	91.889	44.7%	10	7	8	10897000	0.2936%
Q64511	TOP2B_MOUSE	Top2b	DNA topoisomerase 2-beta OS=Mus musculus OX=10090 GN=Top2b PE=1 SV=2	181.909	1612	F6U5K2;F6XX57	323.31	35.7%	51	43	34	7482600	0.2016%
P35979	RL12_MOUSE	Rpl12	60S ribosomal protein L12 OS=Mus musculus OX=10090 GN=Rpl12 PE=1 SV=2	17.805	165		59	32.7%	4	4	3	4576000	0.1233%
Q61879	MYH10_MOUSE	Myh10	Myosin-10 OS=Mus musculus OX=10090 GN=Myh10 PE=1 SV=2	228.996	1976	Q3UH59;Q5SV64;Q8BXF2	323.31	45.4%	80	64	45	6208000	0.1673%
P62245	RS15A_MOUSE	Rps15a	40S ribosomal protein S15a OS=Mus musculus OX=10090 GN=Rps15a PE=1 SV=2	14.84	130	F8WJ41;D3YVB4;D3Z712	45.161	44.6%	5	5	5	4654100	0.1254%
Q62189	SNRPA_MOUSE	Snrpa	U1 small nuclear ribonucleoprotein A OS=Mus musculus OX=10090 GN=Snrpa PE=1 SV=3	31.835	287	D3Z0S6;Q9CQI7;D6RI83;A2CES4	60.477	22.3%	6	6	6	8696900	0.2343%
P20029	BIP_MOUSE	Hspa5	Endoplasmic reticulum chaperone BiP OS=Mus musculus OX=10090 GN=Hspa5 PE=1 SV=3	72.422	655		190.43	40.2%	24	22	24	12588000	0.3391%
Q9CR57	RL14_MOUSE	Rpl14	60S ribosomal protein L14 OS=Mus musculus OX=10090 GN=Rpl14 PE=1 SV=3	23.564	217	A0A1L1SUF6	28.631	17.1%	3	3	1	1413300	0.0381%
P18872	GNAO_MOUSE	Gnao1	Guanine nucleotide-binding protein G(o) subunit alpha OS=Mus musculus OX=10090 GN=Gnao1 PE=1 SV=3	40.085	354	D3Z2M7;F7BLT7;F6W1B2;F6WC15;A2AE31;Q8C040;Q8BHK8	65.147	38.1%	11	9	8	10373000	0.2795%
P62918	RL8_MOUSE	Rpl8	60S ribosomal protein L8 OS=Mus musculus OX=10090 GN=Rpl8 PE=1 SV=2	28.025	257		20.39	8.9%	2	2	2	1592400	0.0429%
Q9CXK8	NIP7_MOUSE	Nip7	60S ribosome subunit biogenesis protein NIP7 homolog OS=Mus musculus OX=10090 GN=Nip7 PE=1 SV=1	20.452	180	E9Q109	32.725	34.4%	4	4	5	4195200	0.1130%
Q91VC3	IF4A3_MOUSE	Eif4a3	Eukaryotic initiation factor 4A-III OS=Mus musculus OX=10090 GN=Eif4a3 PE=1 SV=3	46.84	411	A0A0N4SVP8;A2AFK7;E9PV04;A0A0N4SVM5;D6RJ60;D6RJ11	125.95	49.1%	17	15	15	10843000	0.2921%
P11499	HS90B_MOUSE	Hsp90ab1	Heat shock protein HSP 90-beta OS=Mus musculus OX=10090 GN=Hsp90ab1 PE=1 SV=3	83.281	724	E9Q3D6;E9PX27;D3Z1R1;E9Q0C3;P08113	160.92	33.7%	20	11	19	8779000	0.2365%
P60229	EIF3E_MOUSE	Eif3e	Eukaryotic translation initiation factor 3 subunit E OS=Mus musculus OX=10090 GN=Eif3e PE=1 SV=1	52.221	445		113.14	40.2%	16	16	14	5469400	0.1474%
P62827	RAN_MOUSE	Ran	GTP-binding nuclear protein Ran OS=Mus musculus OX=10090 GN=Ran PE=1 SV=3	24.423	216	Q14AA6;Q61820	36.925	22.2%	4	4	4	8060300	0.2172%
Q61656	DDX5_MOUSE	Ddx5	Probable ATP-dependent RNA helicase DDX5 OS=Mus musculus OX=10090 GN=Ddx5 PE=1 SV=2	69.29	614	Q8BTS0;S4R1I6;B1ARC0;B1ARB9;S4R1E3	138.86	36%	20	14	15	9062100	0.2441%
E9Q8F0	E9Q8F0_MOUSE	Rbm39	RNA-binding protein 39 OS=Mus musculus OX=10090 GN=Rbm39 PE=1 SV=1	47.051	415	Q8VH51;F7AA45;B7ZD61;B7ZD63;B7ZD64;E9PZF9;D6RCZ8;E9Q999;D6RJ85	103.54	38.6%	11	11	11	9286900	0.2502%
Q91ZW3	SMCA5_MOUSE	Smarca5	SWI/SNF-related matrix-associated actin-dependent regulator of chromatin subfamily A member 5 OS=Mus musculus OX=10090 GN=Smarca5 PE=1 SV=1	121.627	1051		298.49	29.8%	32	24	21	3445200	0.0928%
Q91WK2	EIF3H_MOUSE	Eif3h	Eukaryotic translation initiation factor 3 subunit H OS=Mus musculus OX=10090 GN=Eif3h PE=1 SV=1	39.832	352		72.852	38.1%	10	10	10	8755500	0.2359%
P09405	NUCL_MOUSE	Ncl	Nucleolin OS=Mus musculus OX=10090 GN=Ncl PE=1 SV=2	76.723	707		151.54	26.4%	18	18	14	8760000	0.2360%
P67871	CSK2B_MOUSE	Csnk2b	Casein kinase II subunit beta OS=Mus musculus OX=10090 GN=Csnk2b PE=1 SV=1	24.942	215	G3UXG7;G3UZJ5;G3UZA4;G3UZX4;G3UXU2;G3UWU5	37.372	11.6%	2	2	1	968690	0.0261%
P29416	HEXA_MOUSE	Hexa	Beta-hexosaminidase subunit alpha OS=Mus musculus OX=10090 GN=Hexa PE=1 SV=2	60.613	528		72.753	21.6%	10	10	11	9605800	0.2588%
Q8BMK4	CKAP4_MOUSE	Ckap4	Cytoskeleton-associated protein 4 OS=Mus musculus OX=10090 GN=Ckap4 PE=1 SV=2	63.692	575		178.62	37.7%	19	19	14	5830300	0.1571%
Q8JZM7	CDC73_MOUSE	Cdc73	Parafibromin OS=Mus musculus OX=10090 GN=Cdc73 PE=1 SV=1	60.577	531		122.75	28.2%	14	14	12	7152700	0.1927%
Q9R0Q3	TMED2_MOUSE	Tmed2	Transmembrane emp24 domain-containing protein 2 OS=Mus musculus OX=10090 GN=Tmed2 PE=1 SV=1	22.705	201	F6V6T4;Q8BPI2	33.213	24.9%	4	4	4	9920700	0.2673%
P19324	SERPH_MOUSE	Serpinh1	Serpin H1 OS=Mus musculus OX=10090 GN=Serpinh1 PE=1 SV=3	46.534	417	A0A140LHR4;A0A140LHK0;A0A140LHD6	128.43	47.2%	17	17	14	7853400	0.2116%
Q02614	S30BP_MOUSE	Sap30bp	SAP30-binding protein OS=Mus musculus OX=10090 GN=Sap30bp PE=1 SV=2	33.832	308		47.174	15.9%	5	5	1	2103400	0.0567%
P23116	EIF3A_MOUSE	Eif3a	Eukaryotic translation initiation factor 3 subunit A OS=Mus musculus OX=10090 GN=Eif3a PE=1 SV=5	161.936	1344		282.43	31.4%	37	37	34	10807000	0.2912%
Q7TPV4	MBB1A_MOUSE	Mybbp1a	Myb-binding protein 1A OS=Mus musculus OX=10090 GN=Mybbp1a PE=1 SV=2	152.037	1344		272.04	27.3%	31	31	27	6017100	0.1621%
P61620	S61A1_MOUSE	Sec61a1	Protein transport protein Sec61 subunit alpha isoform 1 OS=Mus musculus OX=10090 GN=Sec61a1 PE=1 SV=2	52.265	476	Q9CYJ6;Q9JLR1;A0A0A6YVQ7;A2ATT9	48.337	16.8%	7	7	4	9421000	0.2538%
Q60715	P4HA1_MOUSE	P4ha1	Prolyl 4-hydroxylase subunit alpha-1 OS=Mus musculus OX=10090 GN=P4ha1 PE=1 SV=2	60.91	534	E9Q7B0	148.52	35.4%	16	16	14	8848100	0.2384%
Q8CH18	CCAR1_MOUSE	Ccar1	Cell division cycle and apoptosis regulator protein 1 OS=Mus musculus OX=10090 GN=Ccar1 PE=1 SV=1	132.06	1146	A0A1W2P765	210.27	16.5%	13	13	5	1138200	0.0307%
P62267	RS23_MOUSE	Rps23	40S ribosomal protein S23 OS=Mus musculus OX=10090 GN=Rps23 PE=1 SV=3	15.808	143		21.169	21%	3	3	2	5337800	0.1438%
Q99PV0	PRP8_MOUSE	Prpf8	Pre-mRNA-processing-splicing factor 8 OS=Mus musculus OX=10090 GN=Prpf8 PE=1 SV=2	273.616	2335	B7ZC27	323.31	38.7%	75	75	63	7266800	0.1958%
Q6ZWX6	IF2A_MOUSE	Eif2s1	Eukaryotic translation initiation factor 2 subunit 1 OS=Mus musculus OX=10090 GN=Eif2s1 PE=1 SV=3	36.108	315		112.79	46%	13	13	12	4828300	0.1301%
P63017	HSP7C_MOUSE	Hspa8	Heat shock cognate 71 kDa protein OS=Mus musculus OX=10090 GN=Hspa8 PE=1 SV=1	70.871	646	Q504P4;P17156;D3Z5E2;Q61696;P16627;P17879	166.45	44%	23	21	25	9215100	0.2483%
P00405	COX2_MOUSE	Mtco2	Cytochrome c oxidase subunit 2 OS=Mus musculus OX=10090 GN=Mtco2 PE=1 SV=1	25.976	227		32.245	26.4%	5	5	5	7373800	0.1987%
Q6NVF9	CPSF6_MOUSE	Cpsf6	Cleavage and polyadenylation specificity factor subunit 6 OS=Mus musculus OX=10090 GN=Cpsf6 PE=1 SV=1	59.153	551	H3BJ30;H3BJW3;H3BKW0;H3BLM9	79.488	23.8%	9	9	6	5858800	0.1578%
P62835	RAP1A_MOUSE	Rap1a	Ras-related protein Rap-1A OS=Mus musculus OX=10090 GN=Rap1a PE=1 SV=1	20.987	184	A0A0G2JDL9;A0A0G2JE52;Q99JI6;A0A0G2JED9;A0A1W2P777	47.562	34.2%	5	5	4	8882800	0.2393%
Q8JZQ9	EIF3B_MOUSE	Eif3b	Eukaryotic translation initiation factor 3 subunit B OS=Mus musculus OX=10090 GN=Eif3b PE=1 SV=1	91.37	803	A0A0G2JG48	164.2	35.5%	22	22	18	7714700	0.2078%
P32883	RASK_MOUSE	Kras	GTPase KRas OS=Mus musculus OX=10090 GN=Kras PE=1 SV=1	21.656	189	C0H5X4;A0A0G2JE25;A0A0G2JGP4;Q61411;Q9D091;P08556;A0A0G2JGM2;B2KGV5;E9Q8V2;E9PVD5;A0A0N4SVY1	43.227	33.3%	4	4	4	2877100	0.0775%
Q99JX4	EIF3M_MOUSE	Eif3m	Eukaryotic translation initiation factor 3 subunit M OS=Mus musculus OX=10090 GN=Eif3m PE=1 SV=1	42.517	374	A2A702;A2A701	76.585	26.5%	8	8	8	5462500	0.1472%
A0A1L1SQA8	A0A1L1SQA8_MOUSE	Rps25	40S ribosomal protein S25 OS=Mus musculus OX=10090 GN=Rps25 PE=1 SV=1	10.309	93	P62852	26.383	32.3%	3	3	1	2176300	0.0586%
A0A1B0GRU8	A0A1B0GRU8_MOUSE	Prpf40a	Pre-mRNA-processing factor 40 homolog A OS=Mus musculus OX=10090 GN=Prpf40a PE=1 SV=1	105.526	926	Q9R1C7;A0A6Q6PUT5	135.49	19.8%	17	17	14	4791900	0.1291%
Q7TNC4	LC7L2_MOUSE	Luc7l2	Putative RNA-binding protein Luc7-like 2 OS=Mus musculus OX=10090 GN=Luc7l2 PE=1 SV=1	46.583	392	E9Q715;Q05CX5	58.383	11.5%	4	3	2	1347900	0.0363%
Q99KP6	PRP19_MOUSE	Prpf19	Pre-mRNA-processing factor 19 OS=Mus musculus OX=10090 GN=Prpf19 PE=1 SV=1	55.239	504		71.31	24.8%	10	10	9	7080800	0.1908%
Q9QYA2	TOM40_MOUSE	Tomm40	Mitochondrial import receptor subunit TOM40 homolog OS=Mus musculus OX=10090 GN=Tomm40 PE=1 SV=3	37.895	361		38.82	21.6%	5	5	5	7351000	0.1980%
Q8QZY1	EIF3L_MOUSE	Eif3l	Eukaryotic translation initiation factor 3 subunit L OS=Mus musculus OX=10090 GN=Eif3l PE=1 SV=1	66.613	564	A0A2R8VH97	150.03	33.2%	17	17	15	7410100	0.1996%
Q3ULD5	MCCB_MOUSE	Mccc2	Methylcrotonoyl-CoA carboxylase beta chain, mitochondrial OS=Mus musculus OX=10090 GN=Mccc2 PE=1 SV=1	61.379	563	Q6PD20	141.39	34.1%	16	16	16	8145900	0.2195%
F6YVP7	F6YVP7_MOUSE	Rps18-ps6	40S ribosomal protein S18 OS=Mus musculus OX=10090 GN=Rps18-ps6 PE=3 SV=2	17.672	152	A0A1Y7VKY1;P62270;S4R1N6;A0A3Q4EGP3	45.394	19.1%	3	3	2	1428300	0.0385%
O55222	ILK_MOUSE	Ilk	Integrin-linked protein kinase OS=Mus musculus OX=10090 GN=Ilk PE=1 SV=2	51.373	452	D3YZA5;A0A1B0GRF6	80.208	27.2%	12	12	10	6800000	0.1832%
Q9DCF9	SSRG_MOUSE	Ssr3	Translocon-associated protein subunit gamma OS=Mus musculus OX=10090 GN=Ssr3 PE=1 SV=1	21.065	185		7.6822	7.6%	1	1	1	8606500	0.2319%
H7BWY2	H7BWY2_MOUSE	Ap3m1	AP-3 complex subunit mu-1 OS=Mus musculus OX=10090 GN=Ap3m1 PE=1 SV=1	41.023	364	Q9JKC8;A0A286YDZ6;D6RI63;D3YWU3;D3YXV9	78.395	32.7%	9	7	8	5937300	0.1600%
Q60605	MYL6_MOUSE	Myl6	Myosin light polypeptide 6 OS=Mus musculus OX=10090 GN=Myl6 PE=1 SV=3	16.93	151	A0A1W2P6F6;A0A1W2P7Q9;A0A1W2P6G5	37.203	21.2%	4	4	2	1589200	0.0428%
G3UZW7	G3UZW7_MOUSE	Magohb	Protein mago nashi homolog 2 OS=Mus musculus OX=10090 GN=Magohb PE=3 SV=1	11.799	102	Q9CQL1;P61327;A0A023T778	29.152	47.1%	3	3	2	4540100	0.1223%
Q62093	SRSF2_MOUSE	Srsf2	Serine/arginine-rich splicing factor 2 OS=Mus musculus OX=10090 GN=Srsf2 PE=1 SV=4	25.476	221		33.26	18.1%	3	3	2	2974700	0.0801%
P43274	H14_MOUSE	H1-4	Histone H1.4 OS=Mus musculus OX=10090 GN=H1-4 PE=1 SV=2	21.977	219		30.494	24.7%	7	2	1	1358100	0.0366%
Q5SUF2	LC7L3_MOUSE	Luc7l3	Luc7-like protein 3 OS=Mus musculus OX=10090 GN=Luc7l3 PE=1 SV=1	51.45	432		85.465	19.2%	6	6	1	2249400	0.0606%
Q91VJ2	CAVN3_MOUSE	Cavin3	Caveolae-associated protein 3 OS=Mus musculus OX=10090 GN=Cavin3 PE=1 SV=1	27.853	260		105.25	27.7%	5	5	3	2150700	0.0579%
Q9Z2N8	ACL6A_MOUSE	Actl6a	Actin-like protein 6A OS=Mus musculus OX=10090 GN=Actl6a PE=1 SV=2	47.448	429	A0A0A6YWG8;D3YVN1;A0A0A6YWR1;F8WI57;Q99MR0	75.291	28.4%	9	9	5	5052400	0.1361%
Q9Z0N1	IF2G_MOUSE	Eif2s3x	Eukaryotic translation initiation factor 2 subunit 3, X-linked OS=Mus musculus OX=10090 GN=Eif2s3x PE=1 SV=2	51.065	472	Q9Z0N2;A2AAW9	85.212	29.2%	10	10	8	5483600	0.1477%
Q91YR7	PRP6_MOUSE	Prpf6	Pre-mRNA-processing factor 6 OS=Mus musculus OX=10090 GN=Prpf6 PE=1 SV=1	106.722	941		223.19	29.3%	24	24	21	3703700	0.0998%
Q9QZD9	EIF3I_MOUSE	Eif3i	Eukaryotic translation initiation factor 3 subunit I OS=Mus musculus OX=10090 GN=Eif3i PE=1 SV=1	36.461	325	A2AE03	65.731	36%	8	8	7	6387800	0.1721%
Q9CXY6	ILF2_MOUSE	Ilf2	Interleukin enhancer-binding factor 2 OS=Mus musculus OX=10090 GN=Ilf2 PE=1 SV=1	43.062	390		68.818	40.8%	10	10	8	5377500	0.1449%
Z4YKB8	Z4YKB8_MOUSE	Hp1bp3	Heterochromatin protein 1-binding protein 3 OS=Mus musculus OX=10090 GN=Hp1bp3 PE=1 SV=1	60.851	554	Q3TEA8;Z4YKA3;A2AM65;A2AM63;A2AM62;A2AM70;A2AM69	92.376	16.6%	8	8	4	1440100	0.0388%
A0A286YEB7	A0A286YEB7_MOUSE	Rps24	40S ribosomal protein S24 OS=Mus musculus OX=10090 GN=Rps24 PE=1 SV=1	13.605	118	P62849	26.136	33.1%	3	3	2	3982400	0.1073%
P47955	RLA1_MOUSE	Rplp1	60S acidic ribosomal protein P1 OS=Mus musculus OX=10090 GN=Rplp1 PE=1 SV=1	11.475	114		7.1764	14%	1	1	1	3008400	0.0811%
P99027	RLA2_MOUSE	Rplp2	60S acidic ribosomal protein P2 OS=Mus musculus OX=10090 GN=Rplp2 PE=1 SV=3	11.651	115	A0A5F8MPY2	36.146	40.9%	3	3	3	2988900	0.0805%
Q99MN9	PCCB_MOUSE	Pccb	Propionyl-CoA carboxylase beta chain, mitochondrial OS=Mus musculus OX=10090 GN=Pccb PE=1 SV=2	58.409	541	E9Q1J7;D3YZC1	189.8	46.6%	19	19	20	9798700	0.2640%
Q9CQ62	DECR_MOUSE	Decr1	2,4-dienoyl-CoA reductase [(3E)-enoyl-CoA-producing], mitochondrial OS=Mus musculus OX=10090 GN=Decr1 PE=1 SV=1	36.214	335		75.475	39.1%	11	11	10	7852900	0.2116%
Q9CPN8	IF2B3_MOUSE	Igf2bp3	Insulin-like growth factor 2 mRNA-binding protein 3 OS=Mus musculus OX=10090 GN=Igf2bp3 PE=1 SV=1	63.575	579	O88477	118.45	33.7%	15	14	13	6644100	0.1790%
Q9D1D4	TMEDA_MOUSE	Tmed10	Transmembrane emp24 domain-containing protein 10 OS=Mus musculus OX=10090 GN=Tmed10 PE=1 SV=1	24.911	219	A0A1Y7VM54	48.428	32%	6	6	6	5889600	0.1587%
A2AWT6	A2AWT6_MOUSE	Ubtf	Nucleolar transcription factor 1 OS=Mus musculus OX=10090 GN=Ubtf PE=1 SV=1	85.01	727	A2AWT7;A2AWT5;P25976;E9Q4A8;G3UZW9	109.2	16.1%	10	10	2	634830	0.0171%
Q9CRB2	NHP2_MOUSE	Nhp2	H/ACA ribonucleoprotein complex subunit 2 OS=Mus musculus OX=10090 GN=Nhp2 PE=1 SV=1	17.247	153		22.542	10.5%	1	1	1	1858700	0.0501%
O09106	HDAC1_MOUSE	Hdac1	Histone deacetylase 1 OS=Mus musculus OX=10090 GN=Hdac1 PE=1 SV=1	55.075	482		51.51	20.5%	7	4	7	3636500	0.0980%
A0A0A6YX26	A0A0A6YX26_MOUSE	Rpl31	60S ribosomal protein L31 OS=Mus musculus OX=10090 GN=Rpl31 PE=1 SV=1	14.997	129	P62900;A0A0A6YXL3	31.226	10.9%	1	1	1	293630	0.0079%
Q6PE01	SNR40_MOUSE	Snrnp40	U5 small nuclear ribonucleoprotein 40 kDa protein OS=Mus musculus OX=10090 GN=Snrnp40 PE=1 SV=1	39.276	358		76.038	31.8%	6	6	6	6307200	0.1699%
Q9DBZ5	EIF3K_MOUSE	Eif3k	Eukaryotic translation initiation factor 3 subunit K OS=Mus musculus OX=10090 GN=Eif3k PE=1 SV=1	25.087	218	A0A140LJ59;Q3TY56	36.74	28%	4	4	2	2169300	0.0584%
Q3UL36	ARGL1_MOUSE	Arglu1	Arginine and glutamate-rich protein 1 OS=Mus musculus OX=10090 GN=Arglu1 PE=1 SV=2	32.887	271	A0A140LIS5	24.858	5.9%	2	2	0	1208200	0.0326%
Q03265	ATPA_MOUSE	Atp5f1a	ATP synthase subunit alpha, mitochondrial OS=Mus musculus OX=10090 GN=Atp5f1a PE=1 SV=1	59.753	553	D3Z6F5;D6RJ16	116.01	34.9%	14	14	15	7327300	0.1974%
O35286	DHX15_MOUSE	Dhx15	Pre-mRNA-splicing factor ATP-dependent RNA helicase DHX15 OS=Mus musculus OX=10090 GN=Dhx15 PE=1 SV=2	91.007	795	Q497W9;A0A0G2JG10;A0A0G2JGQ5	141.68	32.1%	21	21	19	6791700	0.1830%
P56480	ATPB_MOUSE	Atp5f1b	ATP synthase subunit beta, mitochondrial OS=Mus musculus OX=10090 GN=Atp5f1b PE=1 SV=2	56.3	529		114.57	44.2%	16	16	14	7219600	0.1945%
A2AVJ7	A2AVJ7_MOUSE	Rrbp1	Ribosome-binding protein 1 OS=Mus musculus OX=10090 GN=Rrbp1 PE=1 SV=1	158.396	1464	Q99PL5	323.31	22.8%	26	26	15	1344900	0.0362%
Q6ZWN5	RS9_MOUSE	Rps9	40S ribosomal protein S9 OS=Mus musculus OX=10090 GN=Rps9 PE=1 SV=3	22.591	194	F7CJS8;D3YWH9;Q9CXW7;D3Z673	38.395	25.3%	6	6	1	764900	0.0206%
A0A1L1SRS6	A0A1L1SRS6_MOUSE	Rab6b	Ras-related protein Rab-6B OS=Mus musculus OX=10090 GN=Rab6b PE=1 SV=1	9.325	80	D3YV69;P61294;P35279;Q8BHD0	7.8709	13.8%	1	1	1	5756400	0.1551%
Q9CX86	ROA0_MOUSE	Hnrnpa0	Heterogeneous nuclear ribonucleoprotein A0 OS=Mus musculus OX=10090 GN=Hnrnpa0 PE=1 SV=1	30.53	305		39.256	16.4%	4	4	5	4662100	0.1256%
A0A286YDS5	A0A286YDS5_MOUSE	Tmed9	Transmembrane emp24 domain-containing protein 9 OS=Mus musculus OX=10090 GN=Tmed9 PE=1 SV=1	24.597	209	Q99KF1	35.986	29.2%	5	5	3	5341500	0.1439%
Q62376	RU17_MOUSE	Snrnp70	U1 small nuclear ribonucleoprotein 70 kDa OS=Mus musculus OX=10090 GN=Snrnp70 PE=1 SV=2	51.992	448	A0A1B0GRR8;A0A1B0GR44;A0A1B0GR69;A0A1B0GRV8;A0A1B0GSX5;A0A1B0GR50	57.685	10.7%	4	4	3	1269900	0.0342%
Q91VD9	NDUS1_MOUSE	Ndufs1	NADH-ubiquinone oxidoreductase 75 kDa subunit, mitochondrial OS=Mus musculus OX=10090 GN=Ndufs1 PE=1 SV=2	79.777	727	A0A087WQ77;A0A087WSU3;A0A087WQR0	172.15	37.4%	21	21	20	6629000	0.1786%
Q8CAQ8	MIC60_MOUSE	Immt	MICOS complex subunit Mic60 OS=Mus musculus OX=10090 GN=Immt PE=1 SV=1	83.9	757	E9Q800;E9QAY6;A0A1B0GX08;A0A0U1RQ14;E9PVS5	179.78	36.6%	23	8	25	6671300	0.1797%
B8JJ91	B8JJ91_MOUSE	Acin1	Apoptotic chromatin condensation inducer in the nucleus OS=Mus musculus OX=10090 GN=Acin1 PE=1 SV=1	73.024	634	Q9JIX8;B8JJ92;F6RJ39;Q52KR6;B8JJ90;F6Q8C0	97.626	18.9%	10	10	5	895030	0.0241%
A0A286YDB7	A0A286YDB7_MOUSE	Ssr1	Signal sequence receptor subunit alpha (Fragment) OS=Mus musculus OX=10090 GN=Ssr1 PE=1 SV=1	13.111	115	Q9CY50;A0A286YCT4;A0A286YCG8	13.672	13%	1	1	1	3521100	0.0949%
P62196	PRS8_MOUSE	Psmc5	26S proteasome regulatory subunit 8 OS=Mus musculus OX=10090 GN=Psmc5 PE=1 SV=1	45.626	406	Q8K1K2	115.57	42.6%	13	13	13	5743600	0.1547%
Q922Q8	LRC59_MOUSE	Lrrc59	Leucine-rich repeat-containing protein 59 OS=Mus musculus OX=10090 GN=Lrrc59 PE=1 SV=1	34.877	307		36.041	18.2%	4	4	3	2380000	0.0641%
Q6ZWZ4	Q6ZWZ4_MOUSE	Rpl36	60S ribosomal protein L36 OS=Mus musculus OX=10090 GN=Rpl36 PE=1 SV=1	12.254	105	P47964	13.907	19%	2	2	1	3158900	0.0851%
P63094	GNAS2_MOUSE	Gnas	Guanine nucleotide-binding protein G(s) subunit alpha isoforms short OS=Mus musculus OX=10090 GN=Gnas PE=1 SV=1	45.664	394	Q6R0H7;A0A571BEI3;Z4YKV1;A0A571BEM2;A0A571BE25;A0A571BEG2;A2A610;Q8CGK7;Q66L47;A0A571BGH5	67.066	31%	11	10	8	3442600	0.0927%
Q5SWK8	Q5SWK8_MOUSE	Ebf1	Transcription factor COE1 OS=Mus musculus OX=10090 GN=Ebf1 PE=1 SV=1	63.65	584	Q07802;Q5SWK4	57.093	17%	8	3	6	4045300	0.1090%
Q61687	ATRX_MOUSE	Atrx	Transcriptional regulator ATRX OS=Mus musculus OX=10090 GN=Atrx PE=1 SV=3	278.587	2476	Q3UY26;Q8C2S3;A0A0G2JFA5;F6RDB7	216.02	9.9%	21	21	17	3492600	0.0941%
Q08943	SSRP1_MOUSE	Ssrp1	FACT complex subunit SSRP1 OS=Mus musculus OX=10090 GN=Ssrp1 PE=1 SV=2	80.86	708	A2AW05	129.38	29.9%	17	17	10	2965500	0.0799%
O35646	CAN6_MOUSE	Capn6	Calpain-6 OS=Mus musculus OX=10090 GN=Capn6 PE=1 SV=2	74.543	641		102.61	21.8%	13	13	12	4292500	0.1156%
P97376	FRG1_MOUSE	Frg1	Protein FRG1 OS=Mus musculus OX=10090 GN=Frg1 PE=1 SV=2	29.127	258		46.335	23.6%	5	5	3	3314200	0.0893%
Q61398	PCOC1_MOUSE	Pcolce	Procollagen C-endopeptidase enhancer 1 OS=Mus musculus OX=10090 GN=Pcolce PE=1 SV=2	50.168	468	D3YUE2;A0A0G2JE29;D3YZE3;D3YWH0	74.972	25.2%	9	9	6	4268300	0.1150%
Q9CQM2	ERD22_MOUSE	Kdelr2	ER lumen protein-retaining receptor 2 OS=Mus musculus OX=10090 GN=Kdelr2 PE=1 SV=1	24.454	212	A0A1B0GT97	21.19	15.6%	3	2	3	2921100	0.0787%
O88874	CCNK_MOUSE	Ccnk	Cyclin-K OS=Mus musculus OX=10090 GN=Ccnk PE=1 SV=3	61.363	554	Q3U3M5	129.13	16.4%	5	5	1	730400	0.0197%
Q9CPQ3	TOM22_MOUSE	Tomm22	Mitochondrial import receptor subunit TOM22 homolog OS=Mus musculus OX=10090 GN=Tomm22 PE=1 SV=3	15.537	142	A0A2R8VHM4	39.602	37.3%	3	3	1	1633000	0.0440%
Q9Z0H3	SNF5_MOUSE	Smarcb1	SWI/SNF-related matrix-associated actin-dependent regulator of chromatin subfamily B member 1 OS=Mus musculus OX=10090 GN=Smarcb1 PE=1 SV=1	44.141	385	F6U415	63.347	27.3%	8	8	5	3786700	0.1020%
Q3U1J4	DDB1_MOUSE	Ddb1	DNA damage-binding protein 1 OS=Mus musculus OX=10090 GN=Ddb1 PE=1 SV=2	126.853	1140	A0A494BAF6;A0A494B987;A0A494BBJ6	198.98	25.8%	26	26	22	3378900	0.0910%
Q9Z1N5	DX39B_MOUSE	Ddx39b	Spliceosome RNA helicase Ddx39b OS=Mus musculus OX=10090 GN=Ddx39b PE=1 SV=1	49.035	428	G3UXI6	74.994	27.1%	10	4	7	3755000	0.1012%
Q80WS3	FBLL1_MOUSE	Fbll1	rRNA/tRNA 2'-O-methyltransferase fibrillarin-like protein 1 OS=Mus musculus OX=10090 GN=Fbll1 PE=1 SV=1	33.339	314		6.7014	16.2%	4	1	1	1619000	0.0436%
Q9DCT2	NDUS3_MOUSE	Ndufs3	NADH dehydrogenase [ubiquinone] iron-sulfur protein 3, mitochondrial OS=Mus musculus OX=10090 GN=Ndufs3 PE=1 SV=2	30.149	263		54.387	43.3%	8	8	6	2693800	0.0726%
Q9ESX5	DKC1_MOUSE	Dkc1	H/ACA ribonucleoprotein complex subunit DKC1 OS=Mus musculus OX=10090 GN=Dkc1 PE=1 SV=4	57.402	509	B7ZCL7;F6S1S5;A2AN81;F6YUI5	88.179	31.4%	11	11	6	2202500	0.0593%
P53690	MMP14_MOUSE	Mmp14	Matrix metalloproteinase-14 OS=Mus musculus OX=10090 GN=Mmp14 PE=2 SV=3	65.919	582	A0A286YED2	61.909	17%	9	9	7	3628200	0.0977%
Q9DCT5	SDF2_MOUSE	Sdf2	Stromal cell-derived factor 2 OS=Mus musculus OX=10090 GN=Sdf2 PE=1 SV=1	23.159	211	A0A0R4IZW9	25.784	28.4%	4	4	4	5412800	0.1458%
P20060	HEXB_MOUSE	Hexb	Beta-hexosaminidase subunit beta OS=Mus musculus OX=10090 GN=Hexb PE=1 SV=2	61.116	536		71.868	17.4%	10	10	6	3807000	0.1026%
Q6P4T2	U520_MOUSE	Snrnp200	U5 small nuclear ribonucleoprotein 200 kDa helicase OS=Mus musculus OX=10090 GN=Snrnp200 PE=1 SV=1	244.547	2136		323.31	28.7%	46	46	37	2876800	0.0775%
G5E866	G5E866_MOUSE	Sf3b1	Splicing factor 3B subunit 1 OS=Mus musculus OX=10090 GN=Sf3b1 PE=1 SV=1	145.83	1304	Q99NB9	205.94	27.5%	27	27	21	3051100	0.0822%
Q9Z204	HNRPC_MOUSE	Hnrnpc	Heterogeneous nuclear ribonucleoproteins C1/C2 OS=Mus musculus OX=10090 GN=Hnrnpc PE=1 SV=1	34.385	313		40.233	19.5%	5	1	5	3260800	0.0879%
P68372	TBB4B_MOUSE	Tubb4b	Tubulin beta-4B chain OS=Mus musculus OX=10090 GN=Tubb4b PE=1 SV=1	49.831	445	Q9D6F9;A2AQ07;G3UZR1	36.272	52.4%	16	3	4	3732800	0.1006%
O88685	PRS6A_MOUSE	Psmc3	26S proteasome regulatory subunit 6A OS=Mus musculus OX=10090 GN=Psmc3 PE=1 SV=2	49.549	442	A2AGN7;B7ZCF1;A0A087WPH7;F6Q2E3	103.6	40%	13	13	10	3324800	0.0896%
Q9Z1D1	EIF3G_MOUSE	Eif3g	Eukaryotic translation initiation factor 3 subunit G OS=Mus musculus OX=10090 GN=Eif3g PE=1 SV=2	35.638	320		49.279	23.4%	7	7	7	4647400	0.1252%
A0A1W2P7H9	A0A1W2P7H9_MOUSE	Erh	Enhancer of rudimentary homolog OS=Mus musculus OX=10090 GN=Erh PE=1 SV=1	8.203	71	A0A1W2P7T3;P84089	14.472	15.5%	1	1	1	1744900	0.0470%
Q31125	S39A7_MOUSE	Slc39a7	Zinc transporter SLC39A7 OS=Mus musculus OX=10090 GN=Slc39a7 PE=1 SV=2	50.657	476		13.459	8.6%	2	2	1	3965100	0.1068%
Q91WD5	NDUS2_MOUSE	Ndufs2	NADH dehydrogenase [ubiquinone] iron-sulfur protein 2, mitochondrial OS=Mus musculus OX=10090 GN=Ndufs2 PE=1 SV=1	52.626	463	D3YXT0;A0A0A6YW30;A0A0A6YXD3	77.998	21.2%	8	8	9	2955200	0.0796%
Q9CPN9	Q9CPN9_MOUSE	2210010C04Rik	RIKEN cDNA 2210010C04 gene OS=Mus musculus OX=10090 GN=2210010C04Rik PE=1 SV=1	26.422	247		8.2598	4.9%	1	1	1	3165800	0.0853%
P54775	PRS6B_MOUSE	Psmc4	26S proteasome regulatory subunit 6B OS=Mus musculus OX=10090 GN=Psmc4 PE=1 SV=2	47.408	418	A0A140LIZ5	70.41	32.1%	10	10	8	3524400	0.0950%
Q8JZX4	SPF45_MOUSE	Rbm17	Splicing factor 45 OS=Mus musculus OX=10090 GN=Rbm17 PE=1 SV=1	45.304	405	A2AP40	67.982	18%	7	7	3	2236900	0.0603%
P09103	PDIA1_MOUSE	P4hb	Protein disulfide-isomerase OS=Mus musculus OX=10090 GN=P4hb PE=1 SV=2	57.058	509	E9Q8G8	116.17	31.6%	14	14	14	4031400	0.1086%
A0A3B2WD96	A0A3B2WD96_MOUSE	Epb41l3	Band 4.1-like protein 3 OS=Mus musculus OX=10090 GN=Epb41l3 PE=1 SV=1	90.203	812	A0A5F8MPR1;Q9WV92;D0VYV6;A7YY80;A0A3B2WBE1;A0A5F8MPE1;A0A286YDY4;A0A286YCY8;A0A286YD84;A0A286YDD0;A0A286YCT6;A2AD32;A2A838;P48193;A2A841;A2A839;A0A571BEG4;A0A1D5RLV1;A0A286YCY1;A2A842	93.754	18.2%	13	10	4	1272500	0.0343%
A2AFJ1	A2AFJ1_MOUSE	Rbbp7	Histone-binding protein RBBP7 OS=Mus musculus OX=10090 GN=Rbbp7 PE=1 SV=1	46.908	416	Q60973;A2AFI9;F6U539;F6ZLC6	29.222	18.3%	5	3	4	2372100	0.0639%
P13020	GELS_MOUSE	Gsn	Gelsolin OS=Mus musculus OX=10090 GN=Gsn PE=1 SV=3	85.942	780	A0A0J9YUQ8	162.3	26%	13	5	7	1907100	0.0514%
Q6ZWQ7	SPCS3_MOUSE	Spcs3	Signal peptidase complex subunit 3 OS=Mus musculus OX=10090 GN=Spcs3 PE=1 SV=1	20.313	180		21.864	17.8%	3	3	3	2381400	0.0642%
A0A0G2JDW7	A0A0G2JDW7_MOUSE	Rps27	40S ribosomal protein S27 (Fragment) OS=Mus musculus OX=10090 GN=Rps27 PE=1 SV=1	9.233	82	A0A0G2JG29;Q6ZWU9	12.348	14.6%	2	2	1	1314800	0.0354%
P62334	PRS10_MOUSE	Psmc6	26S proteasome regulatory subunit 10B OS=Mus musculus OX=10090 GN=Psmc6 PE=1 SV=1	44.173	389		75.675	32.1%	9	9	9	3243900	0.0874%
Q8K297	GT251_MOUSE	Colgalt1	Procollagen galactosyltransferase 1 OS=Mus musculus OX=10090 GN=Colgalt1 PE=1 SV=2	71.061	617		65.643	18.2%	8	8	7	2773200	0.0747%
Q9Z2X1	HNRPF_MOUSE	Hnrnpf	Heterogeneous nuclear ribonucleoprotein F OS=Mus musculus OX=10090 GN=Hnrnpf PE=1 SV=3	45.73	415	J3QMT0;J3QM80;J3QP45	35.861	19.5%	5	3	5	2928200	0.0789%
Q99LC3	NDUAA_MOUSE	Ndufa10	NADH dehydrogenase [ubiquinone] 1 alpha subcomplex subunit 10, mitochondrial OS=Mus musculus OX=10090 GN=Ndufa10 PE=1 SV=1	40.603	355	A0A087WR38	44.072	23.1%	5	5	3	1143800	0.0308%
Q8VDM4	PSMD2_MOUSE	Psmd2	26S proteasome non-ATPase regulatory subunit 2 OS=Mus musculus OX=10090 GN=Psmd2 PE=1 SV=1	100.203	908	A0A338P6M5;E9Q2S8;A0A338P6S9;A0A338P7H4	116.08	23.6%	15	15	16	2788400	0.0751%
A0A0N4SVT1	A0A0N4SVT1_MOUSE	Ddx47	RNA helicase (Fragment) OS=Mus musculus OX=10090 GN=Ddx47 PE=1 SV=1	42.339	380	Q9CWX9;F6QKD2;A0A0N4SVK2;A0A0N4SWC5;D3YWF9;A0A0N4SV55	77.926	32.1%	10	10	5	2007700	0.0541%
P84078	ARF1_MOUSE	Arf1	ADP-ribosylation factor 1 OS=Mus musculus OX=10090 GN=Arf1 PE=1 SV=2	20.697	181	P61205;Q8BSL7;P84084;A2A6T9	39.109	47.5%	6	4	5	3617100	0.0975%
H3BLF7	H3BLF7_MOUSE	Gnb1	Guanine nucleotide-binding protein G(I)/G(S)/G(T) subunit beta-1 (Fragment) OS=Mus musculus OX=10090 GN=Gnb1 PE=1 SV=1	12.285	108	D3Z1T4;D3Z1M1;H3BKR2;D3YZX3;P62880;P62874;E9QKR0;P29387;Q61011	25.723	26.9%	3	3	1	2593500	0.0699%
O70551	SRPK1_MOUSE	Srpk1	SRSF protein kinase 1 OS=Mus musculus OX=10090 GN=Srpk1 PE=1 SV=2	73.088	648	A0A3B2W883;A0A3B2W430;A0A3B2W4B9;F8WGJ7;A0A3B2W7I6;Q9Z0G2	83.778	22.1%	10	9	7	1865900	0.0503%
Q05816	FABP5_MOUSE	Fabp5	Fatty acid-binding protein 5 OS=Mus musculus OX=10090 GN=Fabp5 PE=1 SV=3	15.137	135		6.8037	6.7%	1	1	1	1438400	0.0388%
Q9R002	IFI2_MOUSE	Ifi202	Interferon-activable protein 202 OS=Mus musculus OX=10090 GN=Ifi202 PE=1 SV=3	50.466	445		58.101	6.5%	3	3	2	316190	0.0085%
Q8QZY9	SF3B4_MOUSE	Sf3b4	Splicing factor 3B subunit 4 OS=Mus musculus OX=10090 GN=Sf3b4 PE=1 SV=1	44.356	424		39.227	20.3%	5	5	5	1844100	0.0497%
G5E8R3	G5E8R3_MOUSE	Pcx	Pyruvate carboxylase OS=Mus musculus OX=10090 GN=Pcx PE=1 SV=1	129.701	1178	Q05920;E9QPD7;A0A286YCC5;A0A494B912;A0A494B951	209.36	28.9%	25	25	27	3901200	0.1051%
D3YUM1	D3YUM1_MOUSE	Ndufv1	NADH dehydrogenase [ubiquinone] flavoprotein 1, mitochondrial OS=Mus musculus OX=10090 GN=Ndufv1 PE=1 SV=1	49.913	455	Q91YT0;D3Z1U9;A0A494BAS8;D3YXX5;D3Z0K1;D6RG60	54.636	16.5%	8	8	7	3242900	0.0874%
P46471	PRS7_MOUSE	Psmc2	26S proteasome regulatory subunit 7 OS=Mus musculus OX=10090 GN=Psmc2 PE=1 SV=5	48.648	433	Q8BVQ9	77.81	22.4%	8	8	4	1118100	0.0301%
Q8K363	DDX18_MOUSE	Ddx18	ATP-dependent RNA helicase DDX18 OS=Mus musculus OX=10090 GN=Ddx18 PE=1 SV=1	74.181	660	F6ZX28	100.25	21.5%	11	11	4	2585200	0.0696%
G3UWE1	G3UWE1_MOUSE	Tecr	Very-long-chain enoyl-CoA reductase OS=Mus musculus OX=10090 GN=Tecr PE=1 SV=1	34.244	293	Q9CY27;Q52L67;A0A1D5RLH3;A0A5F8MPU6;A0A5F8MQC8	30.059	12.3%	4	4	4	2122500	0.0572%
Q8K310	MATR3_MOUSE	Matr3	Matrin-3 OS=Mus musculus OX=10090 GN=Matr3 PE=1 SV=1	94.63	846	A0A494BAZ2;A0A494B9X1;A0A494BAZ7;A0A494BAD4;A0A494BAL7;A0A494BAC5;A0A494B9B1	82.943	15.7%	10	10	3	1049700	0.0283%
Q9CYL5	GAPR1_MOUSE	Glipr2	Golgi-associated plant pathogenesis-related protein 1 OS=Mus musculus OX=10090 GN=Glipr2 PE=1 SV=3	17.09	154	B1AWD6	16.986	16.9%	2	2	2	1332400	0.0359%
P47754	CAZA2_MOUSE	Capza2	F-actin-capping protein subunit alpha-2 OS=Mus musculus OX=10090 GN=Capza2 PE=1 SV=3	32.967	286	A0A0N4SVM0;D6RCW7;A0A0G2JE27	40.96	16.1%	3	2	1	726730	0.0196%
P43277	H13_MOUSE	H1-3	Histone H1.3 OS=Mus musculus OX=10090 GN=H1-3 PE=1 SV=2	22.1	221		13.644	24.4%	8	1	1	604620	0.0163%
P62855	RS26_MOUSE	Rps26	40S ribosomal protein S26 OS=Mus musculus OX=10090 GN=Rps26 PE=1 SV=3	13.015	115		13.159	20.9%	2	2	1	1675100	0.0451%
Q6P542	ABCF1_MOUSE	Abcf1	ATP-binding cassette sub-family F member 1 OS=Mus musculus OX=10090 GN=Abcf1 PE=1 SV=1	94.945	837		86.906	19.2%	12	12	6	2299200	0.0619%
B8JJI9	B8JJI9_MOUSE	Nr2f1	COUP transcription factor 1 OS=Mus musculus OX=10090 GN=Nr2f1 PE=1 SV=1	29.314	263	F7CII1;Q32NY6;Q60632;A0A286YD96	37.848	22.4%	5	2	2	929560	0.0250%
Q9DB77	QCR2_MOUSE	Uqcrc2	Cytochrome b-c1 complex subunit 2, mitochondrial OS=Mus musculus OX=10090 GN=Uqcrc2 PE=1 SV=1	48.235	453		55.462	24.1%	7	7	6	2199300	0.0593%
P51881	ADT2_MOUSE	Slc25a5	ADP/ATP translocase 2 OS=Mus musculus OX=10090 GN=Slc25a5 PE=1 SV=3	32.931	298		26.497	33.9%	10	4	3	2424200	0.0653%
P48678	LMNA_MOUSE	Lmna	Prelamin-A/C OS=Mus musculus OX=10090 GN=Lmna PE=1 SV=2	74.238	665	D3YUF7	125.47	30.1%	17	17	18	3148300	0.0848%
A2AL12	A2AL12_MOUSE	Hnrnpa3	Heterogeneous nuclear ribonucleoprotein A3 OS=Mus musculus OX=10090 GN=Hnrnpa3 PE=1 SV=1	34.476	318	Q8BG05;V9GX38	41.927	20.1%	5	5	5	2319400	0.0625%
Q9D1G1	RAB1B_MOUSE	Rab1b	Ras-related protein Rab-1B OS=Mus musculus OX=10090 GN=Rab1b PE=1 SV=1	22.187	201	A0A494B945;A0A494BA38;A0A494BBL7	41.201	45.8%	6	3	6	3457900	0.0932%
Q8BFZ9	ERLN2_MOUSE	Erlin2	Erlin-2 OS=Mus musculus OX=10090 GN=Erlin2 PE=1 SV=1	37.873	340	A0A1B0GSD8;A0A1B0GT70;A0A1B0GQZ0;A0A1B0GRG7;A0A1B0GT43;A0A1B0GRQ1;E9PUH5	55.812	33.2%	8	5	8	3393300	0.0914%
Q8BMS1	ECHA_MOUSE	Hadha	Trifunctional enzyme subunit alpha, mitochondrial OS=Mus musculus OX=10090 GN=Hadha PE=1 SV=1	82.67	763		113.73	26.6%	15	15	13	2894000	0.0780%
Q3UID0	Q3UID0_MOUSE	Smarcc2	SWI/SNF complex subunit SMARCC2 OS=Mus musculus OX=10090 GN=Smarcc2 PE=1 SV=1	124.677	1130	Q6PDG5;A0A1W2P6N7;Q3UZD0	103.71	7.3%	7	4	1	444650	0.0120%
Q8CBM2	Q8CBM2_MOUSE	Asph	Aspartyl/asparaginyl beta-hydroxylase OS=Mus musculus OX=10090 GN=Asph PE=1 SV=1	75.128	658	A2AL85;Q8BSY0;A2AL71;A2AL77;A2AL83;A2AL79;Q9CR06;A2AL74;A2AL78;A2AL76;A2AL75;Q3TU40;A2AL81	92.569	25.4%	13	13	5	2589100	0.0698%
Q5SF07	IF2B2_MOUSE	Igf2bp2	Insulin-like growth factor 2 mRNA-binding protein 2 OS=Mus musculus OX=10090 GN=Igf2bp2 PE=1 SV=1	65.584	592	A6X8Z3	72.958	23.3%	11	10	7	3038800	0.0819%
D3Z4B0	D3Z4B0_MOUSE	Srsf11	Serine and arginine-rich-splicing factor 11 (Fragment) OS=Mus musculus OX=10090 GN=Srsf11 PE=1 SV=1	19.354	192	Q3UIX4;F6RDI8;E9Q6E5;F6X2U6;F6TN80;D6RE22	14.977	19.8%	2	2	1	1016600	0.0274%
P61804	DAD1_MOUSE	Dad1	Dolichyl-diphosphooligosaccharide--protein glycosyltransferase subunit DAD1 OS=Mus musculus OX=10090 GN=Dad1 PE=1 SV=3	12.497	113		12.777	19.5%	2	2	2	3887900	0.1047%
Q6PFB2	Q6PFB2_MOUSE	Rcc1	Rcc1 protein OS=Mus musculus OX=10090 GN=Rcc1 PE=1 SV=1	46.375	434	Q8VE37;A2CER2	46.059	15%	3	3	1	366040	0.0099%
Q6P5F9	XPO1_MOUSE	Xpo1	Exportin-1 OS=Mus musculus OX=10090 GN=Xpo1 PE=1 SV=1	123.093	1071	F6YA11	157.43	26.9%	23	23	21	2528700	0.0681%
S4R238	S4R238_MOUSE	Chchd3	MICOS complex subunit Mic19 OS=Mus musculus OX=10090 GN=Chchd3 PE=1 SV=1	9.417	84	Q9D9P1;D3Z0L4;Q9CRB9	21.123	48.8%	3	3	1	1203100	0.0324%
Q8BH59	CMC1_MOUSE	Slc25a12	Calcium-binding mitochondrial carrier protein Aralar1 OS=Mus musculus OX=10090 GN=Slc25a12 PE=1 SV=1	74.57	677	V9GXX9	96.43	25.1%	13	11	13	2011000	0.0542%
O35326	SRSF5_MOUSE	Srsf5	Serine/arginine-rich splicing factor 5 OS=Mus musculus OX=10090 GN=Srsf5 PE=1 SV=2	30.891	269	Q9D8S5;Q8VE97;Q542V3	13.326	14.1%	3	2	2	1142700	0.0308%
P07356	ANXA2_MOUSE	Anxa2	Annexin A2 OS=Mus musculus OX=10090 GN=Anxa2 PE=1 SV=2	38.676	339	B0V2N8;B0V2N7;B0V2N5	84.481	30.1%	9	9	4	1125500	0.0303%
A0A140LHA2	A0A140LHA2_MOUSE	Bub3	Mitotic checkpoint protein BUB3 OS=Mus musculus OX=10090 GN=Bub3 PE=1 SV=1	36.766	324	Q9WVA3;A0A140LIM5;A0A140LJ21;A0A140LI47	34.838	19.4%	4	4	4	1743800	0.0470%
Q3T9X3	Q3T9X3_MOUSE	Dnm2	Dynamin GTPase OS=Mus musculus OX=10090 GN=Dnm2 PE=1 SV=1	97.195	860	F8WIV5;P39054;Q3TCR7;G3X9G4;G3UZZ3;G3UXX2;G3UY64;D6RH60	120.02	22.6%	16	8	11	2218400	0.0598%
D3Z0M9	D3Z0M9_MOUSE	Ddx23	RNA helicase OS=Mus musculus OX=10090 GN=Ddx23 PE=1 SV=1	95.495	819		109.53	23.6%	16	16	15	3032200	0.0817%
Q9D8N0	EF1G_MOUSE	Eef1g	Elongation factor 1-gamma OS=Mus musculus OX=10090 GN=Eef1g PE=1 SV=3	50.061	437		43.96	15.3%	6	6	6	1911300	0.0515%
Q99MJ9	DDX50_MOUSE	Ddx50	ATP-dependent RNA helicase DDX50 OS=Mus musculus OX=10090 GN=Ddx50 PE=2 SV=1	82.176	734	A0A1W2P700	96.407	24.5%	13	13	11	2887800	0.0778%
P67778	PHB_MOUSE	Phb	Prohibitin OS=Mus musculus OX=10090 GN=Phb PE=1 SV=1	29.82	272	Q5SQG5	62.812	42.3%	9	9	7	2416200	0.0651%
Q99M71	EPDR1_MOUSE	Epdr1	Mammalian ependymin-related protein 1 OS=Mus musculus OX=10090 GN=Epdr1 PE=1 SV=1	25.485	224	A0A1Y7VKS9	25.716	18.3%	4	4	4	2802500	0.0755%
Q9QXS1	PLEC_MOUSE	Plec	Plectin OS=Mus musculus OX=10090 GN=Plec PE=1 SV=3	534.188	4691	E9Q3W4;A0A3B2W7J8;A0A0R4J218;A0A0R4J223;A0A0R4J221;E9Q9J6;E9PW24;A0A2I3BRT4;Q8R0W0	323.31	30.2%	115	114	106	2729300	0.0735%
Q9CQQ7	AT5F1_MOUSE	Atp5pb	ATP synthase F(0) complex subunit B1, mitochondrial OS=Mus musculus OX=10090 GN=Atp5pb PE=1 SV=1	28.949	256	A0A0G2JGX3	27.673	16.4%	4	4	4	1168600	0.0315%
P41105	RL28_MOUSE	Rpl28	60S ribosomal protein L28 OS=Mus musculus OX=10090 GN=Rpl28 PE=1 SV=2	15.733	137		21.709	23.4%	3	3	1	719110	0.0194%
A0A0A0MQN1	A0A0A0MQN1_MOUSE	Krtcap2	Dolichyl-diphosphooligosaccharide--protein glycosyltransferase subunit KCP2 OS=Mus musculus OX=10090 GN=Krtcap2 PE=1 SV=1	12.542	114	Q5RL79	7.0399	14.9%	1	1	1	2095000	0.0564%
Q60817	NACA_MOUSE	Naca	Nascent polypeptide-associated complex subunit alpha OS=Mus musculus OX=10090 GN=Naca PE=1 SV=1	23.384	215	P70670	36.516	13%	2	2	1	2272800	0.0612%
P62137	PP1A_MOUSE	Ppp1ca	Serine/threonine-protein phosphatase PP1-alpha catalytic subunit OS=Mus musculus OX=10090 GN=Ppp1ca PE=1 SV=1	37.54	330	A0A0G2JFF1;P63087;A0A0G2JGC1;A0A0J9YUU8	33.362	13.3%	3	1	1	510590	0.0138%
Q9ERS2	NDUAD_MOUSE	Ndufa13	NADH dehydrogenase [ubiquinone] 1 alpha subcomplex subunit 13 OS=Mus musculus OX=10090 GN=Ndufa13 PE=1 SV=3	16.86	144		11.297	13.9%	2	2	1	642860	0.0173%
Q9JIW9	RALB_MOUSE	Ralb	Ras-related protein Ral-B OS=Mus musculus OX=10090 GN=Ralb PE=1 SV=1	23.349	206	A0A1Y7VL93;F6QC68	27.54	27.2%	4	2	4	1832600	0.0494%
Q8BTV2	CPSF7_MOUSE	Cpsf7	Cleavage and polyadenylation specificity factor subunit 7 OS=Mus musculus OX=10090 GN=Cpsf7 PE=1 SV=2	52.011	471	A0A494B9T0	25.528	10%	4	4	4	1664300	0.0448%
Q5SVW9	Q5SVW9_MOUSE	Tmed4	Transmembrane emp24 domain-containing protein 4 (Fragment) OS=Mus musculus OX=10090 GN=Tmed4 PE=1 SV=1	19.097	170	Q8R1V4	31.896	38.2%	5	5	5	2447400	0.0659%
Q8BMD8	SCMC1_MOUSE	Slc25a24	Calcium-binding mitochondrial carrier protein SCaMC-1 OS=Mus musculus OX=10090 GN=Slc25a24 PE=1 SV=1	52.902	475	A0A0G2JFB9	59.113	23.4%	9	9	7	2226700	0.0600%
Q04857	CO6A1_MOUSE	Col6a1	Collagen alpha-1(VI) chain OS=Mus musculus OX=10090 GN=Col6a1 PE=1 SV=1	108.489	1025		87.804	16.2%	12	12	10	1971100	0.0531%
P62911	RL32_MOUSE	Rpl32	60S ribosomal protein L32 OS=Mus musculus OX=10090 GN=Rpl32 PE=1 SV=2	15.86	135		12.846	10.4%	1	1	1	373710	0.0101%
P61965	WDR5_MOUSE	Wdr5	WD repeat-containing protein 5 OS=Mus musculus OX=10090 GN=Wdr5 PE=1 SV=1	36.588	334	F6Q3W0	39.829	21.3%	5	5	3	1218100	0.0328%
Q64152	BTF3_MOUSE	Btf3	Transcription factor BTF3 OS=Mus musculus OX=10090 GN=Btf3 PE=1 SV=3	22.031	204		19.788	20.1%	2	2	1	1376400	0.0371%
O54774	AP3D1_MOUSE	Ap3d1	AP-3 complex subunit delta-1 OS=Mus musculus OX=10090 GN=Ap3d1 PE=1 SV=1	135.081	1199	A0A1W2P6Q6	110.81	14.1%	12	12	12	1638700	0.0441%
Q91V61	SFXN3_MOUSE	Sfxn3	Sideroflexin-3 OS=Mus musculus OX=10090 GN=Sfxn3 PE=1 SV=1	35.406	321	Q3U4F0;A0A494BB84	39.54	25.2%	6	6	6	1768600	0.0476%
O35691	PININ_MOUSE	Pnn	Pinin OS=Mus musculus OX=10090 GN=Pnn PE=1 SV=4	82.436	725	Q3TUQ5	40.826	9%	4	4	2	308070	0.0083%
P17225	PTBP1_MOUSE	Ptbp1	Polypyrimidine tract-binding protein 1 OS=Mus musculus OX=10090 GN=Ptbp1 PE=1 SV=2	56.478	527	Q8BGJ5;Q922I7;Q8CB58;E9QMW9;F7DCW4;F7AXP1;Q8BHD7;G8JL74;G3UXA6;E9Q0W3;F7C521;G3UY95;G3UZ01;B2RU80;A0A1W2P7W3	47.324	20.5%	7	7	7	1898300	0.0511%
Q9D8B4	NDUAB_MOUSE	Ndufa11	NADH dehydrogenase [ubiquinone] 1 alpha subcomplex subunit 11 OS=Mus musculus OX=10090 GN=Ndufa11 PE=1 SV=2	14.982	141	G5E814	7.623	7.8%	1	1	1	1705700	0.0460%
A0A2I3BRK6	A0A2I3BRK6_MOUSE	Eny2	Transcription and mRNA export factor ENY2 OS=Mus musculus OX=10090 GN=Eny2 PE=1 SV=1	10.984	96	Q9JIX0	12.344	17.7%	1	1	1	820810	0.0221%
Q02257	PLAK_MOUSE	Jup	Junction plakoglobin OS=Mus musculus OX=10090 GN=Jup PE=1 SV=3	81.801	745		88.905	16.8%	11	10	3	661010	0.0178%
Q6PHN9	RAB35_MOUSE	Rab35	Ras-related protein Rab-35 OS=Mus musculus OX=10090 GN=Rab35 PE=1 SV=1	23.025	201	S4R1W7	29.867	30.8%	4	4	2	2327600	0.0627%
Q9JIK5	DDX21_MOUSE	Ddx21	Nucleolar RNA helicase 2 OS=Mus musculus OX=10090 GN=Ddx21 PE=1 SV=3	93.551	851		89.592	17.7%	12	12	9	1394300	0.0376%
P61222	ABCE1_MOUSE	Abce1	ATP-binding cassette sub-family E member 1 OS=Mus musculus OX=10090 GN=Abce1 PE=1 SV=1	67.314	599		81.953	27.5%	12	12	11	1380200	0.0372%
Q9JIF7	COPB_MOUSE	Copb1	Coatomer subunit beta OS=Mus musculus OX=10090 GN=Copb1 PE=1 SV=1	107.066	953		112.73	22.8%	15	15	11	1608000	0.0433%
Q8R349	CDC16_MOUSE	Cdc16	Cell division cycle protein 16 homolog OS=Mus musculus OX=10090 GN=Cdc16 PE=1 SV=1	71.46	620	A0A1B0GR68;Q3TZ92	78.404	18.5%	8	8	5	992520	0.0267%
Q91VN6	DDX41_MOUSE	Ddx41	Probable ATP-dependent RNA helicase DDX41 OS=Mus musculus OX=10090 GN=Ddx41 PE=1 SV=2	69.82	622	A0A1S6GWJ4	99.746	18.6%	12	12	8	1568400	0.0423%
Q3TWW8	SRSF6_MOUSE	Srsf6	Serine/arginine-rich splicing factor 6 OS=Mus musculus OX=10090 GN=Srsf6 PE=1 SV=1	39.025	339	A0A0A6YXX6	31.366	14.7%	5	4	5	1758400	0.0474%
Q61466	SMRD1_MOUSE	Smarcd1	SWI/SNF-related matrix-associated actin-dependent regulator of chromatin subfamily D member 1 OS=Mus musculus OX=10090 GN=Smarcd1 PE=1 SV=3	58.245	515	A0A2R8VKP3;A0A2R8VI06	58.792	18.1%	7	6	5	634790	0.0171%
P62192	PRS4_MOUSE	Psmc1	26S proteasome regulatory subunit 4 OS=Mus musculus OX=10090 GN=Psmc1 PE=1 SV=1	49.185	440		49.288	23.9%	6	6	5	1729100	0.0466%
G3UY38	G3UY38_MOUSE	Hnrnpl	Heterogeneous nuclear ribonucleoprotein L OS=Mus musculus OX=10090 GN=Hnrnpl PE=1 SV=1	50.565	456	Q8R081;G5E924	32.13	11%	4	4	4	1101400	0.0297%
Q9DC23	DJC10_MOUSE	Dnajc10	DnaJ homolog subfamily C member 10 OS=Mus musculus OX=10090 GN=Dnajc10 PE=1 SV=2	90.583	793		75.733	14.4%	9	9	5	1652800	0.0445%
P62071	RRAS2_MOUSE	Rras2	Ras-related protein R-Ras2 OS=Mus musculus OX=10090 GN=Rras2 PE=1 SV=1	23.4	204	A0A1B0GRT5;A0A1B0GRG1	34.17	31.9%	5	3	5	2249900	0.0606%
I7HLV2	I7HLV2_MOUSE	Rpl10	60S ribosomal protein L10 (Fragment) OS=Mus musculus OX=10090 GN=Rpl10 PE=1 SV=1	23.072	201	Q6ZWV3;P86048	20.423	12.4%	2	2	1	573830	0.0155%
Q9JKF1	IQGA1_MOUSE	Iqgap1	Ras GTPase-activating-like protein IQGAP1 OS=Mus musculus OX=10090 GN=Iqgap1 PE=1 SV=2	188.742	1657	Q3UQP1;F8VQ29	150.53	16.6%	21	20	17	1660900	0.0447%
P46978	STT3A_MOUSE	Stt3a	Dolichyl-diphosphooligosaccharide--protein glycosyltransferase subunit STT3A OS=Mus musculus OX=10090 GN=Stt3a PE=1 SV=1	80.598	705	D3YZN5	48.546	8.4%	5	5	5	1905900	0.0513%
Q9R0E2	PLOD1_MOUSE	Plod1	Procollagen-lysine,2-oxoglutarate 5-dioxygenase 1 OS=Mus musculus OX=10090 GN=Plod1 PE=1 SV=1	83.595	728	A8Y5E6;F6WNR1	98.417	27.1%	14	14	12	1885900	0.0508%
Q3UC82	Q3UC82_MOUSE	Lig3	DNA ligase OS=Mus musculus OX=10090 GN=Lig3 PE=1 SV=1	112.71	1011	Q80ZH7;P97386;K4DI59;B1AT03;Q3TJN5;G3UYI8	85.644	12.3%	11	11	3	573770	0.0155%
O35658	C1QBP_MOUSE	C1qbp	Complement component 1 Q subcomponent-binding protein, mitochondrial OS=Mus musculus OX=10090 GN=C1qbp PE=1 SV=1	31.013	278	Q8R5L1	14.985	9.7%	2	2	2	1208500	0.0326%
Q9WTU0	PHF2_MOUSE	Phf2	Lysine-specific demethylase PHF2 OS=Mus musculus OX=10090 GN=Phf2 PE=1 SV=2	120.814	1096		74.029	11.5%	8	8	4	917860	0.0247%
Q921F2	TADBP_MOUSE	Tardbp	TAR DNA-binding protein 43 OS=Mus musculus OX=10090 GN=Tardbp PE=1 SV=1	44.548	414	Q6VYI4;Q6VYI5;Q8BLD4;Q8R0B4;A0A087WRZ5;A0A087WQA5;A0A087WR97;A0A087WSH7;A0A087WSE4;H3BJV1;A0A087WRP4;A0A087WP57;A0A087WS74;A0A087WNY6;A0A087WQX8;A0A087WS17	26.901	13.5%	4	4	4	1643200	0.0443%
O89023	TPP1_MOUSE	Tpp1	Tripeptidyl-peptidase 1 OS=Mus musculus OX=10090 GN=Tpp1 PE=1 SV=2	61.342	562		13.875	3.7%	2	2	2	1867900	0.0503%
Q8BGH2	SAM50_MOUSE	Samm50	Sorting and assembly machinery component 50 homolog OS=Mus musculus OX=10090 GN=Samm50 PE=1 SV=1	51.864	469		51.269	20.9%	8	8	7	1966300	0.0530%
P63037	DNJA1_MOUSE	Dnaja1	DnaJ homolog subfamily A member 1 OS=Mus musculus OX=10090 GN=Dnaja1 PE=1 SV=1	44.868	397	B1AXY1;B1AXX9;B1AXY0	33.01	17.6%	4	4	4	1194700	0.0322%
F8VPU2	FARP1_MOUSE	Farp1	FERM, ARHGEF and pleckstrin domain-containing protein 1 OS=Mus musculus OX=10090 GN=Farp1 PE=1 SV=1	118.875	1048	E9Q805	101.88	20.3%	15	15	13	1500700	0.0404%
Q791V5	MTCH2_MOUSE	Mtch2	Mitochondrial carrier homolog 2 OS=Mus musculus OX=10090 GN=Mtch2 PE=1 SV=1	33.499	303	A2AFW6;Q9D050	36.656	17.2%	4	4	3	1535900	0.0414%
Q9D0F6	RFC5_MOUSE	Rfc5	Replication factor C subunit 5 OS=Mus musculus OX=10090 GN=Rfc5 PE=1 SV=1	38.096	339	D3Z1Y6	49.681	30.7%	7	7	7	1878100	0.0506%
E9PWQ3	E9PWQ3_MOUSE	Col6a3	Collagen, type VI, alpha 3 OS=Mus musculus OX=10090 GN=Col6a3 PE=1 SV=2	353.932	3284	J3QQ16;A0A087WS16;D3YWD1	323.31	19.3%	46	46	38	1958200	0.0528%
Q9JLI8	SART3_MOUSE	Sart3	Squamous cell carcinoma antigen recognized by T-cells 3 OS=Mus musculus OX=10090 GN=Sart3 PE=1 SV=1	109.619	962		69.435	11.1%	9	9	5	1039200	0.0280%
Q9R0E1	PLOD3_MOUSE	Plod3	Multifunctional procollagen lysine hydroxylase and glycosyltransferase LH3 OS=Mus musculus OX=10090 GN=Plod3 PE=1 SV=1	84.922	741	F6W3Q8	76.003	19.6%	11	11	7	2017400	0.0544%
Q9WVK4	EHD1_MOUSE	Ehd1	EH domain-containing protein 1 OS=Mus musculus OX=10090 GN=Ehd1 PE=1 SV=1	60.603	534	Q9QXY6	54.633	22.7%	9	6	6	1238100	0.0334%
Q99MR6	SRRT_MOUSE	Srrt	Serrate RNA effector molecule homolog OS=Mus musculus OX=10090 GN=Srrt PE=1 SV=1	100.452	875	A0A0G2JDN3;A0A0G2JDF1;A0A0G2JG65;A0A0G2JDF8;A0A1Y7VNN4	59.52	7.2%	5	5	2	433450	0.0117%
Q8K2B0	SC65_MOUSE	P3h4	Endoplasmic reticulum protein SC65 OS=Mus musculus OX=10090 GN=P3h4 PE=1 SV=1	51.132	443	H3BK18	42.325	7.7%	3	3	1	309840	0.0083%
P14131	RS16_MOUSE	Rps16	40S ribosomal protein S16 OS=Mus musculus OX=10090 GN=Rps16 PE=1 SV=4	16.445	146		18.398	17.8%	3	3	3	1040600	0.0280%
Q60520	SIN3A_MOUSE	Sin3a	Paired amphipathic helix protein Sin3a OS=Mus musculus OX=10090 GN=Sin3a PE=1 SV=3	145.088	1274		87.725	12.4%	11	10	8	797620	0.0215%
Q922U1	PRPF3_MOUSE	Prpf3	U4/U6 small nuclear ribonucleoprotein Prp3 OS=Mus musculus OX=10090 GN=Prpf3 PE=1 SV=1	77.455	683		43.189	10%	5	5	2	363260	0.0098%
P14115	RL27A_MOUSE	Rpl27a	60S ribosomal protein L27a OS=Mus musculus OX=10090 GN=Rpl27a PE=1 SV=5	16.605	148		12.719	7.4%	1	1	1	420590	0.0113%
Q4VA55	PWP3B_MOUSE	Pwwp3b	PWWP domain-containing DNA repair factor 3B OS=Mus musculus OX=10090 GN=Pwwp3b PE=1 SV=2	76.989	681	E9Q6B0;E9Q2F3	65.045	18.6%	10	10	4	1312100	0.0354%
Q8BJ71	NUP93_MOUSE	Nup93	Nuclear pore complex protein Nup93 OS=Mus musculus OX=10090 GN=Nup93 PE=1 SV=1	93.281	819	A0A1D5RLQ0	113.47	23.9%	16	16	14	1338700	0.0361%
P70288	HDAC2_MOUSE	Hdac2	Histone deacetylase 2 OS=Mus musculus OX=10090 GN=Hdac2 PE=1 SV=1	55.302	488	A0A0R4J008;Q8BQ10	22.887	18.6%	6	3	3	562720	0.0152%
E9Q557	DESP_MOUSE	Dsp	Desmoplakin OS=Mus musculus OX=10090 GN=Dsp PE=1 SV=1	332.912	2883	E9PZW0	234.32	7.6%	18	18	9	305500	0.0082%
Q8VHM5	Q8VHM5_MOUSE	Hnrnpr	Heterogeneous nuclear ribonucleoprotein R OS=Mus musculus OX=10090 GN=Hnrnpr PE=1 SV=1	70.888	632	F7B5B5;A2AW41;G3UXU5;S4R1E9;V9GWW3	47.495	13.8%	7	6	4	1090800	0.0294%
E9QN31	E9QN31_MOUSE	Nop2	Probable 28S rRNA (cytosine-C(5))-methyltransferase OS=Mus musculus OX=10090 GN=Nop2 PE=1 SV=1	86.907	794	Q922K7	53.08	10.7%	7	7	4	742250	0.0200%
Q91VH2	SNX9_MOUSE	Snx9	Sorting nexin-9 OS=Mus musculus OX=10090 GN=Snx9 PE=1 SV=1	66.546	595		48.356	10.4%	6	6	4	801300	0.0216%
Q99JY0	ECHB_MOUSE	Hadhb	Trifunctional enzyme subunit beta, mitochondrial OS=Mus musculus OX=10090 GN=Hadhb PE=1 SV=1	51.386	475	D3YXU1	51.963	18.9%	6	6	3	761750	0.0205%
Q6A068	CDC5L_MOUSE	Cdc5l	Cell division cycle 5-like protein OS=Mus musculus OX=10090 GN=Cdc5l PE=1 SV=2	92.19	802	A0A1W2P855;A0A1W2P7Z8;A0A1W2P7H4;A0A1W2P6Q8	107.7	19.5%	9	2	7	853800	0.0230%
P62743	AP2S1_MOUSE	Ap2s1	AP-2 complex subunit sigma OS=Mus musculus OX=10090 GN=Ap2s1 PE=1 SV=1	17.018	142	A0A0U1RPS0;A0A0U1RQ06	14.516	19%	2	2	2	979950	0.0264%
P61161	ARP2_MOUSE	Actr2	Actin-related protein 2 OS=Mus musculus OX=10090 GN=Actr2 PE=1 SV=1	44.761	394		27.109	13.5%	4	4	2	758590	0.0204%
Q9DC51	GNAI3_MOUSE	Gnai3	Guanine nucleotide-binding protein G(i) subunit alpha-3 OS=Mus musculus OX=10090 GN=Gnai3 PE=1 SV=3	40.538	354	A2AE32;P20612;Q3V3I2;P50149;F6QPU5	23.71	29.9%	9	3	3	1288300	0.0347%
O70503	DHB12_MOUSE	Hsd17b12	Very-long-chain 3-oxoacyl-CoA reductase OS=Mus musculus OX=10090 GN=Hsd17b12 PE=1 SV=1	34.742	312		26.541	12.2%	3	3	3	1280200	0.0345%
F8VPY2	F8VPY2_MOUSE	Taf5	Transcription initiation factor TFIID subunit 5 OS=Mus musculus OX=10090 GN=Taf5 PE=1 SV=1	86.952	801	Q8C092	53.026	13.6%	8	8	7	1186700	0.0320%
G3X8W7	G3X8W7_MOUSE	Cdc23	Cell division cycle protein 23 homolog OS=Mus musculus OX=10090 GN=Cdc23 PE=1 SV=1	65.878	571	A0A0R4J1W7;Q8BGZ4	43.108	12.1%	6	6	2	734480	0.0198%
Q810D6	GRWD1_MOUSE	Grwd1	Glutamate-rich WD repeat-containing protein 1 OS=Mus musculus OX=10090 GN=Grwd1 PE=1 SV=2	49.224	446	A0A1B0GSW5;A0A1B0GRR2	34.442	13.9%	4	4	2	962760	0.0259%
Q8BTU6	Q8BTU6_MOUSE	Eif4a2	RNA helicase OS=Mus musculus OX=10090 GN=Eif4a2 PE=1 SV=1	41.29	362	P10630;A0A338P6X5;E9Q561	35.396	48.6%	14	5	4	1220300	0.0329%
Q64364	ARF_MOUSE	Cdkn2a	Tumor suppressor ARF OS=Mus musculus OX=10090 GN=Cdkn2a PE=1 SV=1	19.238	169		6.9621	6.5%	1	1	1	964200	0.0260%
Q6URW6	MYH14_MOUSE	Myh14	Myosin-14 OS=Mus musculus OX=10090 GN=Myh14 PE=1 SV=1	228.586	2000	K3W4R2;A0A140LI60	6.6258	3.4%	7	1	1	713420	0.0192%
Q3TXS7	PSMD1_MOUSE	Psmd1	26S proteasome non-ATPase regulatory subunit 1 OS=Mus musculus OX=10090 GN=Psmd1 PE=1 SV=1	105.73	953	D6RGR5;J3QN38	94.706	21%	14	14	12	1539000	0.0415%
Q8BR65	SDS3_MOUSE	Suds3	Sin3 histone deacetylase corepressor complex component SDS3 OS=Mus musculus OX=10090 GN=Suds3 PE=1 SV=1	38.107	328	A0A0R4J243	29.285	17.7%	4	4	1	1000000	0.0269%
Q8C6G8	WDR26_MOUSE	Wdr26	WD repeat-containing protein 26 OS=Mus musculus OX=10090 GN=Wdr26 PE=1 SV=3	70.543	641	A0A494BB75;E0CYH4;F7DFQ2;F8WH48	55.544	17.6%	8	8	6	1556400	0.0419%
Q9CYD3	CRTAP_MOUSE	Crtap	Cartilage-associated protein OS=Mus musculus OX=10090 GN=Crtap PE=1 SV=3	46.169	400		38.934	9.8%	4	4	0	252630	0.0068%
Q78IS1	TMED3_MOUSE	Tmed3	Transmembrane emp24 domain-containing protein 3 OS=Mus musculus OX=10090 GN=Tmed3 PE=1 SV=1	25.465	221		13.134	14%	2	2	1	1400600	0.0377%
D3YYM9	D3YYM9_MOUSE	Mfsd10	Major facilitator superfamily domain-containing protein 10 (Fragment) OS=Mus musculus OX=10090 GN=Mfsd10 PE=1 SV=1	28.548	266	D3YWD5;Q9D2V8;D6RI23;A0A0J9YVE9;A0A0J9YUL6	17.671	16.9%	3	3	1	1261200	0.0340%
F6WYM0	F6WYM0_MOUSE	Septin2	Septin-2 (Fragment) OS=Mus musculus OX=10090 GN=Septin2 PE=1 SV=2	24.258	212	D3YYB1;D3Z3C0;P42208;E9Q3V6;D3Z1S1;D3YV76;F6UKN5;D3YZU7	31.601	30.2%	5	4	4	1248500	0.0336%
Q8BFQ4	WDR82_MOUSE	Wdr82	WD repeat-containing protein 82 OS=Mus musculus OX=10090 GN=Wdr82 PE=1 SV=1	35.079	313		34.791	25.6%	5	5	4	1175800	0.0317%
A0A1W2P8C6	A0A1W2P8C6_MOUSE	Cd63	Tetraspanin (Fragment) OS=Mus musculus OX=10090 GN=Cd63 PE=1 SV=1	17.865	164	P41731	13.931	11%	2	2	1	1814700	0.0489%
P47857	PFKAM_MOUSE	Pfkm	ATP-dependent 6-phosphofructokinase, muscle type OS=Mus musculus OX=10090 GN=Pfkm PE=1 SV=3	85.269	780	A0A2R8VHV2;A0A2R8VHA5	60.133	14.5%	8	7	7	1253600	0.0338%
O35737	HNRH1_MOUSE	Hnrnph1	Heterogeneous nuclear ribonucleoprotein H OS=Mus musculus OX=10090 GN=Hnrnph1 PE=1 SV=3	49.199	449	Q8C2Q7	14.6	14.3%	4	1	2	811340	0.0219%
Q9JM51	PTGES_MOUSE	Ptges	Prostaglandin E synthase OS=Mus musculus OX=10090 GN=Ptges PE=1 SV=1	17.286	153		16.928	17.6%	3	3	2	1433400	0.0386%
Q99KV1	DJB11_MOUSE	Dnajb11	DnaJ homolog subfamily B member 11 OS=Mus musculus OX=10090 GN=Dnajb11 PE=1 SV=1	40.555	358	A0A338P778	21.252	11.2%	3	3	2	982340	0.0265%
Q4VA53	PDS5B_MOUSE	Pds5b	Sister chromatid cohesion protein PDS5 homolog B OS=Mus musculus OX=10090 GN=Pds5b PE=1 SV=1	164.419	1446	F8WHU5	96.503	11%	13	11	6	596590	0.0161%
Q6PGB8	SMCA1_MOUSE	Smarca1	Probable global transcription activator SNF2L1 OS=Mus musculus OX=10090 GN=Smarca1 PE=1 SV=1	121.715	1046	F6Z6F4;Q8BS67	81.686	18.2%	17	9	3	418630	0.0113%
A2AMW0	A2AMW0_MOUSE	Capzb	F-actin-capping protein subunit beta OS=Mus musculus OX=10090 GN=Capzb PE=1 SV=1	29.295	260	P47757;F7CAZ6;A0A0A0MQI9;F6YHZ8	27.682	16.9%	4	4	1	500560	0.0135%
Q9QYJ0	DNJA2_MOUSE	Dnaja2	DnaJ homolog subfamily A member 2 OS=Mus musculus OX=10090 GN=Dnaja2 PE=1 SV=1	45.746	412		44.025	13.6%	4	4	3	574830	0.0155%
Q3UMR5	MCU_MOUSE	Mcu	Calcium uniporter protein, mitochondrial OS=Mus musculus OX=10090 GN=Mcu PE=1 SV=2	39.682	350		26.424	14%	4	4	3	1046400	0.0282%
A0A0J9YUD5	A0A0J9YUD5_MOUSE	Nup205	Nucleoporin 205 OS=Mus musculus OX=10090 GN=Nup205 PE=1 SV=1	233.098	2061	B9EJ54;E9Q880	162.09	11.6%	18	18	14	779830	0.0210%
A0A0G2JEA9	A0A0G2JEA9_MOUSE	Rbm8a	RNA-binding protein 8A OS=Mus musculus OX=10090 GN=Rbm8a PE=1 SV=1	14.502	125	A0A0G2JFX7;A0A0N4SUH6;Q9CWZ3	12.729	15.2%	2	2	1	823590	0.0222%
P10605	CATB_MOUSE	Ctsb	Cathepsin B OS=Mus musculus OX=10090 GN=Ctsb PE=1 SV=2	37.28	339		22.132	10.3%	3	3	3	746320	0.0201%
A0A1W2P6I5	A0A1W2P6I5_MOUSE	Epb41l2	Band 4.1-like protein 2 (Fragment) OS=Mus musculus OX=10090 GN=Epb41l2 PE=1 SV=1	58.479	513	Q80UE4;Q8C928;Q80UE5;O70318;A0A1W2P7I4;A2AUK7;A2AUK8;A2AUK5;Q9Z2H5;E9PV14	33.81	15%	7	4	2	491260	0.0132%
Q7TMG8	Q7TMG8_MOUSE	Nipsnap2	Glioblastoma amplified sequence OS=Mus musculus OX=10090 GN=Nipsnap2 PE=1 SV=1	32.899	281	O55126	18.017	14.2%	3	3	2	853450	0.0230%
Q925I1	ATAD3_MOUSE	Atad3	ATPase family AAA domain-containing protein 3 OS=Mus musculus OX=10090 GN=Atad3 PE=1 SV=1	66.742	591	H3BK90;H3BKI6;V9GWS5	61.608	15.9%	8	8	4	1065100	0.0287%
Q91VR5	DDX1_MOUSE	Ddx1	ATP-dependent RNA helicase DDX1 OS=Mus musculus OX=10090 GN=Ddx1 PE=1 SV=1	82.5	740	A0A1Y7VM48	72.915	20.5%	10	10	9	1352200	0.0364%
Q921M3	SF3B3_MOUSE	Sf3b3	Splicing factor 3B subunit 3 OS=Mus musculus OX=10090 GN=Sf3b3 PE=1 SV=1	135.55	1217		90.446	15.9%	12	12	7	982480	0.0265%
B2M1R6	B2M1R6_MOUSE	Hnrnpk	Heterogeneous nuclear ribonucleoprotein K OS=Mus musculus OX=10090 GN=Hnrnpk PE=1 SV=1	48.562	440	P61979;H3BKD0;H3BLL4;A0A286YDM3;H3BK96;H3BKI8;A0A286YCM2;H3BJS9;A0A286YDH1;A0A286YEC4;H3BLP7;Q8BT23	47.948	18.9%	5	5	1	462210	0.0125%
Q7TT50	MRCKB_MOUSE	Cdc42bpb	Serine/threonine-protein kinase MRCK beta OS=Mus musculus OX=10090 GN=Cdc42bpb PE=1 SV=2	194.753	1713	A0A1Y7VLI0;H7BX44;D3YYN8;Q3UU96;E9PVY0;A0A1D5RLQ9;A0A1Y7VKD5;F6YZJ7;F6S5Z6;F6Q5A5;Q80UW5	116.36	10%	14	14	11	874800	0.0236%
Q61990	PCBP2_MOUSE	Pcbp2	Poly(rC)-binding protein 2 OS=Mus musculus OX=10090 GN=Pcbp2 PE=1 SV=1	38.222	362	B2M1R7;A0A2R8VHP9;Q3TT81;A0A2R8VI25;A0A2R8VHN3;A0A2R8VI12;A0A2R8VHY9;A0A2R8VI71;A0A2R8W6L5;A0A2R8VHZ0;A0A2R8VKN0;A0A2R8VI73;A0A2R8VJY1;A0A2R8VKF0;A0A2R8VHG2;A0A2R8VHI3;A0A2R8VHL8;A0A2R8W6U6;A0A2R8W6H3;A0A2R8VI92	13.653	17.4%	5	2	2	1012000	0.0273%
A0A0R4J275	A0A0R4J275_MOUSE	Ndufa12	NADH dehydrogenase [ubiquinone] 1 alpha subcomplex subunit 12 OS=Mus musculus OX=10090 GN=Ndufa12 PE=1 SV=1	17.633	149	Q7TMF3;F6RBR6	19.653	24.8%	3	3	2	1014500	0.0273%
Q99LE6	ABCF2_MOUSE	Abcf2	ATP-binding cassette sub-family F member 2 OS=Mus musculus OX=10090 GN=Abcf2 PE=1 SV=1	71.782	628		50.374	12.4%	7	7	6	923750	0.0249%
P61750	ARF4_MOUSE	Arf4	ADP-ribosylation factor 4 OS=Mus musculus OX=10090 GN=Arf4 PE=1 SV=2	20.397	180	E9Q798;F6UFB9	12.929	35.6%	4	2	1	1355800	0.0365%
A2A9P6	A2A9P6_MOUSE	Cdk11b	Cyclin-dependent kinase 11B OS=Mus musculus OX=10090 GN=Cdk11b PE=1 SV=1	87.32	750	P24788	55.234	7.6%	5	5	2	387710	0.0104%
O88569	ROA2_MOUSE	Hnrnpa2b1	Heterogeneous nuclear ribonucleoproteins A2/B1 OS=Mus musculus OX=10090 GN=Hnrnpa2b1 PE=1 SV=2	37.403	353	A0A0N4SUM2	19.596	13%	4	3	3	1962700	0.0529%
Q9CQJ4	RING2_MOUSE	Rnf2	E3 ubiquitin-protein ligase RING2 OS=Mus musculus OX=10090 GN=Rnf2 PE=1 SV=1	37.623	336	A0A087WQQ3;A0A087WRE9;O35730	21.333	12.5%	3	3	1	314960	0.0085%
B8JK33	B8JK33_MOUSE	Hnrnpm	Heterogeneous nuclear ribonucleoprotein M OS=Mus musculus OX=10090 GN=Hnrnpm PE=1 SV=1	68.162	640	B8JK32;Q9D0E1;A0A3Q4EH91;F6W322;F7C9U3	51.966	13.8%	7	7	5	1360800	0.0367%
J3QJX3	J3QJX3_MOUSE	Sel1l	Protein sel-1 homolog 1 OS=Mus musculus OX=10090 GN=Sel1l PE=1 SV=1	82.426	740	Q9Z2G6	48.935	14.3%	6	6	5	746630	0.0201%
B7ZC11	B7ZC11_MOUSE	Rbfox3	RNA-binding protein fox-1 homolog 3 (Fragment) OS=Mus musculus OX=10090 GN=Rbfox3 PE=1 SV=1	15.831	145	A2A4W9;A0A2I3BR20;A0A2I3BRA9;A0A2R8W6K5;A0A2I3BRU6;A0A2K6EDK7;A0A2R8VI79;Q8BIF2;A0A2R8VK79;Q9JJ43;Q8BP71	7.5521	7.6%	1	1	1	1048800	0.0283%
Q9CR62	M2OM_MOUSE	Slc25a11	Mitochondrial 2-oxoglutarate/malate carrier protein OS=Mus musculus OX=10090 GN=Slc25a11 PE=1 SV=3	34.155	314	Q5SX46;Q5SX48	34.986	18.8%	4	4	3	831590	0.0224%
Q8K224	NAT10_MOUSE	Nat10	RNA cytidine acetyltransferase OS=Mus musculus OX=10090 GN=Nat10 PE=1 SV=1	115.419	1024	A2BH46;E9Q498	68.746	11.8%	10	10	7	668180	0.0180%
Q62167	DDX3X_MOUSE	Ddx3x	ATP-dependent RNA helicase DDX3X OS=Mus musculus OX=10090 GN=Ddx3x PE=1 SV=3	73.101	662	P16381	73.726	19.6%	11	1	8	941040	0.0254%
Q60972	RBBP4_MOUSE	Rbbp4	Histone-binding protein RBBP4 OS=Mus musculus OX=10090 GN=Rbbp4 PE=1 SV=5	47.656	425		14.425	6.4%	3	1	1	310650	0.0084%
P63154	CRNL1_MOUSE	Crnkl1	Crooked neck-like protein 1 OS=Mus musculus OX=10090 GN=Crnkl1 PE=1 SV=1	83.416	690		84.248	18.6%	12	12	8	952650	0.0257%
G3V004	G3V004_MOUSE	Calu	Calumenin OS=Mus musculus OX=10090 GN=Calu PE=1 SV=1	19.294	163	Q6XLQ8;O35887;G3UXA3;G3UWV3;G3UXA8	12.371	19%	2	2	1	644630	0.0174%
A0A1B0GRR3	A0A1B0GRR3_MOUSE	Rps11	40S ribosomal protein S11 OS=Mus musculus OX=10090 GN=Rps11 PE=1 SV=1	15.198	130	A0A1B0GSE8;P62281	11.789	8.5%	1	1	1	266420	0.0072%
Q7TSF1	DSG1B_MOUSE	Dsg1b	Desmoglein-1-beta OS=Mus musculus OX=10090 GN=Dsg1b PE=1 SV=1	114.454	1060	Q61495;Q7TSF0	20.013	3%	3	3	3	435300	0.0117%
A0A0J9YVI3	A0A0J9YVI3_MOUSE	Ctbp1	C-terminal-binding protein 1 (Fragment) OS=Mus musculus OX=10090 GN=Ctbp1 PE=1 SV=1	9.457	85	A0A0J9YUR5;A0A0J9YUM4;A0A0J9YU62;O88712;A0A0J9YVC3;A0A0J9YU66;E9Q0T4;E9PWQ9;Q91YZ2;P56546	11.446	31.8%	2	2	1	757260	0.0204%
Q9Z110	P5CS_MOUSE	Aldh18a1	Delta-1-pyrroline-5-carboxylate synthase OS=Mus musculus OX=10090 GN=Aldh18a1 PE=1 SV=2	87.266	795	H3BKJ8;H3BLE8;D3Z0B4	64.184	13.6%	9	9	10	851180	0.0229%
Q9WUK4	RFC2_MOUSE	Rfc2	Replication factor C subunit 2 OS=Mus musculus OX=10090 GN=Rfc2 PE=1 SV=1	38.725	349		46.685	7.2%	2	2	1	149200	0.0040%
O55029	COPB2_MOUSE	Copb2	Coatomer subunit beta' OS=Mus musculus OX=10090 GN=Copb2 PE=1 SV=2	102.449	905		80.977	19.6%	13	13	11	1087300	0.0293%
Q62018	CTR9_MOUSE	Ctr9	RNA polymerase-associated protein CTR9 homolog OS=Mus musculus OX=10090 GN=Ctr9 PE=1 SV=2	133.408	1173		67.169	12.4%	10	10	8	896640	0.0242%
H3BL82	H3BL82_MOUSE	Kdm2a	Lysine-specific demethylase 2A (Fragment) OS=Mus musculus OX=10090 GN=Kdm2a PE=1 SV=1	28.545	246	A0A087WP68;F6YRW4;P59997	31.745	25.2%	5	5	2	668050	0.0180%
G3X922	G3X922_MOUSE	Dnajc13	DnaJ heat shock protein family (Hsp40) member C13 OS=Mus musculus OX=10090 GN=Dnajc13 PE=1 SV=1	254.441	2243	D4AFX7;A0A1L1STR9;A0A087WRC9;A0A087WS25	193.78	15.6%	27	27	20	959170	0.0258%
F8WHL2	F8WHL2_MOUSE	Copa	Coatomer subunit alpha OS=Mus musculus OX=10090 GN=Copa PE=1 SV=1	139.41	1233	Q8CIE6;F6XJN3	104.53	15.5%	15	15	12	1042200	0.0281%
Q80T69	RSBN1_MOUSE	Rsbn1	Lysine-specific demethylase 9 OS=Mus musculus OX=10090 GN=Rsbn1 PE=1 SV=3	89.251	795	A0A0H2UH30;D6RG56	41.651	8.3%	5	4	4	549870	0.0148%
Q5SWU9	ACACA_MOUSE	Acaca	Acetyl-CoA carboxylase 1 OS=Mus musculus OX=10090 GN=Acaca PE=1 SV=1	265.257	2345	V9GXY1	143.8	12.6%	22	20	14	878010	0.0237%
Q8CCJ3	UFL1_MOUSE	Ufl1	E3 UFM1-protein ligase 1 OS=Mus musculus OX=10090 GN=Ufl1 PE=1 SV=2	89.52	793		61.545	11.9%	7	7	6	790340	0.0213%
E0CYM3	E0CYM3_MOUSE	Gtf2h4	General transcription factor IIH subunit 4 (Fragment) OS=Mus musculus OX=10090 GN=Gtf2h4 PE=1 SV=1	6.82	61	E0CYK8;E0CXV5;E0CY64;O70422	7.1242	26.2%	1	1	1	622970	0.0168%
P29341	PABP1_MOUSE	Pabpc1	Polyadenylate-binding protein 1 OS=Mus musculus OX=10090 GN=Pabpc1 PE=1 SV=2	70.671	636	Q9D4E6;A0A2I3BR37;Q62029;V9GXG3;A2A5N3;Q91YZ8;A3KFU5;A3KFU8;Q6PHQ9	44.102	13.2%	7	7	5	998990	0.0269%
Q61235	SNTB2_MOUSE	Sntb2	Beta-2-syntrophin OS=Mus musculus OX=10090 GN=Sntb2 PE=1 SV=2	56.382	520	B7ZNU9	30.705	8.8%	4	4	1	720980	0.0194%
Q8R2R9	AP3M2_MOUSE	Ap3m2	AP-3 complex subunit mu-2 OS=Mus musculus OX=10090 GN=Ap3m2 PE=1 SV=1	46.916	418		27.577	14.1%	4	2	1	483840	0.0130%
Q61543	GSLG1_MOUSE	Glg1	Golgi apparatus protein 1 OS=Mus musculus OX=10090 GN=Glg1 PE=1 SV=1	133.734	1175	F8WHM5;F6RSH1	44.039	4.5%	6	6	5	515130	0.0139%
B1AZS9	B1AZS9_MOUSE	Prdx4	Peroxiredoxin-4 (Fragment) OS=Mus musculus OX=10090 GN=Prdx4 PE=1 SV=1	26.391	229	O08807	13.037	10.5%	2	2	2	916550	0.0247%
Q6KAR6	EXOC3_MOUSE	Exoc3	Exocyst complex component 3 OS=Mus musculus OX=10090 GN=Exoc3 PE=1 SV=2	86.455	755	A0A1Y7VKY4;A0A1Y7VP30	39.362	11.1%	6	6	5	685540	0.0185%
P32233	DRG1_MOUSE	Drg1	Developmentally-regulated GTP-binding protein 1 OS=Mus musculus OX=10090 GN=Drg1 PE=1 SV=1	40.512	367		33.978	13.9%	4	4	1	417960	0.0113%
P14733	LMNB1_MOUSE	Lmnb1	Lamin-B1 OS=Mus musculus OX=10090 GN=Lmnb1 PE=1 SV=3	66.786	588	P21619;A0A0R4J0Q5	54.988	17.9%	8	8	8	1045600	0.0282%
E9Q7G1	E9Q7G1_MOUSE	Tmed7	Transmembrane p24-trafficking protein 7 OS=Mus musculus OX=10090 GN=Tmed7 PE=1 SV=1	21.276	188	D3YZZ5	14.509	10.6%	1	1	1	259630	0.0070%
Q9WVC3	CAV2_MOUSE	Cav2	Caveolin-2 OS=Mus musculus OX=10090 GN=Cav2 PE=1 SV=1	18.227	162		7.3999	7.4%	1	1	1	794700	0.0214%
Q9JJA4	WDR12_MOUSE	Wdr12	Ribosome biogenesis protein WDR12 OS=Mus musculus OX=10090 GN=Wdr12 PE=1 SV=1	47.347	423	D3Z369	27.491	11.6%	4	4	4	840300	0.0226%
D3YTP0	D3YTP0_MOUSE	Steap3	Metalloreductase STEAP3 (Fragment) OS=Mus musculus OX=10090 GN=Steap3 PE=1 SV=8	46.879	418	A0A0R4J1G9;Q8CI59;E9QN92	24.536	7.7%	3	3	2	440870	0.0119%
Q6NS46	RRP5_MOUSE	Pdcd11	Protein RRP5 homolog OS=Mus musculus OX=10090 GN=Pdcd11 PE=1 SV=2	207.779	1862		124.28	13.2%	18	18	15	720790	0.0194%
A2BE28	LAS1L_MOUSE	Las1l	Ribosomal biogenesis protein LAS1L OS=Mus musculus OX=10090 GN=Las1l PE=1 SV=1	89.414	776		58.375	8.8%	7	7	5	611390	0.0165%
Q99LF4	RTCB_MOUSE	Rtcb	RNA-splicing ligase RtcB homolog OS=Mus musculus OX=10090 GN=Rtcb PE=1 SV=1	55.249	505		24.923	11.1%	4	4	2	803840	0.0217%
A0A0U1RPW2	A0A0U1RPW2_MOUSE	Tjp1	Tight junction protein ZO-1 OS=Mus musculus OX=10090 GN=Tjp1 PE=1 SV=1	127.249	1128	B9EHJ3;P39447;A0A0U1RPB2	89.714	12.4%	10	10	8	563530	0.0152%
Q5SX75	Q5SX75_MOUSE	P4ha2	Procollagen-proline 4-dioxygenase OS=Mus musculus OX=10090 GN=P4ha2 PE=1 SV=1	61.015	537	Q60716	26.29	11.5%	4	4	4	840880	0.0227%
E9QAS4	E9QAS4_MOUSE	Chd4	DNA helicase OS=Mus musculus OX=10090 GN=Chd4 PE=1 SV=1	216.371	1902	Q6PDQ2;E9QAS5;E9PYU4;A2A8L1;E9PYL1;F6WR45;F6V4V3;A0A5F8MQ82	92.763	7.9%	13	8	6	448570	0.0121%
P54116	STOM_MOUSE	Stom	Stomatin OS=Mus musculus OX=10090 GN=Stom PE=1 SV=3	31.375	284		19.961	16.5%	3	3	2	860540	0.0232%
P49135	ERCC3_MOUSE	Ercc3	General transcription and DNA repair factor IIH helicase subunit XPB OS=Mus musculus OX=10090 GN=Ercc3 PE=2 SV=1	89.126	783		45.598	13.2%	7	7	7	563840	0.0152%
A0A2I3BRM6	A0A2I3BRM6_MOUSE	Hnrnpc	Heterogeneous nuclear ribonucleoproteins C1/C2 (Fragment) OS=Mus musculus OX=10090 GN=Hnrnpc PE=1 SV=1	12.781	117	A0A2I3BQH3	7.5305	57.3%	5	1	1	726170	0.0196%
P11087	CO1A1_MOUSE	Col1a1	Collagen alpha-1(I) chain OS=Mus musculus OX=10090 GN=Col1a1 PE=1 SV=4	138.032	1453		69.661	8.5%	9	9	4	405230	0.0109%
A2ARP8	A2ARP8_MOUSE	Map1a	Microtubule-associated protein 1A OS=Mus musculus OX=10090 GN=Map1a PE=1 SV=1	325.886	3014	Q9QYR6;P14873	108.46	3.4%	6	6	1	101720	0.0027%
P43247	MSH2_MOUSE	Msh2	DNA mismatch repair protein Msh2 OS=Mus musculus OX=10090 GN=Msh2 PE=1 SV=1	104.151	935		43.634	9.1%	7	7	5	589000	0.0159%
P35278	RAB5C_MOUSE	Rab5c	Ras-related protein Rab-5C OS=Mus musculus OX=10090 GN=Rab5c PE=1 SV=2	23.413	216	Q8C266;A2A5F6;A2A5F5;Q9CQD1;P61021	18.892	18.1%	3	3	3	743900	0.0200%
Q9Z247	FKBP9_MOUSE	Fkbp9	Peptidyl-prolyl cis-trans isomerase FKBP9 OS=Mus musculus OX=10090 GN=Fkbp9 PE=1 SV=1	62.995	570		30.055	9.1%	5	5	5	657680	0.0177%
D3Z315	D3Z315_MOUSE	Cope	Coatomer subunit epsilon (Fragment) OS=Mus musculus OX=10090 GN=Cope PE=1 SV=1	25.37	227	F6YFR7;O89079	13.101	9.3%	2	2	1	289960	0.0078%
Q9CW03	SMC3_MOUSE	Smc3	Structural maintenance of chromosomes protein 3 OS=Mus musculus OX=10090 GN=Smc3 PE=1 SV=2	141.556	1217		66.774	10.8%	10	10	9	924550	0.0249%
Q9Z0W3	NU160_MOUSE	Nup160	Nuclear pore complex protein Nup160 OS=Mus musculus OX=10090 GN=Nup160 PE=1 SV=2	158.232	1402		63.306	10.6%	10	10	5	494640	0.0133%
F8WGW3	F8WGW3_MOUSE	Srbd1	S1 RNA-binding domain-containing protein 1 OS=Mus musculus OX=10090 GN=Srbd1 PE=1 SV=1	110.194	981	Q497V5;Q8CHZ0;B7ZWI7;B7ZWI4	51.4	7.7%	7	7	4	355400	0.0096%
Q8R3N6	THOC1_MOUSE	Thoc1	THO complex subunit 1 OS=Mus musculus OX=10090 GN=Thoc1 PE=1 SV=1	75.436	657	A0A3Q4EBV8	30.949	10.8%	5	5	2	343680	0.0093%
Q3TZX8	NOL9_MOUSE	Nol9	Polynucleotide 5'-hydroxyl-kinase NOL9 OS=Mus musculus OX=10090 GN=Nol9 PE=1 SV=1	80.84	714	A0A0U1RPV7	34.03	8.4%	4	4	3	528080	0.0142%
Q80XI4	PI42B_MOUSE	Pip4k2b	Phosphatidylinositol 5-phosphate 4-kinase type-2 beta OS=Mus musculus OX=10090 GN=Pip4k2b PE=1 SV=1	47.319	416		24.767	13.5%	4	4	1	329580	0.0089%
H3BKM0	H3BKM0_MOUSE	Ap2b1	AP complex subunit beta OS=Mus musculus OX=10090 GN=Ap2b1 PE=1 SV=1	101.363	913	Q9DBG3;H3BIY9;Q5SVG5;Q5SVG4;O35643	38.288	9.1%	6	6	3	452610	0.0122%
Q05D44	IF2P_MOUSE	Eif5b	Eukaryotic translation initiation factor 5B OS=Mus musculus OX=10090 GN=Eif5b PE=1 SV=2	137.616	1216		50.672	7.9%	7	7	6	483640	0.0130%
A0A0R4J2B6	A0A0R4J2B6_MOUSE	Rbbp5	Retinoblastoma-binding protein 5 OS=Mus musculus OX=10090 GN=Rbbp5 PE=1 SV=1	59.026	537	Q8BX09;A0A087WRV7;A0A087WST2;A0A087WQU2	19.597	6%	3	3	1	407820	0.0110%
A0A0G2JDN0	A0A0G2JDN0_MOUSE	Ltf	Lactotransferrin OS=Mus musculus OX=10090 GN=Ltf PE=1 SV=1	10.493	95	A0A0G2JGN1;A0A0G2JFM6;P08071	7.0022	10.5%	1	1	1	337210	0.0091%
P14211	CALR_MOUSE	Calr	Calreticulin OS=Mus musculus OX=10090 GN=Calr PE=1 SV=1	47.995	416		18.383	7.5%	3	3	3	964380	0.0260%
Q3U741	Q3U741_MOUSE	Ddx17	RNA helicase OS=Mus musculus OX=10090 GN=Ddx17 PE=1 SV=1	72.585	652	Q501J6;Q3TU25	39.259	19.2%	11	5	3	466460	0.0126%
P83887	TBG1_MOUSE	Tubg1	Tubulin gamma-1 chain OS=Mus musculus OX=10090 GN=Tubg1 PE=1 SV=1	51.101	451	Q8VCK3	17.098	11.8%	3	3	2	535500	0.0144%
P61226	RAP2B_MOUSE	Rap2b	Ras-related protein Rap-2b OS=Mus musculus OX=10090 GN=Rap2b PE=1 SV=1	20.504	183		12.422	14.8%	2	2	2	577220	0.0156%
P07901	HS90A_MOUSE	Hsp90aa1	Heat shock protein HSP 90-alpha OS=Mus musculus OX=10090 GN=Hsp90aa1 PE=1 SV=4	84.788	733	B7ZC50;A2A6A2;B7ZC49	25.124	19.2%	12	3	2	439820	0.0118%
P68369	TBA1A_MOUSE	Tuba1a	Tubulin alpha-1A chain OS=Mus musculus OX=10090 GN=Tuba1a PE=1 SV=1	50.136	451	P05214	13.182	50.3%	16	1	1	411700	0.0111%
Q9QZE5	COPG1_MOUSE	Copg1	Coatomer subunit gamma-1 OS=Mus musculus OX=10090 GN=Copg1 PE=1 SV=1	97.513	874	Q7TNQ1;Q9QXK3	50.765	14.5%	8	8	5	564420	0.0152%
P54823	DDX6_MOUSE	Ddx6	Probable ATP-dependent RNA helicase DDX6 OS=Mus musculus OX=10090 GN=Ddx6 PE=1 SV=1	54.192	483		28.106	9.9%	3	3	2	579360	0.0156%
P21279	GNAQ_MOUSE	Gnaq	Guanine nucleotide-binding protein G(q) subunit alpha OS=Mus musculus OX=10090 GN=Gnaq PE=1 SV=4	42.158	359	P21278;P30677;A0A494BBL5;O70443;P27601	24.194	9.7%	3	3	2	579830	0.0156%
D3Z7D5	D3Z7D5_MOUSE	Col6a2	Collagen alpha-2(VI) chain OS=Mus musculus OX=10090 GN=Col6a2 PE=1 SV=1	98.989	933	Q02788	30.86	6.1%	5	5	4	629020	0.0169%
Q91ZA3	PCCA_MOUSE	Pcca	Propionyl-CoA carboxylase alpha chain, mitochondrial OS=Mus musculus OX=10090 GN=Pcca PE=1 SV=2	79.922	724	H3BL62;H3BK61;H3BJR0;D3YZC0	45.41	11.2%	6	6	5	819370	0.0221%
Q5PPR2	Q5PPR2_MOUSE	Exoc1	Exocyst complex component 1 OS=Mus musculus OX=10090 GN=Exoc1 PE=1 SV=1	100.19	879	Q8R3S6;Q6P1Y9	53.72	9%	6	6	6	619020	0.0167%
P10833	RRAS_MOUSE	Rras	Ras-related protein R-Ras OS=Mus musculus OX=10090 GN=Rras PE=1 SV=1	23.764	218		13.203	21.1%	4	2	1	516310	0.0139%
E9Q6R3	E9Q6R3_MOUSE	Sec22b	Vesicle-trafficking protein SEC22b OS=Mus musculus OX=10090 GN=Sec22b PE=1 SV=1	18.923	166	O08547	14.747	15.7%	2	2	2	611460	0.0165%
Q3TDN2	FAF2_MOUSE	Faf2	FAS-associated factor 2 OS=Mus musculus OX=10090 GN=Faf2 PE=1 SV=2	52.471	445	F6XLD9;D3Z4G9;D3YUP4;D3Z2H4	21.158	6.7%	2	2	1	549070	0.0148%
Q05CL8	LARP7_MOUSE	Larp7	La-related protein 7 OS=Mus musculus OX=10090 GN=Larp7 PE=1 SV=2	64.802	570	A0A0G2JFW4;A2AMD0	31.143	11.2%	5	5	3	428500	0.0115%
P53994	RAB2A_MOUSE	Rab2a	Ras-related protein Rab-2A OS=Mus musculus OX=10090 GN=Rab2a PE=1 SV=1	23.548	212	Q3TEG7;P59279;G3UXQ7;G3V022	29.415	23.6%	4	4	3	810480	0.0218%
Q8BFV2	PCID2_MOUSE	Pcid2	PCI domain-containing protein 2 OS=Mus musculus OX=10090 GN=Pcid2 PE=1 SV=1	46.132	399		27.002	13%	4	4	3	436080	0.0117%
Q9DCD2	SYF1_MOUSE	Xab2	Pre-mRNA-splicing factor SYF1 OS=Mus musculus OX=10090 GN=Xab2 PE=1 SV=1	99.988	855	F6TM12;E0CYF8	60.531	13%	8	8	7	551550	0.0149%
Q6NXL3	Q6NXL3_MOUSE	Ebf3	Ebf3 protein OS=Mus musculus OX=10090 GN=Ebf3 PE=1 SV=1	63.945	587	O08791;A2BI84;Q8K4J2;A2BI80;Q3UUB6	17.204	14%	7	1	1	484690	0.0131%
Q3UNN4	Q3UNN4_MOUSE	Smarcc1	SWI/SNF complex subunit SMARCC1 OS=Mus musculus OX=10090 GN=Smarcc1 PE=1 SV=1	122.78	1098	P97496	33.824	5.4%	5	2	1	126680	0.0034%
P49718	MCM5_MOUSE	Mcm5	DNA replication licensing factor MCM5 OS=Mus musculus OX=10090 GN=Mcm5 PE=1 SV=2	82.407	734		48.772	11.9%	7	7	5	492060	0.0133%
O55143	AT2A2_MOUSE	Atp2a2	Sarcoplasmic/endoplasmic reticulum calcium ATPase 2 OS=Mus musculus OX=10090 GN=Atp2a2 PE=1 SV=2	114.858	1044	Q8R429	57.032	10.2%	6	6	5	685440	0.0185%
A0A087WPL5	A0A087WPL5_MOUSE	Dhx9	DEAH box protein 9 OS=Mus musculus OX=10090 GN=Dhx9 PE=1 SV=1	149.619	1383	E9QNN1;O70133;Q3UR42;A0A0R4J2C3	69.011	12.7%	11	11	9	670820	0.0181%
Q3UF75	Q3UF75_MOUSE	Parva	Alpha-parvin OS=Mus musculus OX=10090 GN=Parva PE=1 SV=1	38.361	336	Q9EPC1	17.735	13.1%	3	3	2	516970	0.0139%
Q99M28	RNPS1_MOUSE	Rnps1	RNA-binding protein with serine-rich domain 1 OS=Mus musculus OX=10090 GN=Rnps1 PE=1 SV=1	34.208	305		12.062	8.9%	2	2	1	492890	0.0133%
Q5SW88	Q5SW88_MOUSE	Rab1a	RAB1A, member RAS oncogene family OS=Mus musculus OX=10090 GN=Rab1a PE=1 SV=1	22.372	202	P62821;Q5SW87;Q5SW86	12.595	35.1%	5	2	1	712640	0.0192%
A0A494B8Z4	A0A494B8Z4_MOUSE	Decr2	Peroxisomal 2,4-dienoyl-CoA reductase [(3E)-enoyl-CoA-producing] OS=Mus musculus OX=10090 GN=Decr2 PE=1 SV=1	24.991	232	A0A494BAS6;Q9WV68;A0A494B909;A0A494BB28	19.693	20.3%	3	3	3	683400	0.0184%
Q9EP89	LACTB_MOUSE	Lactb	Serine beta-lactamase-like protein LACTB, mitochondrial OS=Mus musculus OX=10090 GN=Lactb PE=1 SV=1	60.706	551	A0A1L1SVF9	24.691	9.8%	4	4	3	682430	0.0184%
E9QNH6	E9QNH6_MOUSE	Myo1b	Unconventional myosin-Ib OS=Mus musculus OX=10090 GN=Myo1b PE=1 SV=1	125.034	1078	E9Q580;P46735;Q7TQD7;D3YV80	97	11.9%	9	8	2	243150	0.0066%
Q9CXG3	PPIL4_MOUSE	Ppil4	Peptidyl-prolyl cis-trans isomerase-like 4 OS=Mus musculus OX=10090 GN=Ppil4 PE=1 SV=2	57.23	492		20.806	9.3%	3	3	3	414520	0.0112%
Q9CVB6	ARPC2_MOUSE	Arpc2	Actin-related protein 2/3 complex subunit 2 OS=Mus musculus OX=10090 GN=Arpc2 PE=1 SV=3	34.357	300	D3YXG6;A0A087WRT2	41.953	15.3%	5	5	1	449390	0.0121%
P45952	ACADM_MOUSE	Acadm	Medium-chain specific acyl-CoA dehydrogenase, mitochondrial OS=Mus musculus OX=10090 GN=Acadm PE=1 SV=1	46.481	421		19.892	5.9%	2	2	2	470680	0.0127%
G8JL40	G8JL40_MOUSE	Kdm1a	Lysine-specific histone demethylase 1A (Fragment) OS=Mus musculus OX=10090 GN=Kdm1a PE=1 SV=1	75.534	683	Q6ZQ88;A3KG93;F6Z4I3	41.12	8.2%	4	4	2	483810	0.0130%
Q80VB6	Q80VB6_MOUSE	Dclk1	Dclk1 protein OS=Mus musculus OX=10090 GN=Dclk1 PE=1 SV=1	40.381	363	A0A0G2JGQ6;Q9JLM8;A0A0G2JGR9;Q9CXL6;Q6PGI2;O88809	25.685	8.5%	3	3	1	182120	0.0049%
Q7TMM9	TBB2A_MOUSE	Tubb2a	Tubulin beta-2A chain OS=Mus musculus OX=10090 GN=Tubb2a PE=1 SV=1	49.907	445	Q9CWF2	18.25	40.4%	13	2	1	368890	0.0099%
F6VF36	F6VF36_MOUSE	Srpr	Signal recognition particle receptor ('docking protein') (Fragment) OS=Mus musculus OX=10090 GN=Srpr PE=1 SV=1	16.809	153	Q9DBG7	10.991	15%	2	2	1	395310	0.0107%
Q8JZU2	TXTP_MOUSE	Slc25a1	Tricarboxylate transport protein, mitochondrial OS=Mus musculus OX=10090 GN=Slc25a1 PE=1 SV=1	33.931	311	F6VVY4	11.336	7.7%	2	2	2	561390	0.0151%
A0A087WRV6	A0A087WRV6_MOUSE	Trip12	E3 ubiquitin-protein ligase TRIP12 (Fragment) OS=Mus musculus OX=10090 GN=Trip12 PE=1 SV=1	94.901	830	A0A087WNZ7;G5E870	43.167	11.7%	7	7	5	345220	0.0093%
Q6ZQI3	MLEC_MOUSE	Mlec	Malectin OS=Mus musculus OX=10090 GN=Mlec PE=1 SV=2	32.342	291		17.924	11%	3	3	3	646050	0.0174%
Q99JN2	KLH22_MOUSE	Klhl22	Kelch-like protein 22 OS=Mus musculus OX=10090 GN=Klhl22 PE=1 SV=1	71.687	634		23.674	7.1%	4	4	2	568020	0.0153%
Q9QYB5	ADDG_MOUSE	Add3	Gamma-adducin OS=Mus musculus OX=10090 GN=Add3 PE=1 SV=2	78.777	706	A0A494B9K4;A0A494BAX9	20.128	5.7%	3	3	3	494890	0.0133%
Q6A0A9	F120A_MOUSE	FAM120A	Constitutive coactivator of PPAR-gamma-like protein 1 OS=Mus musculus OX=10090 GN=FAM120A PE=1 SV=2	121.646	1112		41.582	4.8%	4	4	3	155070	0.0042%
Q8VE80	THOC3_MOUSE	Thoc3	THO complex subunit 3 OS=Mus musculus OX=10090 GN=Thoc3 PE=2 SV=1	38.738	351		11.542	5.4%	2	2	1	349300	0.0094%
Q80X82	SYMPK_MOUSE	Sympk	Symplekin OS=Mus musculus OX=10090 GN=Sympk PE=1 SV=2	142.62	1288	D3Z2M2;S4R2Q3	65.015	9.6%	9	9	5	366630	0.0099%
Q4VBE8	WDR18_MOUSE	Wdr18	WD repeat-containing protein 18 OS=Mus musculus OX=10090 GN=Wdr18 PE=1 SV=1	47.211	431		23.052	8.1%	3	3	1	448540	0.0121%
P49312	ROA1_MOUSE	Hnrnpa1	Heterogeneous nuclear ribonucleoprotein A1 OS=Mus musculus OX=10090 GN=Hnrnpa1 PE=1 SV=2	34.196	320	Q5EBP8	36.359	19.4%	5	4	2	545630	0.0147%
Q8VEM8	MPCP_MOUSE	Slc25a3	Phosphate carrier protein, mitochondrial OS=Mus musculus OX=10090 GN=Slc25a3 PE=1 SV=1	39.632	357	G5E902	12.14	5.3%	2	2	2	444660	0.0120%
Q60790	RASA3_MOUSE	Rasa3	Ras GTPase-activating protein 3 OS=Mus musculus OX=10090 GN=Rasa3 PE=1 SV=2	95.987	834		51.777	11.5%	8	8	6	468320	0.0126%
Q9D7H3	RTCA_MOUSE	RtcA	RNA 3'-terminal phosphate cyclase OS=Mus musculus OX=10090 GN=RtcA PE=1 SV=2	39.254	366	D6REI7;D6RD00;D3Z263	14.558	3.6%	1	1	1	236010	0.0064%
Q4FJZ2	Q4FJZ2_MOUSE	Kpna6	Importin subunit alpha OS=Mus musculus OX=10090 GN=Kpna6 PE=1 SV=1	59.603	533	O35345	38.321	13.3%	4	3	2	227950	0.0061%
Q9ESW4	AGK_MOUSE	Agk	Acylglycerol kinase, mitochondrial OS=Mus musculus OX=10090 GN=Agk PE=1 SV=1	46.976	421		24.047	14.3%	4	4	4	567420	0.0153%
Q8K4Z5	SF3A1_MOUSE	Sf3a1	Splicing factor 3A subunit 1 OS=Mus musculus OX=10090 GN=Sf3a1 PE=1 SV=1	88.545	791		29.462	9.9%	5	5	3	351460	0.0095%
O55242	SGMR1_MOUSE	Sigmar1	Sigma non-opioid intracellular receptor 1 OS=Mus musculus OX=10090 GN=Sigmar1 PE=1 SV=1	25.25	223		11.319	13.9%	2	2	2	296270	0.0080%
G3X920	G3X920_MOUSE	Armc8	Armadillo repeat-containing protein 8 OS=Mus musculus OX=10090 GN=Armc8 PE=1 SV=1	75.402	673	Q9DBR3	38.086	10.5%	5	5	3	383890	0.0103%
Q8VEH8	ERLEC_MOUSE	Erlec1	Endoplasmic reticulum lectin 1 OS=Mus musculus OX=10090 GN=Erlec1 PE=1 SV=1	54.906	483	F6Z458	17.778	9.1%	3	3	1	466930	0.0126%
Q8CIM8	INT4_MOUSE	Ints4	Integrator complex subunit 4 OS=Mus musculus OX=10090 GN=Ints4 PE=1 SV=1	108.193	964		51.169	9%	7	7	3	305140	0.0082%
Q8BU31	RAP2C_MOUSE	Rap2c	Ras-related protein Rap-2c OS=Mus musculus OX=10090 GN=Rap2c PE=1 SV=1	20.745	183	Q80ZJ1	12.679	13.1%	2	2	1	618840	0.0167%
Q00PI9	HNRL2_MOUSE	Hnrnpul2	Heterogeneous nuclear ribonucleoprotein U-like protein 2 OS=Mus musculus OX=10090 GN=Hnrnpul2 PE=1 SV=2	84.94	745		22.689	5.1%	4	4	1	417050	0.0112%
P12382	PFKAL_MOUSE	Pfkl	ATP-dependent 6-phosphofructokinase, liver type OS=Mus musculus OX=10090 GN=Pfkl PE=1 SV=4	85.36	780	Q8C605;Q9WUA3;A0A1W2P7T1	26.655	7.4%	4	3	3	406850	0.0110%
Q80UM7	MOGS_MOUSE	Mogs	Mannosyl-oligosaccharide glucosidase OS=Mus musculus OX=10090 GN=Mogs PE=1 SV=1	91.831	834		31.074	7%	4	4	3	331610	0.0089%
A0A0U1RNQ6	A0A0U1RNQ6_MOUSE	Tufm	Elongation factor Tu, mitochondrial (Fragment) OS=Mus musculus OX=10090 GN=Tufm PE=1 SV=1	12.929	118	Q8BFR5	12.759	28%	2	2	2	910500	0.0245%
Q8BKS9	PUM3_MOUSE	Pum3	Pumilio homolog 3 OS=Mus musculus OX=10090 GN=Pum3 PE=1 SV=2	72.8	647	A0A0N4SUH4;A0A494BBI7;A0A494BB98	35.392	10.8%	5	5	1	232560	0.0063%
P39053	DYN1_MOUSE	Dnm1	Dynamin-1 OS=Mus musculus OX=10090 GN=Dnm1 PE=1 SV=2	97.803	867	A0A0J9YUE9;A0A0J9YUN4;F6W8Z8	44.277	16%	11	6	3	440800	0.0119%
Q61171	PRDX2_MOUSE	Prdx2	Peroxiredoxin-2 OS=Mus musculus OX=10090 GN=Prdx2 PE=1 SV=3	21.779	198		7.0625	5.6%	1	1	1	0	0
Q91V12	BACH_MOUSE	Acot7	Cytosolic acyl coenzyme A thioester hydrolase OS=Mus musculus OX=10090 GN=Acot7 PE=1 SV=2	42.537	381	E9PYH2	19.11	10%	3	3	2	469940	0.0127%
A2AQA7	A2AQA7_MOUSE	Aqr	RNA helicase aquarius OS=Mus musculus OX=10090 GN=Aqr PE=1 SV=1	161.854	1400	Q8CFQ3	53.232	8.1%	8	8	7	366470	0.0099%
Q3URQ0	TEX10_MOUSE	Tex10	Testis-expressed protein 10 OS=Mus musculus OX=10090 GN=Tex10 PE=1 SV=1	105.209	928	F6ZZ61	37.349	8.8%	6	6	1	290570	0.0078%
Q64435	UD16_MOUSE	Ugt1a6	UDP-glucuronosyltransferase 1-6 OS=Mus musculus OX=10090 GN=Ugt1a6 PE=1 SV=1	60.439	531	K9J7B2	23.015	10.4%	4	2	3	421250	0.0113%
Q3V1T4	P3H1_MOUSE	P3h1	Prolyl 3-hydroxylase 1 OS=Mus musculus OX=10090 GN=P3h1 PE=1 SV=2	83.651	739	A6PW84;A2A7Q5;F2Z499	20.764	4.6%	3	3	2	411030	0.0111%
O35382	EXOC4_MOUSE	Exoc4	Exocyst complex component 4 OS=Mus musculus OX=10090 GN=Exoc4 PE=1 SV=2	110.545	975	Q8C391;Q9CXE1	34.95	7.3%	5	5	1	214600	0.0058%
P04444	HBBZ_MOUSE	Hbb-bh1	Hemoglobin subunit beta-H1 OS=Mus musculus OX=10090 GN=Hbb-bh1 PE=2 SV=3	16.494	147	P04443	7.0419	6.8%	1	1	1	203770	0.0055%
O88325	O88325_MOUSE	Naglu	Alpha-N-acetylglucosaminidase OS=Mus musculus OX=10090 GN=Naglu PE=1 SV=1	82.596	739		39.712	13.3%	6	6	4	438640	0.0118%
P70168	IMB1_MOUSE	Kpnb1	Importin subunit beta-1 OS=Mus musculus OX=10090 GN=Kpnb1 PE=1 SV=2	97.184	876		29.983	8%	5	5	2	316950	0.0085%
P27046	MA2A1_MOUSE	Man2a1	Alpha-mannosidase 2 OS=Mus musculus OX=10090 GN=Man2a1 PE=1 SV=2	131.631	1150		52.029	7.2%	7	7	6	360850	0.0097%
Q9D4G5	Q9D4G5_MOUSE	Pop1	Processing of precursor 1, ribonuclease P/MRP family, (S. cerevisiae) OS=Mus musculus OX=10090 GN=Pop1 PE=1 SV=1	114.028	1015	Q8K205	30.87	6.7%	5	5	5	287700	0.0078%
A0A0R4J0D3	A0A0R4J0D3_MOUSE	Stt3b	Dolichyl-diphosphooligosaccharide--protein glycotransferase OS=Mus musculus OX=10090 GN=Stt3b PE=1 SV=1	93.315	823	Q3TDQ1	25.327	5.3%	4	4	3	382980	0.0103%
Q99LC5	ETFA_MOUSE	Etfa	Electron transfer flavoprotein subunit alpha, mitochondrial OS=Mus musculus OX=10090 GN=Etfa PE=1 SV=2	35.009	333		12.665	10.5%	2	2	2	355640	0.0096%
Q9JHU4	DYHC1_MOUSE	Dync1h1	Cytoplasmic dynein 1 heavy chain 1 OS=Mus musculus OX=10090 GN=Dync1h1 PE=1 SV=2	532.045	4644	F6ZX84	240.37	9.6%	35	35	18	408730	0.0110%
O35593	PSDE_MOUSE	Psmd14	26S proteasome non-ATPase regulatory subunit 14 OS=Mus musculus OX=10090 GN=Psmd14 PE=1 SV=2	34.577	310		8.3292	4.2%	1	1	0	325880	0.0088%
Q9CU62	SMC1A_MOUSE	Smc1a	Structural maintenance of chromosomes protein 1A OS=Mus musculus OX=10090 GN=Smc1a PE=1 SV=4	143.235	1233		56.065	9.7%	9	9	4	362900	0.0098%
Q9CZJ2	HS12B_MOUSE	Hspa12b	Heat shock 70 kDa protein 12B OS=Mus musculus OX=10090 GN=Hspa12b PE=1 SV=1	76.119	685		18.663	4.4%	3	3	3	242250	0.0065%
Q07417	ACADS_MOUSE	Acads	Short-chain specific acyl-CoA dehydrogenase, mitochondrial OS=Mus musculus OX=10090 GN=Acads PE=1 SV=2	44.89	412		19.018	8.5%	3	3	2	228470	0.0062%
P47740	AL3A2_MOUSE	Aldh3a2	Aldehyde dehydrogenase family 3 member A2 OS=Mus musculus OX=10090 GN=Aldh3a2 PE=1 SV=2	53.971	484	B1AV77;B1ATI0;P47739	18.443	8.5%	3	3	3	377970	0.0102%
Q9CR68	UCRI_MOUSE	Uqcrfs1	Cytochrome b-c1 complex subunit Rieske, mitochondrial OS=Mus musculus OX=10090 GN=Uqcrfs1 PE=1 SV=1	29.368	274		11.95	12.8%	2	2	1	504870	0.0136%
A2AIV2	VIR_MOUSE	Virma	Protein virilizer homolog OS=Mus musculus OX=10090 GN=Virma PE=1 SV=1	201.439	1811	E9PZY8	57.516	5.7%	7	7	7	298230	0.0080%
P63321	RALA_MOUSE	Rala	Ras-related protein Ral-A OS=Mus musculus OX=10090 GN=Rala PE=1 SV=1	23.553	206		6.6117	22.8%	3	1	1	328430	0.0088%
Q8K2T8	PAF1_MOUSE	Paf1	RNA polymerase II-associated factor 1 homolog OS=Mus musculus OX=10090 GN=Paf1 PE=1 SV=1	60.518	535		21.601	2.4%	1	1	1	53602	0.0014%
D3Z5P5	D3Z5P5_MOUSE	Ighmbp2	DNA-binding protein SMUBP-2 OS=Mus musculus OX=10090 GN=Ighmbp2 PE=1 SV=1	97.498	885	A0A0B4J1E3;P40694	6.4509	1.1%	1	1	1	208730	0.0056%
Q9DAW6	PRP4_MOUSE	Prpf4	U4/U6 small nuclear ribonucleoprotein Prp4 OS=Mus musculus OX=10090 GN=Prpf4 PE=1 SV=1	58.37	521		13.46	5.4%	2	2	2	287660	0.0078%
Q8BYB9	PGLT1_MOUSE	Poglut1	Protein O-glucosyltransferase 1 OS=Mus musculus OX=10090 GN=Poglut1 PE=1 SV=2	46.379	392		13.715	3.6%	1	1	1	117540	0.0032%
Q61469	PLPP1_MOUSE	Plpp1	Phospholipid phosphatase 1 OS=Mus musculus OX=10090 GN=Plpp1 PE=1 SV=1	31.892	283		6.9214	7.1%	1	1	1	270290	0.0073%
Q8BK67	RCC2_MOUSE	Rcc2	Protein RCC2 OS=Mus musculus OX=10090 GN=Rcc2 PE=1 SV=1	55.983	520		16.426	5.2%	3	3	1	206490	0.0056%
A0A452J8C1	A0A452J8C1_MOUSE	Rab18	Ras-related protein Rab-18 OS=Mus musculus OX=10090 GN=Rab18 PE=1 SV=1	21.995	194	P35293;A0A3Q4EI12;A0A3Q4EIF7	19.095	22.2%	3	3	3	501220	0.0135%
Q922F4	TBB6_MOUSE	Tubb6	Tubulin beta-6 chain OS=Mus musculus OX=10090 GN=Tubb6 PE=1 SV=1	50.09	447		6.7827	24.4%	8	1	1	213600	0.0058%
Q99N15	Q99N15_MOUSE	Hsd17b10	17beta-hydroxysteroid dehydrogenase type 10/short chain L-3-hydroxyacyl-CoA dehydrogenase OS=Mus musculus OX=10090 GN=Hsd17b10 PE=1 SV=1	27.274	261	O08756;A2AFQ2	13.178	12.6%	2	2	2	334280	0.0090%
Q8R0X7	SGPL1_MOUSE	Sgpl1	Sphingosine-1-phosphate lyase 1 OS=Mus musculus OX=10090 GN=Sgpl1 PE=1 SV=1	63.677	568	D6REF7;D3YZT4	24.528	5.5%	2	2	2	309380	0.0083%
A0A0J9YUS5	A0A0J9YUS5_MOUSE	Eif4g1	Eukaryotic translation initiation factor 4 gamma 1 OS=Mus musculus OX=10090 GN=Eif4g1 PE=1 SV=1	145.313	1303	E9PVC6;E9Q9E1;E9PVC5;Q6NZJ6;A0A0J9YVC1;A0A0J9YUC1;E9Q770	45.196	4.5%	4	4	2	158490	0.0043%
Q9ERA6	TFP11_MOUSE	Tfip11	Tuftelin-interacting protein 11 OS=Mus musculus OX=10090 GN=Tfip11 PE=1 SV=1	96.305	838		18.49	5.7%	3	3	2	281550	0.0076%
Q9QWR8	NAGAB_MOUSE	Naga	Alpha-N-acetylgalactosaminidase OS=Mus musculus OX=10090 GN=Naga PE=1 SV=2	47.235	415		7.1704	4.1%	1	1	1	309010	0.0083%
Q9D4T3	Q9D4T3_MOUSE	Pelp1	Proline-, glutamic acid- and leucine-rich protein 1 OS=Mus musculus OX=10090 GN=Pelp1 PE=1 SV=1	16.906	164	Q9DBD5	6.8866	8.5%	1	1	1	337940	0.0091%
Q3UXZ9	KDM5A_MOUSE	Kdm5a	Lysine-specific demethylase 5A OS=Mus musculus OX=10090 GN=Kdm5a PE=1 SV=2	192.216	1690	A0A0N4SVA7;Q921T5;A0A0N4SUK6	61.397	5.8%	8	8	4	272030	0.0073%
B1AU25	B1AU25_MOUSE	Aifm1	Apoptosis-inducing factor 1, mitochondrial OS=Mus musculus OX=10090 GN=Aifm1 PE=1 SV=1	66.114	608	Q9Z0X1	17.207	8.6%	3	3	3	434000	0.0117%
A0A0A6YWP6	A0A0A6YWP6_MOUSE	Atp6v1h	V-type proton ATPase subunit H OS=Mus musculus OX=10090 GN=Atp6v1h PE=1 SV=1	50.811	441	A0A0A6YX18;Q8BVE3	12.618	8.8%	2	2	2	365420	0.0098%
Q3TRJ4	K1C26_MOUSE	Krt26	Keratin, type I cytoskeletal 26 OS=Mus musculus OX=10090 GN=Krt26 PE=2 SV=1	51.118	462		11.394	1.9%	1	1	1	332990	0.0090%
Q8BG32	PSD11_MOUSE	Psmd11	26S proteasome non-ATPase regulatory subunit 11 OS=Mus musculus OX=10090 GN=Psmd11 PE=1 SV=3	47.437	422	G3UZ33;G3UX67;G3UWV7;G3UYL8;G3UX15;G3UYI4;G3UYL3	18.25	9%	3	3	3	277720	0.0075%
Q07113	MPRI_MOUSE	Igf2r	Cation-independent mannose-6-phosphate receptor OS=Mus musculus OX=10090 GN=Igf2r PE=1 SV=1	273.815	2483		64.292	5.3%	10	10	6	260580	0.0070%
A0A2R8VHF9	A0A2R8VHF9_MOUSE	Myh11	Myosin-11 OS=Mus musculus OX=10090 GN=Myh11 PE=1 SV=1	223.357	1938	E9QPE7;A0A338P6K2;O08638	6.4592	9%	16	1	1	155210	0.0042%
Q9QXX4	CMC2_MOUSE	Slc25a13	Calcium-binding mitochondrial carrier protein Aralar2 OS=Mus musculus OX=10090 GN=Slc25a13 PE=1 SV=1	74.467	676		6.8583	5%	3	1	1	237370	0.0064%
E9Q223	E9Q223_MOUSE	Hbb-bs	Hemoglobin, beta adult s chain (Fragment) OS=Mus musculus OX=10090 GN=Hbb-bs PE=1 SV=1	11.084	103	A8DUK4	6.6171	31.1%	2	1	1	202290	0.0055%
A0A0R4IZY9	A0A0R4IZY9_MOUSE	Dus3l	tRNA-dihydrouridine(47) synthase [NAD(P)(+)] OS=Mus musculus OX=10090 GN=Dus3l PE=1 SV=1	71.151	637	Q91XI1	17.329	5.3%	2	2	1	296190	0.0080%
Q8R1B4	EIF3C_MOUSE	Eif3c	Eukaryotic translation initiation factor 3 subunit C OS=Mus musculus OX=10090 GN=Eif3c PE=1 SV=1	105.531	911		25.196	3.7%	3	3	2	169210	0.0046%
A0A0R3P9C8	A0A0R3P9C8_MOUSE	Ndufa9	NADH dehydrogenase [ubiquinone] 1 alpha subcomplex subunit 9, mitochondrial OS=Mus musculus OX=10090 GN=Ndufa9 PE=1 SV=1	42.122	373	Q9DC69	12.914	10.7%	2	2	2	207520	0.0056%
B7ZNS2	B7ZNS2_MOUSE	Dlgap4	Disks large-associated protein 4 OS=Mus musculus OX=10090 GN=Dlgap4 PE=1 SV=1	106.17	975	B1AZP2	12.303	3%	2	2	0	185490	0.0050%
Q8CG70	P3H3_MOUSE	P3h3	Prolyl 3-hydroxylase 3 OS=Mus musculus OX=10090 GN=P3h3 PE=1 SV=1	81.701	732	D6RHQ3	25.929	5.7%	4	4	3	335570	0.0090%
P24270	CATA_MOUSE	Cat	Catalase OS=Mus musculus OX=10090 GN=Cat PE=1 SV=4	59.795	527	A2AL20	13.724	6.1%	2	2	1	113620	0.0031%
H7BXC3	H7BXC3_MOUSE	Tpi1	Triosephosphate isomerase OS=Mus musculus OX=10090 GN=Tpi1 PE=1 SV=1	17.997	167	P17751	7.1794	9%	1	1	1	243460	0.0066%
Q9Z2U1	PSA5_MOUSE	Psma5	Proteasome subunit alpha type-5 OS=Mus musculus OX=10090 GN=Psma5 PE=1 SV=1	26.411	241		6.3811	5%	1	1	1	211260	0.0057%
Q3TCH7	CUL4A_MOUSE	Cul4a	Cullin-4A OS=Mus musculus OX=10090 GN=Cul4a PE=1 SV=1	87.753	759	E9PXT5;J3QJX0;E9PXY1;A2A432;F6UV36	28.815	4.1%	3	3	1	200240	0.0054%
Q9Z2I8	SUCB2_MOUSE	Suclg2	Succinate--CoA ligase [GDP-forming] subunit beta, mitochondrial OS=Mus musculus OX=10090 GN=Suclg2 PE=1 SV=3	46.84	433		19.234	9.5%	3	3	3	222410	0.0060%
D3YWT0	D3YWT0_MOUSE	Sec11a	Signal peptidase complex catalytic subunit SEC11 OS=Mus musculus OX=10090 GN=Sec11a PE=1 SV=1	19.569	170	Q9R0P6;D3Z569;D3YTS1	6.9838	6.5%	1	1	1	216900	0.0058%
E9Q7E2	ARID2_MOUSE	Arid2	AT-rich interactive domain-containing protein 2 OS=Mus musculus OX=10090 GN=Arid2 PE=1 SV=1	195.988	1828	Q9D982	34.432	3.6%	5	5	4	205300	0.0055%
P68040	RACK1_MOUSE	Rack1	Receptor of activated protein C kinase 1 OS=Mus musculus OX=10090 GN=Rack1 PE=1 SV=3	35.077	317		11.73	8.5%	2	2	2	325550	0.0088%
A0A0G2JFH0	A0A0G2JFH0_MOUSE	Anapc5	Anaphase-promoting complex subunit 5 OS=Mus musculus OX=10090 GN=Anapc5 PE=1 SV=1	46.173	407	A0A0G2JDE8;A0A0G2JE03;Q3TWF7;A0A0G2JDM7;Q8BTZ4;A0A0G2JG78;A0A0G2JF12	18.132	9.6%	3	3	2	210570	0.0057%
E9Q1K3	E9Q1K3_MOUSE	Add1	Alpha-adducin OS=Mus musculus OX=10090 GN=Add1 PE=1 SV=1	72.926	660	F8WHZ9;F8WGR0;Q9QYC0	12.031	4.2%	2	2	1	155010	0.0042%
O70194	EIF3D_MOUSE	Eif3d	Eukaryotic translation initiation factor 3 subunit D OS=Mus musculus OX=10090 GN=Eif3d PE=1 SV=2	63.989	548		12.163	3.5%	2	2	1	376900	0.0102%
D3Z132	D3Z132_MOUSE	Thoc6	THO complex subunit 6 homolog OS=Mus musculus OX=10090 GN=Thoc6 PE=1 SV=1	37.167	337	Q5U4D9	6.8097	3%	1	1	1	222400	0.0060%
Q80VI1	TRI56_MOUSE	Trim56	E3 ubiquitin-protein ligase TRIM56 OS=Mus musculus OX=10090 GN=Trim56 PE=1 SV=1	79.513	734	A0A0R4J0Q6;D3YVX5	25.295	6.4%	3	3	1	203290	0.0055%
D3Z0K6	D3Z0K6_MOUSE	Rsbn1l	Round spermatid basic protein 1-like OS=Mus musculus OX=10090 GN=Rsbn1l PE=1 SV=1	91.746	821	A0A0G2JEI9	19.594	5.5%	4	3	2	201120	0.0054%
Q61666	HIRA_MOUSE	Hira	Protein HIRA OS=Mus musculus OX=10090 GN=Hira PE=1 SV=3	111.767	1015		17.287	2.6%	3	3	2	296370	0.0080%
Q6VN19	RBP10_MOUSE	Ranbp10	Ran-binding protein 10 OS=Mus musculus OX=10090 GN=Ranbp10 PE=1 SV=2	67.188	620	A0A0R4J0G4	6.4499	2.3%	1	1	1	137330	0.0037%
Q9EPU0	RENT1_MOUSE	Upf1	Regulator of nonsense transcripts 1 OS=Mus musculus OX=10090 GN=Upf1 PE=1 SV=2	123.967	1124		30.292	8%	5	5	5	290750	0.0078%
Q9D0G0	RT30_MOUSE	Mrps30	28S ribosomal protein S30, mitochondrial OS=Mus musculus OX=10090 GN=Mrps30 PE=1 SV=1	49.939	442		18.751	7.9%	3	3	1	175390	0.0047%
E9Q3Z5	E9Q3Z5_MOUSE	Svil	Supervillin OS=Mus musculus OX=10090 GN=Svil PE=1 SV=1	230.426	2056	Q8K4L3;A0A1B0GS91;Q8K4L2;F6R6A4	54.529	4.6%	8	8	7	243210	0.0066%
Q61881	MCM7_MOUSE	Mcm7	DNA replication licensing factor MCM7 OS=Mus musculus OX=10090 GN=Mcm7 PE=1 SV=1	81.211	719	D3Z6N3	23.404	7.8%	4	4	2	299690	0.0081%
E9PVA8	GCN1_MOUSE	Gcn1	eIF-2-alpha kinase activator GCN1 OS=Mus musculus OX=10090 GN=Gcn1 PE=1 SV=1	293.021	2671		93.862	7.6%	15	15	8	188330	0.0051%
Q91VA7	Q91VA7_MOUSE	Idh3b	Isocitrate dehydrogenase [NAD] subunit, mitochondrial OS=Mus musculus OX=10090 GN=Idh3b PE=1 SV=1	42.195	384	V9GXV0;A0A668KL51	11.06	9.6%	2	2	2	245870	0.0066%
B7ZC24	B7ZC24_MOUSE	Ncoa5	Nuclear receptor coactivator 5 OS=Mus musculus OX=10090 GN=Ncoa5 PE=1 SV=1	48.075	406	Q91W39	12.001	3.2%	1	1	1	0	0
O08917	FLOT1_MOUSE	Flot1	Flotillin-1 OS=Mus musculus OX=10090 GN=Flot1 PE=1 SV=1	47.513	428	G3UZZ5;G3UWW8;G3UYU4	18.221	11%	3	3	3	450740	0.0121%
Q99K48	NONO_MOUSE	Nono	Non-POU domain-containing octamer-binding protein OS=Mus musculus OX=10090 GN=Nono PE=1 SV=3	54.541	473	Q8VIJ6	11.561	4.7%	2	2	2	361790	0.0097%
Q8K299	SCAR5_MOUSE	Scara5	Scavenger receptor class A member 5 OS=Mus musculus OX=10090 GN=Scara5 PE=1 SV=1	53.667	491		18.294	10%	3	3	3	277330	0.0075%
Q99MR8	MCCA_MOUSE	Mccc1	Methylcrotonoyl-CoA carboxylase subunit alpha, mitochondrial OS=Mus musculus OX=10090 GN=Mccc1 PE=1 SV=2	79.344	717	A0A0G2JF64	17.935	5.2%	3	3	2	291130	0.0078%
Q8C7X2	EMC1_MOUSE	Emc1	ER membrane protein complex subunit 1 OS=Mus musculus OX=10090 GN=Emc1 PE=1 SV=1	111.605	997	Z4YJW0;A0A1Y7VP81	30.932	7.4%	5	5	5	214170	0.0058%
A0A0N4SVR6	A0A0N4SVR6_MOUSE	Rab7	RAB7, member RAS oncogene family OS=Mus musculus OX=10090 GN=Rab7 PE=1 SV=1	10.079	88	A0A0N4SVG9;P51150	6.475	15.9%	1	1	1	687660	0.0185%
Q9D051	ODPB_MOUSE	Pdhb	Pyruvate dehydrogenase E1 component subunit beta, mitochondrial OS=Mus musculus OX=10090 GN=Pdhb PE=1 SV=1	38.937	359		12.724	8.9%	2	2	1	343480	0.0093%
Q5SXR6	Q5SXR6_MOUSE	Cltc	Clathrin heavy chain OS=Mus musculus OX=10090 GN=Cltc PE=1 SV=1	191.986	1679	Q68FD5;F6Z1R4	48.738	7.4%	7	7	3	163150	0.0044%
Q3UMB9	WASC4_MOUSE	Washc4	WASH complex subunit 4 OS=Mus musculus OX=10090 GN=Washc4 PE=1 SV=2	136.37	1173	A0A1W2P6V9	38.856	7.3%	6	6	2	144230	0.0039%
Q8CI11	GNL3_MOUSE	Gnl3	Guanine nucleotide-binding protein-like 3 OS=Mus musculus OX=10090 GN=Gnl3 PE=1 SV=2	60.786	538	A0A2I3BRV9;A0A2I3BPZ6;A0A2I3BR82;A0A2I3BR32	19.159	5.4%	2	2	1	78735	0.0021%
A0A2R8VHH1	A0A2R8VHH1_MOUSE	Nup155	Nuclear pore complex protein Nup155 OS=Mus musculus OX=10090 GN=Nup155 PE=1 SV=1	150.137	1346	Q99P88	33.429	3.5%	4	4	4	158600	0.0043%
Q8BWY3	ERF1_MOUSE	Etf1	Eukaryotic peptide chain release factor subunit 1 OS=Mus musculus OX=10090 GN=Etf1 PE=1 SV=4	49.031	437		12.796	6.2%	2	2	1	187910	0.0051%
Q8C2E7	WASC5_MOUSE	Washc5	WASH complex subunit 5 OS=Mus musculus OX=10090 GN=Washc5 PE=1 SV=2	134.11	1159		38.343	6.6%	6	6	4	207220	0.0056%
A0A494BAU1	A0A494BAU1_MOUSE	Atl3	Atlastin-3 OS=Mus musculus OX=10090 GN=Atl3 PE=1 SV=1	25.734	232	A0A494BAX8;E9PYT3;Q91YH5	7.2461	6%	1	1	1	214610	0.0058%
Q9Z1T1	AP3B1_MOUSE	Ap3b1	AP-3 complex subunit beta-1 OS=Mus musculus OX=10090 GN=Ap3b1 PE=1 SV=2	122.74	1105	A0A571BEC1;Q9JME5;A0A571BES1	32.228	6.2%	5	5	1	138750	0.0037%
Q3TMP1	Q3TMP1_MOUSE	Gtf3c3	General transcription factor IIIC, polypeptide 3 OS=Mus musculus OX=10090 GN=Gtf3c3 PE=1 SV=1	100.621	882		26.528	8%	4	4	3	194410	0.0052%
P16675	PPGB_MOUSE	Ctsa	Lysosomal protective protein OS=Mus musculus OX=10090 GN=Ctsa PE=1 SV=1	53.844	474	G3X8T3	6.7843	2.3%	1	1	1	133010	0.0036%
Q8K4L0	DDX54_MOUSE	Ddx54	ATP-dependent RNA helicase DDX54 OS=Mus musculus OX=10090 GN=Ddx54 PE=1 SV=1	97.748	874		22.812	3.8%	4	4	2	163410	0.0044%
A0A0R4J083	A0A0R4J083_MOUSE	Acadl	Long-chain specific acyl-CoA dehydrogenase, mitochondrial OS=Mus musculus OX=10090 GN=Acadl PE=1 SV=1	47.897	430	P51174	12.195	5.3%	2	2	2	288290	0.0078%
P70227	ITPR3_MOUSE	Itpr3	Inositol 1,4,5-trisphosphate receptor type 3 OS=Mus musculus OX=10090 GN=Itpr3 PE=1 SV=3	304.275	2670	Q9Z329;A0A0N4SUL2;P11881	78.012	5.2%	10	10	5	213150	0.0057%
F6V8A7	F6V8A7_MOUSE	Rmnd5a	E3 ubiquitin-protein ligase RMND5A (Fragment) OS=Mus musculus OX=10090 GN=Rmnd5a PE=1 SV=1	24.595	218	Q80YQ8	7.182	6%	1	1	1	138420	0.0037%
Q8R0F5	RBMX2_MOUSE	Rbmx2	RNA-binding motif protein, X-linked 2 OS=Mus musculus OX=10090 GN=Rbmx2 PE=1 SV=1	37.536	326		13.183	2.8%	1	1	1	0	0
E9Q8Z8	E9Q8Z8_MOUSE	Ctnnd1	Catenin delta-1 OS=Mus musculus OX=10090 GN=Ctnnd1 PE=1 SV=1	108.175	967	E9Q903;E9Q8Z6;E9Q8Z5;P30999;G3X9V2;E9Q904;E9Q901;D3Z2H2;E9Q986;E9Q8Z9;E9Q8Z4;E9Q905;E9Q907;E9Q906;D3Z7H6;D3Z2H7	10.985	2.2%	2	2	0	214750	0.0058%
G3UWM1	G3UWM1_MOUSE	Syncrip	Heterogeneous nuclear ribonucleoprotein Q (Fragment) OS=Mus musculus OX=10090 GN=Syncrip PE=1 SV=1	21.585	196	G3UXJ6;G3UZ48;G3UZI2;A0A0R4J259;G3V018;Q7TMK9	6.5934	12.8%	2	1	1	587110	0.0158%
Q9D4H1	EXOC2_MOUSE	Exoc2	Exocyst complex component 2 OS=Mus musculus OX=10090 GN=Exoc2 PE=1 SV=1	103.959	924		24.505	3.5%	3	3	2	198460	0.0053%
A2ACH6	A2ACH6_MOUSE	Sgcd	Delta-sarcoglycan OS=Mus musculus OX=10090 GN=Sgcd PE=1 SV=1	21.694	192	P82347	6.1511	5.7%	1	1	1	197980	0.0053%
O35129	PHB2_MOUSE	Phb2	Prohibitin-2 OS=Mus musculus OX=10090 GN=Phb2 PE=1 SV=1	33.296	299	F6Q8V7;F6QPR1	12.031	8%	2	2	1	158510	0.0043%
Q6PCM2	INT6_MOUSE	Ints6	Integrator complex subunit 6 OS=Mus musculus OX=10090 GN=Ints6 PE=1 SV=1	99.661	883		23.773	7.6%	4	4	4	252120	0.0068%
Q5SV02	Q5SV02_MOUSE	Rad50	DNA repair protein RAD50 OS=Mus musculus OX=10090 GN=Rad50 PE=1 SV=1	153.547	1312	P70388;A8Y5I3;E9PUJ2	38.039	6.3%	6	6	6	305200	0.0082%
E9PXE6	E9PXE6_MOUSE	Fmnl2	Formin-like protein 2 OS=Mus musculus OX=10090 GN=Fmnl2 PE=1 SV=2	117.95	1034	F8VPR2;A2AQW2;A2APV2;D3Z7A7;Q6ZPF4	18.409	2.7%	2	2	2	110930	0.0030%
Q9CZU3	MTREX_MOUSE	Mtrex	Exosome RNA helicase MTR4 OS=Mus musculus OX=10090 GN=Mtrex PE=1 SV=1	117.636	1040		23.891	4.8%	4	4	2	139850	0.0038%
E9Q7L3	E9Q7L3_MOUSE	Pbrm1	Protein polybromo-1 OS=Mus musculus OX=10090 GN=Pbrm1 PE=1 SV=1	182.118	1582	D3Z1W6;E9Q7L2;Q8BSQ9;D3Z1N4;E9Q4Y5;F8VQD1;D3YYF2;D6RIL0;D6RI94;D3Z3R4;F6THL5	23.316	2.4%	3	3	3	95408	0.0026%
Q62095	DDX3Y_MOUSE	Ddx3y	ATP-dependent RNA helicase DDX3Y OS=Mus musculus OX=10090 GN=Ddx3y PE=1 SV=2	73.428	658	Q61496;Q3V086	6.2351	19.5%	11	1	1	163540	0.0044%
P54071	IDHP_MOUSE	Idh2	Isocitrate dehydrogenase [NADP], mitochondrial OS=Mus musculus OX=10090 GN=Idh2 PE=1 SV=3	50.906	452	A0A0U1RP68;D6RIL6	17.019	8%	3	3	3	266640	0.0072%
Q9DCL9	PUR6_MOUSE	Paics	Multifunctional protein ADE2 OS=Mus musculus OX=10090 GN=Paics PE=1 SV=4	47.006	425		6.9308	2.6%	1	1	1	97947	0.0026%
Q02248	CTNB1_MOUSE	Ctnnb1	Catenin beta-1 OS=Mus musculus OX=10090 GN=Ctnnb1 PE=1 SV=1	85.471	781	E9Q6A9;F7BAC9;F7CRC6	13.829	4%	3	2	2	127570	0.0034%
Q8BX02	KANK2_MOUSE	Kank2	KN motif and ankyrin repeat domain-containing protein 2 OS=Mus musculus OX=10090 GN=Kank2 PE=1 SV=1	90.245	843		19.202	2.5%	2	2	1	61475	0.0017%
P58501	PAXB1_MOUSE	Paxbp1	PAX3- and PAX7-binding protein 1 OS=Mus musculus OX=10090 GN=Paxbp1 PE=1 SV=3	104.836	919		11.981	1.3%	1	1	1	38554	0.0010%
Q6P4S8	INT1_MOUSE	Ints1	Integrator complex subunit 1 OS=Mus musculus OX=10090 GN=Ints1 PE=1 SV=2	245.168	2195	K3W4P2;A0A0G2JH17;A0A0G2JDG8	48.326	5.4%	7	7	3	130920	0.0035%
Q924C1	XPO5_MOUSE	Xpo5	Exportin-5 OS=Mus musculus OX=10090 GN=Xpo5 PE=1 SV=1	136.973	1204		24.856	3.4%	3	3	1	111490	0.0030%
D3Z0T0	D3Z0T0_MOUSE	Taf6	Transcription initiation factor TFIID subunit 6 OS=Mus musculus OX=10090 GN=Taf6 PE=1 SV=1	69.797	636	Q62311;D3Z5H6;S4R1R2	19.439	4.9%	2	2	1	113310	0.0031%
Q5SS83	Q5SS83_MOUSE	Flot2	Flotillin OS=Mus musculus OX=10090 GN=Flot2 PE=1 SV=1	47.116	428	Q60634	18.649	8.6%	3	3	3	244140	0.0066%
A0A494BBL1	A0A494BBL1_MOUSE	Akap8l	A-kinase anchor protein 8-like (Fragment) OS=Mus musculus OX=10090 GN=Akap8l PE=1 SV=1	29.46	262	A0A494B9L0;Q5RL57;Q9R0L7	7.5286	5.3%	1	1	1	130160	0.0035%
Q9R0X4	ACOT9_MOUSE	Acot9	Acyl-coenzyme A thioesterase 9, mitochondrial OS=Mus musculus OX=10090 GN=Acot9 PE=1 SV=1	50.56	439	Q32MW3	12.642	6.4%	2	2	2	183190	0.0049%
Q8CGN5	PLIN1_MOUSE	Plin1	Perilipin-1 OS=Mus musculus OX=10090 GN=Plin1 PE=1 SV=2	55.596	517	A0A0U1RPJ3	11.867	6.4%	2	2	2	159470	0.0043%
A0A286YDW8	A0A286YDW8_MOUSE	Psmd6	26S proteasome non-ATPase regulatory subunit 6 (Fragment) OS=Mus musculus OX=10090 GN=Psmd6 PE=1 SV=1	22.824	192	Q99JI4	6.4404	7.8%	1	1	1	105860	0.0029%
Q9EPE9	AT131_MOUSE	Atp13a1	Endoplasmic reticulum transmembrane helix translocase OS=Mus musculus OX=10090 GN=Atp13a1 PE=1 SV=2	132.388	1200		18.146	2.4%	2	2	1	137630	0.0037%
Q8VCM7	FIBG_MOUSE	Fgg	Fibrinogen gamma chain OS=Mus musculus OX=10090 GN=Fgg PE=1 SV=1	49.391	436	Q3UER8	6.5992	4.6%	1	1	1	212070	0.0057%
Q01149	CO1A2_MOUSE	Col1a2	Collagen alpha-2(I) chain OS=Mus musculus OX=10090 GN=Col1a2 PE=1 SV=2	129.557	1372		24.595	3.9%	3	3	3	195950	0.0053%
Q9DBN5	LONP2_MOUSE	Lonp2	Lon protease homolog 2, peroxisomal OS=Mus musculus OX=10090 GN=Lonp2 PE=1 SV=1	94.526	852	Q8BK80	17.347	4.3%	3	3	2	162750	0.0044%
Q921N6	DDX27_MOUSE	Ddx27	Probable ATP-dependent RNA helicase DDX27 OS=Mus musculus OX=10090 GN=Ddx27 PE=1 SV=3	85.939	760	H3BLJ6	23.909	2.4%	2	2	2	92163	0.0025%
G3X8X7	G3X8X7_MOUSE	Vps16	Vacuolar protein sorting-associated protein 16 homolog OS=Mus musculus OX=10090 GN=Vps16 PE=1 SV=1	94.826	839	Q920Q4	12.949	3%	2	2	1	96253	0.0026%
O09159	MA2B1_MOUSE	Man2b1	Lysosomal alpha-mannosidase OS=Mus musculus OX=10090 GN=Man2b1 PE=1 SV=4	114.648	1013		13.052	2.4%	2	2	1	86337	0.0023%
Q6PD26	PIGS_MOUSE	Pigs	GPI transamidase component PIG-S OS=Mus musculus OX=10090 GN=Pigs PE=1 SV=3	61.711	555		11.98	6.3%	2	2	2	130020	0.0035%
F6XJA1	F6XJA1_MOUSE	Myef2	Myelin expression factor 2 (Fragment) OS=Mus musculus OX=10090 GN=Myef2 PE=1 SV=1	47.996	446	G8JL68;A2ATP5;A2ATP6;Q8C854	6.3638	2.5%	1	1	1	110830	0.0030%
P47856	GFPT1_MOUSE	Gfpt1	Glutamine--fructose-6-phosphate aminotransferase [isomerizing] 1 OS=Mus musculus OX=10090 GN=Gfpt1 PE=1 SV=3	78.539	697	Q9Z2Z9	17.348	6.3%	3	3	2	168130	0.0045%
Q6ZQH8	NU188_MOUSE	Nup188	Nucleoporin NUP188 OS=Mus musculus OX=10090 GN=Nup188 PE=1 SV=2	196.696	1759	F2Z4A7;J3JSA4;F7BCN9;A2AWI5	39.984	3.8%	5	5	4	123310	0.0033%
G5E8P1	BRD1_MOUSE	Brd1	Bromodomain-containing protein 1 OS=Mus musculus OX=10090 GN=Brd1 PE=1 SV=1	119.714	1058		16.456	2.7%	3	3	1	98191	0.0026%
Q5XJY5	COPD_MOUSE	Arcn1	Coatomer subunit delta OS=Mus musculus OX=10090 GN=Arcn1 PE=1 SV=2	57.229	511		7.3929	2.3%	1	1	1	0	0
Q03350	TSP2_MOUSE	Thbs2	Thrombospondin-2 OS=Mus musculus OX=10090 GN=Thbs2 PE=1 SV=2	129.882	1172	E9PWF0;Q05895;P35441;Q80YQ1	16.767	1.2%	1	1	1	70206	0.0019%
Q8CIB5	FERM2_MOUSE	Fermt2	Fermitin family homolog 2 OS=Mus musculus OX=10090 GN=Fermt2 PE=1 SV=1	77.8	680		11.521	5%	2	2	1	109420	0.0029%
Q80X98	Q80X98_MOUSE	Dhx38	RNA helicase OS=Mus musculus OX=10090 GN=Dhx38 PE=1 SV=1	140.623	1228		18.816	1.9%	2	2	1	97438	0.0026%
Q9D2N9	VP33A_MOUSE	Vps33a	Vacuolar protein sorting-associated protein 33A OS=Mus musculus OX=10090 GN=Vps33a PE=1 SV=2	67.555	598		12.039	4.2%	2	2	1	163200	0.0044%
P38647	GRP75_MOUSE	Hspa9	Stress-70 protein, mitochondrial OS=Mus musculus OX=10090 GN=Hspa9 PE=1 SV=3	73.461	679		17.817	6.5%	3	3	3	175340	0.0047%
E9QPI5	E9QPI5_MOUSE	Pds5a	Sister chromatid cohesion protein PDS5 homolog A OS=Mus musculus OX=10090 GN=Pds5a PE=1 SV=1	150.222	1332	Q6A026	26.9	5%	6	4	1	72340	0.0019%
Q9EQK5	MVP_MOUSE	Mvp	Major vault protein OS=Mus musculus OX=10090 GN=Mvp PE=1 SV=4	95.924	861	E9Q3X0	18.22	3.9%	2	2	2	124730	0.0034%
Q99K74	MED24_MOUSE	Med24	Mediator of RNA polymerase II transcription subunit 24 OS=Mus musculus OX=10090 GN=Med24 PE=1 SV=1	109.985	987	A6PW47	14.606	2.8%	2	2	2	92050	0.0025%
Q91WQ5	TAF5L_MOUSE	Taf5l	TAF5-like RNA polymerase II p300/CBP-associated factor-associated factor 65 kDa subunit 5L OS=Mus musculus OX=10090 GN=Taf5l PE=2 SV=1	65.911	589		6.2963	1.9%	1	1	1	75823	0.0020%
E9QLL2	E9QLL2_MOUSE	Dnm3	Dynamin GTPase OS=Mus musculus OX=10090 GN=Dnm3 PE=1 SV=1	97.274	863	Q8BZ98;F2Z460;E0CXZ8	6.4617	10.5%	8	1	1	122650	0.0033%
Q6KAS7	ZN521_MOUSE	Znf521	Zinc finger protein 521 OS=Mus musculus OX=10090 GN=Znf521 PE=1 SV=2	147.666	1311	A0A3Q4EI48	18.481	1.7%	2	2	1	76621	0.0021%
Q3TDT0	Q3TDT0_MOUSE	Trim3	Tripartite motif-containing protein 3 OS=Mus musculus OX=10090 GN=Trim3 PE=1 SV=1	78.272	717	Q9R1R2	11.26	6%	2	2	1	77654	0.0021%
B1AQH6	B1AQH6_MOUSE	Med1	Mediator of RNA polymerase II transcription subunit 1 OS=Mus musculus OX=10090 GN=Med1 PE=1 SV=1	70.109	629	Q925J9	17.605	4.8%	2	2	2	90294	0.0024%
P55096	ABCD3_MOUSE	Abcd3	ATP-binding cassette sub-family D member 3 OS=Mus musculus OX=10090 GN=Abcd3 PE=1 SV=2	75.475	659	A0A0G2JDI9	17.511	7.4%	3	3	2	160670	0.0043%
Q01320	TOP2A_MOUSE	Top2a	DNA topoisomerase 2-alpha OS=Mus musculus OX=10090 GN=Top2a PE=1 SV=2	172.79	1528		18.78	7.9%	11	3	1	44302	0.0012%
B7ZNR9	B7ZNR9_MOUSE	Map4k4	Map4k4 protein OS=Mus musculus OX=10090 GN=Map4k4 PE=1 SV=1	137.903	1208	B2RUE8;P97820;A0A0A6YWR8;F8VPL5;A0A0A6YWM8;E9PVG7;A0A0A6YW53	13.453	1.4%	1	1	1	34108	0.0009%
O08784	TCOF_MOUSE	Tcof1	Treacle protein OS=Mus musculus OX=10090 GN=Tcof1 PE=1 SV=1	135.001	1320	H3BL37	7.2296	0.8%	1	1	1	63233	0.0017%
P53995	APC1_MOUSE	Anapc1	Anaphase-promoting complex subunit 1 OS=Mus musculus OX=10090 GN=Anapc1 PE=1 SV=2	215.994	1944	A2ATQ5	25.462	1.9%	3	3	3	69038	0.0019%
Q3TZZ7	ESYT2_MOUSE	Esyt2	Extended synaptotagmin-2 OS=Mus musculus OX=10090 GN=Esyt2 PE=1 SV=1	94.139	845	A0A1Y7VNA1;A0A1Y7VM39	11.853	3.6%	2	2	1	83385	0.0022%
A0A140LIG7	A0A140LIG7_MOUSE	Ap2a1	AP-2 complex subunit alpha-1 (Fragment) OS=Mus musculus OX=10090 GN=Ap2a1 PE=1 SV=1	34.244	317	P17426	7.1075	5%	1	1	1	180790	0.0049%
Q4VAA7	SNX33_MOUSE	Snx33	Sorting nexin-33 OS=Mus musculus OX=10090 GN=Snx33 PE=1 SV=1	65.315	574		6.3569	2.1%	1	1	1	68550	0.0018%
Q6NZR5	Q6NZR5_MOUSE	Skiv2l	Superkiller viralicidic activity 2-like (S. cerevisiae) OS=Mus musculus OX=10090 GN=Skiv2l PE=1 SV=1	137.524	1244		17.757	3.2%	3	3	3	87683	0.0024%
E9Q4N6	E9Q4N6_MOUSE	Arid1b	AT-rich interactive domain-containing protein 1B OS=Mus musculus OX=10090 GN=Arid1b PE=1 SV=1	191.227	1762	E9Q6R4;E9Q4N7;A0A338P6U8	18.155	1.8%	2	1	1	58524	0.0016%
A0A0R4J170	A0A0R4J170_MOUSE	Smarca4	Transcription activator BRG1 OS=Mus musculus OX=10090 GN=Smarca4 PE=1 SV=1	181.857	1617	Q3TKT4;H3BLH0;F2Z4A9;Q6DIC0;H3BJK2;G3UX35;E9QAB8;A0A140LID0;A0A140LHF4;A0A140LHP6;H3BK47;H3BJM2;A0A140LJK1;H3BKJ3;A0A140LI14;Q9D007;A0A140LIQ9;A0A140LHE2;A0A140LJD7;H3BLI4;H3BJI1;A0A140LHZ8;A0A140LIV3;A0A140LIM0	22.656	0.8%	1	1	1	39274	0.0011%
Q91V04	TRAM1_MOUSE	Tram1	Translocating chain-associated membrane protein 1 OS=Mus musculus OX=10090 GN=Tram1 PE=1 SV=3	43.039	374		11.197	3.2%	1	1	1	125350	0.0034%
Q4VC33	MAEA_MOUSE	Maea	E3 ubiquitin-protein transferase MAEA OS=Mus musculus OX=10090 GN=Maea PE=1 SV=1	45.336	396	A0A0J9YUL5	12.085	8.8%	2	2	1	49920	0.0013%
Q99JR1	SFXN1_MOUSE	Sfxn1	Sideroflexin-1 OS=Mus musculus OX=10090 GN=Sfxn1 PE=1 SV=3	35.649	322		6.4205	4%	1	1	1	136570	0.0037%
Q6PDI5	ECM29_MOUSE	Ecpas	Proteasome adapter and scaffold protein ECM29 OS=Mus musculus OX=10090 GN=Ecpas PE=1 SV=3	203.703	1840	A2ALV7;A2ALV6	23.83	2.6%	4	4	2	85854	0.0023%
B7ZNJ1	B7ZNJ1_MOUSE	Fn1	Fibronectin OS=Mus musculus OX=10090 GN=Fn1 PE=1 SV=1	239.722	2176	A0A087WS56;B9EHT6;A0A087WSN6;Q3UHL6;A0A087WR50;P11276;Q4KL80	16.331	1.7%	2	2	1	113270	0.0031%
A0A1B0GSI1	A0A1B0GSI1_MOUSE	Dock1	Dedicator of cytokinesis protein 1 OS=Mus musculus OX=10090 GN=Dock1 PE=1 SV=1	81.501	713	Q8BUR4	11.584	1.7%	1	1	1	56297	0.0015%
Q80UK8	INT2_MOUSE	Ints2	Integrator complex subunit 2 OS=Mus musculus OX=10090 GN=Ints2 PE=1 SV=2	133.515	1198		12.665	2.3%	2	2	1	78116	0.0021%
D3Z041	D3Z041_MOUSE	Acsl1	Long-chain-fatty-acid--CoA ligase 1 OS=Mus musculus OX=10090 GN=Acsl1 PE=1 SV=1	78.035	699	P41216	6.6615	3%	1	1	1	62562	0.0017%
Q99JX7	NXF1_MOUSE	Nxf1	Nuclear RNA export factor 1 OS=Mus musculus OX=10090 GN=Nxf1 PE=1 SV=3	70.3	618		6.4971	1.9%	1	1	1	70601	0.0019%
Q99LL5	PWP1_MOUSE	Pwp1	Periodic tryptophan protein 1 homolog OS=Mus musculus OX=10090 GN=Pwp1 PE=1 SV=1	55.587	501		7.956	4.2%	1	1	1	119430	0.0032%
Q6ZQ38	CAND1_MOUSE	Cand1	Cullin-associated NEDD8-dissociated protein 1 OS=Mus musculus OX=10090 GN=Cand1 PE=1 SV=2	136.332	1230		11.859	2.1%	2	2	2	55113	0.0015%
A0A1B0GR08	A0A1B0GR08_MOUSE	Tubgcp2	Gamma-tubulin complex component (Fragment) OS=Mus musculus OX=10090 GN=Tubgcp2 PE=1 SV=1	102.742	900	Q921G8	11.369	2.2%	2	2	1	72250	0.0019%
Q6GQT9	NOMO1_MOUSE	Nomo1	Nodal modulator 1 OS=Mus musculus OX=10090 GN=Nomo1 PE=1 SV=1	133.42	1214		11.865	1%	1	1	1	47424	0.0013%
Q3TCN2	PLBL2_MOUSE	Plbd2	Putative phospholipase B-like 2 OS=Mus musculus OX=10090 GN=Plbd2 PE=1 SV=2	66.289	594		6.4305	2.9%	1	1	1	62109	0.0017%
Q8BIA4	FBXW8_MOUSE	Fbxw8	F-box/WD repeat-containing protein 8 OS=Mus musculus OX=10090 GN=Fbxw8 PE=1 SV=2	67.956	598		6.7964	2.3%	1	1	1	59577	0.0016%
P58252	EF2_MOUSE	Eef2	Elongation factor 2 OS=Mus musculus OX=10090 GN=Eef2 PE=1 SV=2	95.314	858		6.6557	3%	2	1	1	57727	0.0016%
A0A0R4J119	A0A0R4J119_MOUSE	Cyfip1	Cytoplasmic FMR1-interacting protein OS=Mus musculus OX=10090 GN=Cyfip1 PE=1 SV=1	144.917	1251	Q7TMB8;G3UZI5;A0A0U1RQ05;Q5SQX6	12.441	2.1%	2	2	1	41577	0.0011%
H3BJU7	H3BJU7_MOUSE	Arhgef2	Guanine nucleotide exchange factor H1 OS=Mus musculus OX=10090 GN=Arhgef2 PE=1 SV=1	108.587	956	H3BJ45;H3BJ40;H3BKH9;Q60875;H3BJX8	8.8815	2.4%	1	1	1	55363	0.0015%
Q569Z5	DDX46_MOUSE	Ddx46	Probable ATP-dependent RNA helicase DDX46 OS=Mus musculus OX=10090 GN=Ddx46 PE=1 SV=2	117.448	1032	F8WHR6;A0A2R8VHK2	11.097	1.2%	1	1	1	30689	0.0008%
Q6NVF2	Q6NVF2_MOUSE	Pld1	Phospholipase OS=Mus musculus OX=10090 GN=Pld1 PE=1 SV=1	119.588	1036	D6RH77;Q9Z280;F6QJR6;F6WKY8	19.317	5%	3	3	2	65969	0.0018%
A2BH40	ARI1A_MOUSE	Arid1a	AT-rich interactive domain-containing protein 1A OS=Mus musculus OX=10090 GN=Arid1a PE=1 SV=1	242.092	2283	E9QAQ7	7.8325	1.7%	2	1	1	31781	0.0009%
D3YX34	D3YX34_MOUSE	Dctn1	Dynactin subunit 1 OS=Mus musculus OX=10090 GN=Dctn1 PE=1 SV=1	126.821	1142	E9Q586;E9Q3M3;O08788	7.1494	1.5%	1	1	1	37375	0.0010%
Q8K1G9	Q8K1G9_MOUSE	Dhx35	RNA helicase OS=Mus musculus OX=10090 GN=Dhx35 PE=1 SV=1	75.877	679	A2ACQ1	6.5055	1.8%	1	1	1	53349	0.0014%
E9Q4K7	E9Q4K7_MOUSE	Kif13b	Kinesin family member 13B OS=Mus musculus OX=10090 GN=Kif13b PE=1 SV=1	204.575	1843	A0A286YCV9	6.4987	0.6%	1	1	1	35300	0.0010%
Q8VDM6	HNRL1_MOUSE	Hnrnpul1	Heterogeneous nuclear ribonucleoprotein U-like protein 1 OS=Mus musculus OX=10090 GN=Hnrnpul1 PE=1 SV=1	96.002	859		6.6827	1.7%	1	1	1	0	0
Q811B3	ATS12_MOUSE	Adamts12	A disintegrin and metalloproteinase with thrombospondin motifs 12 OS=Mus musculus OX=10090 GN=Adamts12 PE=2 SV=2	177.769	1600		11.187	0.8%	1	1	1	23810	0.0006%
D3YW20	D3YW20_MOUSE	Vps35l	VPS35 endosomal protein-sorting factor-like (Fragment) OS=Mus musculus OX=10090 GN=Vps35l PE=1 SV=2	98.916	874	D3YW19;Q8BWQ6;I1E4X5	6.437	1.5%	1	1	1	26225	0.0007%
O35218	CPSF2_MOUSE	Cpsf2	Cleavage and polyadenylation specificity factor subunit 2 OS=Mus musculus OX=10090 GN=Cpsf2 PE=1 SV=1	88.383	782		6.4589	1.7%	1	1	1	43260	0.0012%
A0A0R4J0W6	A0A0R4J0W6_MOUSE	Lrrc40	Leucine-rich repeat-containing protein 40 OS=Mus musculus OX=10090 GN=Lrrc40 PE=1 SV=1	68.049	602	Q9CRC8	11.962	2.3%	1	1	1	39804	0.0011%
E9Q2H1	E9Q2H1_MOUSE	Ubr5	E3 ubiquitin-protein ligase UBR5 OS=Mus musculus OX=10090 GN=Ubr5 PE=1 SV=2	308.319	2792	Q80TP3;A0A2I3BQS6	12.38	0.9%	2	2	1	35532	0.0010%
A3KGU5	A3KGU5_MOUSE	Sptan1	Spectrin alpha chain, non-erythrocytic 1 OS=Mus musculus OX=10090 GN=Sptan1 PE=1 SV=1	282.895	2457	P16546;A3KGU7;E9Q447;A3KGU9	11.142	0.6%	1	1	1	18073	0.0005%
P97313	PRKDC_MOUSE	Prkdc	DNA-dependent protein kinase catalytic subunit OS=Mus musculus OX=10090 GN=Prkdc PE=1 SV=3	471.471	4128		25.171	0.9%	3	3	1	24973	0.0007%
J3QMC5	J3QMC5_MOUSE	Mdn1	Midasin OS=Mus musculus OX=10090 GN=Mdn1 PE=1 SV=1	629.584	5582	A2ANY6	24.005	0.6%	2	2	1	11361	0.0003%
A0A286YCZ3	A0A286YCZ3_MOUSE	Myof	Myoferlin (Fragment) OS=Mus musculus OX=10090 GN=Myof PE=1 SV=1	150.147	1307	E9Q390;Q69ZN7;A0A286YDF5	6.443	1%	1	1	1	18326	0.0005%
A2AFQ7	A2AFQ7_MOUSE	Cnot8	CCR4-NOT transcription complex subunit 8 (Fragment) OS=Mus musculus OX=10090 GN=Cnot8 PE=1 SV=1	8.697	75	Q9D8X5	6.2688	14.7%	1	1	1	0	0
A6BLY7	K1C28_MOUSE	Krt28	Keratin, type I cytoskeletal 28 OS=Mus musculus OX=10090 GN=Krt28 PE=1 SV=1	50.346	462		8.7524	3.5%	2	1	0	0	0
F6XVM5	F6XVM5_MOUSE	Atp5o	ATP synthase subunit O, mitochondrial (Fragment) OS=Mus musculus OX=10090 GN=Atp5o PE=1 SV=1	7.839	71		6.2735	11.3%	1	1	1	0	0
P63260	ACTG_MOUSE	Actg1	Actin, cytoplasmic 2 OS=Mus musculus OX=10090 GN=Actg1 PE=1 SV=1	41.793	375	G3UYG0;B1ATY1	15.649	65.9%	21	1	0	0	0
Q9CZX9	EMC4_MOUSE	Emc4	ER membrane protein complex subunit 4 OS=Mus musculus OX=10090 GN=Emc4 PE=1 SV=1	20.117	183		6.4509	7.1%	1	1	1	0	0

## Sheet: NC-2
Accession	Name	Gene	Description	Mw(kDa)	Length	Protein group	Score	Sequence coverage [%]	Peptides	Unique peptides	MS/MS count	iBAQ	iBAQ [%]
P60710	ACTB_MOUSE	Actb	Actin, cytoplasmic 1 OS=Mus musculus OX=10090 GN=Actb PE=1 SV=1	41.737	375	E9Q5F4;E9Q1F2;G3UZ07;E9Q606;Q8BFZ3;F8WGM8;E9Q2D1;F6WX90;V9GXQ2;E9Q3M9	323.31	65.9%	21	1	48	914020000	15.9517%
A0A0A6YW67	A0A0A6YW67_MOUSE	Gm8797	Predicted pseudogene 8797 OS=Mus musculus OX=10090 GN=Gm8797 PE=4 SV=1	8.728	77	E9Q9J0;P62984;P62983;E9Q4P0;E9Q5F6;E9QNP0;Q5SX22;P0CG49;P0CG50	57.628	61%	5	5	6	374600000	6.5376%
Q3UEB3	PUF60_MOUSE	Puf60	Poly(U)-binding-splicing factor PUF60 OS=Mus musculus OX=10090 GN=Puf60 PE=1 SV=2	60.249	564		323.31	62.8%	25	25	30	197540000	3.4475%
Q9CXW4	RL11_MOUSE	Rpl11	60S ribosomal protein L11 OS=Mus musculus OX=10090 GN=Rpl11 PE=1 SV=4	20.252	178	A2BH06	145.48	41.6%	7	7	3	15413000	0.2690%
P14869	RLA0_MOUSE	Rplp0	60S acidic ribosomal protein P0 OS=Mus musculus OX=10090 GN=Rplp0 PE=1 SV=3	34.216	317	S4R1N1;D3YVM5	163.14	60.6%	15	15	11	138600000	2.4189%
P68033	ACTC_MOUSE	Actc1	Actin, alpha cardiac muscle 1 OS=Mus musculus OX=10090 GN=Actc1 PE=1 SV=1	42.019	377	P68134;A0A1D5RM20	160.38	68.4%	21	0	17	151660000	2.6468%
P15864	H12_MOUSE	H1-2	Histone H1.2 OS=Mus musculus OX=10090 GN=H1-2 PE=1 SV=2	21.267	212	Q07133;I7HFT9	87.052	19.3%	7	1	3	51776000	0.9036%
Q6PDM2	SRSF1_MOUSE	Srsf1	Serine/arginine-rich splicing factor 1 OS=Mus musculus OX=10090 GN=Srsf1 PE=1 SV=3	27.745	248	H7BX95;F7AI47;F6QXN3	111.66	40.7%	12	12	13	59714000	1.0421%
Q04750	TOP1_MOUSE	Top1	DNA topoisomerase 1 OS=Mus musculus OX=10090 GN=Top1 PE=1 SV=2	90.876	767		323.31	46%	35	34	23	33718000	0.5885%
Q9D8E6	RL4_MOUSE	Rpl4	60S ribosomal protein L4 OS=Mus musculus OX=10090 GN=Rpl4 PE=1 SV=3	47.154	419		159.56	36.5%	17	17	22	120830000	2.1088%
Q80XR5	Q80XR5_MOUSE	U2af2	U2 snRNP auxiliary factor large subunit OS=Mus musculus OX=10090 GN=U2af2 PE=1 SV=1	53.121	471	P26369;Q3KQM4;A0A140LJK3	164.78	43.7%	12	12	12	59880000	1.0450%
P62082	RS7_MOUSE	Rps7	40S ribosomal protein S7 OS=Mus musculus OX=10090 GN=Rps7 PE=2 SV=1	22.127	194		78.991	52.6%	8	8	6	23294000	0.4065%
P62908	RS3_MOUSE	Rps3	40S ribosomal protein S3 OS=Mus musculus OX=10090 GN=Rps3 PE=1 SV=1	26.674	243	D3YV43;A0A140LI77	150.69	61.3%	14	14	13	15946000	0.2783%
P62806	H4_MOUSE	H4c1	Histone H4 OS=Mus musculus OX=10090 GN=H4c1 PE=1 SV=2	11.367	103		66.426	50.5%	6	6	0	4805700	0.0839%
P62264	RS14_MOUSE	Rps14	40S ribosomal protein S14 OS=Mus musculus OX=10090 GN=Rps14 PE=1 SV=3	16.273	151	D3YVF4;D3Z7I1	52.128	20.5%	2	2	2	3571200	0.0623%
E0CZ27	E0CZ27_MOUSE	H3f3a	Histone H3 (Fragment) OS=Mus musculus OX=10090 GN=H3f3a PE=3 SV=1	13.323	119	F8WI35;P84244;P84228;P68433;P02301;A0A1W2P768	17.749	11.8%	2	2	1	5563900	0.0971%
P97351	RS3A_MOUSE	Rps3a	40S ribosomal protein S3a OS=Mus musculus OX=10090 GN=Rps3a PE=1 SV=3	29.885	264		162.6	57.6%	17	17	9	17217000	0.3005%
P20152	VIME_MOUSE	Vim	Vimentin OS=Mus musculus OX=10090 GN=Vim PE=1 SV=3	53.688	466	A0A0A6YWC8;A2AKJ2;P03995;G5E846;P15331;A0A2R8W6R6;G3X981;D3YZ35;P46660;P08551;A0A0R4J036;P08553	323.31	71.5%	33	28	42	145620000	2.5414%
P05213	TBA1B_MOUSE	Tuba1b	Tubulin alpha-1B chain OS=Mus musculus OX=10090 GN=Tuba1b PE=1 SV=2	50.152	451	P68368;A0A0A0MQA5;A0A2R8VHF3;A0A087WRB4;A0A087WQS4;Q3UX10;A0A087WSB0;A0A087WSL5	217.93	51.2%	17	1	21	71434000	1.2467%
Q3UV17	K22O_MOUSE	Krt76	Keratin, type II cytoskeletal 2 oral OS=Mus musculus OX=10090 GN=Krt76 PE=1 SV=1	62.845	594		6.7993	8.8%	7	1	1	63300000	1.1047%
Q8VDD5	MYH9_MOUSE	Myh9	Myosin-9 OS=Mus musculus OX=10090 GN=Myh9 PE=1 SV=4	226.372	1960	F2Z494;A0A2R8VKI5;A0A2R8W6V7;E9Q264;Q91Z83;P13542;B1AR69;Q02566;Q5SX39;P13541;A2AQP0;G3UW82;Q5SX40	323.31	58.3%	124	105	151	164240000	2.8664%
P62309	RUXG_MOUSE	Snrpg	Small nuclear ribonucleoprotein G OS=Mus musculus OX=10090 GN=Snrpg PE=1 SV=1	8.496	76		21.893	26.3%	3	3	3	36065000	0.6294%
P47911	RL6_MOUSE	Rpl6	60S ribosomal protein L6 OS=Mus musculus OX=10090 GN=Rpl6 PE=1 SV=3	33.51	296	A0A0J9YU32	114.09	42.2%	13	13	7	61433000	1.0721%
Q60932	VDAC1_MOUSE	Vdac1	Voltage-dependent anion-selective channel protein 1 OS=Mus musculus OX=10090 GN=Vdac1 PE=1 SV=3	32.351	296	F2Z471	182.62	69.9%	15	15	10	59966000	1.0465%
Q792Z1	Q792Z1_MOUSE	Try10	Trypsin 10 OS=Mus musculus OX=10090 GN=Try10 PE=1 SV=1	26.221	246		7.2342	4.1%	1	1	1	59237000	1.0338%
P51410	RL9_MOUSE	Rpl9	60S ribosomal protein L9 OS=Mus musculus OX=10090 GN=Rpl9 PE=1 SV=2	21.881	192	A0A0G2JES3;A0A140T8T4;D3Z629;D3YZT0;A0A0G2JFQ3;S4R1R7	122.77	52.6%	8	8	3	8305000	0.1449%
B2RY56	RBM25_MOUSE	Rbm25	RNA-binding protein 25 OS=Mus musculus OX=10090 GN=Rbm25 PE=1 SV=2	99.552	838	S4R2B0;S4R2A4;S4R2J1;S4R1X9;S4R2F7	279.92	34.6%	29	29	30	81674000	1.4254%
P62242	RS8_MOUSE	Rps8	40S ribosomal protein S8 OS=Mus musculus OX=10090 GN=Rps8 PE=1 SV=2	24.205	208		73.818	38.5%	7	7	8	53788000	0.9387%
P62305	RUXE_MOUSE	Snrpe	Small nuclear ribonucleoprotein E OS=Mus musculus OX=10090 GN=Snrpe PE=1 SV=1	10.804	92	E9Q4F4;E9Q0W8	23.3	25%	2	2	4	25581000	0.4464%
P14148	RL7_MOUSE	Rpl7	60S ribosomal protein L7 OS=Mus musculus OX=10090 GN=Rpl7 PE=1 SV=2	31.42	270	F6XI62	96.477	43.7%	12	12	9	58140000	1.0147%
P35980	RL18_MOUSE	Rpl18	60S ribosomal protein L18 OS=Mus musculus OX=10090 GN=Rpl18 PE=1 SV=3	21.645	188	A0A1B0GSS8;A0A1B0GQU8;A0A1B0GSA8;A0A1B0GSF7;A0A1B0GRZ3;A0A1B0GS28	39.549	28.2%	5	5	5	51002000	0.8901%
P27659	RL3_MOUSE	Rpl3	60S ribosomal protein L3 OS=Mus musculus OX=10090 GN=Rpl3 PE=1 SV=3	46.11	403	A0A2R8VHN4;A0A087WNS0;A0A087WQK0;Q9CQ09;E9PWZ3	202.21	44.2%	19	19	17	62635000	1.0931%
Q9ERF3	WDR61_MOUSE	Wdr61	WD repeat-containing protein 61 OS=Mus musculus OX=10090 GN=Wdr61 PE=1 SV=1	33.773	305	Q8BVQ0;D6RDC7;D6RJ72	149.02	57.7%	14	14	18	51840000	0.9047%
P99024	TBB5_MOUSE	Tubb5	Tubulin beta-5 chain OS=Mus musculus OX=10090 GN=Tubb5 PE=1 SV=1	49.671	444	A0A1D5RM76	157.1	48%	15	4	14	43401000	0.7574%
P10126	EF1A1_MOUSE	Eef1a1	Elongation factor 1-alpha 1 OS=Mus musculus OX=10090 GN=Eef1a1 PE=1 SV=3	50.114	462	D3Z3I8;D3YZ68;P62631	106.62	31.4%	11	11	10	35027000	0.6113%
Q9CQF3	CPSF5_MOUSE	Nudt21	Cleavage and polyadenylation specificity factor subunit 5 OS=Mus musculus OX=10090 GN=Nudt21 PE=1 SV=1	26.24	227	A0A1D5RM23;A0A1D5RLS2;A0A1D5RLT7	92.295	54.2%	12	12	12	33926000	0.5921%
G3X956	G3X956_MOUSE	Supt16	FACT complex subunit OS=Mus musculus OX=10090 GN=Supt16 PE=1 SV=1	119.839	1047	Q920B9	323.31	40.2%	41	41	45	48243000	0.8419%
Q9D883	U2AF1_MOUSE	U2af1	Splicing factor U2AF 35 kDa subunit OS=Mus musculus OX=10090 GN=U2af1 PE=1 SV=4	27.815	239	G3UW94;A0A494B947;E9PUZ3;E9PWX6;A0A494BA95;E9PWM2;A0A494B9X9;E9Q809;E9PWA1;A0A140LII6	54.482	21.3%	4	3	3	21493000	0.3751%
Q60737	CSK21_MOUSE	Csnk2a1	Casein kinase II subunit alpha OS=Mus musculus OX=10090 GN=Csnk2a1 PE=1 SV=2	45.134	391	A2ANR6;Q6NSS6	153.88	46%	14	14	18	45042000	0.7861%
Q62186	SSRD_MOUSE	Ssr4	Translocon-associated protein subunit delta OS=Mus musculus OX=10090 GN=Ssr4 PE=1 SV=1	18.937	172	Q9D8L3	47.459	30.8%	4	4	5	34625000	0.6043%
P11031	TCP4_MOUSE	Sub1	Activated RNA polymerase II transcriptional coactivator p15 OS=Mus musculus OX=10090 GN=Sub1 PE=1 SV=3	14.427	127		33.179	37.8%	4	4	4	30219000	0.5274%
Q8VEK3	HNRPU_MOUSE	Hnrnpu	Heterogeneous nuclear ribonucleoprotein U OS=Mus musculus OX=10090 GN=Hnrnpu PE=1 SV=1	87.918	800		172.19	22.6%	16	16	13	21474000	0.3748%
Q8BH64	EHD2_MOUSE	Ehd2	EH domain-containing protein 2 OS=Mus musculus OX=10090 GN=Ehd2 PE=1 SV=1	61.174	543	D3Z7U7	267.35	61%	27	25	30	46994000	0.8202%
P62307	RUXF_MOUSE	Snrpf	Small nuclear ribonucleoprotein F OS=Mus musculus OX=10090 GN=Snrpf PE=1 SV=1	9.725	86		34.828	24.4%	2	2	2	12322000	0.2150%
P24369	PPIB_MOUSE	Ppib	Peptidyl-prolyl cis-trans isomerase B OS=Mus musculus OX=10090 GN=Ppib PE=1 SV=2	23.713	216		99.889	50%	10	10	10	12769000	0.2228%
Q6NV83	SR140_MOUSE	U2surp	U2 snRNP-associated SURP motif-containing protein OS=Mus musculus OX=10090 GN=U2surp PE=1 SV=3	118.261	1029	A0A087WRG2;A0A087WQT2;A0A087WR93	323.31	34%	32	32	35	48470000	0.8459%
O54724	CAVN1_MOUSE	Cavin1	Caveolae-associated protein 1 OS=Mus musculus OX=10090 GN=Cavin1 PE=1 SV=1	43.954	392		197.56	41.3%	12	12	7	20331000	0.3548%
Q8CGP2	H2B1P_MOUSE	Hist1h2bp	Histone H2B type 1-P OS=Mus musculus OX=10090 GN=Hist1h2bp PE=1 SV=3	13.992	126	Q8CGP1;Q6ZWY9;Q64525;Q64478;Q64475;P10854;P10853;Q8CBB6;Q9D2U9;Q8CGP0;Q64524;P70696	62.976	27%	3	3	2	4090600	0.0714%
P62754	RS6_MOUSE	Rps6	40S ribosomal protein S6 OS=Mus musculus OX=10090 GN=Rps6 PE=1 SV=1	28.681	249		55.934	26.1%	6	6	4	19858000	0.3466%
P25444	RS2_MOUSE	Rps2	40S ribosomal protein S2 OS=Mus musculus OX=10090 GN=Rps2 PE=1 SV=3	31.231	293	D3YVC1;D3YWJ3	110.04	40.3%	11	11	4	4867800	0.0850%
Q6DFW4	NOP58_MOUSE	Nop58	Nucleolar protein 58 OS=Mus musculus OX=10090 GN=Nop58 PE=1 SV=1	60.343	536	A0A0A0MQ76;A0A087WQ46;A0A087WSU5;A0A087WSL8;A0A087WP00;A0A087WNW0	226.47	45.7%	20	20	21	27575000	0.4812%
P49817	CAV1_MOUSE	Cav1	Caveolin-1 OS=Mus musculus OX=10090 GN=Cav1 PE=1 SV=1	20.539	178	D3Z148;H3BKG0;D3Z0J2;P51637	52.064	34.8%	6	6	8	39802000	0.6946%
P08752	GNAI2_MOUSE	Gnai2	Guanine nucleotide-binding protein G(i) subunit alpha-2 OS=Mus musculus OX=10090 GN=Gnai2 PE=1 SV=5	40.489	355	B2RSH2;A0A0A6YWA9	120.33	43.7%	14	8	10	26754000	0.4669%
A2A547	A2A547_MOUSE	Rpl19	Ribosomal protein L19 OS=Mus musculus OX=10090 GN=Rpl19 PE=1 SV=1	23.248	194	P84099	39.953	26.3%	6	6	4	38494000	0.6718%
P62320	SMD3_MOUSE	Snrpd3	Small nuclear ribonucleoprotein Sm D3 OS=Mus musculus OX=10090 GN=Snrpd3 PE=1 SV=1	13.916	126	A0A1W2P7K5	28.429	15.1%	2	2	2	5702800	0.0995%
Q5SQB0	Q5SQB0_MOUSE	Npm1	Nucleophosmin OS=Mus musculus OX=10090 GN=Npm1 PE=1 SV=1	29.525	264	Q61937;Q9DAY9;Q5SQB5	110.02	30.7%	6	6	8	31922000	0.5571%
O55128	SAP18_MOUSE	Sap18	Histone deacetylase complex subunit SAP18 OS=Mus musculus OX=10090 GN=Sap18 PE=1 SV=1	17.595	153	E9Q317;D3Z2N9;D3YY73;D3YY55	127.39	55.6%	7	7	7	12751000	0.2225%
D3YYM6	D3YYM6_MOUSE	Rps5	40S ribosomal protein S5 (Fragment) OS=Mus musculus OX=10090 GN=Rps5 PE=1 SV=1	20.414	182	D3Z1S8;Q91V55;P97461	84.489	25.8%	4	4	1	5399700	0.0942%
Q60931	VDAC3_MOUSE	Vdac3	Voltage-dependent anion-selective channel protein 3 OS=Mus musculus OX=10090 GN=Vdac3 PE=1 SV=1	30.753	283	J3QMG3	80.387	42%	9	9	6	22836000	0.3985%
Q9CZM2	RL15_MOUSE	Rpl15	60S ribosomal protein L15 OS=Mus musculus OX=10090 GN=Rpl15 PE=1 SV=4	24.146	204	B8JKK2	66.284	39.7%	9	9	10	26290000	0.4588%
A0A3B2WBL1	A0A3B2WBL1_MOUSE	Rpl10a	Ribosomal protein OS=Mus musculus OX=10090 GN=Rpl10a PE=1 SV=1	24.744	216	Q5XJF6;P53026;A0A3B2WDD2;A0A3B2W824;A0A3B2W820;A0A3B2WCA5;D6RE43	77.217	32.4%	8	8	6	8109600	0.1415%
P35550	FBRL_MOUSE	Fbl	rRNA 2'-O-methyltransferase fibrillarin OS=Mus musculus OX=10090 GN=Fbl PE=1 SV=2	34.307	327	A0A140LIR6	109.02	54.1%	11	9	10	7630500	0.1332%
P60122	RUVB1_MOUSE	Ruvbl1	RuvB-like 1 OS=Mus musculus OX=10090 GN=Ruvbl1 PE=1 SV=1	50.214	456	D3YW60	181.24	50.2%	18	18	15	15134000	0.2641%
P48962	ADT1_MOUSE	Slc25a4	ADP/ATP translocase 1 OS=Mus musculus OX=10090 GN=Slc25a4 PE=1 SV=4	32.904	298	Q3V132	88.03	44.6%	13	7	12	24611000	0.4295%
Q9DCH4	EIF3F_MOUSE	Eif3f	Eukaryotic translation initiation factor 3 subunit F OS=Mus musculus OX=10090 GN=Eif3f PE=1 SV=2	37.984	361		91.053	38.2%	11	11	13	16296000	0.2844%
Q9D6Z1	NOP56_MOUSE	Nop56	Nucleolar protein 56 OS=Mus musculus OX=10090 GN=Nop56 PE=1 SV=2	64.464	580	E0CXZ0;F7CHQ7;A2APD7;F6USW7;F7CHP9;F6U250;F6V095	223.71	55.9%	27	27	20	16972000	0.2962%
P43276	H15_MOUSE	H1-5	Histone H1.5 OS=Mus musculus OX=10090 GN=H1-5 PE=1 SV=2	22.576	223		49.227	18.4%	4	4	2	6551100	0.1143%
O08810	U5S1_MOUSE	Eftud2	116 kDa U5 small nuclear ribonucleoprotein component OS=Mus musculus OX=10090 GN=Eftud2 PE=1 SV=1	109.361	971	G3UZ34;A2AH85;G3UXK8;G3UZ25	323.31	49.9%	37	36	40	22146000	0.3865%
P62751	RL23A_MOUSE	Rpl23a	60S ribosomal protein L23a OS=Mus musculus OX=10090 GN=Rpl23a PE=1 SV=1	17.695	156		45.729	37.2%	6	6	7	17297000	0.3019%
G3UX26	G3UX26_MOUSE	Vdac2	Outer mitochondrial membrane protein porin 2 OS=Mus musculus OX=10090 GN=Vdac2 PE=1 SV=1	30.446	283	Q60930;A0A286YCR8;D3YZT5;D3YUN8	77.247	44.9%	10	10	7	15078000	0.2631%
P47963	RL13_MOUSE	Rpl13	60S ribosomal protein L13 OS=Mus musculus OX=10090 GN=Rpl13 PE=1 SV=3	24.305	211		46.64	19.9%	4	4	3	17785000	0.3104%
Q62318	TIF1B_MOUSE	Trim28	Transcription intermediary factor 1-beta OS=Mus musculus OX=10090 GN=Trim28 PE=1 SV=3	88.847	834		174.42	30.9%	19	19	22	17074000	0.2980%
P60843	IF4A1_MOUSE	Eif4a1	Eukaryotic initiation factor 4A-I OS=Mus musculus OX=10090 GN=Eif4a1 PE=1 SV=1	46.154	406		195.15	46.6%	17	8	14	16490000	0.2878%
O54833	CSK22_MOUSE	Csnk2a2	Casein kinase II subunit alpha' OS=Mus musculus OX=10090 GN=Csnk2a2 PE=1 SV=1	41.215	350	A0A1D5RLE4;A0A1D5RM74;A0A1D5RM55	99.401	47.4%	13	13	12	19926000	0.3478%
O54734	OST48_MOUSE	Ddost	Dolichyl-diphosphooligosaccharide--protein glycosyltransferase 48 kDa subunit OS=Mus musculus OX=10090 GN=Ddost PE=1 SV=2	49.028	441		100.68	25.2%	10	10	7	14389000	0.2511%
Q3TYK3	Q3TYK3_MOUSE	Nfix	Nuclear factor 1 OS=Mus musculus OX=10090 GN=Nfix PE=1 SV=1	43.594	391	D3YZ00;P70257;E9PUH7	54.143	13.3%	6	4	4	4272000	0.0746%
A2ACG7	A2ACG7_MOUSE	Rpn2	Dolichyl-diphosphooligosaccharide--protein glycosyltransferase subunit 2 OS=Mus musculus OX=10090 GN=Rpn2 PE=1 SV=1	67.502	615	Q9DBG6	182.57	44.4%	19	19	20	18176000	0.3172%
P62702	RS4X_MOUSE	Rps4x	40S ribosomal protein S4, X isoform OS=Mus musculus OX=10090 GN=Rps4x PE=1 SV=2	29.598	263	V9GWY0	83.014	30.8%	7	7	5	4690700	0.0819%
Q91YQ5	RPN1_MOUSE	Rpn1	Dolichyl-diphosphooligosaccharide--protein glycosyltransferase subunit 1 OS=Mus musculus OX=10090 GN=Rpn1 PE=1 SV=1	68.528	608	A0A0N4SUJ8	245.22	53.1%	25	25	29	19827000	0.3460%
Q9WTM5	RUVB2_MOUSE	Ruvbl2	RuvB-like 2 OS=Mus musculus OX=10090 GN=Ruvbl2 PE=1 SV=3	51.113	463	A0A1B0GRW3;A0A1B0GSR4;A0A1B0GR89;A0A1B0GT54;A0A1B0GRT1	168.55	47.7%	18	18	13	10440000	0.1822%
S4R1W1	S4R1W1_MOUSE	Gm3839	Glyceraldehyde-3-phosphate dehydrogenase OS=Mus musculus OX=10090 GN=Gm3839 PE=1 SV=1	35.812	333	A0A1D5RLD8;P16858;A0A0A0MQF6;S4R257;S4R1W8;V9GX06;A0A0R4J0X7;S4R2G5;Q64467	77.658	40.5%	9	9	10	15698000	0.2740%
Q921K2	Q921K2_MOUSE	Parp1	Poly [ADP-ribose] polymerase OS=Mus musculus OX=10090 GN=Parp1 PE=1 SV=1	112.721	1014	P11103;A0A0A6YX03;A0A0A6YY63	323.31	27.9%	23	23	7	2419400	0.0422%
P84104	SRSF3_MOUSE	Srsf3	Serine/arginine-rich splicing factor 3 OS=Mus musculus OX=10090 GN=Srsf3 PE=1 SV=1	19.33	164		52.258	30.5%	5	4	3	11711000	0.2044%
P19253	RL13A_MOUSE	Rpl13a	60S ribosomal protein L13a OS=Mus musculus OX=10090 GN=Rpl13a PE=1 SV=4	23.464	203	A0A1B0GSQ6;A0A1B0GS68;A0A1B0GSC2;A0A1B0GSB2;A0A1B0GTA1;A0A1B0GQW6;A0A1B0GSL5;A0A1B0GRH1;A0A1B0GSF0;A0A1B0GT00;A0A1B0GSJ2	34.001	26.1%	5	5	4	21552000	0.3761%
Q9WTI7	MYO1C_MOUSE	Myo1c	Unconventional myosin-Ic OS=Mus musculus OX=10090 GN=Myo1c PE=1 SV=2	121.944	1063	Q5ND45	319.59	44.9%	39	38	45	28566000	0.4985%
Q9DCR2	AP3S1_MOUSE	Ap3s1	AP-3 complex subunit sigma-1 OS=Mus musculus OX=10090 GN=Ap3s1 PE=1 SV=2	21.732	193	A0A286YD58;A0A286YDU3	56.567	36.8%	7	7	6	15209000	0.2654%
P60335	PCBP1_MOUSE	Pcbp1	Poly(rC)-binding protein 1 OS=Mus musculus OX=10090 GN=Pcbp1 PE=1 SV=1	37.498	356	E9Q7D8;P57722;A0A087WR61;A0A087WSI1;A0A1L1SUS5;A0A1L1SRP9;A0A1L1SQ99;A0A2R8VI15;A0A087WRH3;A0A0R4J044;P57724	91.889	39.9%	9	6	9	8448700	0.1474%
Q64511	TOP2B_MOUSE	Top2b	DNA topoisomerase 2-beta OS=Mus musculus OX=10090 GN=Top2b PE=1 SV=2	181.909	1612	F6U5K2;F6XX57	323.31	34.7%	52	44	37	8669700	0.1513%
P35979	RL12_MOUSE	Rpl12	60S ribosomal protein L12 OS=Mus musculus OX=10090 GN=Rpl12 PE=1 SV=2	17.805	165		59	24.2%	3	3	1	2141300	0.0374%
Q61879	MYH10_MOUSE	Myh10	Myosin-10 OS=Mus musculus OX=10090 GN=Myh10 PE=1 SV=2	228.996	1976	Q3UH59;Q5SV64;Q8BXF2	323.31	50.1%	96	78	86	32031000	0.5590%
P62245	RS15A_MOUSE	Rps15a	40S ribosomal protein S15a OS=Mus musculus OX=10090 GN=Rps15a PE=1 SV=2	14.84	130	F8WJ41;D3YVB4;D3Z712	45.161	51.5%	6	6	4	3047900	0.0532%
Q62189	SNRPA_MOUSE	Snrpa	U1 small nuclear ribonucleoprotein A OS=Mus musculus OX=10090 GN=Snrpa PE=1 SV=3	31.835	287	D3Z0S6;Q9CQI7;D6RI83;A2CES4	60.477	18.8%	5	5	4	3900100	0.0681%
P20029	BIP_MOUSE	Hspa5	Endoplasmic reticulum chaperone BiP OS=Mus musculus OX=10090 GN=Hspa5 PE=1 SV=3	72.422	655		190.43	37.1%	22	20	19	9819400	0.1714%
Q9CR57	RL14_MOUSE	Rpl14	60S ribosomal protein L14 OS=Mus musculus OX=10090 GN=Rpl14 PE=1 SV=3	23.564	217	A0A1L1SUF6	28.631	17.1%	3	3	1	5210200	0.0909%
P18872	GNAO_MOUSE	Gnao1	Guanine nucleotide-binding protein G(o) subunit alpha OS=Mus musculus OX=10090 GN=Gnao1 PE=1 SV=3	40.085	354	D3Z2M7;F7BLT7;F6W1B2;F6WC15;A2AE31;Q8C040;Q8BHK8	65.147	38.1%	11	9	10	11819000	0.2063%
P62918	RL8_MOUSE	Rpl8	60S ribosomal protein L8 OS=Mus musculus OX=10090 GN=Rpl8 PE=1 SV=2	28.025	257		20.39	12.1%	3	3	4	12325000	0.2151%
Q9CXK8	NIP7_MOUSE	Nip7	60S ribosome subunit biogenesis protein NIP7 homolog OS=Mus musculus OX=10090 GN=Nip7 PE=1 SV=1	20.452	180	E9Q109	32.725	39.4%	5	5	5	8757800	0.1528%
Q91VC3	IF4A3_MOUSE	Eif4a3	Eukaryotic initiation factor 4A-III OS=Mus musculus OX=10090 GN=Eif4a3 PE=1 SV=3	46.84	411	A0A0N4SVP8;A2AFK7;E9PV04;A0A0N4SVM5;D6RJ60;D6RJ11	125.95	53%	17	15	16	13492000	0.2355%
P11499	HS90B_MOUSE	Hsp90ab1	Heat shock protein HSP 90-beta OS=Mus musculus OX=10090 GN=Hsp90ab1 PE=1 SV=3	83.281	724	E9Q3D6;E9PX27;D3Z1R1;E9Q0C3;P08113	160.92	33.7%	20	11	19	10703000	0.1868%
P60229	EIF3E_MOUSE	Eif3e	Eukaryotic translation initiation factor 3 subunit E OS=Mus musculus OX=10090 GN=Eif3e PE=1 SV=1	52.221	445		113.14	38.2%	15	15	15	12456000	0.2174%
P62827	RAN_MOUSE	Ran	GTP-binding nuclear protein Ran OS=Mus musculus OX=10090 GN=Ran PE=1 SV=3	24.423	216	Q14AA6;Q61820	36.925	27.3%	5	5	6	7242000	0.1264%
Q61656	DDX5_MOUSE	Ddx5	Probable ATP-dependent RNA helicase DDX5 OS=Mus musculus OX=10090 GN=Ddx5 PE=1 SV=2	69.29	614	Q8BTS0;S4R1I6;B1ARC0;B1ARB9;S4R1E3	138.86	36%	20	13	17	8132800	0.1419%
E9Q8F0	E9Q8F0_MOUSE	Rbm39	RNA-binding protein 39 OS=Mus musculus OX=10090 GN=Rbm39 PE=1 SV=1	47.051	415	Q8VH51;F7AA45;B7ZD61;B7ZD63;B7ZD64;E9PZF9;D6RCZ8;E9Q999;D6RJ85	103.54	38.6%	12	12	8	7525600	0.1313%
Q91ZW3	SMCA5_MOUSE	Smarca5	SWI/SNF-related matrix-associated actin-dependent regulator of chromatin subfamily A member 5 OS=Mus musculus OX=10090 GN=Smarca5 PE=1 SV=1	121.627	1051		298.49	31.6%	33	25	21	5626100	0.0982%
Q91WK2	EIF3H_MOUSE	Eif3h	Eukaryotic translation initiation factor 3 subunit H OS=Mus musculus OX=10090 GN=Eif3h PE=1 SV=1	39.832	352		72.852	35.5%	9	9	10	9101200	0.1588%
P09405	NUCL_MOUSE	Ncl	Nucleolin OS=Mus musculus OX=10090 GN=Ncl PE=1 SV=2	76.723	707		151.54	25.2%	17	17	15	8153000	0.1423%
P67871	CSK2B_MOUSE	Csnk2b	Casein kinase II subunit beta OS=Mus musculus OX=10090 GN=Csnk2b PE=1 SV=1	24.942	215	G3UXG7;G3UZJ5;G3UZA4;G3UZX4;G3UXU2;G3UWU5	37.372	34%	5	5	6	11344000	0.1980%
P29416	HEXA_MOUSE	Hexa	Beta-hexosaminidase subunit alpha OS=Mus musculus OX=10090 GN=Hexa PE=1 SV=2	60.613	528		72.753	21.6%	10	10	7	8579400	0.1497%
Q8BMK4	CKAP4_MOUSE	Ckap4	Cytoskeleton-associated protein 4 OS=Mus musculus OX=10090 GN=Ckap4 PE=1 SV=2	63.692	575		178.62	35.8%	18	18	12	7712000	0.1346%
Q8JZM7	CDC73_MOUSE	Cdc73	Parafibromin OS=Mus musculus OX=10090 GN=Cdc73 PE=1 SV=1	60.577	531		122.75	25.6%	12	12	8	7342700	0.1281%
Q9R0Q3	TMED2_MOUSE	Tmed2	Transmembrane emp24 domain-containing protein 2 OS=Mus musculus OX=10090 GN=Tmed2 PE=1 SV=1	22.705	201	F6V6T4;Q8BPI2	33.213	24.9%	4	4	5	8446400	0.1474%
P19324	SERPH_MOUSE	Serpinh1	Serpin H1 OS=Mus musculus OX=10090 GN=Serpinh1 PE=1 SV=3	46.534	417	A0A140LHR4;A0A140LHK0;A0A140LHD6	128.43	40%	14	14	11	8981100	0.1567%
Q02614	S30BP_MOUSE	Sap30bp	SAP30-binding protein OS=Mus musculus OX=10090 GN=Sap30bp PE=1 SV=2	33.832	308		47.174	22.1%	7	7	4	10224000	0.1784%
P23116	EIF3A_MOUSE	Eif3a	Eukaryotic translation initiation factor 3 subunit A OS=Mus musculus OX=10090 GN=Eif3a PE=1 SV=5	161.936	1344		282.43	25.7%	30	30	27	9020000	0.1574%
Q7TPV4	MBB1A_MOUSE	Mybbp1a	Myb-binding protein 1A OS=Mus musculus OX=10090 GN=Mybbp1a PE=1 SV=2	152.037	1344		272.04	31.5%	35	35	34	10337000	0.1804%
P61620	S61A1_MOUSE	Sec61a1	Protein transport protein Sec61 subunit alpha isoform 1 OS=Mus musculus OX=10090 GN=Sec61a1 PE=1 SV=2	52.265	476	Q9CYJ6;Q9JLR1;A0A0A6YVQ7;A2ATT9	48.337	16.8%	7	7	6	12950000	0.2260%
P47962	RL5_MOUSE	Rpl5	60S ribosomal protein L5 OS=Mus musculus OX=10090 GN=Rpl5 PE=1 SV=3	34.401	297	D3YYV8	41.139	16.2%	5	5	4	5861400	0.1023%
Q60715	P4HA1_MOUSE	P4ha1	Prolyl 4-hydroxylase subunit alpha-1 OS=Mus musculus OX=10090 GN=P4ha1 PE=1 SV=2	60.91	534	E9Q7B0	148.52	35.2%	15	15	11	9176700	0.1602%
Q8CH18	CCAR1_MOUSE	Ccar1	Cell division cycle and apoptosis regulator protein 1 OS=Mus musculus OX=10090 GN=Ccar1 PE=1 SV=1	132.06	1146	A0A1W2P765	210.27	22%	19	19	19	5516700	0.0963%
P62267	RS23_MOUSE	Rps23	40S ribosomal protein S23 OS=Mus musculus OX=10090 GN=Rps23 PE=1 SV=3	15.808	143		21.169	21%	3	3	2	2943900	0.0514%
O54962	BAF_MOUSE	Banf1	Barrier-to-autointegration factor OS=Mus musculus OX=10090 GN=Banf1 PE=1 SV=1	10.103	89		23.138	13.5%	1	1	1	523120	0.0091%
Q99PV0	PRP8_MOUSE	Prpf8	Pre-mRNA-processing-splicing factor 8 OS=Mus musculus OX=10090 GN=Prpf8 PE=1 SV=2	273.616	2335	B7ZC27	323.31	40.6%	79	79	73	12576000	0.2195%
Q6ZWX6	IF2A_MOUSE	Eif2s1	Eukaryotic translation initiation factor 2 subunit 1 OS=Mus musculus OX=10090 GN=Eif2s1 PE=1 SV=3	36.108	315		112.79	51.7%	14	14	11	6807300	0.1188%
P63017	HSP7C_MOUSE	Hspa8	Heat shock cognate 71 kDa protein OS=Mus musculus OX=10090 GN=Hspa8 PE=1 SV=1	70.871	646	Q504P4;P17156;D3Z5E2;Q61696;P16627;P17879	166.45	40.4%	21	19	17	7517200	0.1312%
Q9CPR4	RL17_MOUSE	Rpl17	60S ribosomal protein L17 OS=Mus musculus OX=10090 GN=Rpl17 PE=1 SV=3	21.423	184	Q6ZWZ7;B2RY53	50.466	27.7%	5	5	3	4754800	0.0830%
P00405	COX2_MOUSE	Mtco2	Cytochrome c oxidase subunit 2 OS=Mus musculus OX=10090 GN=Mtco2 PE=1 SV=1	25.976	227		32.245	26.4%	5	5	5	10287000	0.1795%
Q6NVF9	CPSF6_MOUSE	Cpsf6	Cleavage and polyadenylation specificity factor subunit 6 OS=Mus musculus OX=10090 GN=Cpsf6 PE=1 SV=1	59.153	551	H3BJ30;H3BJW3;H3BKW0;H3BLM9	79.488	20.9%	8	8	6	7225000	0.1261%
P62835	RAP1A_MOUSE	Rap1a	Ras-related protein Rap-1A OS=Mus musculus OX=10090 GN=Rap1a PE=1 SV=1	20.987	184	A0A0G2JDL9;A0A0G2JE52;Q99JI6;A0A0G2JED9;A0A1W2P777	47.562	26.1%	4	4	4	5690000	0.0993%
Q8JZQ9	EIF3B_MOUSE	Eif3b	Eukaryotic translation initiation factor 3 subunit B OS=Mus musculus OX=10090 GN=Eif3b PE=1 SV=1	91.37	803	A0A0G2JG48	164.2	35.5%	22	22	23	9677100	0.1689%
P32883	RASK_MOUSE	Kras	GTPase KRas OS=Mus musculus OX=10090 GN=Kras PE=1 SV=1	21.656	189	C0H5X4;A0A0G2JE25;A0A0G2JGP4;Q61411;Q9D091;P08556;A0A0G2JGM2;B2KGV5;E9Q8V2;E9PVD5;A0A0N4SVY1	43.227	38.1%	5	5	4	6820000	0.1190%
P12970	RL7A_MOUSE	Rpl7a	60S ribosomal protein L7a OS=Mus musculus OX=10090 GN=Rpl7a PE=1 SV=2	29.977	266	V9GX35	66.562	39.5%	10	10	5	4718500	0.0823%
Q99JX4	EIF3M_MOUSE	Eif3m	Eukaryotic translation initiation factor 3 subunit M OS=Mus musculus OX=10090 GN=Eif3m PE=1 SV=1	42.517	374	A2A702;A2A701	76.585	24.9%	7	7	6	8206000	0.1432%
A0A1L1SQA8	A0A1L1SQA8_MOUSE	Rps25	40S ribosomal protein S25 OS=Mus musculus OX=10090 GN=Rps25 PE=1 SV=1	10.309	93	P62852	26.383	32.3%	3	3	2	2807400	0.0490%
A0A1B0GRU8	A0A1B0GRU8_MOUSE	Prpf40a	Pre-mRNA-processing factor 40 homolog A OS=Mus musculus OX=10090 GN=Prpf40a PE=1 SV=1	105.526	926	Q9R1C7;A0A6Q6PUT5	135.49	19.8%	17	17	16	8036400	0.1403%
Q7TNC4	LC7L2_MOUSE	Luc7l2	Putative RNA-binding protein Luc7-like 2 OS=Mus musculus OX=10090 GN=Luc7l2 PE=1 SV=1	46.583	392	E9Q715;Q05CX5	58.383	15.3%	6	4	3	5552900	0.0969%
Q99KP6	PRP19_MOUSE	Prpf19	Pre-mRNA-processing factor 19 OS=Mus musculus OX=10090 GN=Prpf19 PE=1 SV=1	55.239	504		71.31	24.8%	10	10	10	8028900	0.1401%
Q9QYA2	TOM40_MOUSE	Tomm40	Mitochondrial import receptor subunit TOM40 homolog OS=Mus musculus OX=10090 GN=Tomm40 PE=1 SV=3	37.895	361		38.82	21.6%	5	5	5	6772100	0.1182%
Q8QZY1	EIF3L_MOUSE	Eif3l	Eukaryotic translation initiation factor 3 subunit L OS=Mus musculus OX=10090 GN=Eif3l PE=1 SV=1	66.613	564	A0A2R8VH97	150.03	30.1%	16	16	15	7102400	0.1240%
Q3ULD5	MCCB_MOUSE	Mccc2	Methylcrotonoyl-CoA carboxylase beta chain, mitochondrial OS=Mus musculus OX=10090 GN=Mccc2 PE=1 SV=1	61.379	563	Q6PD20	141.39	32.9%	15	15	12	7817500	0.1364%
F6YVP7	F6YVP7_MOUSE	Rps18-ps6	40S ribosomal protein S18 OS=Mus musculus OX=10090 GN=Rps18-ps6 PE=3 SV=2	17.672	152	A0A1Y7VKY1;P62270;S4R1N6;A0A3Q4EGP3	45.394	19.1%	3	3	1	1045600	0.0182%
O55222	ILK_MOUSE	Ilk	Integrin-linked protein kinase OS=Mus musculus OX=10090 GN=Ilk PE=1 SV=2	51.373	452	D3YZA5;A0A1B0GRF6	80.208	27.2%	12	12	14	7462500	0.1302%
Q9DCF9	SSRG_MOUSE	Ssr3	Translocon-associated protein subunit gamma OS=Mus musculus OX=10090 GN=Ssr3 PE=1 SV=1	21.065	185		7.6822	7.6%	1	1	1	8674500	0.1514%
H7BWY2	H7BWY2_MOUSE	Ap3m1	AP-3 complex subunit mu-1 OS=Mus musculus OX=10090 GN=Ap3m1 PE=1 SV=1	41.023	364	Q9JKC8;A0A286YDZ6;D6RI63;D3YWU3;D3YXV9	78.395	34.6%	9	8	7	5869500	0.1024%
Q60605	MYL6_MOUSE	Myl6	Myosin light polypeptide 6 OS=Mus musculus OX=10090 GN=Myl6 PE=1 SV=3	16.93	151	A0A1W2P6F6;A0A1W2P7Q9;A0A1W2P6G5	37.203	28.5%	5	5	4	13469000	0.2351%
G3UZW7	G3UZW7_MOUSE	Magohb	Protein mago nashi homolog 2 OS=Mus musculus OX=10090 GN=Magohb PE=3 SV=1	11.799	102	Q9CQL1;P61327;A0A023T778	29.152	57.8%	4	4	3	9811700	0.1712%
Q62093	SRSF2_MOUSE	Srsf2	Serine/arginine-rich splicing factor 2 OS=Mus musculus OX=10090 GN=Srsf2 PE=1 SV=4	25.476	221		33.26	18.1%	3	3	2	9777400	0.1706%
P43274	H14_MOUSE	H1-4	Histone H1.4 OS=Mus musculus OX=10090 GN=H1-4 PE=1 SV=2	21.977	219		30.494	22.8%	7	3	2	6750700	0.1178%
Q5SUF2	LC7L3_MOUSE	Luc7l3	Luc7-like protein 3 OS=Mus musculus OX=10090 GN=Luc7l3 PE=1 SV=1	51.45	432		85.465	19.2%	7	7	5	5468400	0.0954%
Q9D0T1	NH2L1_MOUSE	Snu13	NHP2-like protein 1 OS=Mus musculus OX=10090 GN=Snu13 PE=1 SV=4	14.174	128		35.879	32%	4	4	3	5325900	0.0929%
Q91VJ2	CAVN3_MOUSE	Cavin3	Caveolae-associated protein 3 OS=Mus musculus OX=10090 GN=Cavin3 PE=1 SV=1	27.853	260		105.25	30.8%	6	6	5	5141100	0.0897%
Q9Z2N8	ACL6A_MOUSE	Actl6a	Actin-like protein 6A OS=Mus musculus OX=10090 GN=Actl6a PE=1 SV=2	47.448	429	A0A0A6YWG8;D3YVN1;A0A0A6YWR1;F8WI57;Q99MR0	75.291	29.6%	9	9	6	5379400	0.0939%
D3YTQ9	D3YTQ9_MOUSE	Rps15	40S ribosomal protein S15 OS=Mus musculus OX=10090 GN=Rps15 PE=1 SV=1	13.742	118	P62843	25.773	33.9%	3	3	1	2387400	0.0417%
Q9Z0N1	IF2G_MOUSE	Eif2s3x	Eukaryotic translation initiation factor 2 subunit 3, X-linked OS=Mus musculus OX=10090 GN=Eif2s3x PE=1 SV=2	51.065	472	Q9Z0N2;A2AAW9	85.212	26.3%	9	9	8	6001300	0.1047%
Q91YR7	PRP6_MOUSE	Prpf6	Pre-mRNA-processing factor 6 OS=Mus musculus OX=10090 GN=Prpf6 PE=1 SV=1	106.722	941		223.19	32.4%	27	27	24	10337000	0.1804%
Q9QZD9	EIF3I_MOUSE	Eif3i	Eukaryotic translation initiation factor 3 subunit I OS=Mus musculus OX=10090 GN=Eif3i PE=1 SV=1	36.461	325	A2AE03	65.731	36%	8	8	8	5931400	0.1035%
Q9CXY6	ILF2_MOUSE	Ilf2	Interleukin enhancer-binding factor 2 OS=Mus musculus OX=10090 GN=Ilf2 PE=1 SV=1	43.062	390		68.818	27.9%	8	8	9	6649000	0.1160%
Z4YKB8	Z4YKB8_MOUSE	Hp1bp3	Heterochromatin protein 1-binding protein 3 OS=Mus musculus OX=10090 GN=Hp1bp3 PE=1 SV=1	60.851	554	Q3TEA8;Z4YKA3;A2AM65;A2AM63;A2AM62;A2AM70;A2AM69	92.376	18.2%	9	9	7	3214600	0.0561%
A0A286YEB7	A0A286YEB7_MOUSE	Rps24	40S ribosomal protein S24 OS=Mus musculus OX=10090 GN=Rps24 PE=1 SV=1	13.605	118	P62849	26.136	33.1%	4	4	4	8692900	0.1517%
P47955	RLA1_MOUSE	Rplp1	60S acidic ribosomal protein P1 OS=Mus musculus OX=10090 GN=Rplp1 PE=1 SV=1	11.475	114		7.1764	14%	1	1	1	11662000	0.2035%
P99027	RLA2_MOUSE	Rplp2	60S acidic ribosomal protein P2 OS=Mus musculus OX=10090 GN=Rplp2 PE=1 SV=3	11.651	115	A0A5F8MPY2	36.146	40.9%	4	4	5	11949000	0.2085%
Q99MN9	PCCB_MOUSE	Pccb	Propionyl-CoA carboxylase beta chain, mitochondrial OS=Mus musculus OX=10090 GN=Pccb PE=1 SV=2	58.409	541	E9Q1J7;D3YZC1	189.8	37.9%	15	15	13	6017700	0.1050%
Q9CQ62	DECR_MOUSE	Decr1	2,4-dienoyl-CoA reductase [(3E)-enoyl-CoA-producing], mitochondrial OS=Mus musculus OX=10090 GN=Decr1 PE=1 SV=1	36.214	335		75.475	33.7%	8	8	6	5219400	0.0911%
Q9CPN8	IF2B3_MOUSE	Igf2bp3	Insulin-like growth factor 2 mRNA-binding protein 3 OS=Mus musculus OX=10090 GN=Igf2bp3 PE=1 SV=1	63.575	579	O88477	118.45	26.8%	12	11	11	6351900	0.1109%
Q9D1D4	TMEDA_MOUSE	Tmed10	Transmembrane emp24 domain-containing protein 10 OS=Mus musculus OX=10090 GN=Tmed10 PE=1 SV=1	24.911	219	A0A1Y7VM54	48.428	32%	6	6	6	7359700	0.1284%
A2AWT6	A2AWT6_MOUSE	Ubtf	Nucleolar transcription factor 1 OS=Mus musculus OX=10090 GN=Ubtf PE=1 SV=1	85.01	727	A2AWT7;A2AWT5;P25976;E9Q4A8;G3UZW9	109.2	19%	11	11	3	1962800	0.0343%
Q9CRB2	NHP2_MOUSE	Nhp2	H/ACA ribonucleoprotein complex subunit 2 OS=Mus musculus OX=10090 GN=Nhp2 PE=1 SV=1	17.247	153		22.542	10.5%	1	1	1	2296200	0.0401%
O09106	HDAC1_MOUSE	Hdac1	Histone deacetylase 1 OS=Mus musculus OX=10090 GN=Hdac1 PE=1 SV=1	55.075	482		51.51	20.5%	7	4	8	7259000	0.1267%
A0A0A6YX26	A0A0A6YX26_MOUSE	Rpl31	60S ribosomal protein L31 OS=Mus musculus OX=10090 GN=Rpl31 PE=1 SV=1	14.997	129	P62900;A0A0A6YXL3	31.226	17.1%	2	2	1	1445100	0.0252%
Q6PE01	SNR40_MOUSE	Snrnp40	U5 small nuclear ribonucleoprotein 40 kDa protein OS=Mus musculus OX=10090 GN=Snrnp40 PE=1 SV=1	39.276	358		76.038	32.7%	6	6	6	6687300	0.1167%
Q9DBZ5	EIF3K_MOUSE	Eif3k	Eukaryotic translation initiation factor 3 subunit K OS=Mus musculus OX=10090 GN=Eif3k PE=1 SV=1	25.087	218	A0A140LJ59;Q3TY56	36.74	27.1%	4	4	3	6887700	0.1202%
Q3UL36	ARGL1_MOUSE	Arglu1	Arginine and glutamate-rich protein 1 OS=Mus musculus OX=10090 GN=Arglu1 PE=1 SV=2	32.887	271	A0A140LIS5	24.858	8.5%	3	3	2	5151400	0.0899%
Q03265	ATPA_MOUSE	Atp5f1a	ATP synthase subunit alpha, mitochondrial OS=Mus musculus OX=10090 GN=Atp5f1a PE=1 SV=1	59.753	553	D3Z6F5;D6RJ16	116.01	34.9%	14	14	11	5776100	0.1008%
O35286	DHX15_MOUSE	Dhx15	Pre-mRNA-splicing factor ATP-dependent RNA helicase DHX15 OS=Mus musculus OX=10090 GN=Dhx15 PE=1 SV=2	91.007	795	Q497W9;A0A0G2JG10;A0A0G2JGQ5	141.68	31.8%	20	20	18	6870900	0.1199%
P56480	ATPB_MOUSE	Atp5f1b	ATP synthase subunit beta, mitochondrial OS=Mus musculus OX=10090 GN=Atp5f1b PE=1 SV=2	56.3	529		114.57	36.7%	13	13	13	4603200	0.0803%
A2AVJ7	A2AVJ7_MOUSE	Rrbp1	Ribosome-binding protein 1 OS=Mus musculus OX=10090 GN=Rrbp1 PE=1 SV=1	158.396	1464	Q99PL5	323.31	26.2%	29	29	19	2736100	0.0478%
Q6ZWN5	RS9_MOUSE	Rps9	40S ribosomal protein S9 OS=Mus musculus OX=10090 GN=Rps9 PE=1 SV=3	22.591	194	F7CJS8;D3YWH9;Q9CXW7;D3Z673	38.395	21.6%	5	5	1	1083100	0.0189%
Q9CX86	ROA0_MOUSE	Hnrnpa0	Heterogeneous nuclear ribonucleoprotein A0 OS=Mus musculus OX=10090 GN=Hnrnpa0 PE=1 SV=1	30.53	305		39.256	16.4%	4	4	4	4303200	0.0751%
A0A286YDS5	A0A286YDS5_MOUSE	Tmed9	Transmembrane emp24 domain-containing protein 9 OS=Mus musculus OX=10090 GN=Tmed9 PE=1 SV=1	24.597	209	Q99KF1	35.986	18.7%	4	4	3	3846000	0.0671%
Q62376	RU17_MOUSE	Snrnp70	U1 small nuclear ribonucleoprotein 70 kDa OS=Mus musculus OX=10090 GN=Snrnp70 PE=1 SV=2	51.992	448	A0A1B0GRR8;A0A1B0GR44;A0A1B0GR69;A0A1B0GRV8;A0A1B0GSX5;A0A1B0GR50	57.685	19.2%	8	8	5	7063400	0.1233%
Q91VD9	NDUS1_MOUSE	Ndufs1	NADH-ubiquinone oxidoreductase 75 kDa subunit, mitochondrial OS=Mus musculus OX=10090 GN=Ndufs1 PE=1 SV=2	79.777	727	A0A087WQ77;A0A087WSU3;A0A087WQR0	172.15	32.7%	19	19	16	5426900	0.0947%
Q8CAQ8	MIC60_MOUSE	Immt	MICOS complex subunit Mic60 OS=Mus musculus OX=10090 GN=Immt PE=1 SV=1	83.9	757	E9Q800;E9QAY6;A0A1B0GX08;A0A0U1RQ14;E9PVS5	179.78	35.5%	21	8	23	6219200	0.1085%
Q6ZWQ9	Q6ZWQ9_MOUSE	Myl12a	Myosin, light chain 12A, regulatory, non-sarcomeric OS=Mus musculus OX=10090 GN=Myl12a PE=1 SV=1	19.895	172	D3YV37	63.685	57%	7	2	6	14570000	0.2543%
B8JJ91	B8JJ91_MOUSE	Acin1	Apoptotic chromatin condensation inducer in the nucleus OS=Mus musculus OX=10090 GN=Acin1 PE=1 SV=1	73.024	634	Q9JIX8;B8JJ92;F6RJ39;Q52KR6;B8JJ90;F6Q8C0	97.626	26.5%	13	13	11	5471800	0.0955%
A0A286YDB7	A0A286YDB7_MOUSE	Ssr1	Signal sequence receptor subunit alpha (Fragment) OS=Mus musculus OX=10090 GN=Ssr1 PE=1 SV=1	13.111	115	Q9CY50;A0A286YCT4;A0A286YCG8	13.672	13%	1	1	1	7341300	0.1281%
P62196	PRS8_MOUSE	Psmc5	26S proteasome regulatory subunit 8 OS=Mus musculus OX=10090 GN=Psmc5 PE=1 SV=1	45.626	406	Q8K1K2	115.57	38.2%	12	12	11	5126100	0.0895%
Q922Q8	LRC59_MOUSE	Lrrc59	Leucine-rich repeat-containing protein 59 OS=Mus musculus OX=10090 GN=Lrrc59 PE=1 SV=1	34.877	307		36.041	18.2%	4	4	3	3494000	0.0610%
Q6ZWZ4	Q6ZWZ4_MOUSE	Rpl36	60S ribosomal protein L36 OS=Mus musculus OX=10090 GN=Rpl36 PE=1 SV=1	12.254	105	P47964	13.907	19%	2	2	2	8363700	0.1460%
P63094	GNAS2_MOUSE	Gnas	Guanine nucleotide-binding protein G(s) subunit alpha isoforms short OS=Mus musculus OX=10090 GN=Gnas PE=1 SV=1	45.664	394	Q6R0H7;A0A571BEI3;Z4YKV1;A0A571BEM2;A0A571BE25;A0A571BEG2;A2A610;Q8CGK7;Q66L47;A0A571BGH5	67.066	31%	11	10	11	4789700	0.0836%
Q5SWK8	Q5SWK8_MOUSE	Ebf1	Transcription factor COE1 OS=Mus musculus OX=10090 GN=Ebf1 PE=1 SV=1	63.65	584	Q07802;Q5SWK4	57.093	17%	8	3	6	4270000	0.0745%
[truncated: 561 more rows]
