# Supplementary material for: An intronic enhancer of Cebpa regulates adipocyte differentiation and adipose tissue development via long‐range loop formation
Source: Cell Prolif. 2023 Oct 31;57(3):e13552. doi: 10.1111/cpr.13552 (PMC10905358; doi:10.1111/cpr.13552)
Supplement: Supplementary file 20 — TABLE S15. Gene expression values (TPM) of inguinal white adipose tissue from control and iWAT‐En2 group mice. [file CPR-57-e13552-s020.xlsx]

## Sheet: Table S15
Supplementary Table 15. Gene expression values (TPM) of inguinal white adipose tissue from control and iWAT-En2 group mice
Official symbol	Control_1	Control_2	Control_3	iWAT-En2_1	iWAT-En2_2	iWAT-En2_3
Gatm	16.2301	6.3849	16.4463	11.9074	6.26764	8.92431
Gm16152	0.199887	0.0653432	0.278723	0.220867	0.195205	0.35783
Gm20404	0.0331357	0.194977	0.05198	0.0823807	0.174742	0.278538
Gm10959	1.14318	0	1.79331	0	0	0
Ccdc157	11.7779	11.8016	10.6559	7.95889	7.6951	7.35547
Gm7331	56.4147	62.2613	45.9588	142.107	94.0272	137.737
Gm26202	9.81378	10.711	5.9593	22.431	26.1548	13.3055
4933426B08Rik	0.459385	0.745688	0.198796	2.48112	2.00489	2.08614
Timm17b	20.6497	21.4153	19.6556	25.9393	24.3878	25.7846
2310043M15Rik	1.30236	1.39856	1.16452	1.39229	1.78568	0.948792
Phf20l1	7.65913	8.11105	7.14898	15.1478	17.7053	15.5933
Slamf8	1.30989	1.72046	1.1637	5.24212	7.94152	7.76193
9330159M07Rik	3.50802	3.49709	3.72317	1.79899	1.7231	1.80585
Ddx39b	117.083	117.848	104.254	197.122	202.122	180.966
Polr3k	20.3204	21.0361	20.7895	25.0306	24.5929	22.5997
Ccdc187	0.647032	0.612983	0.206941	0.31756	0.136191	0.120278
Gm27253	0.897103	0.494882	0.703642	0.557585	0.19712	0.628418
Atp5o	104.159	108.878	99.3922	88.8657	88.7779	82.3781
Brip1	0.538311	0.531983	0.805473	1.73639	1.49461	1.51221
Gm2805	0.400336	0.942265	0.690808	0.646945	0.914843	0.785217
Cchcr1	8.43191	8.84256	6.69854	9.45056	8.56348	8.37435
Syde2	18.9994	13.7798	15.8956	7.51231	4.82412	8.36137
Atg4c	9.96626	11.8877	10.5383	8.42717	7.93377	7.82874
Vmp1	76.7679	63.1506	66.4815	75.764	61.5815	74.7217
Atp5k-ps2	3.91948	8.36036	8.45417	14.4949	11.0237	11.2569
Gipc2	15.2226	16.9684	9.91341	16.0312	11.608	9.44686
Nap1l1	120.411	109.989	118.052	147.872	129.309	128.471
Tanc2	7.33372	7.82415	7.41234	6.01701	4.24778	5.84039
Xab2	22.5274	23.4538	19.6227	36.1494	36.8046	33.7145
Bambi	2.36432	2.54141	2.17572	2.07195	2.4024	2.14198
Gja5	3.08695	2.36536	4.98294	1.2064	1.5297	1.1389
Gm12504	0.295147	0.393473	0.31831	1.14654	1.32948	1.3568
Calm4	0	0	0	3.43102	2.36673	4.18126
Dcbld1	1.97239	2.12831	1.87507	1.96358	1.76834	1.63107
Tcea2	8.92646	8.89972	6.89999	11.8436	11.9323	11.3652
Gm24892	0.791434	0.87318	0.620761	1.72168	0	0.554398
Numa1	56.6804	57.5666	53.427	79.0892	82.8624	70.2096
Tinag	1.05555	1.01192	0.725592	0.619209	0.583747	0.664638
Gm50333	0	0.0762475	0.325235	0.451019	0.728897	0.435698
Fra10ac1	15.4345	13.7982	13.5658	18.207	16.39	16.0526
Pom121	12.6119	12.0864	11.1069	20.1517	20.0175	18.315
Slc16a12	4.30791	3.87633	10.7986	2.77875	1.26644	3.02114
Srgap1	3.48588	3.7092	4.07559	2.53495	1.68341	2.8191
Afap1l2	4.43092	4.75256	4.57886	2.63229	2.1926	2.63649
Gm26569	0.287459	0.218481	0.195406	0.148889	0.0589524	0.120819
Grin2d	0.781925	0.700153	0.746628	0.86058	0.934439	0.917946
Krt27	0.039827	0	0	0	0	0
R3hdm2	35.1295	34.0521	31.584	34.2779	31.7792	30.3407
Mir541	0	0.336336	0.358662	0	0.803811	0
Helq	3.893	4.58622	3.38143	10.6677	8.34178	9.15648
Ska2	4.91163	4.9587	4.99189	7.8567	7.6168	7.2336
Naif1	2.82329	2.69503	2.26304	3.82863	3.80384	3.51524
Rpl13a	20.0809	24.4854	14.6128	40.813	39.8673	39.9838
Sgpp2	0.154253	0.257169	0.129054	1.0674	0.976142	1.07333
Mup1	21.006	57.5211	61.0744	90.3347	39.4141	94.676
Vti1b	121.511	119.147	118.145	118.248	110.826	110.325
Gm42464	0.239271	0.0391089	0.250229	0.198288	0.186933	0.297971
Gnmt	2.4058	2.18368	1.63271	3.39359	2.5494	1.93626
Napa	81.7983	77.9143	76.8281	71.0286	71.0627	70.328
Mir3075	0.968343	0.356121	0	0	0.851094	1.69581
Gm12250	6.49299	13.163	6.03025	23.3305	29.187	30.5485
Megf8	26.7612	26.3073	25.6133	14.9537	12.1699	14.0071
Gm44198	0	0	0	0.553117	0.370497	0.360905
Cobll1	17.5926	13.8143	17.7147	12.1303	10.4499	10.3123
Ifi213	1.45305	2.55792	1.34498	37.5012	31.1318	43.3863
Cdadc1	22.6168	23.0623	22.8303	16.5267	15.5845	15.4622
Gm3635	0.232512	0.0855092	0.18237	0.0722577	0.817435	0.081437
Cerk	16.7372	17.5885	15.0128	53.1625	44.9287	50.7318
Gm15502	0.296788	0.29106	0.31038	0.122977	0.521704	0.138599
Wdr78	1.21937	1.13094	1.24135	2.1494	2.11376	1.64127
Top1	20.7865	19.5395	18.7064	25.0149	24.8753	23.8101
Tmem120a	219.975	339.394	308.447	146.881	139.438	200.851
Glt1d1	1.44765	2.25402	0.626716	1.32629	0.966666	0.842867
Ints7	12.8457	13.334	11.1053	24.7334	22.8673	21.8608
Gm10037	8.03773	6.57166	8.09018	5.78909	3.75965	3.93887
Clcn7	23.0897	22.8901	23.2015	24.5108	24.9939	25.8864
Angptl1	1.73107	1.02286	2.68144	1.21549	1.56603	1.44093
Gm8795	0.0937462	0.413716	0.294119	0.233068	0.247186	0.065669
Glcci1	0.419187	0.460532	0.55353	1.37196	1.26852	1.07792
C1qtnf9	69.5822	47.5766	83.15	18.8853	14.5598	17.2851
9130008F23Rik	4.00881	5.78511	4.22726	3.96531	2.86225	3.01494
Igkv3-4	0.68591	24.7207	23.2233	28.9898	60.0849	76.8765
Gm43480	1.33555	1.4553	0.931141	1.96763	1.47816	1.66319
Cdc42ep2	11.3051	11.6875	14.9048	5.72926	5.70515	7.21774
Rad50	14.0385	14.6761	18.9233	15.8948	15.4982	14.4117
D330041H03Rik	2.83219	2.68064	2.76387	6.38627	6.8503	5.78265
Cd3eap	13.6494	13.6653	12.6165	12.2148	11.9894	12.922
Nck2	32.3879	30.4197	27.6785	28.8635	25.9412	21.937
Krtap4-9	0	0	0	0	0	0
Gm12610	0.141668	0.156301	0.0555586	0.660393	0.435801	0.893144
Gm10076	91.7404	125.259	85.4904	174.525	142.519	212.687
Unc45a	12.8422	14.3623	11.1827	15.8175	15.0614	15.8849
1700123M08Rik	2.13938	2.47447	2.15197	1.94889	1.5215	1.64735
Platr26	0.706241	1.65282	0.705014	0.0798103	0.282149	0.179898
Tafa3	0.380891	0.864093	0.525515	0.661728	1.23422	0.720074
Mkrn1	33.1768	33.182	29.269	43.4714	42.1525	38.2261
Slc6a12	1.78669	1.54723	2.22107	1.07278	0.983694	1.22796
Gm37584	3.78048	3.61366	1.97681	6.1866	5.57994	5.74339
Gm14182	0	0	0	0	0	0
Gm26685	0	0.0448892	0	0.644854	0.876126	0.655521
Rdh1	0.0890112	0.0770235	0.0739227	0.370996	0.331342	0.220066
Ccl21b	6.45562	3.38664	3.90929	153.652	190.328	158.142
Neto2	0.315592	0.30127	0.71627	1.52749	1.85313	1.45343
Rabl3	2.32621	2.30508	1.88538	3.25313	3.0725	3.24996
Tlr8	2.43875	4.33035	2.53844	1.77614	0.827123	2.6851
Ptpru	4.81959	3.94922	4.0843	2.55325	1.82052	2.05485
Fam241a	12.0829	11.8141	19.553	15.3362	18.5728	17.87
Robo1	1.03441	1.53084	0.797654	1.25487	1.29473	1.12095
Gm38020	0.110015	0.148891	0.0690324	0.607205	0.533754	0.721334
Mir3108	0	0	0	1.61894	0	0
Nhsl2	3.3466	2.97667	3.50749	1.57229	1.26319	1.84686
Cadps2	5.11098	5.49649	2.38233	3.82378	3.24054	2.41093
Dnajb3	2.99555	3.08175	2.21135	1.94704	1.4799	2.60583
Gm9429	1.30386	1.39494	1.63629	0.589383	0.458394	0.763894
Mfap2	24.9272	30.5202	23.2434	16.1375	7.25819	21.9726
Aar2	18.1069	17.2997	15.7424	17.1943	17.0801	15.463
Ttc37	5.37185	5.21176	5.51668	6.73833	6.68753	6.29483
Banp	7.89644	7.05636	7.21812	9.99718	14.0934	11.9801
Tfap2c	7.74095	8.54873	5.81716	6.12538	4.42435	4.23145
AF357399	10.2063	9.20216	9.29651	24.7607	32.4097	26.2918
Gm17195	5.6251	3.18262	3.69556	8.54633	9.63446	7.4766
Gm15975	0.220156	0.604541	0.529551	0.94873	0.644998	1.02813
Umps	13.7024	15.5435	12.4801	17.7601	17.7224	15.639
AU022754	1.09468	1.69924	0.53729	0.926662	0.448602	0.555122
Gm13708	0.580385	0.310464	0.331072	1.50852	0.834727	0.813117
Gm13160	1.31275	1.68973	0.875203	8.64879	7.9035	8.73597
Amz1	0.884913	1.41475	1.22428	2.91428	3.31631	3.14675
Gm24515	0	0.277709	0	0	0.663697	0.264483
Idua	17.4741	16.172	15.1262	19.3791	18.4299	17.6031
Mst1	0.32749	0.347934	0.199785	4.85123	5.34097	4.46067
Ucp3	28.9526	30.222	36.5835	9.09755	12.2879	5.36112
Kmo	1.33726	1.71728	1.29829	19.6663	16.6922	16.9164
Mir8120	1.48038	1.08886	3.94786	1.10414	0	0
Rps13-ps5	10.3789	33.7221	23.0771	64.2285	61.8723	71.2498
Rragc	68.205	62.1623	76.0178	46.8404	49.9862	51.1772
Traj29	0	0	0	2.1316	4.82287	2.40239
Rpusd3	5.9473	5.21563	4.54515	4.38365	4.08793	4.51325
Zfp112	2.03063	2.28269	1.68881	1.45824	1.16809	1.19621
Gm47673	0.130236	0.191584	0.102151	0.283314	0.228933	0.136845
Stard13	9.69963	6.32949	11.6663	3.05677	3.46815	2.73393
Crmp1	0.0467267	0.103106	0.10995	0.664348	1.12426	0.936953
D6Wsu163e	5.19285	4.94837	5.27207	5.56529	4.90533	5.29489
Prdm6	0.337236	1.0357	0.399086	0.308892	0.176801	0.522199
Tcta	54.7683	50.0167	63.2419	36.9911	32.7275	32.844
Osbpl5	20.9457	22.3994	24.7072	18.8761	17.405	20.0716
Kat8	15.5878	15.5382	15.4084	21.3765	23.4095	18.6374
Epc1	22.6373	23.2016	20.291	35.3536	35.929	31.4184
Akr1c21	0.657596	0.18138	0.601749	0.238421	0.120411	0.364677
Pramef8	8.0417	8.03148	6.73264	11.9994	12.6895	11.2664
Gm20026	0.582376	0.666326	2.03016	0.321751	0.113747	0.362625
Smkr-ps	21.4077	10.4015	15.7087	7.9546	4.35775	4.00351
Tepsin	11.0829	11.0751	9.79344	18.3181	19.482	18.9218
Pxk	24.8943	23.7699	20.9474	70.4536	66.902	65.1463
Ighv1-78	1.97017	0.483036	0	8.36767	7.88846	30.2855
Gm13586	1.19739	4.37092	3.13056	7.16659	6.0026	7.4557
Ccdc173	3.33034	3.02939	1.94334	2.55992	1.93725	1.98352
Gm30015	0.230863	0.275534	0.273324	0.211175	0.114854	0.195283
Rps2-ps4	0.422598	0.143461	0.356962	0.202048	0	0.364344
Fam124b	0.0122593	0	0.0384624	0.380983	0.549522	0.352093
Gm25890	0.498843	1.10074	0.391267	1.55026	5.26131	1.92191
Itih4	1.26029	1.40277	1.31218	2.21825	1.78407	1.71878
Marchf7	15.6186	17.904	14.2712	26.2463	26.5186	23.5185
Gm11605	19.2076	20.6175	21.1866	30.1724	25.9808	30.8369
Gm37850	1.79911	3.52877	1.46993	6.19679	5.40266	5.72373
Dnph1	5.65443	5.90143	2.08868	5.93266	5.41053	4.04571
Pde9a	7.89824	6.96438	5.72967	5.73327	4.73358	3.42229
Gm28370	5.15804	4.96881	3.79703	7.69271	7.9738	6.86763
Hacl1	2.2221	2.88929	2.0954	1.76391	1.9823	2.58263
Trav13d-2	0	0	0	6.25957	10.0537	6.44508
Myb	1.37289	1.84339	0.935901	7.42207	11.192	11.4792
Dnajb9	38.7731	43.1788	37.573	37.4105	42.8552	45.7142
4930518I15Rik	2.69296	3.35494	3.11274	4.43672	5.11882	5.74047
Unc5c	0.0569948	0.0601134	0.0455473	0.473219	0.593564	0.48211
Ubn2	8.13282	8.85459	6.99857	12.0868	13.3445	11.4384
Gm15743	0.0974201	0.159233	0.118862	0.161468	0.323469	0.21231
Ahcyl2	17.9002	13.2307	19.9707	13.0243	11.8947	11.4288
Kcnab3os	0.254489	0.106962	0.285155	0.225965	0.255629	0.305604
Phf24	1.44544	1.8499	0.793611	3.61875	4.25846	4.44297
n-R5s96	0.331892	0.244115	0.260319	1.2377	2.62535	1.16245
Gabarap	326.168	313.947	288.118	289.542	261.4	288.693
Topors	15.3476	17.2625	14.3065	20.6571	21.3314	20.2982
Cops6	99.2029	101.9	104.458	94.2936	85.2644	87.9817
Dgkb	0.285771	0.266065	0.286564	0.123658	0.0763045	0.0836202
Dhrs1	36.2116	33.1547	35.8233	33.2622	34.7299	33.4663
Tbck	3.46999	3.68425	3.38314	3.87474	4.45321	4.12212
Hnmt	42.4341	33.2648	46.5125	20.1857	16.2353	17.0625
Krtap28-10	0.0215019	0.0632607	0.0337299	0	0	0
Gm36264	0	0	0	0.243255	0.370447	0.400691
Stambpl1	3.30673	3.94924	4.25786	10.6745	12.8882	11.7504
Zscan21	13.8276	14.4536	11.7894	14.0614	13.29	13.8104
Mir186	21.1569	19.1854	19.5496	30.623	32.6053	24.7683
Stat5a	29.7769	25.4834	31.293	39.7548	35.7912	50.1441
Gm4724	11.5987	15.9578	18.6856	10.4611	11.6035	14.4637
Slc39a2	1.11035	0.834254	1.29231	1.34315	1.66848	1.48869
Kif22	1.42694	1.82745	1.27064	8.94203	8.25533	7.57907
1810021B22Rik	8.61215	9.39189	6.9891	6.90867	4.19848	4.95493
Arhgef7	8.2768	8.30077	9.15272	8.56454	9.06908	8.30863
Apol7c	0.0899008	0.367357	0.376073	73.5092	115.204	91.3841
Hint1	331.29	330.751	280.299	356.437	320.732	363.764
Proser3	3.50298	3.37548	2.49094	5.34685	5.06876	4.2476
Gm11747	0.412045	0.440829	0.548439	0.34147	0.0658462	0.419835
Vac14	13.6088	10.8903	14.062	16.7551	18.3404	17.0404
Gm49491	1.00945	0.228455	0.730858	0.579152	1.36496	1.08788
Os9	181.822	164.938	171.491	168.478	165.503	160.899
Atp5g2	226.829	227.921	183.945	271.353	245.858	254.467
Ppil4	12.4134	12.7511	10.8449	17.3423	19.942	18.3744
Bmp3	15.6708	14.8651	20.9525	4.55364	3.56434	3.90851
Gm16053	3.0647	3.05923	2.5755	4.89815	4.42524	2.91354
H2aw	7.34492	8.27989	6.31753	7.61655	7.39948	7.85871
Pwp2	9.73595	11.0934	9.89562	22.1308	21.9813	19.6261
Gm45632	1.18799	1.18644	0.769375	0.758705	0.478966	0.763472
4930551L18Rik	0.52913	0.389189	0.461137	0.84046	0.465062	0.53539
Dnajb1	24.1481	26.6329	24.4112	31.982	40.9582	37.6375
Ccdc73	1.94848	1.72536	1.92891	1.63434	1.5546	1.80221
Taf6l	5.07357	5.52672	4.31724	6.1488	5.91202	6.48171
AI463229	0.265413	0.206701	0.146948	0.320225	0.233276	0.262477
Lgalsl	17.5169	17.3751	20.058	11.8914	9.16813	9.60489
Bhlhe40	17.6208	26.8347	14.7368	19.2564	17.7129	22.5789
Gm7434	0.504345	0.296767	0.23735	1.37927	1.15252	1.05988
Angpt4	1.26901	0.388911	1.13359	0.471052	0.449239	0.888936
C1qtnf4	2.05773	2.51079	0.975894	2.0622	1.96279	0.782174
Zfp143	9.18418	9.5572	7.76414	15.8879	16.3727	15.9038
Rrnad1	12.1738	12.6675	11.503	17.2383	17.4869	16.5144
Zkscan1	8.76962	8.04159	6.65924	9.98191	9.43567	8.36744
Rangrf	1.10264	1.62205	0.559614	1.22958	1.05465	1.13588
Psma7	80.6809	86.1485	74.7654	96.4614	93.6148	97.7322
Csk	33.9853	34.9035	32.8583	155.542	157.221	145.1
1700021A07Rik	0.17124	0.125951	0	1.24171	2.10708	1.23951
Gm26316	0	0	0	0.267845	0.18938	0.603742
Ubap1l	0.276752	0.41909	0.561828	0.546391	0.271859	0.376324
Cttnbp2nl	8.37959	7.33509	8.30193	6.74841	7.53832	5.838
Zfp688	10.4467	10.6178	8.46541	17.6734	18.2577	15.88
Chadl	2.86133	2.11322	2.22893	1.48892	1.64447	1.31613
Lims1	25.26	24.5839	27.2212	38.9589	40.854	36.3992
Vapb	50.9183	47.5142	53.0663	38.5947	37.2109	35.8318
2410002F23Rik	19.7673	21.7266	16.8399	37.7847	33.8628	35.5607
Slamf7	1.15093	1.67984	1.3682	18.3978	21.1244	17.7306
Gm37858	1.0531	0.467209	0.891556	0.228571	0.411374	0.421541
Dnaaf5	8.65488	8.09734	8.31332	11.6468	12.7331	10.9605
Mir6946	2.08755	0.438699	0.935639	0.370713	1.04845	2.08904
Plpp3	153.525	201.083	145.968	88.8349	46.6371	89.8991
Tmem167	10.6875	9.34409	11.7834	13.4985	12.2502	13.49
Fgf21	0.281288	0.222809	0.271542	0.107589	0.0380352	0.15157
Nqo1	9.76527	10.9542	9.99773	5.60009	4.8446	3.65696
Gm29397	2.71892	2.36344	2.52033	1.84355	1.62935	1.99117
Gm16236	0	0	0	0.404948	0.477196	0.15213
Zdhhc18	20.3058	22.2781	19.0786	65.0839	77.0812	64.8833
Uxt	11.9647	13.279	11.6986	13.9523	12.9988	11.4857
Hoxd10	1.26908	1.13347	1.03096	0.845128	0.617465	0.619118
Myo1g	5.34471	5.92178	4.90434	60.6114	73.8716	64.2212
Gtf2i	41.1142	41.1924	40.9389	39.7269	44.3463	36.7602
Mir181d	0	1.26126	0.896654	0.710534	1.00476	0.800797
Gm27785	0	0	0	0	0.657663	0
AY074887	0.321102	0.826626	0.461736	0.399155	0.423333	0.52484
Sft2d1	27.7565	29.7763	22.7664	47.0761	46.4185	43.7417
Dlgap5	0.483816	0.45372	0.232432	3.30406	2.9979	2.71129
Rps2-ps13	173.974	202.419	140.72	298.279	291.094	273.644
Ighv1-71	1.08905	0.927501	0	7.48139	14.7104	7.46816
Tmcc1	6.88125	7.67699	6.59866	9.88851	9.63734	9.90704
Lancl2	10.0161	9.76266	11.9926	10.1978	9.35428	9.59365
Oxt	0.076638	0.112738	0.0601109	0.285801	0.269434	0.0536847
Gm25960	0	0.726486	0.258236	1.63707	0	0.461259
Gm14698	12.2315	14.0893	13.2983	15.7555	17.033	17.3136
Asl	18.8991	16.5794	15.4482	14.1689	15.0646	14.0593
Pxt1	0.149653	0.330221	0.17607	0.186031	0.131533	0.0786237
Bcl7b	43.5256	38.3415	42.2427	45.4446	46.6889	43.0991
Gm25835	13.5753	15.1351	7.62156	26.1121	19.3417	26.8267
Rpl7	541.71	588.991	411.453	934.827	872.424	830.539
Tpd52	21.3386	26.7002	16.461	29.1187	25.0983	22.7295
Gm14176	31.1895	36.8066	30.7231	57.4326	56.4184	56.9321
Gm15454	4.47332	6.39248	5.81433	10.327	7.78848	8.59489
Adamts19	0.112853	0.131516	0.0666743	0.0892722	0.0463737	0.418878
Tcte2	1.12282	0.801678	1.00229	0.9052	0.578083	0.362004
Mir676	0	0.68023	0	0	0.812843	0
Gm44148	1.36748	1.34109	0.817204	2.34746	1.94593	2.37198
Gm20337	1.10433	1.05594	1.01054	1.46428	0.905905	1.23773
Amigo1	9.36378	11.1792	8.47775	6.94887	5.74565	5.06323
Tada2b	13.9661	15.4825	14.0749	18.2651	19.3404	19.0113
Gm11962	3.30851	3.4425	2.65832	8.02485	9.36203	4.97436
Gm18696	0.375498	0.994278	0.235617	0.0933548	0	0.210428
Gm48496	6.0285	6.0304	4.91759	6.8944	7.20604	6.64411
Gm3448	4.56561	4.21206	2.79332	5.05564	4.7202	5.47835
Cdc26	10.9879	11.4462	10.0795	13.2242	12.4283	12.3546
Cep19	13.491	15.9909	13.1625	12.534	14.9148	13.6982
mt-Nd1	10097.9	10382.2	11121.2	8091.66	8739.82	8778.59
Zc3h6	3.97895	3.85588	2.36345	4.92359	3.95666	4.26225
Ano9	7.27904	8.33976	3.21332	4.1878	3.043	2.50372
Rps6kl1	2.89588	2.65892	3.1403	1.99923	1.9132	3.98224
Siva1	17.3206	18.4749	14.3657	15.6963	13.8707	16.0226
Reep4	19.8501	19.4076	13.7565	30.0989	28.4107	26.2939
Slc25a37	16.1003	19.4311	15.215	35.4438	37.2108	38.5484
Gm34759	0.642348	0.314976	0.868664	0.440546	0.350423	0.403415
Mal	17.044	4.43484	19.2887	2.97411	1.5755	1.07926
Gm9234	8.53205	8.12129	8.33233	12.1657	8.23416	10.1955
A630023P12Rik	0.174384	0.224462	0.222264	19.1031	20.6147	19.7586
Gm26461	1.1353	0.626281	1.2244	1.41127	0.997834	1.29232
Gm44677	0.126579	0.259066	0.0604324	0.102618	0.0483705	0.0308411
Gm4956	0.768822	1.08662	0.402016	6.80238	7.47279	5.74462
Snora21	1.95259	3.75616	2.12055	4.10761	6.33661	4.419
Map3k3	28.8174	28.4118	34.0849	37.4882	41.9258	35.6077
Gm42933	0.706132	1.21432	0.92049	2.15118	2.16784	1.67204
Fndc8	0.541508	0.531057	0.864365	0.566852	0.50099	0.665482
Dnajc25	7.21247	6.89111	6.97898	5.74434	4.90569	5.93457
Igkv4-72	3.83905	15.5869	0	18.8344	30.7728	88.7809
Clu	77.3819	74.9226	67.7054	369.637	442.056	326.669
Gm4610	0.250111	0.30103	0.35668	10.7687	6.99449	8.15486
Gm21451	8.48303	10.3301	14.8195	9.34678	4.7968	7.98892
Pxn	30.8671	34.2398	28.8335	29.1522	29.4004	31.729
Rabggtb	45.4978	44.9865	34.5862	59.315	56.0725	53.1443
4933422A05Rik	0.136575	0.178586	0.0952199	0.452729	0.400127	0.382682
Sap30bp	21.9702	20.8251	20.388	27.3659	26.1239	25.5089
Sec11a	27.9314	28.1053	26.8367	36.179	35.2699	35.158
Gm27029	0.534475	0.24752	0.248424	0.344501	0.278376	0.360532
Man1a	26.7588	32.382	28.5487	58.3971	54.8703	54.7736
Gm49990	0.418876	0.693212	0.985635	0.715958	0.644276	0.880265
Spns2	27.9857	28.0387	26.026	24.1759	25.266	22.0858
Gm11745	0.551177	0.878378	0.504368	0.513868	0.32296	0.386098
1110059E24Rik	13.499	13.4425	13.1349	24.4867	21.4411	21.1398
Gm13003	1.47386	2.02219	0.922591	1.22435	0.846991	0.486434
Gm6316	1.61391	3.91733	4.05077	4.43875	3.68807	3.05245
Anks3	18.3765	18.4705	15.5928	27.1125	26.9674	26.039
Gm43923	0.699812	0.915075	0.632063	0.553587	0.670993	0.425845
Eif3l	108.287	104.794	97.7523	101.635	97.7594	93.0535
Ptprr	1.04119	0.862822	1.48086	0.267484	0.274535	0.330638
Polr3gl	101.405	89.6545	83.1143	64.901	56.7827	69.7521
Rpusd1	9.1316	10.6797	9.36	9.56048	9.73081	9.63075
Rpl18-ps1	2.2733	2.47928	1.35267	3.31312	4.34058	4.28312
Oaz3	0.180753	0.146943	0.119388	0.147823	0.108698	0.159937
Fuca2	9.29836	10.2244	8.71826	9.04261	8.88289	9.2555
Gm8129	109.069	109.286	67.7416	179.295	181.707	200.853
Thoc7	7.94112	8.62755	7.37003	9.7038	9.51562	8.17714
Trim14	9.11226	10.6693	8.11082	14.3286	14.075	11.5102
Gm20635	0.0639543	0.3528	0.150487	0.0795003	0.140526	0.134399
Abitram	5.13878	5.28942	4.67341	8.29236	8.52697	8.16658
Gm38346	0.226124	0.126174	0.146781	0.465253	0.356369	0.546205
Slc7a7	4.41341	5.81664	4.45	10.6175	10.7914	10.1227
Trav17	0	0	0.189323	2.70044	2.33364	2.029
Lacc1	7.52731	6.51259	7.23721	9.20262	7.50429	9.29575
Ifitm10	1.5984	1.77614	0.714478	1.83739	1.91847	2.28149
n-R5s39	3.42955	1.68168	3.28773	5.92111	5.35874	7.74104
Pck1	2332.37	1816.87	1735.16	1073.56	1050.94	749.487
Gm48942	0.0733158	0.0359504	0.191684	2.88602	3.22193	2.29397
Tagap	2.89953	3.07617	3.68909	22.6891	24.2396	21.1067
Gm49272	0.412095	0.404142	0.474066	0.563494	0.144879	0.365651
Gm2427	1.54154	1.71795	1.7587	5.02293	4.06467	4.28667
Gm12542	0.127217	0.187142	0.199565	1.42326	1.95673	1.33672
Mir1960	0.263811	1.16424	0	1.31175	0.463737	0
Egln1	49.6569	54.9312	60.0594	39.1659	44.5149	40.6682
Pdik1l	4.25358	5.01726	3.87799	7.16306	7.502	6.7085
Zmym1	2.78713	2.63883	2.75198	4.73621	5.2989	4.13322
Zfp768	19.9001	22.4806	15.4358	12.678	11.5743	13.317
Fam161b	1.54241	1.39129	1.30338	1.12623	1.19639	0.984485
Ddx4	0.300398	0.291253	0.257037	0.280064	0.264025	0.286948
Cep192	3.5702	3.67588	3.64839	9.28384	9.14428	8.662
Fam131a	4.74151	7.21516	5.27786	4.64996	5.92668	4.54457
Gm10767	2.50656	2.83534	2.69706	2.84588	3.00634	2.52283
Tnfrsf10b	3.09546	3.29857	3.47608	3.39742	4.3066	3.56458
Actr10	12.8169	13.3207	12.114	13.2236	13.0278	12.3098
Cd83	5.72036	5.75511	5.47196	101.69	92.7773	85.8584
Gm47097	0.959347	1.65668	0.501642	1.17526	1.00205	1.46091
Gm42725	0.461308	0.3754	0.415716	0.518539	0.457212	0.357522
Ppp1ccb	52.6925	57.402	51.3919	104.236	100.718	100.369
Rnaseh2a	15.6631	17.02	13.8722	18.501	17.7507	17.8937
Gm10425	0.899186	0.854838	0.345441	1.33827	1.24729	0.959814
Fam131c	1.45032	1.94338	0.810931	0.821105	0.378627	0.281648
Ndc1	13.7823	16.1863	16.6118	16.0883	12.6865	13.3956
Ajuba	13.167	11.3327	14.7941	7.14899	6.20054	6.83159
Nop10	90.2321	90.4559	96.4312	113.25	107.308	113.001
Mpv17	25.4047	25.0149	25.9924	17.4693	15.7561	15.5625
Amd2	32.1704	44.4553	25.3783	40.9601	35.1936	27.4759
Gm6450	1.11132	0.527356	0.393653	0.757573	1.26033	0.502242
Gm49327	5.47487	5.18672	3.67197	2.62975	2.41029	2.31892
Gm25363	1.00787	1.72973	0.39526	1.77488	1.62403	1.88269
Slc16a5	0.890069	0.891986	1.09082	4.72306	7.6274	5.29968
Gm6161	89.218	77.2139	72.4972	165.824	159.063	154.006
Bcl2l15	0.303276	0.13384	0.0237874	0.55607	0.466471	0.467377
Gm6288	0.3842	0.748029	0.177263	0.337123	0.33768	0.174144
C2cd4b	0	0.022811	0.0729756	0.424071	0.272581	0.130348
Zfp566	3.03658	2.90791	3.15697	7.14975	7.66132	6.90687
Gm15483	0.767136	0.862968	0.49552	1.00971	1.0312	1.2012
Gm10685	3.23154	2.86624	3.20559	1.12241	0.751832	1.06526
Acp5	286.075	239.806	285.396	224.051	219.72	222.62
Mrpl35	13.8432	12.2503	11.98	13.13	12.115	11.6877
Zfp119a	4.64977	5.70005	4.17491	7.06027	6.32732	6.44288
Rps8-ps1	6.59529	9.55647	5.22474	15.1262	13.9701	14.7377
Ptger2	2.77375	2.22087	2.69773	3.1229	2.93941	2.8812
Gm19680	13.4915	12.6443	11.3715	8.16574	8.53485	8.15511
Syk	8.43357	10.9545	7.75096	65.1502	60.6091	62.0577
Gm15382	1.91595	1.69108	1.26233	7.57373	6.12962	6.97901
Mir3091	3.5198	3.18634	2.54839	4.37539	5.23535	3.41392
Ppp1r3d	4.86246	5.3647	8.4083	2.84996	3.78655	5.03862
Gm15927	1.04649	0.923664	0.552969	0.705209	0.745505	0.833377
Lmod1	5.88444	5.28273	7.17051	2.5657	2.12558	1.46042
Hrob	0.278255	0.309491	0.234218	2.08379	1.49124	1.58786
AC125149.5	0.168666	0.0827056	0	3.42454	4.15083	3.15068
Nudt4	163.689	121.354	181.892	110.66	105.833	86.9351
Vkorc1l1	34.7687	38.4217	43.2112	24.0139	22.6364	25.1251
Gm17999	0.189827	0.0558492	0.65512	0.707912	0.867582	0.904221
Gm42502	0.566867	1.02847	0.829961	1.05699	0.963245	1.58836
Snhg16	5.37599	5.2903	4.37069	7.90339	8.72733	7.19642
Ifnlr1	6.83449	7.04279	4.60806	7.40097	5.95939	4.59108
Akna	5.16485	6.55812	5.21848	74.5369	94.9055	78.7101
Cntnap2	0.261031	0.230394	0.113394	0.0599045	0.109418	0.053449
Tspan1	44.1321	48.5052	20.0275	23.8439	20.3144	6.91938
Sypl2	1.19881	9.93102	6.88808	0.2922	3.8097	0.125142
Gm29686	0.230042	0.253803	0.21652	0.100086	0.141532	0.225602
Gm17745	1.31344	1.23443	1.3736	1.57224	1.32543	1.75494
Gm11604	0.166393	0.203977	0.261021	0.344733	0.0974973	0.310821
Hip1r	19.2984	22.1163	17.3466	59.038	51.0691	55.181
Nr5a2	0.924391	0.872342	1.39537	0.867239	1.25089	1.02628
Abra	0.469707	12.4983	1.88541	0.111625	7.6617	0
Krtap19-3	0	0	0	0	0	0
Vwa5a	35.648	38.8836	33.4129	32.628	31.8596	33.9365
Polb	23.1625	23.2251	18.2699	27.1698	27.1929	23.78
Zc3hc1	5.39779	5.56605	5.18483	7.64755	7.53513	6.39186
Zdhhc20	15.9871	17.7853	14.1819	31.8703	32.3001	30.3395
Hexa	160.237	167.002	137.916	143.005	117.159	150.152
Peli3	3.8844	4.22629	3.04331	1.7667	1.37176	1.66131
Gm5648	0	0.0190739	0	0.306241	0.296301	0.381476
Ppp1r16b	4.13919	3.18995	5.31058	22.2618	22.7687	20.9565
Gm37349	0.197859	0.19404	0.10346	0.491908	0.40577	0.323399
Gm50021	0.510279	0.541164	0.390929	1.09162	1.04301	0.997532
Gm25149	0.250943	0	0	0.623883	0.882232	1.40628
Fpgs	12.5564	15.6288	10.6042	15.548	13.3574	13.9139
Lifr	35.7811	34.3462	29.7753	30.2103	21.0027	25.5568
Slc40a1	2.38697	3.75351	2.64692	1.97813	2.28282	1.84183
Cers2	89.2783	84.8572	87.996	80.6135	80.9037	86.3841
Cdk17	12.6054	12.3919	12.9552	30.597	30.6705	25.1578
Eppk1	9.68961	8.4905	6.91817	5.50289	4.02427	3.53229
Cep85l	8.22473	10.8823	8.91669	7.32528	6.71705	6.19098
Prdm1	0.638084	0.965783	0.763739	2.32913	2.26274	2.88855
Itgb1bp1	38.3168	29.5843	37.8284	22.1593	20.5155	23.8824
Gm5470	0.722517	0.552687	0.453365	0.844258	0.889047	0.830039
Gm20689	1.62258	2.4954	2.19825	4.12568	4.66729	4.75312
Ly6g5b	1.01487	0.56628	0.768561	2.61012	3.56794	3.23587
Sox5	1.23097	1.21283	1.25517	1.01242	0.644122	1.05681
Pex19	121.285	124.62	125.565	70.6295	65.5828	73.6851
Gm14297	0.424274	0.104021	0.332779	0.527406	0.248601	0.297203
Gfpt2	21.7882	38.5917	14.9937	18.712	7.38827	17.9283
Gm37432	0.30172	0	0.473307	0.0750124	0	0.0845416
Gm45487	0.75513	1.22192	0.888428	0.657081	0.132739	0.528967
Dnajc3	55.0716	55.9773	54.9085	61.3732	62.2606	61.5603
1700067K01Rik	1.41949	1.37662	1.02265	1.67304	1.27534	1.42891
Rec8	2.51695	3.39316	0.41793	2.33568	1.62679	1.52247
Supt16	16.8816	18.394	16.0469	32.4271	32.5823	30.5851
Aasdh	6.77176	5.52566	5.56364	7.86415	7.06766	6.66407
Gm47757	0.856198	0.125951	0.268623	0.461206	0.200674	0.199922
Gm10184	4.23346	5.95356	5.37451	15.0799	12.4999	13.5443
Slc8a2	0.250322	0.431528	0.245425	0.42786	0.481278	0.372619
Pdzd2	22.3726	20.3374	26.9887	10.6836	10.2158	10.4725
Ankrd6	0.97683	1.05009	0.878155	1.16757	1.61804	1.07377
Extl1	2.289	4.46404	1.86243	9.88221	14.0078	10.1463
Otud3	12.3488	12.0137	11.5533	9.7839	12.4041	10.9577
Plekhm2	19.0814	20.0265	18.2436	21.2239	21.6917	22.1746
D830026I12Rik	4.38437	3.95577	5.85373	1.67137	1.13036	1.59704
Gm24616	5.62545	4.13766	1.39336	13.6177	11.7102	12.8588
Gm7253	0.304398	0	0.382007	0.302713	0.321049	0.682336
Gm14491	0	0.304224	0	0	0.181766	0
Dusp13	0.569925	5.42747	3.08209	0.177116	1.38411	0.210122
Gm12058	0	0.138537	0	0.760938	1.32436	2.11103
Fryl	12.6427	11.3952	12.0007	18.8325	22.4786	17.8111
Gm15384	0.381061	0.498276	0.265675	0.473689	0.446562	0.35591
Tmem80	26.9616	23.7742	28.3386	27.8973	27.8058	24.8373
Pgpep1l	0.45	0.601794	0.385044	4.90734	7.01137	4.49911
2410080I02Rik	0.795258	2.26661	0.857669	0.741426	0.961078	1.32306
Prc1	0.878131	1.0084	0.796687	3.42715	3.1312	2.74092
Gfi1	0.368028	0.493898	0.334241	3.6278	3.99509	3.70874
Fam162a	121.285	124.5	109.864	101.625	98.046	105.818
Gm11497	0.24838	0.196743	0.284731	0.106877	0.117549	0.0401514
Ighd5-7	0	0	0	0	4.98917	0
Egr1	7.50309	10.4569	11.7629	22.7326	19.7314	25.5241
Dhrs11	17.1114	23.6988	15.9082	21.7016	22.9485	22.1206
Gm23849	2.26242	2.06028	2.87305	6.02652	4.35573	5.28274
Maco1	42.2072	41.2715	35.7784	29.5466	27.7669	28.5081
Efr3b	2.00778	1.6211	2.18887	0.808128	1.03477	0.916342
Rmdn2	4.8678	4.44413	5.52643	3.30719	2.63813	2.96274
Mir467f	1.88625	2.01802	1.07599	3.41056	3.31572	2.88287
Derl2	16.7093	15.1032	14.9587	18.556	18.7531	19.2227
G0s2	371.171	559.913	320.127	181.521	218.566	445.57
F8a	8.91272	8.25333	8.11821	10.1806	10.411	11.4049
A230072C01Rik	9.56629	7.90741	10.6169	8.219	8.69397	7.96846
Hmgcs1	31.3183	41.0105	59.753	30.3231	31.8095	34.8592
9430037G07Rik	1.55682	1.21338	1.80807	1.03892	0.893005	0.979578
Jade1	13.3224	15.3953	15.4024	12.5667	13.4514	11.5491
Trib1	13.0617	19.3113	12.327	9.55536	12.1228	14.3959
Gm44126	1.48124	2.88569	4.71005	4.18026	4.15198	1.90696
Maea	61.6849	63.4766	55.5346	72.262	68.2016	65.4978
Gm39302	0.291188	0.142784	0.152262	0.683721	0.398114	0.181313
Mir1947	0.484172	0	0	1.20373	0	0
Atp6v0d1	140.277	125.606	137.544	116.226	113.255	117.196
Gm38375	0.157079	0.176701	0.0869678	0.528354	0.584721	0.776705
Gm44734	0.173648	0.255445	0.136201	1.94273	1.83147	1.09476
Gm50337	0.804586	0.266307	0.694184	0.225037	0.388941	0.338166
Kif3a	11.9298	11.5729	10.9189	8.50263	6.79855	6.7208
Gm13572	0.552163	0.270754	0.346471	1.23549	0.582367	0.361003
Myl12b	5.61604	5.37652	5.26728	8.53256	8.69683	8.96083
Eprs	14.6162	15.8659	16.4197	14.3934	14.3811	13.1928
Chrna1os	10.7436	11.2272	8.7491	4.67067	4.43759	5.46964
9530052E02Rik	0.434026	0.327423	0.40153	3.66603	4.1473	3.47691
Rap2c	22.3593	23.1659	23.784	39.2311	39.9264	37.5058
Gga2	15.5451	12.6206	15.3682	28.593	27.759	26.9312
Creg2	0.0371614	0.0695754	0.0582951	0.293966	0.492897	0.350242
Cd5	0.175375	0.31941	0.28166	22.4752	34.4686	24.4061
Taf15	102.837	86.0198	78.5812	131.778	122.331	132.43
Rps6kb2	17.236	15.8469	14.2625	25.1238	24.8867	25.654
Dact3	3.69001	3.81796	4.10379	2.83263	2.28719	3.42395
Sec23b	16.7472	14.9958	15.7812	19.365	21.3401	21.6833
Gm4900	0.164315	0.409057	0.297416	0.644194	0.466586	0.761446
Tsku	7.97454	10.0636	6.09607	6.97767	5.51467	8.98888
Gfod1	9.18955	6.69826	9.91047	6.6716	6.19251	4.24351
Gm20878	0.954002	1.13051	0.956123	0.889425	1.30432	1.28086
Asap3	12.6532	15.848	10.4593	8.79077	7.3456	8.84307
Gm14409	0.117585	0.230631	0.184455	0	0.034449	0.0549118
Gm11716	0.788066	10.1116	4.67023	0.163272	4.30979	0.552039
Upk1a	1.18743	0.596458	0.93136	0.990047	1.14547	1.03467
Arhgap23	27.5873	20.0129	27.7613	11.1304	8.88891	10.5985
Mx2	1.8277	1.93482	2.09004	7.37508	3.23281	6.53312
Gm23304	0	0.500335	0	0.211398	0.298938	0.238254
Apmap	143.49	132.588	157.556	101.232	86.4362	86.0349
Hist1h2bq	1.54202	1.54731	2.16265	2.22152	1.90282	1.71684
Gm30948	0.00852591	0	0.0534983	3.62465	5.94241	4.24039
Gm50251	0.170766	0.376808	0.40182	0.742965	0.750446	0.478484
Mpc1-ps	366.213	349.209	422.471	289.2	276.438	224.165
4732490B19Rik	0.975865	0.990033	0.607056	1.13988	0.739401	0.707163
Gk	2.91	4.46841	2.38042	3.72638	3.80261	3.88329
Arf3	68.9919	65.1777	60.5175	80.566	83.1554	80.2052
Gk5	1.70811	2.03156	1.52029	1.39446	1.20955	1.41207
6330409D20Rik	1.91249	1.6288	1.6918	2.30588	2.72992	3.44494
Galnt1	37.4634	41.8705	39.7543	53.6658	50.7738	56.1739
Bach2os	0.0471308	0.15253	0.0887207	0.937397	1.07703	1.08289
Lamc3	7.73633	6.62457	5.41614	4.20791	4.43607	4.7472
Ccbe1	2.30072	3.38448	0.777857	1.06511	1.2557	0.436516
Trim30b	0.221438	0.297595	0.192983	9.93331	6.19918	9.3721
Cldn4	181.592	228.044	86.0492	121.248	91.2852	89.8992
Gm38188	0.0240389	0.247537	0.150839	0.328705	0.59159	0.437819
Foxa1	90.1517	133.027	44.4171	58.4624	48.2613	17.5208
BC024978	4.6514	4.51891	4.25923	5.01699	5.13179	5.16978
Il18r1	3.50715	4.55593	2.37222	11.2204	14.808	13.5795
Gm12892	0.46685	0.316966	0.535176	0.223204	0.18938	0.377339
Angptl6	5.67111	4.89835	3.67277	3.28229	3.68117	2.66055
Slc11a1	9.7638	12.9823	9.54011	8.11907	6.60947	13.2666
Rhobtb2	3.81912	4.45503	3.81654	13.4137	14.1913	12.8368
Igkv4-55	1.30305	15.9737	0.851703	35.3655	20.3286	25.71
Baiap2l2	0.761842	1.22057	1.11227	0.750124	1.28616	1.3421
Mdm4	27.1295	27.253	23.1484	53.8515	58.7206	51.8207
Rps18-ps5	33.7644	42.7374	22.6542	71.3437	56.1343	75.1826
Gnrhr	0.238148	0.520758	0.232227	0.192024	0.0452568	0.0541045
Rhno1	6.80697	6.5747	5.85551	13.869	14.2877	12.9787
Gm7435	0.419799	0.230272	0.312527	0.406862	0.675401	0.458548
Trmt11	3.03542	2.91981	2.82781	4.11542	4.39537	3.96476
Gm49783	0.083228	0.0440758	0.0940029	0.268994	0.327715	0.25186
Mocos	8.67117	10.8222	10.6397	5.40138	4.20599	5.63165
Gm10075	16.6506	23.883	24.5206	33.8866	31.2601	32.1612
Fam107b	14.6356	16.2784	16.4194	76.1231	85.4112	71.216
Gm15996	6.8591	6.03816	4.82923	7.1501	8.44951	6.5451
Morf4l2	106.227	119.642	119.594	113.267	103.449	127.196
Gpx4-ps1	0.0775039	0.456049	0.303951	0.385374	0.340598	0.488622
CT868723.1	0.173237	0.422079	0.21231	0.693149	0.780337	0.872218
Ankrd22	0.0809068	0.138854	0.0317296	0.0670491	0.0474069	0.132242
Apof	6.01769	5.64042	0.751853	3.15106	2.58368	1.1042
D430041D05Rik	0.378427	0.123708	0.488878	0.107611	0.0326085	0.0155934
Cnp	31.3664	21.2449	30.4522	91.5833	84.7977	79.4037
Gm15650	2.05773	1.69042	1.46725	0.465077	0.657663	0.636478
Taok2	29.0702	28.7723	29.4591	34.5221	35.5813	34.3431
Gm43287	0.068591	0.252252	0.806989	0	0.0602858	0.0960956
Gm46562	0.750214	0.788288	0.336245	1.73193	1.13036	0.600598
Phc3	11.5508	12.4353	9.59987	16.847	16.8393	14.3641
Smpd3	11.4764	37.2824	6.87915	14.8577	1.06468	17.252
Gm14719	6.23371	6.67726	7.97495	16.0246	13.0856	11.1923
H4c4	0.560541	0.505391	1.58845	1.30369	2.25675	1.29197
Ano7	0.490673	0.737002	0.178251	0.372388	0.290534	0.2605
Ass1	4.64566	4.43897	3.11563	24.2123	29.2788	26.07
Gm38979	0	0.173469	0.0462458	0.476404	0.259108	0.206509
Gm44135	0.447332	0.740305	0.789446	3.68396	5.20948	4.46531
Gm44837	0.602682	0.717705	0.675305	0.249727	0.252242	0.683525
Ldha-ps2	3.69885	3.37927	4.97783	3.04918	3.25099	3.08197
Pole3	38.7539	37.823	41.7261	34.5194	30.4266	34.2835
Gm16046	1.81722	1.3104	1.45328	1.9046	1.72245	1.62239
Phldb2	6.87086	7.0552	7.38719	3.88904	3.79999	3.64116
Sap30	9.78207	11.1522	6.35726	18.6307	16.0899	17.1553
Lactb	14.867	16.83	15.0775	24.3982	24.4993	25.7986
Rpsa-ps2	18.5429	19.1597	14.0123	52.2921	42.7892	49.4346
Chmp6	22.1087	25.4036	23.4398	26.0104	24.2581	26.5646
Xkr6	1.08018	1.01763	1.45876	1.42028	1.4054	1.10818
Ano4	0.416361	0.583322	0.355453	0.306317	0.164303	0.43253
Gm47879	1.88182	1.44431	1.7327	2.54267	2.87646	2.63642
Plagl1	8.77936	7.71564	10.6718	4.23649	2.35006	3.07865
Pi15	0.903582	1.80581	1.09572	1.65897	0.689677	2.79834
Elf3	18.7859	21.9278	8.35745	13.4069	10.5235	4.8763
Kcns3	23.7315	20.7319	31.1471	7.9066	8.67704	7.7083
Gm37088	0.405464	0.745573	0.238519	0.693033	1.24729	0.852079
Tnfrsf18	8.38484	8.52096	8.72649	19.4362	22.002	18.9543
Ddx6	76.5624	83.4306	77.1375	116.022	117.869	115.713
BC005537	82.0875	87.835	78.5714	114.768	120.19	113.797
Rnf103	27.266	26.6435	20.1491	21.5149	18.7925	17.5103
Zfp444	6.65076	6.67988	4.33355	8.58936	7.72719	7.3003
Ly6c1	367.483	350.987	302.412	169.43	110.369	223.014
A230083G16Rik	3.98672	4.70395	3.74586	2.6844	2.4455	3.14177
Ltn1	14.0846	14.537	14.6254	19.0866	21.3783	18.1741
Ldb2	11.6087	10.7888	14.5722	6.54049	6.48398	7.25038
Liph	2.68318	3.28696	1.21727	1.51081	1.31473	0.681096
Gm22307	1.34618	1.4145	1.81007	0.478116	0.676103	0.269427
4930507D05Rik	0.0882672	0.22723	0.0692323	0.342885	0.155159	0.13912
Gm34121	0.407051	0.318109	0.512163	0.353144	0.402485	0.415827
Gm27206	1.68149	1.08218	1.25293	1.75057	2.36463	1.67848
Zfp354c	3.06306	2.74791	2.45154	3.73449	3.87182	3.33828
Nkiras1	8.59292	8.74315	8.55341	8.26398	7.84561	8.20602
Igkv4-86	0.163312	0	0	3.99252	4.30613	4.80478
Snord43	1.33371	2.24224	0	4.73689	7.36827	5.33865
Igkv12-44	0.564464	13.9651	17.468	70.9967	99.0431	397.563
Gal	0.15668	0.038414	0.122892	1.20105	1.00986	0.804862
Sele	0.423983	0.4158	0.532081	0.597317	0.708027	0.821697
Vmn1r4	0.313611	0.275184	0.276189	0.21202	0.212773	0.138748
Gtf3c1	15.9338	15.9436	15.0385	17.2784	16.9059	15.1916
Fhl4	0.312654	0.15331	0.381469	0.201524	0.284975	0.275795
Tm2d3	30.5965	30.8598	25.4941	35.6288	33.1835	36.5344
Gm45434	1.40459	0.619869	0.330507	1.22222	1.48143	1.57426
Krtap6-5	0	0	0	0	0	0
Gm47148	0.0356008	0	0.111694	0.486802	0.500643	0.199506
Eif4enif1	14.5785	14.0849	13.4844	24.1015	23.1339	22.0763
9330198N18Rik	0.0825072	0	0	0.225639	0.464109	0.254303
Polr1a	7.02204	7.10156	6.90947	9.68998	10.1131	9.30843
Gm12592	0.661761	1.00423	0.54637	1.61061	1.83674	1.32725
Gm11737	0.439686	0	0.20692	0.491908	0.541027	0.862397
Pcdhb16	0.976683	1.06598	0.858729	0.846929	0.595359	0.62899
Gm10254	4.74678	6.87802	6.06871	9.58852	10.4718	10.0751
Rps12-ps3	1747.82	1966.19	1200.05	2609.6	2389.69	2701.09
Cxcl10	3.46305	3.7905	6.19217	7.09903	9.87809	7.13036
Gm47922	0.598301	0.440066	0.435757	1.40779	3.11758	1.58663
Gm19366	2.2424	4.851	1.24152	5.08305	7.41979	5.54398
Mir1954	1.43562	1.05594	3.00275	2.37946	0	1.00565
Atp6v1h	18.5251	15.9054	18.6735	17.6057	15.0275	14.5948
Glb1l	8.11244	7.46376	8.89396	5.85225	4.70444	5.06272
Bri3bp	7.95409	10.1024	4.77979	13.4455	12.5618	12.6134
Ube2k	25.8311	23.301	26.1975	24.1693	22.8982	22.0562
Zfp286	0.350208	0.390168	0.266606	0.515361	0.416441	0.42931
Appbp2	32.4977	25.034	29.3128	30.5542	27.2783	26.3174
Gm37336	1.2575	0.728728	0.537993	1.04212	0.368413	0.82749
1700016F12Rik	0	0	0	2.6946	1.43581	1.36441
Gm37755	0.217199	0.208377	0.162953	0.692599	0.614202	0.54244
Hsd17b13	0.171716	0.308737	0.14965	0.201598	0.0838468	0.160382
Rpl21-ps8	16.4448	34.0932	24.1261	57.8842	52.1229	50.495
Igtp	22.0631	31.393	21.8071	55.371	89.0334	66.939
Gm15319	0.155023	0.228047	0.0895943	0.131852	0.200793	0.137171
Npepps	27.6277	24.0154	24.9645	25.0006	25.1183	24.344
Gm27317	0	0.318634	0.339785	0.53851	0	1.5173
Cd209f	74.7014	117.244	56.2944	36.2201	5.56764	56.1927
Dlat	68.5376	69.2883	59.6108	53.5352	56.5522	49.0843
Clasp2	7.70478	8.52323	8.06884	7.28553	7.38343	7.25873
Bcr	15.681	14.7785	15.7004	12.8817	12.9521	12.6035
N4bp2l1	31.4785	31.5325	33.1431	45.3422	53.2849	42.8461
Dnase1l3	0.443424	0.476003	0.833466	19.8436	31.0312	20.3609
P2ry10	0.621045	1.15721	0.725262	42.4262	47.5615	39.173
Chmp7	20.1234	21.0864	22.358	20.1849	19.8823	19.9129
Gm9850	0.271947	0	0.142201	0.112684	0.637383	0.634993
Gm5912	0.0715483	0.189452	0.291818	0.337973	0.427618	0.72172
Gm7429	0.295651	0.434917	0.278272	1.02905	0.311823	1.07693
Mir10b	0.302607	1.33545	1.8988	1.12849	0	0
Gm3239	0.61109	0.414898	0.497743	0.642767	0.702359	0.592709
Il31ra	0.515067	0.250785	0.352782	0.225447	0.108393	0.589481
Adck1	7.59087	7.21162	6.91082	6.97908	6.70108	6.36943
Tspan15	8.70819	8.50808	11.7986	5.77041	6.23707	4.77366
Gm29430	0.367634	0.315472	0.272334	0.177722	0.0718045	0.228913
Klhl25	8.57565	11.893	7.65133	15.1379	19.127	14.0181
Hps1	11.0179	11.1775	9.64803	16.3873	15.3335	13.6192
Gm38190	0.956379	1.18407	0.8893	1.9366	2.03869	1.6794
Gm568	0.122	0.358936	0.0637936	1.31435	1.35822	1.82316
Primpol	3.89656	3.77729	2.94549	6.60328	6.65203	5.8143
Gm13168	0.065118	0.0957919	0.306452	0.12142	0.286167	0.136845
A930003O13Rik	0.151873	0.177819	0.204209	0.181085	0.0926217	0.121585
Chit1	0.034012	0.100067	0.0177849	0.295958	0.0199292	0.0794179
Gm5845	0.258509	0.38028	0.243313	0.289212	0.636182	0.47082
Slc25a25	11.7229	21.2223	12.7689	10.8375	11.9483	12.2436
Gm15624	0.169317	0.210156	0.141104	0.190742	0.0651068	0.192735
Reep2	1.86969	1.52451	1.62571	4.42257	4.37589	4.22102
Tnfrsf23	1.71391	1.89476	2.13459	1.21375	1.51551	1.6881
Hsp25-ps1	1.27383	1.68168	2.86929	1.74588	1.37796	1.09824
Tsc1	9.34003	9.73621	8.46476	11.2862	10.8579	10.3031
Snap29	24.6605	24.7817	26.1083	34.7215	35.8777	34.2064
Gm13068	1.94967	1.76231	1.25286	1.606	1.65167	1.3822
Phf21a	15.7364	15.8158	13.1592	23.0335	24.0284	22.05
Ercc6l2	3.39818	3.45143	3.71027	5.08925	4.52173	4.52564
Ess2	11.9836	11.8691	11.2685	15.9908	14.5678	14.9356
Gm23502	0.141912	0.417521	0	0.352817	0.249459	0
Gm2814	0.999054	1.16151	0.278054	0.640983	0.538182	0.564383
Gm45030	1.11229	0.681762	0.708842	0.302457	0.122201	0.259718
Fubp3	14.885	15.6009	13.236	14.9695	13.3824	13.6052
Gm44851	0.142588	0.183536	0.139799	0.132937	0.0469963	0.262192
Gm3724	25.8248	30.7907	29.1348	27.1184	29.4347	25.6897
Cdc42	287.326	262.155	323.862	358.04	359.13	348.345
Ccdc13	0.535804	0.54908	0.245544	0.149674	0.0952438	0.067475
Gm23229	0	0.576576	0	1.21806	2.75592	0.823677
Gm27857	0.816559	0.48048	0.512374	4.06019	4.59321	5.71998
Gm19931	0	0.0822561	0	0.139017	0.49146	0.313355
Gm9027	0.809394	1.00748	0.586013	2.08968	3.00973	2.74767
Trbj1-5	0	8.47567	2.58236	156.033	261.158	175.278
5033425B01Rik	1.8319	1.60295	2.30391	0.569299	0.888325	0.929244
Alg10b	18.7283	20.2789	19.3026	21.7369	20.3723	19.1656
E2f8	0.260855	0.367047	0.243149	3.5293	2.35251	2.86009
Cyba	102.154	113.273	78.1979	305.892	334.665	354.129
Slc27a3	10.6291	10.0155	10.4792	11.8586	11.264	10.0659
Gm45051	3.84622	2.9233	2.98326	3.00151	3.0049	2.45478
Mon2	16.3126	16.9105	15.9869	18.1483	18.1179	16.4008
Gm34868	0.698851	0.228455	0.487239	0.386101	0.614233	0.815906
Stim2	13.3534	14.9612	18.7276	16.4747	16.8984	16.6188
Mir7683	0.674665	0	0	0.419331	0.592975	0.472601
Gm7363	3.19747	4.55192	2.75064	4.74401	4.89539	6.43046
Gm45322	0.226789	0.511547	0.545503	0.620216	0.74416	0.656642
Mir7078	3.2152	1.89189	0.504368	4.7961	4.52144	3.15314
Samd13	0.0714765	0.198608	0.1495	0.0789787	0.111683	0.0890118
Eif3f	142.617	153.822	120.632	218.534	225.987	209.09
Gm47169	0	0.747414	1.59405	0	0	0
Mir7240	2.48347	3.13141	2.78272	7.05633	8.73105	9.44388
Shc4	1.35472	0.454255	1.39072	0.421006	0.262652	0.265156
Hmgb1-ps5	2.1427	4.18458	3.76691	5.97001	5.77965	6.05558
Tlr11	0.458809	0.63795	0.453531	3.96892	4.56287	3.98001
Abca9	11.9199	18.2607	11.3588	8.74041	3.05174	8.12419
Abca5	3.81787	4.98373	3.56749	3.1222	2.56177	2.84582
Gm38164	0.249422	0.091728	0	0.387564	0	0.0873597
Gm13844	0.991677	0.625203	1.16673	1.10065	1.05837	0.645048
Nfrkb	6.92661	7.02467	7.01866	13.1196	14.2479	13.4519
Gm14125	0.166449	0.0918208	0.163193	0.517274	0.512033	0.641285
Per2	47.5955	51.9908	41.7826	20.5734	22.984	28.0558
Gm1968	0.157983	0.377652	0.0929354	0.0490964	0	0.138333
Cdk16	93.6788	90.4512	98.9843	69.6972	65.0723	69.6419
Rusc2	22.9745	19.6147	20.4604	10.654	7.89354	9.92612
Gm42902	0.590587	0.137176	0.0975213	0.425032	0.109279	0.261287
5830487J09Rik	0.605484	0.580304	0.474911	1.30006	1.11272	1.01537
C1s1	234.242	244.31	227.927	142.856	106.515	150.151
Taco1os	0.41538	0.564042	0.551359	0.317754	1.06717	0.671476
Lgals12	307.554	265.042	267.048	96.6439	98.4313	104.461
Hbegf	0.787505	1.15846	1.09513	0.857226	1.00269	0.703721
Atp5j	138.453	151.477	138.988	124.872	126.693	117.221
Gm20712	2.59459	2.74077	2.55465	1.76704	1.84375	1.77883
Mir453	1.00377	0.369149	1.18096	0	0	0
5033417F24Rik	1.70422	1.77861	1.31864	1.25964	1.15376	1.22607
Krt33a	0	0.0146729	0.0156469	0.0247981	0	0.0139742
Ern1	14.8092	15.1925	12.5082	18.9004	21.0222	27.9328
Gm44067	0.0831126	0.122263	0.217298	0.413262	0.474819	0.388134
Dipk1c	0.143055	0.404268	0.129921	0.121672	0.072793	0.221516
Zyx	30.0604	36.7567	31.8064	34.1736	35.1582	44.2753
Zfp575	0.157652	0.287131	0.164872	0.298626	0.303519	0.315527
Foxo6	0.786894	1.51641	0.98752	0.371706	0.470299	0.319706
Emilin1	6.88549	8.90879	8.76785	8.24835	8.79926	11.5326
Gm17151	0.168207	0.989763	0.17591	0.766679	0.59136	1.09973
Iqgap3	0.428392	0.51319	0.357276	0.831369	0.648189	0.802767
Gm43389	0.58679	0.688225	0.485126	0.640712	0.655129	0.688778
Klhl2	33.3861	28.6204	31.5465	16.6499	14.043	15.8001
Zfp839	12.8601	12.2405	11.0813	16.3887	13.1796	13.3416
Chmp1b	34.4694	32.5369	33.2771	43.6083	42.3195	39.7365
Gm12729	1.54989	0.72765	0.982871	0.450916	0.173901	0.323399
Pcnt	6.89239	8.38571	6.87076	12.0488	12.3091	11.2217
Krt34	0	0	0	0.0158976	0	0
Gm46559	0.134933	0	0	0.251599	0.47438	0.189041
Gbgt1	3.84766	5.59219	3.79049	2.39147	1.19039	3.68714
Zfp606	4.3566	4.76126	3.89624	6.1117	5.95793	5.38661
B4galt4	16.0046	17.4574	13.9446	10.3734	9.27647	10.2825
Clec7a	7.0359	6.7127	4.9435	11.5872	15.5079	15.4416
Gm38244	33.1656	19.0916	27.5986	37.7556	52.7886	32.2957
Lhx6	6.66353	4.37202	5.9655	2.73626	2.025	2.03991
Tspan17	82.036	60.6684	104.592	35.8603	29.6226	34.2743
Gm37436	0.113791	0.0557977	0.119003	0.212178	0.166689	0.265702
Glrx2	10.7766	9.98656	9.64118	10.1244	10.6139	9.17575
A630001G21Rik	3.08393	4.11202	3.30064	76.1428	72.5166	72.1941
Zcrb1	42.5938	36.5528	36.7739	36.7712	37.8424	34.3994
Gm45311	0.0773582	0.0910384	0.194163	0.38465	0.951881	0.823677
4933429H19Rik	0.392933	0.243379	0.227092	0.128539	0.0363533	0.0579471
Igkv12-41	0.237202	1.22128	0.186049	41.428	69.5285	146.553
Gm37019	1.01247	0.879454	1.24036	2.16956	2.69506	2.45868
Unc93b1	82.8455	96.2336	67.4665	222.795	209.141	224.076
Rpap2	9.18913	8.47509	8.51475	9.87051	9.79499	8.41301
4933405L10Rik	0.249086	0.366419	0.30391	0.0516057	0.121626	0.232646
E230001N04Rik	3.65614	1.98864	1.90376	5.07956	4.3341	4.08918
Zfp788	11.0225	11.0397	9.30655	12.4306	12.9172	11.9998
Gm49376	13.9612	14.434	11.6101	13.3123	16.8537	14.1394
Gm42161	0.226747	0.166778	0.177849	0.176165	0	0.198545
Gm12463	0.266608	0.35654	0.228124	0.753216	0.724282	0.373517
Cfap126	7.78318	5.8527	5.24042	4.21033	3.38471	3.28264
Gm8097	1.09216	1.57011	2.10265	0.431977	0.349061	0.347753
Trbv13-1	0	0.578939	0.176391	26.8372	36.6656	27.3321
Gm49201	2.87341	3.16338	2.90807	4.42451	3.91043	2.8569
Gm9057	2.22457	1.4317	2.39916	5.96272	3.29943	4.28535
4930539J05Rik	2.39328	2.17772	2.03199	2.51498	1.60473	1.41724
3632454L22Rik	0.104474	0.159835	0.0917778	0.327273	0.257108	0.251753
Asb7	5.84842	5.48672	5.23399	6.2371	5.93752	5.71864
Gm15892	0.67922	0.567709	0.387452	0.47973	0.135677	0.216269
Gm32717	0.102502	0.226179	0.133996	0.254837	0.285288	0.275243
Dnttip2	21.4168	20.5918	19.1102	28.3389	29.3504	26.5112
Cxxc1	38.7902	39.332	34.1711	52.325	53.8471	52.3397
Gm4419	1.60218	0.999233	1.45936	1.34917	1.06425	1.01371
Hmgb1-ps1	5.29038	6.87526	6.46609	11.6196	9.47077	11.868
Tmem198b	9.10467	9.50502	8.35064	7.45395	5.57146	7.35504
Trav6n-6	0	0	0	0.49056	2.2793	1.50067
Tmem102	8.44169	10.0379	5.42724	7.48983	6.11903	4.14608
Gm43590	0.584884	0.860395	0.834097	2.18117	2.05626	2.30927
Setd1b	6.57832	8.14698	6.56665	10.8777	12.1271	12.0637
Mrc1	32.7441	51.2328	30.9318	23.0618	7.94285	37.0234
Kcnk2	8.09271	6.24022	8.45028	2.85651	2.70756	2.16959
Gm45822	0.397245	0.818115	0	0.790092	1.25692	1.22438
Usp34	5.60347	6.36638	5.89334	12.1083	13.1804	11.4812
Smim22	38.5136	50.99	14.7301	33.6497	23.534	22.4566
Raf1	11.688	11.4227	12.3176	13.8154	14.2519	12.8034
Dnajb6-ps	14.2344	23.0422	17.658	15.6585	15.5469	15.8537
Wwtr1	47.4195	42.5076	64.7888	31.1993	26.5137	24.7387
Map7d3	2.5339	2.52339	2.76905	1.20331	0.913358	1.55561
Gm9833	1.91155	2.19997	2.13433	4.6406	4.15083	3.81232
Star	2.79667	3.20881	2.29167	3.96158	3.86955	4.14942
Ppm1j	6.98766	11.781	6.99331	13.0293	16.0718	14.3349
Fgfbp1	0.118208	1.02996	0.38513	0.0904259	0.191806	0.0254783
Pcdh9	0.342803	0.392714	0.356917	0.131988	0.0426614	0.093503
Mettl9	24.8042	23.9758	25.2265	21.4579	20.6718	21.3585
Tecr	152.716	129.359	152.339	134.064	132.715	118.065
9530046B11Rik	1.36945	1.62209	1.61816	1.30439	1.46937	1.47009
Gm17191	0.049346	0	0	0.429387	0.346969	0.414801
Gm27514	8.04385	12.9337	4.98866	6.046	5.91897	6.02782
Gm15774	1.55086	1.32154	1.39443	0.717064	0.482065	0.794909
Hcn2	0.766415	0.748466	1.03052	0.576433	1.07552	0.67673
Atrx	10.8017	11.9637	9.85582	21.6278	23.3485	21.0574
Mir6962	0.326624	0.96096	0	2.0301	0.574151	1.83039
Ndufb10	272.171	273.079	247.813	238.557	219.258	215.398
Vapa	45.0732	47.1131	42.3461	48.287	49.9896	47.3626
Gm2415	12.2692	8.65559	9.31656	4.43784	3.77694	4.04451
Creb1	8.02907	8.49162	7.38047	18.7405	21.2102	17.6681
Spata33	1.52548	1.47728	1.09524	0.96301	0.512773	0.837459
Ccdc85b	25.2601	28.3443	25.6867	17.485	19.9614	21.247
Tmem132c	0.605007	2.27156	0.70077	1.01005	0.537935	1.13344
Chpt1	178.135	160.257	208.491	105.464	92.3538	93.8595
Krtap6-3	0	0	0	0	0	0
Smim40	2.37136	2.77571	0.799989	3.55003	3.6306	1.75044
Ormdl3	260.391	300.069	319.958	143.309	138.442	158.835
Pigs	39.8628	36.5882	41.7014	44.981	44.5599	42.5687
Hmgb1-ps6	9.31991	7.32186	6.65504	8.13884	7.80975	10.764
Cotl1	72.1108	89.6538	58.9163	350.432	382.928	379.108
C330011M18Rik	1.4245	1.04775	0.925266	1.81226	1.9954	1.45001
Otud4	18.8998	22.254	18.4124	33.7812	35.135	32.3397
Appl2	39.3559	42.7824	28.9371	30.6615	31.6052	27.278
Recql4	0.909912	0.578635	0.602175	2.72169	2.51584	2.09808
Cox11	6.20355	9.23211	7.80335	8.34066	9.68471	8.367
Fkbp5	66.1525	44.8906	47.0045	52.1824	30.4829	39.6958
Coq8a	23.4736	47.1525	26.8885	18.1079	26.0916	15.2395
Igkv8-30	0.223666	4.44183	0	42.6784	62.0223	113.513
Wdr48	10.4488	9.9861	9.886	12.4873	13.0188	10.8766
Gm42503	0.38867	0.473738	0.374533	0.289889	0.214726	0.388946
C130026I21Rik	0.747385	1.77176	0.894077	7.15175	4.58405	7.23919
D630002J18Rik	0.0738199	0.0814446	0.115801	0.206469	0.129763	0.129277
Rpl22l1	53.0726	53.1289	40.3292	80.1071	73.0522	75.717
Igkv2-112	0	0	0	20.265	13.2261	24.1969
Hr	13.7816	12.7092	22.9349	4.86149	4.28161	5.04158
Gm50019	1.13654	0.17599	0.656851	0.929477	0.998922	0.58663
Zfp462	4.20121	4.92153	3.86076	3.10478	1.95695	1.83176
Suox	29.4774	27.3487	25.6737	21.7992	21.5262	23.6448
Foxo6os	0.170654	1.16272	0.817204	0.0334953	0.947311	0
Pabpn1	69.2916	63.5426	66.1438	70.5514	60.2461	63.0717
Gm23475	0	0	1.04128	1.65027	2.33364	0.464979
Khnyn	16.922	17.7329	13.7618	31.6022	34.6138	29.1657
Trbv4	0	0	0	0.911219	0.552237	0.513488
Defb21	0	0	0.0755962	0.299522	0.508265	0.877688
Naprt	20.9723	20.6494	18.8389	13.7717	12.3607	11.6963
Gm41541	1.72956	0.913327	2.36531	0.661531	0.0779558	0.559177
Ccl27a	6.8971	6.03728	4.02377	2.62169	3.25644	4.43211
Gm47862	0.291699	0.196162	0.209183	0.0828812	0.205104	0.18682
Pnp2	20.9274	23.3464	20.0145	16.263	9.45883	29.083
Gm25394	0.618866	0.455192	0	0.576975	0.543932	1.5173
Gm47767	0.841034	0.494882	0.0879552	0.0696981	0.0985599	0.0785523
Slc30a4	13.4642	15.2124	12.754	15.2533	15.1297	15.2242
Lyzl4	3.58121	4.36133	1.17422	4.12333	2.27039	1.45994
Aplnr	16.1214	16.4322	21.3626	5.20712	6.72776	7.68453
Atl1	1.28734	1.17122	1.36858	1.12911	0.922521	0.936343
Xbp1	131.643	146.514	122.032	114.894	135.621	146.771
Ldlrad4	3.19521	3.61259	4.30915	4.28622	4.37075	3.60157
Ube2d1	13.125	15.9765	14.1717	20.5933	22.2607	19.45
5730455P16Rik	12.558	13.4284	14.1665	10.3595	9.704	9.91916
Igkv6-23	0	2.461	0.612349	48.039	72.7351	311.412
Phc1	10.2867	10.8577	9.38466	11.7876	11.6702	9.79098
Apex1	12.0685	13.5173	16.2987	15.3439	14.6263	15.7118
Gm4865	0.157199	0.254372	0.246597	0.508067	0.331595	0.484516
Trav10d	0.152049	0	0	1.82709	1.87094	1.13611
Gm11563	0	0	0	0	0	0
Cdca4	8.29366	8.68882	7.0203	22.0695	23.7208	20.6361
Gm44348	0	0.248117	0.264587	0	0	0
Pcdhgc3	8.25112	9.6387	6.75646	2.80027	2.92056	3.25561
Gm17020	0.375498	0.331426	0.117809	1.30697	1.45214	1.05214
Gm37010	0	0	0	0.270203	0.403321	0.507547
Nr2f1	2.18177	1.06983	2.07253	2.33543	2.5781	2.52456
Znhit6	12.7398	12.2813	11.7358	15.6248	13.8723	17.295
Dctn2	76.4728	73.8102	77.5248	61.0434	55.6189	58.7636
Ppme1	25.6818	24.6458	23.9285	24.6798	28.1087	24.058
Nup88	13.116	14.0461	11.5222	18.8672	18.1168	17.4516
Ercc1	30.4327	24.9674	30.5468	20.0375	17.6497	18.2183
Gm43205	4.55879	4.09141	3.7069	2.41755	2.0034	2.16801
Rpl31-ps16	0.601995	0.563542	0.429249	1.22454	0.384803	0.996737
Abt1	8.15518	7.46567	6.5921	9.63813	8.83994	9.19335
Gm49744	1.77547	2.34394	1.28547	1.64114	0.720229	0.892924
Tmed3	82.5115	80.3698	107.837	102.892	83.3837	170.268
P2ry12	1.42247	2.60376	1.40732	2.80306	2.71357	3.4762
Abca12	0.00833764	0	0.00217987	0.0362752	0.0024427	0.0175215
Cers5	44.6229	41.346	42.1038	45.8938	43.4017	45.6848
Pcdhb22	1.92727	1.63512	2.03182	1.2927	1.01799	1.32606
Ggct	2.2105	2.73194	2.62154	4.5742	4.74503	5.14785
Pten	43.3702	35.955	40.4315	46.8504	42.9519	41.9415
Tusc1	8.50648	9.25292	7.61177	8.54502	8.02933	8.47656
Myl3	6.16111	6.53091	7.34344	0.137657	28.9867	0.0987284
Krt87	1.36399	1.51484	0.510125	0.673728	0.269937	0.468245
Ccn2	41.1474	22.1763	37.2101	19.9555	13.8187	7.91
1700112D23Rik	0.398454	0.209338	0.40182	0.707585	0.750446	0.598106
Hes5	0	0.0222086	0.0236827	1.53888	1.1146	0.909489
Zfp146	24.0635	26.1879	22.5957	33.339	34.3242	31.4559
Rpl38	1396.94	1538.76	1092.98	2280.89	2172.76	2700.16
Gm14843	0	0.428353	0.152262	0.36197	0.34124	0.135984
Ccdc85c	7.62456	9.12923	7.75543	5.70917	4.32023	4.88565
Sytl3	1.91464	2.00925	1.38377	4.21435	5.03771	3.8499
Trbj1-1	2.57216	1.89189	2.68996	13.8554	62.5465	23.4233
Mrfap1	328.425	324.193	286.324	312.228	294.793	298.048
Ppl	8.60347	10.7722	6.82305	4.03003	2.73398	3.60097
Orm3	22.3342	9.71154	28.6048	13.2363	15.5823	9.43552
Anapc10	3.9053	3.71729	4.11086	3.9556	3.70913	4.15414
Hoxa7	10.6965	9.45156	10.7411	6.41259	5.20688	6.88641
Gm9616	129.787	152.204	101.344	215.54	217.307	209.7
C530008M17Rik	0.222412	0.1599	0.204616	0.226585	0.217529	0.17337
Ssr3	116.613	117.359	122.077	116.56	101.691	133.115
Ap1ar	6.89432	6.68757	6.50159	10.5318	11.0954	10.0504
2210417A02Rik	0.261893	0	0.11738	0.465077	0.394598	0.943484
Ces2d-ps	0.0994072	0.292466	0.116955	2.67222	3.18903	2.71575
Timp1	5.51508	6.57901	3.56238	4.92573	4.52144	8.66809
Gm26703	0.288554	0.286661	0.640771	0.125777	0.079049	0.126004
Gm8817	0.0246435	0	0.0386582	3.27782	1.77609	2.5894
Nr2c2ap	3.71833	3.70239	3.13471	6.76033	6.2472	9.40875
Oser1	36.8096	36.0332	32.5403	46.6821	43.8927	42.2784
Mterf1a	5.30795	5.12207	4.04521	9.28304	10.1589	9.63707
Reep6	23.1802	22.745	21.4467	11.4014	9.18	8.13323
4930502E09Rik	0.163528	0.120279	0.256526	0.304918	0.191637	0.229102
1700022N22Rik	1.00869	1.00159	1.08785	0.548574	0.642753	0.777244
Il12rb2	0.0542364	0.191483	0.0680644	0.458457	0.972454	0.486304
Smg8	8.44065	9.94272	8.22537	11.5655	11.6787	10.1949
Zfp641	5.89294	4.93445	5.25446	2.66649	2.48004	1.85558
Aldh1a3	20.1271	38.3017	15.8287	14.881	11.6028	14.2926
Elp4	5.37069	5.78401	5.31183	6.36782	5.12375	5.30003
Gm5431	2.47226	3.37033	1.98091	3.18581	2.58502	3.91897
Prrx2	1.97273	2.63958	2.2222	1.40875	1.14362	2.98431
Sorbs3	49.7596	49.6082	41.8478	28.6938	24.1243	25.4693
Myhas	0.233487	2.95684	1.36953	0	0.981466	0.142223
Taldo1	339.227	312.504	338.839	337.042	298.252	284.874
Cxcr4	12.599	11.8536	12.5869	138.45	150.488	119.684
Pdgfra	16.833	25.2091	17.8046	17.4262	10.0713	18.6909
Lypd2	1.30313	0.267484	3.85073	0.753438	0.585989	0.679321
Mynn	7.6237	7.56756	7.08203	10.4904	9.97336	8.91626
Arap1	18.3617	22.7682	14.9781	39.6898	39.6973	38.6058
Gm15657	0.352676	0.698391	0.14895	0.539575	0.214597	1.29225
Gm37152	0.262689	0.180333	0.0549439	0.391852	0.307842	0.14721
Man2b2	32.3649	32.0978	34.4023	30.2484	29.538	30.8143
Mrps15	78.7966	66.5481	75.0457	75.6649	78.5603	67.9254
Gm46649	0.253415	0.149115	0.238519	1.32306	0.712739	0.923086
Gm12224	0.0188609	0.749126	0.443807	0.0234457	0.165772	0
Gm10614	1.95395	1.83673	1.66612	1.04816	0.456063	0.488429
Krt7	51.8972	61.6828	33.2824	37.9134	31.856	36.0185
Gm5509	0.0836475	0.0984398	0.131218	0.124777	0.235262	0.304693
Pyurf	12.7679	13.4026	11.8169	9.09197	9.27318	8.91567
Psmc5	223.044	208.048	217.435	203.771	196.634	192.412
Rgs16	1.91785	2.45889	1.87688	5.70857	5.50537	5.02869
Gm48961	0.122355	0.148228	0.0790335	0.277354	0.417509	0.282338
Ncapg2	2.15524	2.1837	1.48423	5.67998	4.9386	4.93966
Tmem256	105.065	110.069	116.09	87.9879	80.3956	94.7042
Gm16126	0.104808	0.256963	0.109608	0.217141	0.245647	0.0489451
H4c8	64.5339	57.7711	66.7569	37.1171	22.2416	28.706
Zc3h13	13.8143	14.6847	14.3339	19.2567	21.2205	18.5095
4930481B07Rik	2.70681	1.32051	1.92811	2.47209	3.13163	2.5346
Cenph	1.1765	1.91734	0.271409	5.7926	4.33896	4.58932
Mchr1	1.72026	1.43815	0.737313	1.42561	1.14017	3.05539
Tle5	157.187	172.669	157.012	178.64	193.052	174.295
Bola2	15.5289	16.553	15.3177	27.2833	25.5289	26.9343
Mastl	0.388251	0.523979	0.41907	1.33276	0.889104	0.938167
Nfkbia	170.613	137.72	139.865	254.124	272.05	262.592
Spag8	1.64668	1.43884	1.24302	1.38516	0.435277	0.711177
Nt5dc1	11.0607	11.6504	9.43981	16.975	16.254	14.6899
Gm43292	0.151242	0.123603	0.118626	0.43868	0.398787	0.459093
Rpia	9.38822	10.6756	8.25812	17.5222	16.5232	18.3118
Igkv6-25	0.487357	8.68278	0.169892	51.4277	35.7907	166.068
Slco2b1	47.0846	36.9411	38.5588	34.7367	33.1663	30.8222
Wnt1	0.0951851	0.35642	0.0271485	0.247402	0.182531	0.254585
2310015K22Rik	0.0704219	0.18647	0.375601	0.0525241	0.024758	0.0197322
Gm27160	0.103403	0	0	0	0.363533	0.434603
Cacul1	15.1716	16.3062	14.5811	19.9663	20.0353	18.7863
Gm43481	5.07147	4.03933	3.85913	4.9807	4.67905	4.38083
Cd55os	1.94969	2.73152	1.76094	11.2473	11.5428	11.47
Hsf2	3.73801	5.12067	3.61238	4.34575	4.07428	4.30059
Gm11427	1.09913	1.4429	1.24404	11.579	10.1373	9.93118
Gm44767	0.701997	0.258168	0.550611	0	0.0771247	0.122937
Sgsh	8.91807	9.71748	9.49958	15.2583	13.8409	14.7017
Omp	1.05574	0.762404	0.526952	0.668114	0.65797	0.658865
Gprasp2	1.42772	1.76688	0.895864	1.57757	1.89621	1.60018
Mir709	2.1045	0.34398	0.733626	4.94144	3.28832	1.31039
Trim63	1.52049	14.1233	9.23409	0.585028	3.57642	0.0405752
Gm10359	420.91	569.546	599.91	513.678	619.139	438.702
Gm15422	0.722677	0.503572	0.357999	0.0472814	0.0668604	0
Ggcx	21.9474	17.4586	20.3389	15.4784	14.4285	15.1253
Gm13396	0.075931	0.111698	0.357338	0.849494	0.533897	1.59568
Ccn4	0.251439	0.163182	0.359629	0.239015	0.428988	0.43515
Zfp945	5.10134	6.26948	4.76594	6.64562	6.04458	5.86889
Mageh1	20.6503	20.2875	19.2762	15.6378	13.1859	15.1504
Tom1l2	26.2616	25.5729	26.9058	17.8185	15.8777	16.6446
Ctif	12.1172	11.931	14.5354	5.68472	4.3465	5.39121
Sh2b2	28.0682	27.4538	20.5405	18.3587	17.6508	17.5713
Spint2	68.6286	80.0142	41.4335	79.1967	76.4476	60.5618
Pcnx2	0.137554	0.135954	0.0741749	0.32328	0.355141	0.331226
Ccl7	3.85343	5.70638	3.22393	4.18337	5.28348	31.384
Hspd1	227.378	232.79	223.77	245.529	233.417	200.655
Gm26679	0.1249	0.183734	0	0.621043	0.658661	1.04991
Cct3	37.2136	37.1939	36.5869	58.2459	61.4404	51.7694
Trav10n	0	0	0.0941095	0.820325	3.48006	2.10122
Slc43a2	7.09611	8.2895	6.4707	11.0524	11.9371	13.0794
Susd5	0.574531	0.711718	1.01195	0.0689129	0.292349	0.148274
Tfe3	8.82328	10.7242	9.05543	10.2223	10.3777	12.1123
Septin6	2.60912	1.96349	2.5936	23.1694	26.5485	21.0979
Arhgef40	18.0007	16.4054	21.281	12.4343	12.2723	12.7457
Grin1os	0.234884	0.293174	0.111655	0.0353915	0.0625588	0.139606
Agpat3	49.2719	46.9636	51.0796	45.0674	41.7481	38.3063
Cdc6	1.8653	1.77141	1.22229	3.57101	3.521	3.60565
Eif4e3	57.1419	46.2539	57.962	34.3972	34.4744	28.4963
8430422M14Rik	16.6971	15.8716	15.7078	14.8745	13.5973	12.2399
Cdc5l	23.7574	25.959	21.5099	40.8647	44.4471	36.9968
Gm10108	186.937	234.001	188.213	204.634	221.678	201.71
Hspa1b	72.1343	91.5559	48.4366	32.5877	54.0701	35.4522
Mustn1	40.6551	66.7611	60.7984	21.316	17.7346	21.225
Fam24b	0.302607	0.26709	0.23735	0.376165	0.0531934	0.169581
Lrp3	44.644	52.0842	63.2611	16.6918	12.4368	16.0705
Gm13416	0.280831	0.507008	0.300368	0.47604	0.4039	0.304025
Sema3a	0.298243	0.333959	0.272333	0.396563	0.469489	0.461492
Ripk1	8.60429	8.89171	9.08346	10.0306	11.0153	10.0057
Gm12254	11.359	15.4886	10.6913	18.845	15.2826	20.5045
Pnpla3	791.455	190.988	590.291	287.122	281.217	226.439
Zfp422	16.9103	16.776	15.4319	20.5833	20.5853	18.0925
Zfp14	5.82678	5.32234	6.92965	4.88765	5.52721	4.14801
Lipn	0	0	0	0.0407312	0	0.0459056
Gm10039	64.2853	87.2755	59.6112	68.0868	74.1032	70.4234
B230112G18Rik	0.991385	0.497983	0.758627	0.210405	0.467552	0.101629
Gm12261	1.62704	2.62812	2.4022	3.45022	3.36479	3.35217
Ccni	182.847	171.092	169.011	211.913	195.039	171.061
Traj35	0	0	0	1.96763	2.78242	3.10463
Gm48069	1.26181	1.14227	0.826566	1.41341	1.29184	1.04902
Gm13496	0.158966	0.233847	0.166247	0.131738	0.279436	0.17322
AW011738	3.05327	3.35676	3.0664	7.43027	7.13491	7.61598
Gm38037	0.0633537	0.055918	0.139136	0.441021	0.0668193	0.159765
Psen1	30.9675	32.5154	30.197	32.9718	33.2346	33.2507
Gm36635	0.29352	0.0681762	0.0969356	0.614516	0.461648	0.497793
Il2rg	4.9051	6.02362	5.73378	84.4211	108.166	89.5658
Gbp2b	0.918434	0.868541	0.720373	0.887978	2.07573	2.79811
Ighv1-81	3.86923	19.8352	12.4152	75.7903	115.934	307.177
Dph1	7.34357	8.92354	7.4399	10.2887	9.6547	7.90913
Gm4939	0.01553	0.411219	0.365429	0.386101	0.300292	0.304605
Ptk2b	20.1879	18.7972	19.6086	71.0741	74.465	69.8895
Gm38948	0.957083	1.62791	1.21987	3.30894	2.83904	2.68174
Plcd4	0.184013	1.00972	0.646049	0.26142	0.359404	0.139131
Gstt1	189.653	164.842	156.666	82.8813	72.485	73.5811
2410004I01Rik	0.0520066	0.331519	0.108777	0.0646484	0.182838	0.24287
Ykt6	66.1935	65.1257	69.7624	68.1055	66.5245	72.8736
Ap3b2	0.497449	0.216385	0.683853	0.136307	0.0893239	0.0936726
Khdrbs3	4.92237	5.05055	4.70707	3.67413	4.20783	3.83385
Slco1a5	1.36003	1.86241	1.09275	1.05148	1.25366	0.56542
A730081D07Rik	0.524698	0.721519	0.64416	0.439554	0.721826	0.415491
Churc1	7.18199	6.50281	5.55097	7.06765	7.18601	6.421
Fahd1	31.6273	31.2361	25.3109	24.0163	20.48	22.605
Gm15264	1.22972	1.08539	0.643019	0.560501	0.576438	0.516849
Rnf145	23.0959	25.601	22.0269	49.3581	46.7219	46.5828
Gm14239	0.210279	0.13257	0.0942469	0.261393	0.0528051	0.126257
Fut4	0.565699	0.601839	0.641788	3.39675	4.24398	3.84949
Rasa4	11.0845	9.98089	13.1663	13.902	16.3581	15.1095
Gm13203	0.197859	0.174636	0.0620761	0	0	0.166319
Siglech	0.583925	0.680029	1.20225	15.402	18.7861	17.7591
BC034090	2.45015	2.15006	2.7639	1.70798	1.46499	1.6725
Rab9b-ps1	0.101868	0.299705	0.266333	0.21105	0.119378	0.0951442
Gm10687	16.7775	13.8477	22.9242	8.07015	6.11995	5.74255
Cdc123	53.104	50.4796	49.2256	47.7016	46.6375	44.2045
Prkra	29.2323	25.6431	25.0055	20.6601	18.2819	19.5745
B3galt5	0.136981	0.0688072	0.0995797	0.166126	0.293647	0.229356
1700020L24Rik	22.8506	17.7009	22.442	11.2305	8.54336	8.53878
Tigd4	0.0475913	0.586328	0.0279961	0.170084	0.0209144	0.0166688
Gm37192	0.213711	0.0449114	0.095785	2.58069	1.95884	2.30972
Ighv11-2	13.3909	5.97526	15.1245	5.43766	3.29545	2.68901
Gm11263	105.441	125.446	73.3078	248.484	233.4	276.817
Arfgef2	16.2905	16.1292	16.9017	20.408	20.2263	18.5759
Gm7854	0.34463	0.0844948	0.225259	0.285602	0.227176	0.221295
Gm45893	0.499853	1.47062	0.392059	0.414238	0.732216	1.05044
Fhl5	3.14546	2.53329	3.1425	2.24992	1.85336	0.713947
Gjc1	10.739	7.75059	12.5815	4.49924	4.33798	3.8953
Letmd1	25.4722	23.9814	23.7551	25.4051	25.3357	24.8615
Mphosph10	9.62683	10.9464	8.58462	16.2463	16.3554	16.8453
CR974586.4	4.02312	3.49272	2.68996	113.057	237.665	174.728
Lypd3	5.22855	7.65476	2.17285	3.35058	2.93935	2.29021
Mir6997	2.02875	0.852683	1.36393	0	1.52837	1.21811
Gm13340	28.8348	120.395	101.435	56.2246	83.6978	43.5323
Puf60	50.7065	48.7397	46.7469	63.4308	63.7877	61.2701
Eftud2	18.2781	16.8857	16.8338	26.344	25.0508	23.0526
Micall1	12.5521	17.5394	13.7501	12.8065	12.7279	14.8999
9530014B07Rik	16.9818	19.4071	19.3938	41.3256	38.7482	27.7437
Tmco6	11.7969	11.4132	9.49286	17.1973	16.6283	14.0243
Tnfrsf1a	119.683	115.45	127.598	69.8862	65.1254	75.4486
Nup50	16.6754	19.0194	15.6451	29.9017	29.5492	28.2161
Endog	29.8497	31.2384	25.5989	18.2399	19.2257	19.0654
AA465934	5.1805	4.21485	2.17921	6.87149	7.93636	7.66332
Gm21748	69.3235	17.2413	102.375	25.7448	20.1343	57.5641
Ube2a	37.088	30.6433	32.5779	39.6185	36.2193	32.7876
Mybbp1a	34.864	34.9389	33.1251	62.284	59.9014	57.3494
Nemp1	3.03319	3.28553	2.59161	5.60506	5.65093	5.30356
Sec61a2	14.3663	14.8107	13.6616	11.8273	10.4986	10.6563
2310044K18Rik	0.532745	0.391848	0.470091	0.413903	0.17559	0.746374
Gm24610	0.943912	2.22167	0.888428	0.938687	0.331849	1.85138
Dok1	19.6718	20.9917	16.5398	40.9112	44.8805	43.5857
Gm45081	0.287794	0	0.39503	0.491908	0.442658	0.302399
Gm13427	0.362824	0.343114	0.0406544	0.386588	0.728897	0.726163
Gm45269	0.145938	0.429365	0.114467	0.453532	1.02614	0.204459
Cnnm4	3.00414	3.99926	2.18584	4.64547	4.82386	4.31027
Gm15232	0.0355087	0.0391763	0.0417768	2.11873	1.59167	1.47999
Prkaa1	25.7006	27.1749	28.2992	26.6397	27.0878	23.5336
Cebpe	0.746155	1.12202	0.754317	0.288565	0.174882	0.673676
Tsen54	9.44312	10.049	9.31091	18.8046	20.3226	20.2903
Gpn3	18.5589	19.7336	19.6535	24.8143	24.547	23.2193
Mir378b	1.342	2.96122	1.05259	3.05838	4.32485	2.50684
Gm15122	27.3473	22.2113	20.7511	30.7283	32.8049	26.3327
Polr2j	34.2521	31.7208	29.0399	36.2179	37.2835	35.1887
Smc1a	31.4349	32.1067	29.9911	48.1434	46.611	43.3755
Lrrc28	2.87418	2.65345	2.90032	2.68478	2.64507	2.39408
Gm23504	0.433206	0.637269	1.01935	1.07702	1.52301	1.21384
Hspg2	89.4196	77.9995	122.101	39.2392	34.9665	38.2368
Gm47802	0.182504	0.268472	0.21472	0.17015	0.401014	0.255687
Gm37449	1.37182	0.336336	0.956431	0.663165	1.47365	1.60159
Il18bp	5.20892	5.04171	4.23496	11.2342	12.5273	11.8611
Sec24c	47.9526	47.4617	44.9595	66.5312	70.153	69.2704
Sppl2b	14.7737	15.0354	12.706	14.7604	16.0369	14.9444
Msi2	12.912	16.6145	12.9273	18.0468	17.4652	17.372
Gm3194	1.10062	1.06351	1.48957	1.85104	1.91574	1.85943
2810455O05Rik	0.949159	1.18145	1.06899	2.10261	2.2674	1.63664
Yars2	10.024	9.65111	8.79513	12.2088	12.1644	11.3429
Ipcef1	0.189705	0.373209	0.207955	12.5978	19.5542	13.6634
H2ac20	0.672719	0.232848	0.372456	0.885434	1.9477	0.609838
Nhej1	8.59534	7.49988	7.85335	7.96205	9.57671	6.6012
Cd63-ps	61.9435	64.8302	53.1967	47.3581	45.6381	50.0137
Bicdl1	3.2786	4.03636	3.80099	7.61103	11.6381	8.11904
Mia	0.579642	0.517701	0.194846	0.154402	0.291119	0.145014
Ighv1-49	0	0	0.183929	1.166	8.75948	5.17438
Ints5	12.9849	14.7006	11.5059	19.4461	20.5274	18.8434
Dgkh	2.39897	2.40379	3.1034	2.57073	2.61244	2.27573
Insm1	0.00663783	0	0	7.02191	12.1933	8.7137
Parp12	24.7958	28.6185	26.1792	18.7986	17.2301	20.7033
Gm13626	0.204749	0.0752991	0	0.19089	0.899788	0
Gm44430	0.930631	0.973516	0.811044	1.25968	1.19966	0.956127
Psma6	204.205	214.517	207.908	206.872	197.243	202.572
Gdf10	11.0825	20.4978	11.1151	8.1009	5.20703	9.82721
Fstl1	88.0376	163.314	108.787	84.4832	33.9191	104.538
Plac8	81.9343	118.115	31.0833	96.9986	73.7062	153.161
Ndufc2	344.82	331.929	311.322	291.413	269.271	259.573
AA986860	7.87477	7.51767	5.32967	5.22125	4.29288	2.01959
Vps45	11.1729	9.80693	10.7733	12.1327	10.2506	10.8785
Slc22a14	0.456897	0.497866	0.769825	0.126213	0.0892389	0.177809
Surf1	74.1862	69.3988	67.892	65.3269	62.8513	58.8743
Bcap31	448.058	411.566	498.705	339.454	312.843	315.247
Sdsl	9.97937	7.40074	13.6708	5.22862	4.37344	4.98773
Dgcr8	6.47586	6.38366	6.42991	9.88801	10.3918	9.19626
Gm5460	2.88538	1.54981	3.09693	0.424747	0.216895	0.25265
Gm43748	0.500664	0.171851	0.340336	0.145219	0.0880085	0.210428
Fzd9	0.34101	1.66335	1.15435	0.278884	0.678314	0.176015
Fam173a	32.586	29.6327	31.104	36.1409	32.7273	35.8999
Vmn2r84	0.012346	0.0285397	0.0221339	1.39659	1.97801	1.29478
Zranb3	1.09471	1.13693	0.767968	1.67354	1.54582	1.27965
Mgat2	33.936	37.0214	34.774	44.4065	45.1383	53.2901
Marchf9	4.26858	5.36233	3.05046	4.89349	4.88321	4.82218
Gm44164	0.233011	0.531887	0.17646	1.44826	1.04517	1.29453
Idh3a	89.267	115.286	105.029	61.3407	69.7827	55.9522
Pttg1	36.9362	38.8216	37.0085	33.1762	33.8023	35.3151
Gm46542	0	0.121081	0.258236	0.102317	0	0.23063
Gm43774	0.164056	0.0689527	0	0.0874005	0.205988	0.229841
4930580E04Rik	0.0298222	0.17548	0.187128	0.518999	0.104845	0.167123
Gm28876	6.32247	5.59763	8.99971	2.29231	1.90376	3.32166
Id4	4.48541	4.33331	4.00035	2.75796	2.33061	2.39677
Mars1	38.78	40.4134	37.7396	42.7217	41.1909	40.2995
Gemin7	56.628	55.1557	56.3534	69.5318	69.9681	69.3862
Gm48296	1.86528	1.00175	1.06824	1.6194	1.56136	0.995523
Cnn2	37.1981	36.5212	35.455	208.523	254.009	207.356
Ninj2	0.153726	0.0969165	0.10335	0.491383	0.270225	0.738408
Mrpl41	102.261	90.9812	97.2022	94.6546	90.2251	96.8423
Usp24	16.5468	16.8876	18.1053	27.6608	31.6845	27.1947
Gm10291	7.99198	13.211	14.7665	16.131	15.4969	12.957
Glrx5	62.8552	61.0995	66.5404	49.0118	44.679	48.301
Gm11788	3.8079	2.5315	3.10159	1.95713	2.18831	2.46224
Gm10444	0.417107	0.409057	0	0	0	0
Gm12279	2.72964	2.0592	3.62322	4.1762	2.70671	2.35336
Gm47121	0.322436	0.08624	0.183929	0.0728753	0.0515263	0.1232
Gm12538	0.846802	1.55711	1.32838	0.473689	0.223281	0.830456
Gm43587	60.824	66.7726	47.7864	63.5719	67.5556	50.4502
Gm37415	0.131966	0.180263	0.177441	0.105457	0.132557	0.250914
Mup21	0.212764	0.0894247	0.143041	0.151133	0.106858	0.042583
Mup20	0.0886952	0.26095	0.34784	0.137819	0	0.0931962
Cd4	0.979871	1.56156	1.54513	48.2973	66.5566	53.3245
2310010J17Rik	37.9127	31.5252	33.4573	25.8762	23.9944	26.247
Gm20219	13.5074	18.7251	9.36082	13.3439	13.0548	9.655
Usp20	5.53398	6.56633	4.9044	6.26928	6.00117	5.74208
Spty2d1	9.51866	9.62334	8.64529	12.6992	12.2668	12.9194
B230312C02Rik	0.229576	0.373268	1.8765	0.0150201	0.106199	0
Gm11942	34.4744	39.6584	24.5138	68.7302	62.173	70.8601
Efcab15	1.84232	2.12642	0.755857	1.65595	1.04628	1.25083
Rabep1	16.2	18.282	17.8929	20.5177	20.2819	20.3623
Gm50394	0.0786143	0.115646	0.0308305	0.24431	0.241834	0.30288
Zfp36l1-ps	0.595116	0.303039	0.682215	0.4837	0.160941	1.3789
Zfp991	7.00488	8.74797	7.9454	10.8823	9.43658	12.4032
Gpsm2	4.05861	4.93276	3.08014	6.90357	5.67233	6.10646
Gm44876	0	0	0.289071	0.0381779	0.215949	0.344223
Gm40304	0.307124	0.112949	0.120446	0.381779	0.269937	0.645418
Rnf216	14.2826	14.4144	13.133	17.4588	16.7712	16.5739
Efemp2	19.442	26.9859	16.046	13.6877	10.6662	17.215
Tarbp2	15.1265	15.7706	13.5036	21.5587	19.6959	19.1072
Tcof1	8.74906	9.53059	9.26214	40.7247	40.1829	36.9364
Gm37960	0.292877	0.127655	0.170161	0.525877	0.667371	0.668668
Gm50269	0.686496	0.491989	0.607485	0.382922	0.108298	0.184957
Tinagl1	92.8292	70.2439	95.2832	37.553	30.2536	31.402
Gm3972	0.294886	0.35973	0.440022	0.339745	0.366646	0.493745
Gpat2	0.524611	0.13822	0.331639	0.545067	0.619375	0.329095
Trim43b	0.227424	0.107057	0.371029	0.180932	0.271846	0.305875
Mmp9	4.41897	10.512	5.80102	3.18746	1.77842	5.47411
Gm25057	1.87066	0.68796	0.733626	2.32538	0.41104	0.655197
Usp19	61.9946	64.4703	61.2341	71.8163	71.5578	66.4189
Gm33091	0.357627	0.526087	0.431545	0.718133	0.290146	1.42602
Ndufaf3	25.1576	21.9147	24.2941	22.1264	21.0652	21.0457
Synpo	10.5811	12.044	13.138	6.21436	7.27376	7.41205
Peg12	1.06784	1.51351	0.855897	1.22083	1.23312	0.818997
Gpr165	0.208263	0.432908	0.120738	0.151956	0.00795852	0.627952
Gm28154	0.351248	0.308587	0.214279	0.200122	0.0857551	0.184536
Mfsd5	77.7456	81.3362	77.2023	59.6459	58.1136	66.1548
Ndufb7	43.6892	43.6315	43.8936	48.3697	46.3462	46.6346
Atp5l	51.579	53.6953	47.6653	51.7738	47.2593	49.3439
Gm36378	0.0530343	0.234048	0	0.0659258	0.0932255	0.371504
Pomgnt1	32.1297	36.4927	28.9647	25.9632	25.0943	23.863
Eml5	4.04499	4.40304	3.36184	5.60017	6.50311	5.3603
Slc26a2	4.83408	4.97489	4.75191	5.75687	6.21378	6.50685
Il18	17.364	22.5192	9.86233	20.4187	16.6999	21.7543
Gm24582	0	0	0	1.24171	2.10708	0.27989
Pygo2	27.9445	29.5366	24.1008	38.5062	38.1738	38.7611
Plxna4os1	0.780626	0.658382	0.832705	0.504598	0.402515	0.583281
Ucp2	113.15	122.017	76.974	185.511	168.126	167.449
Hebp1	72.1896	57.0494	93.4463	34.4503	30.3037	33.0936
Cnfn	0.085858	0	0.134685	0.355761	0	0.320764
Rnasel	16.0782	19.0346	19.5398	13.7429	12.2224	14.1734
Gm20949	1.1672	0.794912	0.915492	0.913543	0.493938	0.242258
Clpp	90.6713	89.499	81.108	76.8422	68.1728	75.4072
Csf1	18.1732	28.5965	22.3469	18.1975	15.7124	29.0034
Bbof1	2.22353	2.11899	1.77435	1.47815	1.60592	1.54403
Lce1f	0	0	0	0.316227	0.0496861	0.197999
Gatd1	19.0707	21.4133	16.0731	24.3823	23.965	23.7739
Cdkn2aipnl	35.8474	37.1189	33.1698	64.8364	62.2194	59.6303
Sec14l5	2.78546	1.53988	3.77345	0.525844	0.567149	0.170762
Ccdc12	31.7825	29.0006	28.4573	45.395	41.1796	42.815
Gm13772	4.41406	13.7505	10.692	10.2478	10.6118	9.82176
Gm3227	0	0.0419062	0.014896	0.97973	0.467375	0.744996
Gm16894	0.782035	1.36612	0.805072	0.880994	0.515508	0.82172
Smarcd3	6.3661	6.84037	7.66009	2.93761	2.946	2.61823
Eif4ebp3	4.7018	3.21418	2.64658	3.74749	4.52144	4.06856
Itpripl1	15.8981	14.876	15.3885	15.7116	14.9892	15.309
Tulp1	0.361276	0.681353	0.179223	0.341619	0.162837	0.138433
C430042M11Rik	1.70433	1.73289	1.53338	4.57996	3.48057	2.89691
Hmgcl	54.9601	51.2132	53.4324	48.899	45.9203	44.5577
Gm47917	3.77418	4.16401	1.98401	11.155	11.3279	10.1814
Tarbp1	3.65575	4.03098	3.77261	6.52003	6.78322	5.80368
Traj38	0	0	0	2.06284	6.41752	3.71983
Sytl4	3.58948	3.66787	3.33188	1.78181	1.61625	1.85066
Serpinb5	12.0695	14.2655	7.74709	10.7061	9.16783	5.0424
Gm7868	0.393389	0.667726	0.474699	0.63948	1.01067	0.763112
Snord89	4.48959	6.60442	6.16246	11.1618	13.8109	11.7936
Eml2	34.7114	35.2024	24.0107	27.9132	25.112	21.8278
Actr3b	5.0828	5.3051	5.8436	4.5146	3.32629	5.11189
Glis2	7.79236	9.7186	8.02375	5.67972	5.12836	5.5706
Gm21399	5.34251	12.1182	9.84067	11.9541	8.66419	9.94759
Gm15719	0.324052	0.524367	0.203336	0.604233	0.797482	0.499395
Tm7sf2	6.07084	4.44807	4.9486	6.50664	6.25176	5.38205
Gm15904	2.32392	1.74038	1.39193	1.57572	1.11411	0.710358
Zfp110	26.3215	25.1517	22.4373	28.8978	29.6771	28.2403
Gm15472	0	0.0357382	0	1.02679	0.768698	0.850906
Pitpnm2os1	0.152613	0.168376	0.259354	0.158092	0.268268	0.0890874
Prkcsh	52.0473	48.9068	47.1244	50.7934	49.7517	47.5016
Kdm4d	0.208578	0.232767	0.169239	0.348686	0.379289	0.211605
Gm47062	0.343591	0.2808	0.359327	0.355926	0.335543	0.240685
Cort	0.151974	0.178849	0.143041	0.453398	0.480862	0.596162
Nrros	12.9218	15.5881	13.1916	46.688	52.6682	50.3691
Spib	0.0573983	0.126654	0.506478	149.64	133.764	138.916
Gm22137	0	0.84084	0.59777	0	0.669842	0.266932
Cdc42ep3	14.9183	13.3063	15.8113	20.8378	24.8454	18.9777
Clec14a	6.77957	7.78775	8.44593	6.65921	7.7629	7.97819
Mamdc2	3.97502	4.68322	4.67671	2.27091	1.11925	1.90913
Lefty1	3.25397	6.16425	3.19491	5.77642	3.86817	5.62471
Gm49654	1.11078	1.49785	0.929326	4.07334	3.41701	3.29397
Vcpkmt	3.60706	4.1351	2.74738	6.57225	6.99689	6.45338
Gm7972	0.769185	0.261837	0.378938	0.70329	0.603417	0.534359
Gm45606	0.765667	0.877242	0.866178	3.56919	4.06363	3.40374
Mir6917	2.69866	0.496234	1.05835	0.419331	0	0
Gm15925	0.470401	0.756354	1.16694	1.56385	1.36532	2.00774
Trav16d-dv11	0	0	0	0.869548	4.9185	1.87836
Gm14211	0.151304	0.370959	0.23735	0.125388	0	0.211976
Gm11826	3.05371	2.6953	1.98984	5.3728	6.68925	5.9237
Rexo2	46.6439	42.7718	54.8514	45.5363	47.99	47.8037
Gm13717	5.41211	5.97112	6.01373	2.38272	1.5856	1.8166
Larp7	14.785	15.084	13.6158	30.9199	30.9277	27.6102
Mrpl51	37.8616	36.6567	36.1678	32.9563	31.7429	31.1818
Fam90a1a	1.832	4.71619	1.57378	2.56199	1.62935	0.30555
Lhx8	4.12846	4.59075	4.60226	3.849	2.22858	3.96224
Gm37886	0.0136003	0	0	0.355032	0.358607	0.304864
Gm12940	29.6374	29.3328	23.9688	38.302	37.6831	35.0355
Gm13502	12.3945	9.33775	12.6947	14.3977	12.6918	12.897
Yipf2	12.5035	12.7681	11.329	12.2601	10.5819	11.2583
Gm22615	6.17319	4.75675	0.922273	4.75043	8.26777	6.58941
Akap17b	2.21095	2.89945	1.90892	2.30524	2.50664	2.20429
Snord98	1.26629	4.19127	5.9593	11.4123	8.34727	9.7574
Dnmt3l	0.833284	0.354571	1.43681	0.590685	0.798969	0.453463
Gm9892	27.0699	34.0235	31.4335	37.26	37.9947	35.629
Zfp608	2.88367	3.12552	3.08273	8.26299	7.03205	7.08441
Irx4	2.65208	1.64878	1.95634	1.55026	1.63722	0.796189
Camk2g	15.2859	17.9134	17.7863	14.2382	15.201	14.6418
Ndufa5	214.526	241.106	207.534	178.757	171.429	171.017
Ap1m1	27.8672	28.6541	27.8188	56.6936	59.1195	60.1473
Mtmr1	16.0537	17.2146	15.3216	23.8373	23.1698	21.8171
Gm15979	0.209261	0.205222	0	0.390191	0.367846	0.293173
Gm23444	0	0.158483	0	0.401768	0.378759	0.301871
Cachd1	15.0023	11.2734	16.7886	5.61298	4.03174	4.64515
Cyp26b1	3.60256	2.49424	3.6791	3.94298	4.44709	5.36498
Gm15851	3.0151	1.87474	4.38846	0.502311	0.109279	0.522574
A830052D11Rik	0.772568	0.829816	1.23116	0.411584	0.280232	0.223345
Rgn	0.230486	0.131855	0.0803474	0.573025	0.0900348	0
Gm16092	0.0256681	0.0629319	0.0536874	0.808324	0.511364	0.946971
Rbp4	404.636	251.088	615.403	253.069	213.581	157.946
2310022B05Rik	22.1578	24.4121	20.9373	17.6432	15.4443	19.4138
Dnajc6	0.739616	1.0829	0.517475	2.30066	2.34388	1.97997
Gm24875	0.395717	0.87318	0.931141	2.45954	3.13023	2.21759
Slc37a4	19.9291	20.3744	20.179	21.2101	20.2697	19.4848
Gm19786	0.319303	0.939422	0.222618	0.22051	0.124729	0.447342
Snord104	139.632	150.919	104.678	289.776	253.717	321.646
Il27ra	2.32562	2.83215	3.04786	55.4765	73.3055	57.7069
Gm42890	0.270754	0.275012	0.232591	0.480812	0.58926	0.64124
Tial1	30.7035	29.7002	26.4437	42.1058	43.8009	39.0146
Nacc2	18.9843	16.3494	25.6378	9.04355	7.75269	9.95632
Plaat3	254.269	240.17	299.328	107.984	108.486	116.897
Gm7476	15.0049	25.0497	18.5082	59.7106	38.634	41.3894
Sgip1	0.960246	0.913842	1.29297	0.514814	0.535292	0.523331
Gm24145	0.631205	0.742828	0.396068	0.784638	0.221911	0.707452
Gm2004	4.02625	4.69681	3.33292	3.75006	2.76496	3.55219
Cracr2a	0.794267	1.03686	0.647737	7.22194	10.6147	8.43416
Prex1	9.40269	11.1191	7.7759	31.2128	40.6956	33.1027
Hsd11b1	31.9478	26.0049	21.5805	30.5133	31.3214	26.0686
Fcrlb	0.592959	0.542224	0.100559	2.31089	2.00014	1.81863
AV039307	1.2981	1.2259	1.20671	1.79294	1.32403	1.95335
Ankrd13c	11.1923	10.7685	11.5647	13.2951	13.0062	12.3845
E2f4	34.0969	33.9861	30.634	69.0388	71.1628	65.8286
Ammecr1	3.05045	3.84154	2.77852	5.73498	5.30231	5.40306
Jak3	31.5618	29.552	33.8959	58.1268	63.2663	57.1672
Gm3699	0.274364	0.403603	0.860788	1.02317	0	1.53753
Akap13	12.1904	15.1798	13.0614	32.6043	35.7981	31.445
Slc12a7	10.9505	10.059	11.0529	17.4223	24.9423	19.3921
Has1	0.177626	0.462295	0.157182	0.158525	0.0480365	0.37647
Gm44658	1.13062	1.37808	1.01349	1.04405	0.567841	0.497827
Tstd2	8.33066	8.32568	7.9337	9.33159	10.0007	10.1806
Prdx2-ps1	1.44765	1.62253	1.56802	1.84239	1.21178	0.67605
Mir7063	1.13062	1.99584	2.48304	1.12436	0.397489	0
Zfp282	6.54671	6.5415	5.50981	8.18148	7.21731	7.3285
Rgs2	34.738	21.3235	22.7123	48.6125	58.8398	53.8422
Nexmif	0.215908	0.254615	0.117563	0.308317	0.178787	0.924958
Galnt6	0.962152	1.27462	0.792188	38.3127	50.2065	39.4412
Gm10086	0.116256	0.256528	0	0.144515	0	0.407185
Gm33142	1.04429	0.698276	1.1914	1.32764	0.542364	0.864528
Gm18736	0.361005	0.212423	0.396416	0.314131	0.380753	0.556343
Gm5134	0.0394705	0.125803	0.134154	1.50466	1.01761	1.09674
Pitpnm1	19.105	20.2247	19.8728	41.8619	48.1652	45.2483
Zfp786	0.599744	0.469047	0.345363	0.405795	0.393676	0.356304
Mppe1	6.42755	7.43333	5.10854	20.5598	22.6172	18.6172
Zfp346	12.4814	13.5912	10.4893	18.137	16.9251	16.7684
Atxn7l2	3.54049	3.63537	2.84551	6.24224	6.32599	6.01521
Gm23564	7.98522	4.96974	4.33606	3.05423	2.69937	3.87251
Rbms2	79.1748	63.4838	69.1448	42.1681	34.3161	40.3113
Gm48146	0.560807	0.359605	0.270688	0.661377	0.480264	0.4835
Asah2	7.7461	7.98242	7.90486	4.87715	4.52532	4.9468
Gm12525	1.18858	0.546394	0.524397	0.646406	0.130583	0.676485
Matk	1.51396	1.29805	1.36313	7.50004	8.20433	8.71638
Gm24945	0	0.48048	0.256187	0	0.574151	0.228799
Ak4	1.6476	2.2087	1.45904	1.33237	1.16783	2.18418
Patl1	13.723	16.4899	11.738	21.2325	24.1143	21.0806
Ap1g2	19.1018	18.7864	15.5205	38.2155	40.8816	36.5302
Gm11567	0	0	0	0	0	0
Zfp280d	2.91936	3.20578	2.37297	4.51137	4.64103	4.00057
Ctla2b	1.01513	0.755439	1.48003	0.831362	0.671786	0.568877
Arhgap45	21.2482	28.4316	21.9138	370.476	480.318	398.574
Gm7622	0.291512	0.227027	0.215197	0.298424	0.211	0.240239
Gm13193	0.182909	0.403603	0	1.25054	0.964573	1.02502
Cwc15	84.7192	82.5833	87.7157	90.7891	88.4832	89.9727
3300002I08Rik	1.69128	1.95892	1.58577	2.18698	1.57193	2.06989
Cdk11b	50.1983	47.1561	47.7655	75.5514	76.421	75.3065
R74862	2.06355	1.58785	2.23276	2.19683	1.8974	2.12008
Sparcl1	225.881	169.965	283.097	105.069	82.2941	81.912
Slc38a4	1.47291	3.28206	2.07571	1.12858	1.29881	1.05545
Pgm1	138.377	157.165	156.016	71.1069	76.0456	74.1788
Svbp	39.5702	39.7919	40.0388	55.1454	51.8288	58.5777
AC167036.2	0.461892	0.747414	0.289828	5.33977	2.51698	5.371
Tmub2	42.5782	41.5978	39.2963	45.6585	41.8588	42.2798
Malsu1	11.7678	11.0278	10.7599	8.63476	9.05963	9.28136
Sf3b1	65.1017	65.9343	54.1371	125.748	131.388	118.332
Itgb7	7.35434	15.4848	7.73777	133.427	187.857	141.677
Zbtb7b	52.1554	59.0949	44.1903	45.1193	45.0348	47.0406
Gm47403	0.15086	0.210827	0.13016	0.206284	0.119334	0.0845416
Prr29	0.68034	1.10616	0.674051	0.875391	0.629434	0.752489
Tgfbr2	40.5941	56.5252	39.4712	61.7594	57.0517	67.8092
Zc2hc1a	12.5059	11.8216	16.011	9.00522	7.70242	7.27292
Ttc39b	5.32237	6.33957	4.43729	13.142	14.5941	12.4795
Gm43689	1.92761	1.77226	1.28513	0.778758	0.762397	0.742659
Cpm	1.12478	1.02017	1.11495	7.22686	7.32042	6.4531
Itprid2	21.327	19.9225	23.4876	19.0234	21.6874	18.706
Nr2c2	3.40452	3.84687	3.3652	6.19827	7.02359	5.73485
5830432E09Rik	0.259236	0.321919	0.311599	1.0379	1.36708	1.1839
Etohd2	3.46171	3.19214	2.57619	4.41088	4.68672	3.9836
Ccdc85a	8.48064	6.17911	8.35814	2.76304	2.02365	2.45236
Trbd2	0	0	0	23.7521	43.9225	47.3614
Prss53	0.78105	0.609944	0.680684	0.51542	0.457652	0.35124
Gm29408	0.476326	0.42042	0.149442	0.473689	0.669842	0.667331
Zscan2	3.93814	3.85203	3.14817	7.19362	8.26363	6.65351
Gm6637	0.808009	0.792415	0.0845015	4.08464	2.84069	3.62245
Inf2	61.8755	49.5286	54.8971	36.586	35.0131	35.7769
Oxtr	20.9253	15.3373	22.1779	11.1021	9.09951	31.7838
Ucn2	0.659186	0.39312	0.726639	0.575809	0.782933	0.424318
Gm14963	0.909005	0.745514	0.719286	0.599982	0.438357	0.4508
H4c11	1.62172	2.77673	2.46059	2.24727	2.10299	2.0113
Tmem95	1.86282	2.4612	1.54228	0.943408	1.12183	1.08742
Gm43437	1.08219	0.91844	0.938597	0.98307	0.813973	0.663315
Abca8b	7.45417	6.98544	9.93652	2.97729	2.0856	2.9788
Gpr141b	0.975262	1.30324	0.864214	4.77528	5.77121	4.16159
Cldn19	4.96211	0.844982	5.33071	0.63603	0.313944	0.209639
Gm26407	0.737297	0.493001	1.05145	2.83288	1.17822	1.78419
Gm9959	0.896959	0.38808	0.331072	0.459114	0	0.147839
2610042L04Rik	0.305495	0.433349	0.273846	0.651009	0.594547	0.473854
Flacc1	6.98634	4.44784	7.76572	4.53436	3.91964	3.23431
Aifm1	26.6231	27.0513	26.212	26.2369	24.4875	23.5609
Gm17538	3.67225	7.73056	7.94574	9.99557	10.0167	8.78166
Gm14165	0.237763	0.667726	0.305164	1.10163	1.06387	1.12044
Gm10145	4.76574	5.8968	4.82097	7.47445	6.81151	8.29917
Hnrnpa2b1	250.081	235.468	212.592	366.959	373.181	344.451
Serpini1	0.386919	0.531786	0.487339	2.41539	2.56169	2.3859
Rab44	1.55193	3.28102	1.07705	1.72211	0.557034	1.55385
Rpp40	2.63981	2.34201	2.27536	2.29978	2.23998	2.42002
Aox1	29.0568	27.8389	33.3679	11.4621	10.0523	9.4448
Tbc1d2	5.20027	6.13217	5.12903	2.97992	2.86705	2.68891
Emg1	23.6603	25.2383	20.2026	50.2252	51.938	48.415
Phf3	12.3986	12.8569	11.7539	15.672	17.553	14.7597
Mylpf	83.898	710.04	427.02	31.4803	273.194	15.1201
Gm45570	0.748265	0.61152	0.456479	0.671777	0.730737	1.1648
Arpc1b	100.163	104.742	98.5678	145.689	149.551	156.301
Dhx57	10.7416	10.2604	9.71806	18.3102	20.3367	17.9309
Gm14756	0.600171	2.14414	0.672491	1.81186	0	1.08108
Gm15475	0.235513	0.209483	0.386633	0.0953178	0.0866498	0.168813
Fgl2	27.3404	35.9359	26.9962	21.352	18.2672	24.4146
Pde1a	18.6982	15.1251	18.7814	8.02435	5.76385	6.88589
Gm23613	0.473041	1.0438	1.11309	1.76408	1.24729	1.98819
Rpl9-ps4	317.224	355.558	239.672	469.173	470.354	450.554
Sdcbp2	8.01617	8.1139	5.99906	7.8438	6.74822	6.30563
Srms	1.54209	1.18151	0.818958	1.34785	1.25654	1.4178
Gpr173	0.994831	1.24423	0.732908	0.725971	0.417717	0.648914
1810058I24Rik	56.6615	50.2656	63.1562	39.7194	36.6522	41.5966
Trmt12	4.58762	4.66899	3.71063	6.36896	5.79036	6.16833
C1s2	4.00415	5.74248	3.75908	3.3055	1.9431	3.21642
Gm18752	0.134639	0.264081	0.105604	9.59569	7.8102	9.43141
Cpsf1	30.4662	28.7291	26.2669	47.1788	47.0159	41.8699
Spidr	4.23563	3.57914	3.22238	4.62501	4.04796	3.70726
Traj4	0	0.48048	0	25.5792	36.1715	25.6255
Ap3s1-ps1	19.1557	22.5328	24.7532	16.7436	15.3682	16.1819
Mucl1	1.54911	2.20285	2.34908	0.51351	0.0907691	0.542573
Marchf1	2.58296	3.43961	2.26309	19.6587	16.8152	18.0855
Kcnip4	0.289342	0.25872	0.266994	0.66293	0.388941	0.556385
Gm26645	0.687994	0.920069	0.392457	0.699735	0.0824578	0.525751
Gm17233	0	0.173469	0	0.293172	1.1919	0.66083
Dlg5	10.1638	10.7056	9.49265	7.01011	5.58057	5.49344
Ylpm1	11.7976	13.0894	10.9237	15.7438	16.2213	15.8625
Gabpb1	6.44235	6.65383	5.95456	12.2485	12.0992	10.6099
4930525G20Rik	1.14357	0.770184	0.745661	0.702208	0.653921	0.646643
Apoo	30.1855	41.1241	37.8867	27.0263	28.3608	23.8669
Mir7030	5.83023	6.05405	3.22796	4.68952	7.2343	6.72669
Serinc2	34.7835	42.24	21.8259	26.6602	24.3171	15.875
Snora62	2.62395	2.23472	0.866565	5.15018	2.91314	6.38488
Pyroxd2	9.46598	12.4476	7.26709	5.97114	4.29701	6.84345
Arl9	3.06764	1.06478	1.2436	1.88524	1.99943	1.7867
Cyren	5.02261	4.24734	4.50659	5.7342	5.63458	5.03101
Gm15543	0.0570008	1.25777	0.0894171	0.0708565	0.200396	0.239574
F8	0.710493	0.745678	0.824506	1.19826	1.3877	1.28063
Klhl42	7.00374	6.7309	6.73221	13.4103	13.7136	12.3781
Zbtb26	2.34419	2.46909	2.44248	4.2322	4.57814	4.07715
Gm20531	0.194832	0.220468	0.0705307	0.689316	0.711311	0.776884
Igkv4-57	1.05225	1.28993	0.0917033	44.4003	25.1762	48.4027
Gm13511	0.283434	0.0833891	0.266773	0.211398	0.199292	0.238254
Socs6	6.73218	7.15881	6.80064	6.39649	5.88675	6.17776
Mir6399	0	1.08108	0.38428	0.609029	0	0.343199
Gm45212	0.108843	0.124532	0.104342	0.165367	0.138181	0.0931871
Clec4g	0.0752216	0.12295	0.196667	0.862337	1.13128	0.819662
Gm24259	0	0	0	0.239058	0	0.538854
Gm50017	0.391327	0.287831	0.971968	0.608064	0.0573241	0.137062
Gm45716	39.7527	28.2218	52.0871	28.2927	21.1207	21.8687
Phf6	4.24818	4.90268	4.27079	16.649	13.6906	12.7542
Gm8000	0.521384	0.715851	0.763368	0.820955	0.244402	0.68176
Dok5	0.0931099	0.308181	0.0912883	0.159147	0.286426	0.0326116
4921524J17Rik	14.0082	15.703	15.5342	20.8717	18.8936	18.0802
Fgfbp3	4.9353	4.49271	3.42469	4.56153	4.4704	3.98591
Gm19395	0.350387	0.796586	0.449715	1.18789	0.391951	0.669397
Tbcb	67.3257	62.5767	66.2828	67.4071	63.7391	63.5751
Prickle2	2.36266	2.48657	2.29259	1.6715	1.25307	1.45296
Gm26674	0.199227	0.188404	0.178587	0.229965	0.200119	0.139558
Gucy2g	0.391646	0.731843	0.182652	0.26974	0.372135	0.266932
Det1	5.15742	5.39414	4.96781	8.83818	8.87336	8.13955
Pla2g6	16.7943	14.0433	17.4823	12.4742	10.9966	11.4169
Mpp4	0.850711	0.552862	0.694675	0.369401	0.307276	0.253062
Tnpo2	29.3255	30.2703	30.1019	34.6876	35.2046	36.3053
Zcchc10	14.3346	14.1885	11.2085	21.5704	17.6827	19.2744
Gm13140	0.16979	0.374656	0.307327	0.616953	0.631365	0.539795
Pgap2	13.3623	13.9087	12.2091	15.9665	15.9813	16.5627
Taf13	24.0014	22.7195	21.9051	23.0335	21.359	20.9522
Klhl6	6.24654	6.7061	5.25826	122.063	94.8722	96.0993
Gm44366	0.702192	0.98805	0.670495	1.3283	0.85867	1.32595
Gm13816	0.777045	1.10074	1.30924	0.751278	0.910611	0.806397
Arhgef28	9.67368	11.1159	13.3162	4.6495	3.83039	4.64611
Ranbp3l	0.744445	0.856664	1.23373	0.365684	0.242726	0.403728
Gm14846	0.952652	0.84084	0.747212	2.1316	1.84207	0.934263
Nlrp5-ps	0.536386	0.593534	0.469115	0.359938	0.567396	0.279309
Gm35035	0.262131	0.192804	0.257003	3.86947	2.99509	3.48882
Ncoa5	20.4364	21.1747	18.0951	31.2868	31.9874	28.9602
Gm10233	57.6033	62.4203	64.3535	50.1401	110.588	97.5493
Qpct	10.779	19.8146	9.6114	7.88835	2.74955	9.29921
Cars2	7.93862	7.3281	6.92246	11.6674	11.7956	10.5603
Gm14057	0.640372	1.06762	1.60728	1.16752	2.17629	2.33261
Slc34a2	0.369431	0.350224	0.392789	0.341873	0.252544	0.138019
Paqr8	1.91225	1.19691	1.74691	1.81776	1.97071	1.80179
Gm19283	0.343616	0.738773	0.829276	0.295713	0.185852	0.314764
Mtmr14	36.3423	27.3902	29.8097	44.4615	35.642	36.2708
Ubap2	32.3015	32.5018	33.7651	34.2139	33.7234	32.827
Gsap	1.04811	1.09757	1.15494	5.02751	5.69376	4.68725
Vkorc1	28.4897	25.045	22.8263	17.1746	12.8753	18.7386
Orc2	10.7715	10.3752	10.8798	13.2704	13.195	13.0652
Gm37370	0.131344	0.0644048	0.20604	0.435391	0.307842	0.245351
Gm20661	0.43822	0.252252	0.38855	0.367109	0.167461	0.253586
Pinx1	4.64205	4.54209	5.15876	10.2922	10.7622	10.7848
Hoxd3os1	3.86899	1.88662	4.69807	1.12221	0.780861	1.12424
Gm31683	0.510372	0.511898	0.436702	0.432568	0.367016	0.552523
Gm12345	2.56643	3.47198	3.01947	5.07027	5.19613	4.10921
Slx4ip	3.51957	3.47044	3.38922	5.89556	6.10107	4.56963
4933439K11Rik	0.656573	0.750078	0.273927	1.17216	1.09276	1.21343
Snhg3	0.292172	0.1228	0.327379	0.259424	0.14674	0.263142
Apol9b	3.0962	4.05598	3.72252	4.66354	7.09128	6.88659
Dbi	1981.11	1342.96	2385.26	1221.33	982.583	1038.04
Ppie	29.639	28.0163	24.4679	44.4177	38.7597	38.606
C4b	395.525	393.551	411.886	188.599	135.864	234.578
Pex2	45.1069	46.3255	45.4331	43.5635	42.7684	40.4999
E130307A14Rik	3.08904	3.32333	2.83424	5.08647	4.18396	4.71126
Gm24671	0.260472	0.191584	0.408602	0	0.228933	0.54738
Rnf217	2.77092	3.57317	2.29207	2.39464	2.04949	2.09939
Gm28694	0	0.0419256	0.0447085	0.673137	0.250495	0.638863
Pithd1	27.4142	28.7182	30.0902	28.3674	25.7888	23.9056
Gm43489	0.145056	0.396287	0.292564	0.180317	0.254985	0.0580638
Ankzf1	14.9027	14.0814	12.9445	17.6448	17.4878	16.371
Rnf222	0	0.00874105	0.0279638	0.00738643	0	0
Cyb5d2	6.74573	6.73326	6.21992	4.11814	3.72054	4.18165
Prkag2	24.7086	19.6103	21.6343	17.0883	15.6966	17.2171
Vdac2	83.9876	87.6942	82.7667	84.4345	85.1005	80.8582
Bet1l	12.7222	13.2629	12.4692	13.9252	13.4694	15.2348
Mrpl9	43.172	39.2517	37.5819	46.9	46.5693	42.4271
BC037039	0.373284	0.453024	0.336703	0.232011	0.246065	0.222262
Gm49624	0.64459	0.0729404	1.01117	0.801277	1.56888	0.903067
Stx16	81.7586	74.6213	76.4623	90.9799	90.8943	87.0027
Gm24497	0.861876	0.950898	1.01402	1.47315	3.03007	1.05655
Gm24261	0.989293	1.74636	1.86228	5.41099	3.13023	2.21759
Gm25266	0	0.0995732	0	0.420711	0.594926	0.948312
5430416N02Rik	2.34534	2.02248	1.54618	3.44323	4.27376	3.73194
Meltf	0.931031	1.18649	0.866932	0.75506	0.901443	0.230183
Kyat3	5.52158	5.20618	4.49024	2.88364	3.00226	2.5927
Gm30054	0.216717	0.175341	0.169982	4.52586	5.60001	4.97936
Igkv13-84	0.474404	12.1255	0.837222	47.2515	50.8694	141.568
Pawr	15.3534	14.1203	16.186	13.2074	10.7582	10.8706
Gm7889	2.27682	1.64306	1.9206	1.68214	2.64301	1.50463
Rpl36a-ps2	138.977	200.67	123.487	244.158	240.354	288.646
Gm44636	0.708622	0.92214	0.427544	0.508196	0.67073	0.534572
Gm17133	2.20725	2.09483	1.22863	4.60249	6.75869	3.29186
Dpm1	5.65195	5.11308	4.34475	5.05163	5.0956	5.19294
Abtb1	20.772	18.6341	18.6228	22.4647	21.2699	18.1914
Polg	17.7154	17.2486	15.674	23.0742	22.9852	22.6776
4732496C06Rik	3.21006	3.30551	2.53072	3.42761	3.48693	3.97836
Gm25842	0.127809	0.094007	0	0.317754	0	0.17906
Snord49a	8.28808	14.7147	7.62156	34.1056	24.1143	32.0319
Opa3	12.4873	14.1702	14.3168	14.5764	16.5484	15.061
Aldob	0.378512	0.0759287	0.0404844	0.780637	0.0151219	0.0482085
Ccdc78	0.349756	0.557384	0.274331	0.664238	0.73436	0.871122
Slc7a3	1.29424	1.27993	0.759218	0.980176	0.650016	0.700909
Calm5	0	0	0	1.3897	0.675529	0.881013
Gm22980	2.93961	4.32432	3.68909	7.30835	9.81798	6.17758
Atg12	14.3996	14.1949	14.4716	13.8097	13.7725	12.3973
Gm48175	0.68591	0.84084	0.179331	1.56317	0.602858	1.60159
Mau2	21.3548	20.7692	19.2984	29.4311	33.351	29.498
Nusap1	1.6476	1.97625	1.26446	10.2657	6.79051	7.15213
Map4k4	36.9141	32.7541	43.8953	49.0489	50.2602	43.1573
Gm2606	366.51	520.032	548.72	462.111	549.937	397.214
Aknad1	0.137696	0.186353	0.177123	0.0924302	0.0532503	0.150471
Cpeb4	23.4818	23.355	24.9154	24.6997	24.6027	20.061
Agtr1a	62.6994	80.5106	38.3971	91.5288	77.3156	66.8358
Gm11938	0	0	0	0	0	0
Sectm1a	0.389169	0.554597	0.267089	0.181413	0.171024	0.698567
Sgpl1	58.0204	60.0034	44.1184	50.2007	51.9167	50.618
Lratd2	7.08017	7.88682	7.17384	7.62715	8.40502	6.44097
Gm15346	0	0.127454	0.203871	0.430808	0.304602	0.364152
Sphk1	1.99955	1.84474	1.47371	3.00522	3.1134	2.45119
Gm10232	18.9483	23.7958	18.3366	28.9542	27.0784	28.2681
Slc26a6	3.61272	4.01105	3.76426	3.9709	4.21143	4.96018
Sytl2	1.57413	2.03133	1.539	1.92926	2.43512	1.85812
Bbx	3.76055	4.20651	3.36771	6.35474	6.4933	5.82459
Gm42959	1.74713	2.42733	1.52262	1.80985	2.04744	2.03977
Gm50491	0.194125	0.0571137	0.548143	0	0.0682481	0.163181
Suco	9.41743	9.7273	8.44229	16.411	15.3389	15.1667
Vav1	4.89324	5.94243	3.62357	74.4419	87.1921	75.5737
9930120I10Rik	1.33217	1.43478	1.38074	2.60228	2.71809	2.4996
Rpl30-ps8	9.18522	12.1081	8.51432	23.3549	22.332	34.1766
Mir6984	0.64304	0.472973	0	1.19903	0	0.450448
Vegfd	29.5841	38.5166	24.4644	13.4695	7.69095	17.7545
Gm39326	0.332174	0.347195	0.342816	1.84727	1.27538	1.60432
Ywhae	268.907	262.531	266.759	267.088	246.439	237.893
Wdfy3	15.0059	16.1549	14.7136	8.89422	8.1578	7.37718
Gm13594	8.21362	5.15103	5.76421	4.19155	3.49556	3.27048
Ttc3	10.1199	11.6247	9.93064	11.5753	12.5329	11.487
Gm15696	2.77447	1.7686	1.74092	4.0237	2.76366	3.62788
Mir219a-1	0.561199	0	0.293451	0	0.328832	0
Gm16244	0.539413	0.494314	0.471639	0.538625	0.466328	0.421218
BC002059	8.11873	8.67139	6.96226	11.4256	12.2129	11.2364
Itm2c	148.584	159.505	134.911	168.088	163.795	167.348
Gm12497	0.173648	1.27723	1.36201	1.29515	1.22098	1.70296
Rpl12	231.606	271.692	163.793	533.047	567.223	537.497
Igkv14-100	0.466341	0	3.29197	20.8692	23.8752	92.0395
9930111J21Rik1	1.64786	2.83842	2.36739	23.2643	28.2648	22.633
Psmd10	28.9819	29.0339	25.4677	38.8477	42.9675	38.4055
Nars	52.5796	56.1477	52.0179	56.8734	57.9242	58.3855
Gm43823	2.49249	2.10954	1.96391	1.06108	0.980311	1.32344
Tgm2	271.711	258.67	293.276	273.7	207.743	354.872
Gm8439	2.69465	1.51351	0.768561	0.974446	0.430613	0.617758
Phb	95.4625	87.6704	94.2264	83.7229	81.2408	76.7943
Gm15461	0	0.12881	0.27472	0.326543	0.307842	0
Fut10	3.12749	3.85708	2.9011	2.12522	1.35092	2.10155
n-R5s33	1.03751	0.763116	0.271257	0.644854	0	0.484516
Gpx8	80.0512	101.007	69.3333	70.3917	100.231	78.2611
Zfp882	1.70661	1.07714	1.18482	3.35418	4.11477	3.10985
Ppil3	7.83098	6.72986	6.97347	9.40667	9.54233	10.4404
Gm18180	5.7683	6.60887	6.04698	7.60137	8.04353	8.17849
Gm48796	1.26755	1.0264	1.01244	1.1709	1.25716	1.38482
Cct5	137.368	145.967	123.715	189.81	183.97	169.356
Rab38	3.09247	4.26125	4.33942	3.97394	3.89927	2.88835
Ndufb5	28.9771	35.6335	30.1017	30.6541	33.3183	27.9283
Atp1a2	474.43	318.014	426.211	221.087	169.14	166.496
Cx3cr1	0.744528	0.537541	0.494404	2.03271	3.05912	2.70049
Gm7326	0.564867	0.356121	0.37976	1.80559	1.41849	1.13054
Mup19	148.837	155.533	221.77	290.771	203.941	347.353
Rbp7	187.804	128.29	198.398	86.0359	74.0055	53.4816
Cnnm2	28.9165	24.4529	32.2983	14.1683	11.9358	14.7073
Prpf3	8.92737	8.40573	8.37638	13.6052	13.7057	13.7192
Gm26393	1.1166	1.17327	1.00092	1.38802	0.560798	2.0113
Gm2423	130.313	123.6	164.04	111.983	106.541	102.179
A530030E21Rik	0.0471236	0.0693212	0.197127	35.889	34.57	35.2986
Spa17	6.94314	6.56188	5.81093	4.96637	3.85238	3.85832
Gm15910	0.408637	0.3566	0.228162	0.439091	0.486994	0.388134
Gm10243	36.4583	63.4494	42.8455	91.486	91.352	104.407
Trdmt1	2.58625	3.37827	2.78606	3.48838	3.8105	3.62332
Gm3095	0.104986	0.23166	0.226451	0.489398	0.32296	0.29417
Gatad1	36.9631	38.0049	43.6332	32.5325	31.4678	31.208
Gm18911	0	0	0	1.34242	2.00186	1.67801
Gm43621	0.244241	0.359291	0.207534	0.164456	0.0715559	0.256635
Cacnb3	15.8101	20.1701	10.8511	59.419	94.0369	69.5699
Gpn1	7.65288	6.8056	7.15038	9.4838	9.34945	8.57953
E130102H24Rik	31.2246	26.709	25.0008	22.3191	20.0559	20.6323
Gm28556	0	0	0	1.02621	1.28992	0.942394
Gm11955	0.218907	0.450834	0.480759	0.380967	0.230882	0.122675
Gm15533	0.225025	0.165512	0.186304	0.178713	0.14284	0.087572
Mrpl16	14.4866	16.162	15.4318	15.1102	15.0096	15.5924
Gm6044	0.371133	0.121324	0.711573	0.922697	0.579904	0.462183
Ankmy2	11.5226	9.64927	9.42649	10.7161	10.6532	9.41961
Decr1	94.9452	100.136	110.162	65.9164	61.9736	61.5666
Rfx1	9.6503	10.2611	9.54182	20.5278	23.8818	21.1273
Gm11636	0.558299	0.547524	0.0417049	0.363529	0.0934664	0.186232
Virma	16.3915	16.5642	17.2522	23.2929	23.8576	21.1147
Eif1	536.275	526.036	506.518	515.51	514.97	499.885
Gm11449	0.129689	0.317965	0.203443	0.483641	0.303962	0.54508
Ccdc152	11.4402	9.74087	13.6202	4.50179	3.59584	4.16084
Cbx8	6.25998	7.62728	5.88498	7.23178	8.73037	9.03691
Gm45687	0	0	0.41651	0	0.466729	0.185992
Mtf1	5.35051	5.60409	4.85625	6.63963	7.45197	6.538
Eif2b2	26.7778	30.6075	28.5807	38.0499	40.2972	36.1544
Gm12435	101.064	103.116	96.1079	231.799	258.078	219.762
Gm42560	0.140803	0.473435	0.220877	0.375062	0.353583	0.225444
Cyhr1	34.9134	34.5052	32.0433	31.9151	30.6838	29.9213
9430065F17Rik	0.424192	0.270796	0.326437	0.467609	0.43614	0.2579
Pdhx	22.7607	21.9055	21.7908	18.3285	19.6596	17.0478
Gm49959	0.648104	1.43009	1.6521	0.90635	2.42093	0.90799
Gm8539	0.821449	0.845875	0.966454	1.32746	1.73277	1.15085
Srgap2	8.97144	9.87639	9.8355	9.69811	9.56125	10.4183
Cyc1	172.289	192.723	160.634	165.683	167.893	153.78
Mxd3	0.912037	1.06054	0.708542	4.94524	4.56533	4.35655
Gm26397	9.98152	13.1021	12.2855	10.1172	11.0674	11.6175
Jaml	3.39644	2.8634	1.33979	10.2959	13.4654	11.14
Tmx1	32.8526	36.0784	31.2815	43.6141	47.1249	44.6194
Ifi207	58.4607	56.0999	41.8729	36.089	18.1597	37.6155
Igkv1-135	0.940079	2.76581	2.37591	71.479	99.7929	93.6567
Hnrnpll	10.0587	10.714	9.16389	10.0065	10.0829	9.58899
Gm49305	0.564406	0.103784	0.147564	0.292334	0.124017	0.0988412
Dmc1	0.447884	0.584272	0.517003	0.798366	0.965563	0.651161
Slc6a13	23.7021	17.7827	58.3344	7.39014	5.16914	7.29652
Tpgs1	40.9197	34.5236	34.4208	40.4852	40.9445	38.7398
Ubac2	26.946	26.4552	25.8236	52.5642	53.0166	48.1511
Gm15176	0	0	0	0.568427	0.535874	0
Ptprz1	0.528697	0.288996	0.557443	0.188545	0.2006	0.0951175
Zfp874b	5.17012	5.36061	5.33307	6.46738	7.29349	6.29225
Gm22345	0	0.2829	0.603356	1.43435	1.35221	1.07771
Mag	2.80967	0.869749	2.94099	0.892006	0.977128	1.12568
Gm32591	0.19115	0.365549	0.194907	0.106927	0.134404	0.42848
Bend6	0.469169	0.43357	0.481221	0.650509	0.729562	0.750001
Gm31848	0.202899	0.198983	0.106096	0.168146	0.0891656	0.118442
Itga4	1.17328	1.84289	1.31169	17.2639	20.0757	18.0339
Arnt	32.8615	34.5838	29.3366	24.624	23.0798	25.6279
Mafk	22.471	23.0073	25.1468	25.4153	24.2101	23.4044
Kctd13	9.69706	9.05552	8.4106	13.4633	12.8862	13.6319
Gm38155	3.52264	3.27572	2.72209	3.68459	2.97174	3.03625
Pus7	6.43707	6.50031	6.39828	6.98653	6.66351	6.68809
Gm34093	0.243999	0.119645	0.159484	0.707725	1.03653	0.54125
Gm7162	5.72708	5.17314	6.96658	4.64622	5.12194	6.13736
Wasl	21.345	20.3275	21.1322	18.2892	17.7484	17.9846
Gm47167	0.115603	0.0566859	0.181346	0.239506	0.203211	0.269932
Efcab12	1.76178	2.39843	1.01821	0.864487	1.04589	0.346421
Aqp10-ps	0.665373	0.616281	0.463898	0.582042	0.823064	1.48459
Sowahb	1.38237	1.58337	0.5711	0.911669	0.677056	0.52483
St6galnac4	4.89512	5.65057	5.20895	10.2956	9.90503	9.98464
Ano5	0.321027	3.83991	1.44887	0.071962	0.675325	0.00737307
Tmtc4	2.77346	3.39992	2.75624	3.05221	2.79586	2.59389
St6gal1	9.14593	9.3594	10.066	66.6797	63.4767	62.167
Rassf7	10.5848	12.0013	6.95344	10.5096	9.52147	8.2578
Kpna3	26.2602	29.3899	28.9299	31.5366	32.3675	28.8555
Gm9758	0.480778	0.14145	0.276538	0.418352	0.112684	0
Igkv4-54	0	1.53917	0	1.08386	1.73705	1.05868
Fgfr1op	8.99486	10.7245	8.60144	24.7432	22.3455	22.8371
Apbb3	27.8507	28.2766	22.9773	32.4356	31.0116	34.6823
Isyna1	22.0724	20.876	16.0073	56.4717	60.5828	53.681
Mettl5	10.9093	10.1108	8.42421	11.3884	11.1171	10.3272
Polr3a	8.74217	8.61154	7.43294	13.132	12.9654	11.58
Gm10053	105.388	135.736	118.847	117.621	121.706	107.178
Cd80	0.855766	1.48776	0.950168	3.61963	4.77663	3.81476
Gm6394	0.172556	0.317298	0.067672	0.268126	0.151662	0.543938
Prkag2os2	2.64401	2.24068	2.18653	2.10778	1.99549	2.47621
Trmt1l	9.99919	10.1417	9.86353	13.5762	14.4184	13.0995
Rgs1	0.162912	0.200436	0.171922	4.72039	8.32043	5.28685
Rxrg	19.5292	17.0657	19.2666	11.7039	13.6529	11.6595
Gm49475	0.224643	0.330461	0.0704794	0.502648	0.236931	0.755337
Prtn3	22.7396	37.4708	13.5492	3.72169	2.86114	30.2102
Trpt1	26.9987	26.46	22.7424	15.2044	14.829	17.8919
Spo11	0.115455	0.239321	0.0740923	2.42027	2.96125	2.13219
4933404K13Rik	0.0668094	0	0.083843	1.04642	0.305344	0.861117
Gm22611	0.274364	1.00901	1.07599	0.341056	0.241143	0
Gm15994	0.972558	0.828291	1.12416	2.09979	1.16972	1.36255
Ints4	11.8148	12.7223	12.3101	17.4599	17.0167	14.9509
Gmds	9.76976	8.35571	8.08193	8.09894	7.77185	8.43095
Kif11	0.786024	1.09137	0.558111	9.03723	6.73883	6.53002
Mon1a	22.9438	22.3974	20.8001	25.7421	25.9959	24.5544
Myh7b	0.195413	0.196205	0.199497	0.0616924	0.250812	0.043456
Dmkn	0.356723	2.55474	1.0161	2.36888	0.148514	3.84032
Gdpd3	3.2758	4.11266	3.52919	3.17107	3.177	3.05959
Rnf215	32.0183	29.9041	31.0358	31.974	30.9856	31.9931
H2-T22	137.254	132.856	126.461	117.909	135.86	141.847
Endod1	13.6665	10.8113	14.1419	12.5611	12.257	12.1956
Ahr	5.95983	5.55994	5.27954	6.11361	6.05108	4.6777
Gemin5	7.1265	7.09416	6.8188	10.0106	10.3847	9.33077
Fads3	236.405	170.302	338.357	58.4706	61.4209	69.388
Fancl	4.8453	4.25507	3.4175	7.40371	7.10128	7.38671
Gm47961	2.35866	1.43574	1.40346	1.92097	0.857822	0.683684
Adat2	6.73745	6.2977	5.5047	8.30539	6.43981	7.05969
Ppp6r2	11.9632	12.4255	11.468	14.3512	13.7022	13.5429
Inip	7.22865	7.36686	5.70748	14.1912	13.9799	13.1905
Gm25632	11.378	11.0397	6.07615	14.7457	10.2131	13.5664
Ighv1-62-2	0.816559	0.72072	0.512374	8.72941	12.2485	7.62664
Adcy1	0.732908	0.207893	1.18065	0.183847	0.129989	0.17497
Pole2	1.21421	1.66008	0.997182	5.92202	5.41129	5.84379
Atp8b4	0.855842	0.927197	0.930582	5.84942	9.48823	7.3024
Tmem165	36.2965	37.4167	38.6906	39.031	38.7711	42.7195
Gm4876	5.7533	3.42495	8.38129	2.57632	1.72696	2.05515
Trbv12-2	0.267238	0.157248	0	16.2777	31.0981	21.1161
Clcn1	0.272949	4.2829	2.26575	0.174361	0.852975	0.0955999
Foxi1	18.028	21.1648	9.02513	9.3114	10.4509	5.80977
Gm27295	0	0.197845	0.210978	0.334369	0	0.565268
Caml	33.9672	33.4956	32.721	33.8433	35.6768	33.1325
Slain1	1.79205	2.0555	1.03208	12.4235	15.2	11.2716
Gm49858	0.0317551	0.0233567	0.0747212	0.236845	0.474472	0.333665
Shisa2	4.17486	8.2188	4.28109	1.96442	2.27549	1.00492
Dusp3	39.7306	37.8281	61.3256	20.5748	20.0094	22.9238
Gm43814	2.19225	1.39258	1.87581	1.42451	1.66406	0.837637
Gm43815	0.290992	0.15288	0.0978168	0.439239	0.146147	0.174719
Wdr5	23.467	23.6034	21.1756	35.6302	33.2947	32.1397
4930480K02Rik	0.175707	0.402072	0.0918773	0.364031	0.0343183	0.0547034
Gm7964	64.2704	69.7226	69.9703	96.878	93.9199	82.3438
Gm47484	0.491608	0.460206	0.530815	0.293649	0.426471	0.375676
Sorcs2	1.00291	0.70156	0.748129	2.97872	3.604	2.49574
Aco2	172.649	227.139	186.031	132.51	151.303	119.248
Pcdhb17	3.56791	3.0725	3.60894	2.09684	2.49164	2.19618
Klf4	52.6951	56.8771	47.5777	33.0709	19.0763	38.2933
Gm9378	1.44172	1.28536	0.753875	2.06372	2.6879	2.08105
Snord35a	5.94455	6.05405	0	10.5159	17.2819	7.04701
Gm14438	11.7726	13.9224	8.89757	27.1779	25.7954	22.4531
Gm5422	1.1307	1.62323	1.66687	1.8035	1.52062	1.4505
Gm20427	0.121989	0.154981	0.0956818	0.206784	0.204689	0.132064
Daam2	3.69671	2.94677	4.30879	1.88002	1.6514	1.65258
Nudt16l1	35.8412	37.4338	36.1239	37.8436	35.6701	39.3953
Usp9x	34.5211	34.4193	35.5459	35.9496	35.8903	33.2648
Gm11211	1.261	0.590228	1.25881	1.14002	0.201512	0.642422
Gm13831	0.681367	0.100233	0.641316	0.762294	0.598866	0.859133
Ndufb1-ps	152.679	157.153	146.028	155.783	133.424	166.746
Ankrd37	0.909198	1.21946	0.398513	8.26047	7.45053	6.76228
Zfp174	2.04482	1.89927	2.01987	1.59192	1.19611	1.28084
Lypla1	18.665	18.141	20.6734	20.1233	19.7133	18.6771
Trbv29	0.0582926	0.0857514	0	25.072	25.0024	16.7419
Flt1	21.999	16.2895	23.6408	8.9084	8.57412	7.99492
Txnrd1	22.2848	25.913	23.1187	25.7633	26.6105	24.1012
Zfp408	9.90872	9.86351	8.81084	14.1745	14.187	13.357
Gm36279	0.281881	0.248797	0.530623	3.01344	2.1802	3.08033
Gt(ROSA)26Sor	19.9582	20.4302	20.8532	37.1238	37.3879	33.2338
Pcbd2	75.3747	65.6964	65.6233	63.0579	52.601	61.3534
Gm10167	2.61564	3.41794	2.90276	2.64613	2.66578	2.84583
Rab37	1.13503	1.89118	0.629845	7.82734	10.899	8.35112
Gm1673	8.70459	9.50187	9.36059	5.19996	4.92019	5.21416
Tcf12	11.2036	11.8145	11.1666	13.2105	13.7055	12.8002
1810073O08Rik	0.466404	0.653432	0.853588	8.32394	8.02293	6.25425
Ifngr1	213.311	154.169	200.095	146.476	133.239	121.319
Gm42887	1.37917	1.48781	0.951944	2.30876	1.64857	1.98374
Pdcd5-ps	69.5091	67.2143	61.2549	67.4056	67.1214	64.1646
Ppih	11.8314	12.0186	10.3451	23.9856	21.0268	20.7159
Wdr46	14.7225	14.8365	13.5085	25.2516	26.1176	24.7075
Gbp10	1.87549	3.43891	1.70024	3.89665	7.182	5.57518
Gm5830	1.25415	2.32322	2.33171	2.07867	1.79633	2.66812
Slc23a4	0.294771	0.38359	0.240096	0.211398	0.219221	0.317671
Lrrc46	1.417	0.974267	0.507388	0.536091	0.324894	0.302097
Gm5644	1.59308	2.73409	1.94372	3.08051	3.34489	4.52579
Gga3	11.9543	12.8158	11.0407	28.9829	29.4759	30.0705
Gm10461	0.761007	0.651449	0.627246	0.566527	0.400562	0.463813
Serpinb6b	2.3925	1.72629	2.62575	30.3174	56.416	34.0031
Gm16356	0.730555	0.179114	1.14602	0.756781	0.428065	1.19409
Abcc10	8.58688	8.58746	6.80809	6.79774	7.22269	6.95488
Pcdh15	0.00173115	0.00381991	0.0122204	1.31807	1.24766	1.2733
Serpina3m	1.50828	0.651541	1.99048	1.42851	0.652307	1.49258
Afap1l1	19.6323	15.4888	24.3149	6.36005	6.65438	7.42652
Gm47345	0.116311	0.0142582	0.0912281	0.554236	0.81782	0.638223
Gm5841	0.349729	0.528374	0.652412	1.18673	1.26276	1.16533
Fam129a	17.2593	20.6888	19.617	17.4098	17.9485	17.3675
Gm49329	2.25279	2.2834	1.59458	1.72463	1.4005	0.981484
A930018P22Rik	0.901195	1.06793	1.29589	0.280064	0.440042	0.455928
Hmgcs2	50.38	58.0655	22.3406	46.3614	35.2919	36.3031
Ralgapb	14.4462	14.2358	13.9037	16.4024	17.9159	15.2087
Gm12727	0.458547	0.0843183	0.449576	0	0	0.0803028
1700099I09Rik	0.139507	0.239426	0.291793	1.30064	1.18528	0.912094
Naa60	32.0711	31.428	30.2648	30.9804	33.3854	34.1273
Art4	2.10106	0.721579	1.64155	5.16259	6.94113	5.5779
Fgb	8.7548	5.37079	6.44744	9.98999	5.50642	1.01392
Patz1	8.65752	10.4336	8.10816	15.7097	17.0994	14.7073
1700001G11Rik	2.11489	0.952952	1.37487	1.96581	1.37318	1.33466
Gm12158	0.293495	0.383775	0.306937	0.526989	0.745213	0.730997
Pon1	6.19875	4.90925	5.46903	6.07264	2.35901	2.34768
Gm17826	0.12893	0.0379326	0.161802	0.256433	0.181311	0.216757
Nab1	22.4895	24.1867	26.5165	29.5534	32.122	28.5756
Brix1	20.2156	21.2701	18.2023	31.1334	30.8736	29.8843
Tmem141	25.6024	25.3331	28.597	19.6518	14.604	20.8378
Htatip2	33.5093	33.8297	40.6844	27.159	24.1262	27.7177
Gm50013	0.135377	0.132764	0.0707885	0.280474	0.158647	0.189662
Gm2862	1.12924	0.738299	1.18096	0.857839	1.10279	0.439462
Rai14	6.23738	5.19052	6.24839	6.73185	6.75384	5.48161
Mmp28	19.9771	17.7918	23.6639	10.3466	7.53495	7.85087
Gm960	0.916892	0.94007	0.557897	0.435185	0.322349	0.264698
Rab9	53.1433	46.4525	53.8362	45.7764	44.5681	41.9491
Zfp677	5.43178	5.16784	4.13869	6.68199	7.51454	7.03669
Abcg1	13.331	16.9684	16.0823	28.2009	35.7155	28.3112
Gm50189	0.193214	0	0.151547	0.600451	0.509458	0.135346
Rtkn2	0.163223	0.141883	0.174578	0.285904	0.28692	0.410576
Nat14	3.94728	3.85655	2.94861	3.70161	5.2866	3.29867
Dapl1	0.0909159	0	0.190159	41.8535	68.0812	45.557
Commd1	5.80296	5.66547	5.73702	5.2658	4.53362	5.32767
Susd2	3.40858	2.99618	3.26085	12.138	14.3844	11.5147
Snrnp48	10.9093	10.9468	8.6969	19.4148	20.623	18.9383
Gm11868	0.111379	0.307208	0.3276	0.449973	0.513939	0.546146
Upk3bl	0.0315845	0.139387	0.0247733	0	0	0.287623
Clptm1	39.4415	39.8583	37.1033	41.1574	43.5106	39.1532
Angpt2	4.52812	3.57665	6.3072	3.64625	4.14649	3.28913
Gm13822	1.07049	1.22481	0.839642	2.43964	2.09084	5.08251
Mrpl27	113.75	105.439	104.769	84.8918	72.1227	75.1595
Ccdc180	0.0583257	0.1144	0.0731963	0.439854	0.423778	0.495731
Hdgfl3	3.38478	3.45539	3.35438	4.15679	4.22347	4.48614
Tstd1	8.473	7.36681	5.84532	14.0435	14.9776	10.9396
Gm42937	0.985083	0.644048	0.472174	1.56469	1.87592	1.87847
Srp72	38.4155	37.1905	36.1134	39.6731	41.7013	41.3445
Gm44416	0.239039	0.293032	0.281235	0.334288	0.280128	0.320939
Nudc	135.247	127.921	124.61	152.973	147.174	136.092
Chmp2a	185.904	188.369	180.454	166.859	171.706	163.793
Zdhhc3	11.003	12.217	10.8149	10.9687	10.6357	10.7923
A930028O11Rik	0.482861	0.409796	0.378731	0.761836	0.489686	0.312224
Gm13461	11.159	15.7296	13.3604	31.0274	28.7951	28.5674
Eif2a	22.9552	23.6749	18.7884	25.9513	24.069	22.67
Gm4948	0.2013	0.164512	0.491211	0.305838	0.471802	0.219349
Cbarp	8.40226	11.318	5.45961	8.40694	6.54504	5.87999
D330050G23Rik	0.265399	0.247263	0.291432	0.351907	0.435426	0.309853
Srl	5.63412	40.7583	21.259	2.80531	11.7107	1.73243
mt-Td	2.05773	0	2.30568	0	1.03347	1.23552
Gm48849	0.128608	0.126126	0.268996	0.05329	0.150715	0.300299
Gm13611	6.27672	10.566	5.27842	18.1789	13.5359	18.0406
L3hypdh	34.9023	31.6826	38.0752	17.8071	13.9069	20.1015
Scarf1	17.6978	15.4444	19.2872	11.084	12.8423	13.4208
Snrnp25	15.6553	15.4114	17.6127	41.772	41.2445	35.7243
Gm20675	1.94815	3.13449	1.33702	1.51356	0.321049	1.53526
2500004C02Rik	4.49499	4.07457	5.17195	4.65835	4.83522	4.68617
Gm15589	0.075931	0	0	0.849494	0.533897	0.425516
P2rx5	5.46437	6.83766	6.48287	5.04108	7.40043	6.22314
Spata13	6.63528	6.44848	5.29836	20.1048	24.3647	18.2848
Gm46142	0.128341	0.566387	0	0.212717	0.0752006	0.359609
Slain1os	0.0265428	0.087853	0.0208188	0.354694	0.536565	0.35327
Sqor	80.0872	77.9214	64.6065	36.3708	29.52	34.5888
Ctc1	9.25176	8.98711	7.41333	11.8996	10.1591	9.89939
H2ac15	0	0	0.0821363	0.846132	0.828355	0.660199
Gm2199	0.517964	1.17756	1.36653	1.14141	0.827723	1.02253
Cox5b	233.3	253.282	229.415	216.432	215.889	218.985
Rbm33	17.5899	16.6145	14.5364	28.5562	29.5893	25.0424
Lsm4	108.417	119.39	96.6521	218.705	204.519	206.217
Cd70	0.0733158	0.143802	0	1.27592	0.773262	0.855959
Foxo4	48.488	52.9664	48.0072	35.4219	34.5627	31.9887
Slco3a1	5.71861	10.7807	5.58817	7.62185	7.90531	9.60049
2010001A14Rik	15.6491	13.3545	13.4724	12.503	9.42283	10.2152
Rnf43	2.29996	2.50175	1.5111	3.12817	3.33144	2.54966
Gm7072	8.54129	9.20132	7.52632	13.0841	13.6919	11.5514
Spata2l	3.34073	2.90817	2.36411	4.22403	4.25073	3.93374
Gzmb	1.77687	3.35165	1.77583	2.17316	3.77836	3.15188
Gm33023	0.538608	0.46819	1.09455	0.441283	0.688571	0.463043
Nepn	1.88376	1.75655	2.09922	0.870128	1.06759	1.00951
Wasf2	51.7622	48.4237	54.2429	61.0214	58.1067	58.3023
Cables2	11.5174	12.0502	12.4006	26.0911	26.8552	26.3139
Krtcap3	27.0365	33.4375	17.6838	34.01	32.4678	28.484
Dhx29	8.2227	7.31703	7.99068	9.60444	10.4465	9.51524
Gm38991	0.447332	0	0	0.741426	0	0
4933412A08Rik	1.333	0.833953	1.03352	0.495204	0.511734	0.257591
Mycbp	12.4347	11.2972	13.5763	11.7434	10.6641	11.7614
Cd164l2	23.5845	27.0229	13.1097	13.6366	9.80016	7.55826
Cdkl2	9.24349	8.60586	10.7528	4.2857	3.97863	4.15981
Zfp407	1.3578	1.65618	1.33204	2.65403	2.77307	2.21964
Gm15191	2.11946	3.93513	4.87421	5.72974	4.84698	5.24682
Pafah2	12.2121	11.3346	10.7569	8.90604	7.50238	7.11947
Fastkd5	2.10209	2.35937	2.48387	3.46147	3.56316	3.75777
Tgfb1i1	14.8628	12.0756	15.478	7.91421	7.1242	8.14017
Vsig2	31.6822	17.7889	32.1817	12.0464	8.84639	9.80379
Mettl4	5.04958	5.53347	5.31833	8.15823	8.41721	7.41883
Cdk4	50.1227	56.6927	48.9409	83.7761	76.2396	74.8268
Rabgap1	9.4804	9.78054	9.918	9.51389	9.2443	8.09214
Fbxo42	12.2722	14.1047	11.9784	14.5742	14.1967	14.2394
Oxld1	34.9536	32.8393	27.118	23.6285	19.6207	21.524
Mertk	33.1059	23.5404	31.9446	20.5589	11.4871	14.9396
Anapc15	4.95195	4.27572	4.23431	5.08511	4.65372	4.45753
Hdac1	73.1883	72.7101	61.0266	105.376	99.1907	96.9297
Ttc1	30.4204	28.7359	32.4225	30.2494	30.1192	29.0841
Bclaf1	16.4957	18.3726	14.8265	25.8283	26.6493	25.7237
Gm22581	2.42086	7.79014	6.17109	7.14713	12.7664	8.90298
Mex3d	8.2221	9.69464	9.30039	9.49235	10.2002	9.07406
Camsap2	10.5225	11.7065	11.3531	12.1706	11.4514	10.3087
Gm17112	13.1466	11.3513	13.674	15.0988	15.3226	18.0847
Gm49625	0.327925	0	0.160755	0.433114	0.756575	0.430707
Nubp2	24.3692	26.7936	25.9686	40.7387	43.2064	40.7634
Maml2	6.62727	6.76699	6.35024	9.99055	13.1463	10.045
2010110K18Rik	0.0432902	0.0636822	0.0452729	0.430506	0.393168	0.505412
Gm45508	0.137641	0.101238	0.323875	1.71098	0.24195	0.674919
Fh1	79.9069	86.8753	81.2223	73.7137	73.2387	61.4649
Gm14549	2.18696	1.72555	2.43266	1.80414	0.733914	1.03059
Hnf4aos	0.215695	0.475947	0.33836	0.536252	0.379156	0.4835
Cul1	49.2582	53.0254	48.5312	53.1212	52.0189	49.7794
Npc1l1	0.119769	0.291386	0.144525	0.166062	0.0890724	0.109713
Gm26378	0	0.2829	0.301678	0.956232	0	0
Gm12276	17.2959	16.3922	16.5151	21.3302	28.12	26.5301
Scd1	9039.31	4219.83	11693	4655.38	3117.01	2903.06
Wdr6	16.6378	22.6063	17.4463	27.1522	26.3271	26.7997
Dcun1d5	40.1381	40.4423	37.2416	50.8176	53.0288	50.7898
9530068E07Rik	107.288	112.558	106.446	88.6813	76.5571	84.1157
Rgs6	0.388018	0.549654	0.241541	0.183748	0.0793947	0.195585
4930520O04Rik	0.868147	0.76787	0.784363	1.26359	1.04313	1.03152
Entpd7	1.30402	1.67174	1.38295	2.28024	2.08643	2.38336
Hils1	0.119082	1.05105	0.448327	0.0592111	0	0
Esrrb	2.17785	1.75705	1.80962	2.20386	2.76356	4.32883
Cuzd1	0.0182423	0.134177	0.143083	0.0793681	0.160335	0.038336
Gls2	1.20242	1.07174	0.734049	0.566954	0.739256	0.763454
Higd2a	218.792	218.245	210.415	183.081	173.322	183.783
Arl5a	39.4198	44.496	41.0522	48.4109	46.0018	44.7753
AC133103.4	0.281111	0.330822	0.617369	1.74721	3.75551	1.81164
Sv2c	0.173952	0.156032	0.0898503	0.247881	0.234928	0.151574
Rfesd	7.16452	6.43081	6.39011	7.63671	6.39405	6.20961
Gm27861	4.51931	4.38494	5.27937	3.82493	2.19733	3.50255
Trav12-3	0	0	0	2.31486	4.66465	1.9567
Mitf	7.19674	6.92757	5.99641	4.8508	2.90143	4.58765
Zswim5	0.822059	0.835116	0.364316	0.691949	0.602642	0.242735
Gm6831	0	0	0	0.482895	0.743112	0.592261
Septin4	12.5615	9.72972	17.2213	7.00697	7.01855	6.02367
Mapt	1.31699	2.13833	1.91166	0.63515	0.758876	0.417252
Tyms	2.76437	2.36634	2.48631	5.04527	4.27713	4.24689
Foxd2	0.333428	0.338672	0.834387	0.86843	1.28386	1.03436
Gm16077	2.01061	1.66371	1.82343	8.6696	12.094	8.40653
Lgals4	44.3456	42.6137	37.7594	31.4906	26.531	25.6532
Csde1	67.1263	69.2506	72.6423	67.1179	66.1352	61.4256
[truncated: 23,450 more rows]
