# Supplementary material for: An intronic enhancer of Cebpa regulates adipocyte differentiation and adipose tissue development via long‐range loop formation
Source: Cell Prolif. 2023 Oct 31;57(3):e13552. doi: 10.1111/cpr.13552 (PMC10905358; doi:10.1111/cpr.13552)
Supplement: Supplementary file 21 — TABLE S16. Differentially expressed genes between the inguinal white adipose tissue of control and iWAT‐En2 mice. [file CPR-57-e13552-s016.xlsx]

## Sheet: Table S16
Supplementary Table 16. Differentially expressed genes between the inguinal white adipose tissue of control and iWAT-En2 mice
Official symbol	baseMean	log2FoldChange	lfcSE	p-value	padj
Myh8	368.154	5.8578	1.47651	3.94e-06	1.31e-05
Gm47416	63.8364	5.0024	0.631687	8.02e-16	7.47e-15
Gm4861	6.24596	4.81271	1.76578	9.6e-05	0.000255975
Gm36827	30.1577	4.75036	1.08925	1.02e-06	3.72e-06
Klf14	136.552	4.69296	0.716407	1.62e-11	1.02e-10
Gm31517	77.9584	4.64845	0.634072	7.43e-14	5.9e-13
Grid1	47.8926	4.59267	1.13492	2.78e-06	9.48e-06
Gm48656	11.597	4.46522	1.33371	2.06e-05	6.12e-05
Sfrp5	2065.79	4.4566	0.94953	2.46e-07	9.67e-07
Mest	2203.79	4.38764	0.720732	2.44e-10	1.37e-09
Gm15935	17.4845	4.24455	1.44678	5.7e-05	0.000157657
Gm24074	14.7517	4.05451	1.44104	7.37e-05	0.000200637
1700047G03Rik	267.263	3.98345	0.467328	4.31e-18	4.79e-17
B230312C02Rik	28.2971	3.72212	1.50975	0.000167801	0.000430065
E130018N17Rik	22.8828	3.55379	0.742283	5.31e-08	2.27e-07
Gm15520	4.83829	3.51391	2.19595	0.00137421	0.00300825
Crtac1	644.167	3.48338	0.920698	2.53e-06	8.68e-06
Gm48697	12.6576	3.4512	1.65484	0.000438563	0.0010474
Tyms-ps	5.38046	3.43975	1.80667	0.000697107	0.00161236
Gm5144	77.4372	3.42486	0.541685	1.27e-11	8.14e-11
Emilin3	12.435	3.41811	1.33942	0.000121442	0.000318968
Gldn	84.5944	3.41688	0.903832	2.35e-06	8.09e-06
Npr3	21135.1	3.40678	0.39236	3.47e-19	4.18e-18
Gm50042	11.5571	3.30795	1.35272	0.000159127	0.000409567
Fa2h	224.86	3.3056	0.832121	9.81e-07	3.58e-06
Cldn19	326.684	3.2593	0.728975	1.19e-07	4.85e-07
Mir143	35.6329	3.25464	0.525636	1.7e-11	1.07e-10
Gm5460	225.57	3.20993	0.39995	4.02e-17	4.15e-16
Tmprss5	37.4154	3.12205	0.696554	8.62e-08	3.58e-07
A330094K24Rik	42.7803	3.096	0.548076	2.42e-10	1.37e-09
Gm9358	15.681	3.06935	0.932681	9.06e-06	2.85e-05
Folh1	457.906	3.04581	0.573907	1.33e-09	6.93e-09
Hils1	8.83003	3.02443	1.90386	0.00165375	0.00357468
Gm8895	46.8961	2.98728	0.937792	1.22e-05	3.76e-05
Cndp1	55.3818	2.9822	0.547321	5.26e-10	2.87e-09
Foxd1	5.94047	2.97378	2.01231	0.00219768	0.00464456
Dclk3	145.539	2.96356	0.507254	5.43e-11	3.27e-10
Gm15851	42.7265	2.9559	0.702703	2.12e-07	8.38e-07
Carmn	325.737	2.94003	0.279493	1.2e-27	2.43e-26
Nt5c1a	7.93986	2.93547	1.76522	0.00139626	0.00305218
Atp13a5	9.98067	2.8936	1.33858	0.000337851	0.000822342
Mal	799.095	2.87268	0.618747	2.48e-08	1.11e-07
Gm16271	6.20327	2.84243	1.61191	0.00108048	0.00240895
Abat	986.346	2.83423	0.445137	1.45e-12	1.02e-11
Rimbp2	16.2417	2.82209	0.851055	6.58e-06	2.11e-05
Nr1d1	3687.05	2.76964	0.469482	2.2e-11	1.38e-10
Gm26705	13.3446	2.76945	1.10495	0.000111376	0.0002941
Mlip	227.53	2.7514	0.533186	1.4e-09	7.25e-09
Cmtm5	62.1852	2.7198	0.907339	2e-05	5.95e-05
Sec14l5	331.862	2.70393	0.554381	5.59e-09	2.7e-08
Eepd1	8645.18	2.70227	0.308034	9.38e-21	1.25e-19
Mpz	10457.6	2.66994	1.10346	0.000145681	0.000377427
Gm36640	8.36853	2.66172	1.58994	0.00143865	0.00314048
Sox2ot	21.1912	2.65829	1.00024	6.51e-05	0.000178722
Mir133a-1hg	13.0488	2.64229	1.44608	0.00092872	0.00209712
Gm22482	205.941	2.62692	0.695682	8.76e-07	3.21e-06
Capn9	36.4511	2.61832	0.790275	5.76e-06	1.87e-05
Mir145a	83.4022	2.61334	0.324318	3.04e-18	3.43e-17
Prr32	544.504	2.6069	0.605838	8.13e-08	3.39e-07
B230206H07Rik	135.965	2.59847	0.544556	8.11e-09	3.84e-08
Fbp2	216.722	2.56899	0.901085	3.23e-05	9.3e-05
Gjc3	179.67	2.56018	0.844556	1.66e-05	5e-05
Lep	37038.4	2.55585	0.784486	6.96e-06	2.23e-05
Gm40663	10.5766	2.55506	1.35114	0.000780334	0.00178926
Slc6a1	45.6185	2.54153	0.800245	9.52e-06	2.98e-05
Plk5	93.2407	2.53935	0.39531	4.59e-13	3.38e-12
4932435O22Rik	11.9575	2.52923	1.06979	0.000174369	0.000445497
B430119L08Rik	490.918	2.52314	0.236854	4.92e-29	1.05e-27
Isl1	10.9173	2.52139	0.968002	7.7e-05	0.000208682
Gm23802	7.05037	2.49758	1.45559	0.00133294	0.00292649
Sox2	16.8553	2.49614	1.62312	0.0022144	0.00467613
Gm32507	65.6757	2.48738	0.597371	1.41e-07	5.69e-07
Gm49124	33.7998	2.4843	0.47813	7.41e-10	3.97e-09
Tafa1	12.5397	2.48222	1.11661	0.000278989	0.000688796
Gm35406	53.2464	2.47363	0.516921	6.61e-09	3.17e-08
Gpr37l1	106.095	2.45763	0.774603	9.5e-06	2.97e-05
Chrdl1	7242.3	2.45609	0.176422	1.09e-46	3.98e-45
Phospho1	69.3801	2.45208	0.462982	4.11e-10	2.27e-09
B930092H01Rik	176.97	2.44523	0.342742	2.72e-15	2.44e-14
4930480G23Rik	45.6001	2.43621	0.559621	5.6e-08	2.39e-07
Ugt8a	230.536	2.42582	0.747754	7.17e-06	2.29e-05
Mesp2	14.4486	2.39865	0.825321	2.62e-05	7.66e-05
St8sia5	58.6359	2.39709	1.239	0.000711523	0.00164345
Snca	203.321	2.39584	0.693944	3.1e-06	1.05e-05
Fgf4	21.4002	2.37819	1.11111	0.00037412	0.000904098
Gm36860	1273.11	2.37723	0.562692	1.02e-07	4.21e-07
Serpine1	2160.09	2.37485	0.291589	9.17e-19	1.07e-17
Prx	1706.03	2.3735	0.821727	2.82e-05	8.19e-05
Mfap4	156.656	2.37332	0.368651	3.39e-13	2.53e-12
Gjb1	40.1741	2.36793	0.8796	5.77e-05	0.000159464
Gm33838	76.9744	2.36456	0.491579	5.53e-09	2.68e-08
Myoc	820.026	2.35437	0.999748	0.000186238	0.000473515
mt-Tw	23.342	2.34491	0.650824	1.66e-06	5.87e-06
Lncppara	410.185	2.34337	0.335722	7.68e-15	6.63e-14
Prkag3	251.121	2.33668	0.80433	2.68e-05	7.8e-05
Slc6a13	2154.1	2.33665	0.49459	8.63e-09	4.07e-08
Pmepa1os	41.4389	2.33552	0.468077	2.13e-09	1.08e-08
Ankrd65	19.0664	2.33053	0.645964	1.64e-06	5.78e-06
Prelp	32709	2.3278	0.257039	2.99e-22	4.4e-21
Topaz1	128.742	2.31201	0.260824	1.72e-21	2.38e-20
Gm12688	39.7152	2.31084	0.805989	3.11e-05	8.99e-05
D430041D05Rik	118.059	2.30581	0.88814	8.29e-05	0.000223573
Emp1	12625.6	2.30576	0.360809	4.59e-13	3.38e-12
Wfdc1	178.896	2.30215	0.701715	6.36e-06	2.05e-05
Sez6l	55.1709	2.2874	0.632569	1.61e-06	5.68e-06
Prima1	41.1857	2.26979	0.454022	2.06e-09	1.04e-08
Klhl33	1192.84	2.2635	0.308302	5.31e-16	5.02e-15
Lrrc74b	39.3936	2.26197	0.753943	1.94e-05	5.78e-05
Gm5627	314.645	2.25879	0.565777	3.11e-07	1.21e-06
Vnn1	876.202	2.25854	0.326639	1.24e-14	1.05e-13
Bmp3	2863.4	2.24728	0.209488	1.56e-29	3.38e-28
Cyp4f39	110.336	2.2463	0.363971	1.98e-12	1.38e-11
Atp1b4	11.8181	2.2396	1.3088	0.00149788	0.00326223
Dusp26	323.621	2.22809	0.361505	2.12e-12	1.47e-11
Ctnna3	39.5144	2.21296	0.670147	6.17e-06	1.99e-05
Adora1	4115.29	2.21156	0.234783	1.02e-23	1.65e-22
Gpr17	705.054	2.20344	0.42127	6.06e-10	3.28e-09
Syt12	1624.5	2.20279	0.396752	9.52e-11	5.61e-10
St6galnac5	920.65	2.198	0.179858	4.98e-37	1.39e-35
Ncmap	397.458	2.19016	0.525784	1.48e-07	5.96e-07
Nid2	3624.44	2.18511	0.377703	2.39e-11	1.49e-10
Gm15736	31.4238	2.18237	0.821096	7.19e-05	0.000196134
Agt	2759.78	2.1798	0.942314	0.000234879	0.000587321
Slc9a3	56.3053	2.17394	1.1135	0.000749788	0.00172458
Gm15179	68.0834	2.16631	0.701815	1.5e-05	4.55e-05
Plxnb3	212.233	2.16506	0.552118	4.66e-07	1.78e-06
Grb14	1054.09	2.16389	0.343321	9.21e-13	6.59e-12
Dusp15	443.558	2.16318	1.07634	0.000631691	0.00147288
Inmt	9397.22	2.1591	0.391649	1.27e-10	7.38e-10
Mucl1	35.2207	2.15871	0.666684	8.38e-06	2.65e-05
Tmem88b	458.094	2.15823	0.23879	3.97e-22	5.78e-21
Tln2	5784.45	2.15727	0.324366	8.88e-14	7.01e-13
Pcbd1	209.238	2.15628	0.476472	2.69e-08	1.2e-07
Gm29007	31.6094	2.15395	0.636262	4.67e-06	1.54e-05
A830036E02Rik	21.0283	2.15221	0.597658	1.91e-06	6.67e-06
Foxd3	58.6147	2.14964	0.581106	1.26e-06	4.53e-06
Drp2	1208.23	2.14808	0.921632	0.000227125	0.000569319
Gm9978	13.037	2.13731	1.02701	0.000514253	0.00121574
Grik2	43.1876	2.13595	0.745861	3.57e-05	0.00010223
C730002L08Rik	39.673	2.13584	0.483935	4.82e-08	2.07e-07
Gm26797	443.48	2.12778	0.194683	2.03e-30	4.53e-29
Dbp	3700.76	2.1235	0.458339	1.65e-08	7.54e-08
Mtarc1	711.658	2.12081	0.54751	6.11e-07	2.29e-06
1700087I21Rik	288.297	2.11684	0.359017	1.35e-11	8.61e-11
Cfap100	333.368	2.10916	0.551179	7.65e-07	2.83e-06
C1qtnf9	2911.45	2.09575	0.261199	3.12e-18	3.51e-17
Gm35552	18.9672	2.09047	0.827418	0.000123874	0.000324883
A230057D06Rik	56.0821	2.08977	0.457855	2.47e-08	1.1e-07
Gm12217	6.59397	2.08914	1.2778	0.0020521	0.00435952
Ptch2	561.831	2.07749	0.421574	3.86e-09	1.91e-08
Disp2	222.9	2.07242	0.786947	8.73e-05	0.000234498
Nkain2	51.5045	2.0698	0.620542	6.37e-06	2.05e-05
Fads3	21657.4	2.06848	0.294503	7.63e-15	6.58e-14
Myom3	648.589	2.06359	0.970019	0.000473155	0.00112465
3110021N24Rik	20.5126	2.04995	0.5931	4.03e-06	1.34e-05
Dtna	495.794	2.04989	0.31867	4.93e-13	3.62e-12
Glra1	58.8794	2.04757	0.82202	0.000146724	0.000380006
B430219N15Rik	409.921	2.0467	0.235258	1.11e-20	1.47e-19
Slc35f1	92.1458	2.03988	0.657573	1.66e-05	4.99e-05
Fam83a	1862.76	2.03768	0.204656	7.65e-26	1.4e-24
Gm28156	551.285	2.03576	0.278639	1.04e-15	9.58e-15
Gm31522	36.9239	2.03471	0.511997	4.52e-07	1.73e-06
Cmklr1	8746	2.03463	0.217217	2.5e-23	3.93e-22
Kcna1	188.989	2.03412	0.574842	2.96e-06	1.01e-05
Slc6a7	102.551	2.03107	0.473548	1.06e-07	4.37e-07
Gm43091	45.5515	2.0299	0.466552	7.93e-08	3.31e-07
Apcdd1	10141.4	2.02662	0.264618	7.09e-17	7.15e-16
Chac1	455.557	2.02627	0.305369	1.33e-13	1.03e-12
Gpr156	200.491	2.02197	0.362259	1.13e-10	6.6e-10
Hspb2	184.226	2.02075	0.240854	1.79e-19	2.19e-18
Mc2r	1252.51	2.01904	0.229729	5.47e-21	7.37e-20
Gm11419	25.2246	2.01395	0.614384	8.76e-06	2.76e-05
Unc13c	21.9538	2.01222	1.05581	0.000983867	0.00221066
Rab3b	26.0287	2.01194	0.74173	7.17e-05	0.000195552
S100b	362.298	2.00598	0.441327	3.24e-08	1.43e-07
Ptprr	154.005	2.00571	0.334778	9.76e-12	6.34e-11
Epyc	43.6375	2.00453	0.641354	1.6e-05	4.85e-05
Dpysl4	30.2352	2.00447	0.514444	6.8e-07	2.53e-06
Gm48495	43.1911	2.00307	0.496803	3.72e-07	1.43e-06
Palmd	5869.13	2.00232	0.26996	4.97e-16	4.7e-15
Gm45470	1907.72	2.00057	0.231524	2.17e-20	2.82e-19
Coro6	2132.98	1.99751	0.174765	1.06e-32	2.58e-31
Timp4	8160.18	1.98801	0.295988	8.55e-14	6.76e-13
Pllp	120.456	1.98789	0.441142	4.12e-08	1.79e-07
Gm43999	34.9951	1.98668	0.627715	1.43e-05	4.34e-05
Ap3b2	81.181	1.97919	0.565616	3.87e-06	1.29e-05
Gm13429	10.4664	1.97888	0.941206	0.000559354	0.00131421
Atp1a4	48.3259	1.97744	0.948456	0.000591607	0.00138448
Nkd1	713.236	1.97715	0.315377	1.8e-12	1.26e-11
Fbxo16	25.5198	1.97643	0.614501	1.19e-05	3.68e-05
Alas2	585.627	1.97155	0.6076	1.08e-05	3.35e-05
Cadm4	1810.39	1.97125	0.219576	1.18e-21	1.66e-20
Fam178b	204.139	1.96828	0.381971	1.5e-09	7.77e-09
4930527F14Rik	25.4346	1.9676	0.50189	6.65e-07	2.48e-06
Gal3st1	58.2499	1.96639	0.766907	0.000127873	0.000334632
BC042761	7.04326	1.96206	1.26042	0.00282989	0.00585132
Cdh15	39.4848	1.96093	1.01914	0.000981677	0.00220658
C6	565.543	1.95965	0.585579	7.43e-06	2.37e-05
Ccdc9b	1519.19	1.9595	0.376078	1.12e-09	5.9e-09
A330032B11Rik	6.45611	1.95867	1.23602	0.00262503	0.00546169
Lrp3	5844.29	1.95554	0.206071	1.03e-23	1.66e-22
Susd5	70.1576	1.95414	0.623918	1.72e-05	5.17e-05
Mettl7b	256.168	1.95182	0.437595	5.67e-08	2.42e-07
Slc22a14	31.4932	1.95133	0.558173	4.16e-06	1.38e-05
Platr26	13.927	1.95065	0.903191	0.000484757	0.00114947
Gm12762	12.0094	1.94844	1.2105	0.00247028	0.00516793
Dcst1	1168.72	1.948	0.201834	2.21e-24	3.72e-23
Pex5l	180.086	1.94672	0.453736	1.3e-07	5.27e-07
Gm12236	52.0792	1.94671	0.746195	0.000113343	0.00029906
Pcdh9	55.765	1.94447	0.437136	6.14e-08	2.6e-07
Gm10748	10.2542	1.94208	0.930908	0.000614833	0.00143556
Slc13a4	344.239	1.94107	0.237504	1.5e-18	1.72e-17
Lims2	6507.32	1.93439	0.228761	1.39e-19	1.72e-18
Sucnr1	2023.18	1.92894	0.305448	1.58e-12	1.11e-11
Tekt1	18.0722	1.92725	1.21165	0.00265684	0.00552203
Cfap44	11.7021	1.92565	0.884733	0.000475626	0.00112974
Gm45091	233.654	1.9237	0.179126	3.28e-29	7.02e-28
Gm12002	457.017	1.92296	0.264867	2.16e-15	1.96e-14
Clic5	1687.91	1.92102	0.204332	2.77e-23	4.33e-22
Mir23a	8.01089	1.91898	1.23976	0.00301385	0.00619697
Atp1b2	773.704	1.9167	0.371232	1.67e-09	8.59e-09
Bmp6	2045.98	1.91548	0.164937	1.77e-33	4.43e-32
9930038B18Rik	24.9197	1.91501	0.580959	9.97e-06	3.11e-05
Fbln5	4362.02	1.9136	0.264511	2.71e-15	2.44e-14
Aldoa	148.802	1.91179	0.495236	9.96e-07	3.63e-06
Gm29506	20.1384	1.90902	0.651215	3.94e-05	0.000111971
H2-M9	282.154	1.90828	0.290072	2.94e-13	2.21e-12
Sbk2	523.589	1.90753	0.385892	5.62e-09	2.72e-08
Fmo2	7288.76	1.90747	0.203524	3.88e-23	6.01e-22
Gm9458	22.614	1.90729	0.6363	3.11e-05	8.99e-05
Bvht	1340.18	1.90232	0.148437	7.04e-40	2.18e-38
Thbs2	14149	1.90094	0.299227	1.37e-12	9.64e-12
Gm8097	29.7976	1.90012	0.545519	4.95e-06	1.62e-05
Olfr78	175.622	1.89889	0.277359	4.78e-14	3.84e-13
Smoc1	14334.7	1.89814	0.127205	1.25e-52	5.42e-51
Gm36816	143.324	1.89609	0.265737	6.06e-15	5.27e-14
Myo7b	72.7982	1.89484	0.561193	7.65e-06	2.43e-05
Rap1gapos	6.57395	1.89403	1.30192	0.00397277	0.00795262
Grip2	145.516	1.89354	0.354131	6.53e-10	3.52e-09
Col26a1	24.2599	1.89083	0.800904	0.000280799	0.00069283
Gm28644	71.833	1.89024	0.462751	3.93e-07	1.51e-06
Ucp3	2327.07	1.88935	0.315465	1.47e-11	9.34e-11
Ptprb	13072.5	1.88752	0.242616	4.57e-17	4.69e-16
Mfap3l	285.82	1.88706	0.273152	3.23e-14	2.64e-13
Gm5084	16.0875	1.88583	0.751692	0.000175626	0.00044837
1700047M11Rik	38.9947	1.88558	0.611793	2.4e-05	7.03e-05
Per3	9334.97	1.88519	0.267823	1.28e-14	1.08e-13
Hr	2681.93	1.88299	0.2854	2.85e-13	2.15e-12
Trarg1	13350.5	1.87853	0.275476	6.28e-14	5.01e-13
Rergl	34.771	1.87656	0.552341	7.38e-06	2.35e-05
Gm3888	14.2777	1.86933	0.758734	0.000209469	0.000528032
Adcy1	201.998	1.86315	0.64174	4.8e-05	0.000134478
Ccdc13	33.6186	1.86306	0.572344	1.32e-05	4.04e-05
Gjc2	72.0237	1.85946	0.300633	4.79e-12	3.21e-11
Prrg3	2892.79	1.85761	0.368838	4.08e-09	2.01e-08
Abcd2	22302.5	1.85637	0.153384	6.76e-36	1.84e-34
Tmem182	3423.57	1.85635	0.292397	1.68e-12	1.18e-11
Gm16191	20.4363	1.85422	0.560671	1.11e-05	3.43e-05
Fzd4	25569.8	1.85347	0.202554	3.98e-22	5.8e-21
Gm50128	12.0679	1.84753	0.843886	0.000514202	0.00121574
Cldn15	2591.18	1.84392	0.29487	3.3e-12	2.24e-11
Kcnq4	1646.37	1.84366	0.176659	1.22e-27	2.46e-26
Serpina3c	8259.01	1.84335	0.255309	4.07e-15	3.59e-14
Ctnna2	22.7736	1.84295	1.16221	0.00293364	0.00604519
Podn	8878.69	1.84279	0.186866	4.45e-25	7.82e-24
Cyp2c23	86.99	1.84141	0.509252	3.39e-06	1.14e-05
Gm45834	41.0846	1.84046	0.371179	6.57e-09	3.16e-08
Rapgef3os2	74.6844	1.84037	0.535092	6.89e-06	2.21e-05
Gm12122	8.55966	1.83899	0.949331	0.00110024	0.00245
Pmp22	11547.6	1.83708	0.340887	6.36e-10	3.43e-09
Itga7	6830.88	1.83515	0.204404	2.12e-21	2.93e-20
Steap4	16679.1	1.83247	0.296035	5.2e-12	3.47e-11
Osbp2	303.616	1.8294	0.223427	2.15e-18	2.45e-17
Slc6a17	54.4068	1.82907	0.392386	3.13e-08	1.38e-07
Unc79	56.1135	1.82838	0.892387	0.000806927	0.00184468
Tbc1d21	69.4284	1.82723	0.38723	2.37e-08	1.06e-07
Aoc3	63508.6	1.82465	0.222673	2.08e-18	2.38e-17
Lrrc4c	153.141	1.82341	0.387792	2.61e-08	1.17e-07
A930028N01Rik	217.278	1.81653	0.350308	2.14e-09	1.08e-08
Apol6	34874.9	1.81435	0.208143	2.45e-20	3.17e-19
Pnldc1	344.91	1.8117	0.233878	8.4e-17	8.41e-16
A730020M07Rik	60.6721	1.80696	0.413163	1.37e-07	5.53e-07
Gm44117	67.4135	1.80384	0.376295	1.77e-08	8.07e-08
Cidec	136854	1.8018	0.125381	6.82e-49	2.68e-47
Gm17224	8.84507	1.79751	1.14694	0.00324687	0.00663048
Tmc5	126.092	1.7966	0.316578	1.44e-10	8.34e-10
Mir26a-1	10.9639	1.79507	0.880469	0.000876703	0.00198975
Etnppl	20.7521	1.79474	1.01181	0.00185798	0.00398079
A530020G20Rik	7419.42	1.79395	0.183964	1.69e-24	2.87e-23
Golga7b	87.4	1.79192	0.953931	0.00139307	0.00304633
Itgbl1	525.853	1.79173	0.370008	1.45e-08	6.67e-08
Ccdc85a	1274.16	1.79131	0.206995	4.78e-20	6.05e-19
Ric3	601.196	1.79084	0.388171	4.58e-08	1.97e-07
Atp2b4	13426	1.79	0.187841	1.51e-23	2.4e-22
Casr	51.7295	1.78907	1.07668	0.00254462	0.00530981
Adamts5	7974.47	1.78795	0.303922	4.3e-11	2.61e-10
Fbln1	1703.86	1.78781	0.404708	1.19e-07	4.87e-07
Plin4	192175	1.78762	0.253523	1.81e-14	1.51e-13
Adgrf5	20672.1	1.78605	0.197818	1.7e-21	2.37e-20
Ddn	105.85	1.78532	0.805279	0.000527383	0.00124367
Armh4	197.335	1.78347	0.285527	4.49e-12	3.02e-11
Fgfrl1	10420.2	1.78007	0.152499	1.73e-33	4.32e-32
Mir365-2	72.3103	1.7789	0.33825	1.66e-09	8.56e-09
Gm45869	54.4626	1.77787	0.636814	8.64e-05	0.000232086
Vit	372	1.77738	0.302296	4.59e-11	2.79e-10
Optc	96.2323	1.77712	0.507632	6.53e-06	2.1e-05
2610016A17Rik	1542.82	1.77476	0.265837	2.68e-13	2.03e-12
Stac	183.854	1.77364	0.263606	1.88e-13	1.44e-12
Gm20684	48.0115	1.77354	0.395619	9.22e-08	3.82e-07
Palm	8196.75	1.77348	0.207864	1.51e-19	1.87e-18
Hspa12a	6439.08	1.7711	0.269861	5.89e-13	4.29e-12
Zan	41.8281	1.77084	0.531879	1.29e-05	3.95e-05
Rab9b	31.0407	1.77053	1.0061	0.00199758	0.00425211
Htr1d	37.3599	1.76986	0.446354	9.86e-07	3.6e-06
4732463B04Rik	109.735	1.76611	0.348773	5.05e-09	2.46e-08
Gm11611	52.2899	1.76598	0.502524	6.42e-06	2.06e-05
Gkn3	145.508	1.76577	0.346578	4.29e-09	2.11e-08
Gm43937	31.5763	1.76569	0.666777	0.000143248	0.000371696
2310014F06Rik	187.396	1.76442	0.292477	1.9e-11	1.19e-10
Cdh19	990.628	1.7593	0.375828	3.71e-08	1.62e-07
Got1l1	37.4239	1.75842	0.460824	1.94e-06	6.75e-06
Kcns3	1914.62	1.75639	0.215704	4.46e-18	4.95e-17
Slit3	7645.75	1.7562	0.199199	1.35e-20	1.78e-19
D830026I12Rik	237.929	1.75486	0.279479	4.14e-12	2.79e-11
Ablim3	5713.85	1.75474	0.244003	7.6e-15	6.57e-14
Lmcd1	746.732	1.75453	0.380347	5.29e-08	2.26e-07
Dnah3	259.94	1.75408	0.360103	1.45e-08	6.7e-08
4931428L18Rik	371.08	1.75188	0.344177	4.66e-09	2.28e-08
Nexn	786.009	1.75188	0.534029	1.64e-05	4.96e-05
Cdnf	355.364	1.75147	0.253681	6.12e-14	4.89e-13
Rasgrf2	1932.45	1.75008	0.288805	1.71e-11	1.08e-10
Tbx3os1	154.194	1.74764	0.307746	1.75e-10	1e-09
Kng2	62.8836	1.74521	0.752093	0.000418827	0.00100535
Ablim2	1038.23	1.74481	0.23346	9.64e-16	8.93e-15
Mogat2	117.495	1.74376	0.548461	2.44e-05	7.16e-05
Aqp7	8785.86	1.7415	0.197828	1.64e-20	2.15e-19
Glb1l2	16307.4	1.74032	0.278657	5.51e-12	3.67e-11
Elavl3	26.5615	1.7398	0.751548	0.000430795	0.00103114
Akp-ps1	33.0059	1.73959	0.46959	3.28e-06	1.11e-05
Bnip3	21000.7	1.73951	0.169983	1.72e-26	3.28e-25
Hoxd3os1	236.04	1.73899	0.41134	3.46e-07	1.34e-06
Nnat	90487.2	1.73839	0.257223	1.81e-13	1.39e-12
Dhh	153.344	1.73763	0.487168	5.73e-06	1.86e-05
Clca2	84.6479	1.73753	0.391461	1.31e-07	5.31e-07
Mettl24	213.158	1.73746	0.365971	2.91e-08	1.29e-07
Selenbp1	9199.7	1.73692	0.0711935	2.21e-133	3.7e-131
Ctcfl	1107.2	1.73678	0.261601	4.14e-13	3.06e-12
Slc1a1	247.639	1.73578	0.451502	1.86e-06	6.51e-06
Sez6	108.436	1.73496	0.380768	7.54e-08	3.16e-07
Srcin1	498.714	1.73332	0.254683	1.33e-13	1.03e-12
Phldb1	17583.2	1.73304	0.180354	9.34e-24	1.51e-22
Ehd2	45625.8	1.72965	0.230969	9.27e-16	8.6e-15
Sparc	134608	1.72957	0.279361	8.2e-12	5.36e-11
Map3k7cl	215.61	1.72896	0.348688	1.03e-08	4.83e-08
Bmp5	26.0368	1.72634	0.550545	3.02e-05	8.73e-05
Tns1	89532.9	1.72352	0.145004	1.85e-34	4.83e-33
Fstl3	165.079	1.72037	0.365937	3.94e-08	1.72e-07
Zfp423	2269.08	1.72008	0.298192	1.16e-10	6.8e-10
Slc7a10	17241.5	1.718	0.126519	7.24e-44	2.48e-42
Phkg1	1342.42	1.71182	0.300182	1.79e-10	1.02e-09
Rapgef3	5532.52	1.71082	0.292885	7.85e-11	4.67e-10
Gm39348	90.3154	1.71051	0.279018	1.32e-11	8.44e-11
Cavin3	8132.33	1.709	0.38829	1.75e-07	7e-07
Sod3	13312.7	1.70768	0.202671	5.27e-19	6.26e-18
Dhtkd1	1513.06	1.70746	0.144504	4.66e-34	1.19e-32
Hspa12b	5002.63	1.70591	0.217205	6.03e-17	6.13e-16
Cachd1	2086.33	1.7037	0.222835	3.15e-16	3.03e-15
Kcna6	189.17	1.70206	0.315449	1.09e-09	5.73e-09
mt-Ty	158.803	1.70074	0.492616	1.01e-05	3.16e-05
Abca8b	1455.3	1.69999	0.237021	1.15e-14	9.74e-14
Kcnh2	1156.42	1.69966	0.222061	3.01e-16	2.9e-15
Pcsk6	7439.41	1.69887	0.192718	1.83e-20	2.39e-19
Aox1	6347.49	1.69874	0.146569	7.02e-33	1.72e-31
Cdk15	55.0487	1.69772	0.358761	3.72e-08	1.62e-07
Gm44005	27.3655	1.69674	0.455798	3.55e-06	1.19e-05
Cnmd	88.064	1.69606	0.321759	2.24e-09	1.13e-08
Ndrg2	23235.2	1.69497	0.148865	7.61e-32	1.78e-30
Cfap99	48.2321	1.69426	0.583837	7.49e-05	0.000203544
Cyp4b1	6681.46	1.69369	0.176748	1.49e-23	2.37e-22
Myorg	3858.24	1.69151	0.163873	8.87e-27	1.71e-25
Pitpnm3	904.802	1.68904	0.117359	9.23e-49	3.59e-47
9530026P05Rik	537.711	1.68729	0.222889	6.15e-16	5.78e-15
Sdk2	627.104	1.68676	0.174435	6.6e-24	1.08e-22
Mstn	91.0481	1.68362	1.08774	0.00395525	0.00792358
Kcnk2	909.922	1.6819	0.202038	1.42e-18	1.64e-17
Peg10	488.557	1.68155	0.299294	3.37e-10	1.87e-09
Synm	3128.75	1.68131	0.479227	8.76e-06	2.76e-05
Pdzrn3	1806.33	1.67973	0.158138	3.97e-28	8.18e-27
4930551O13Rik	30.9952	1.67884	0.532559	3.3e-05	9.5e-05
Thbd	7902.09	1.67635	0.281191	4.44e-11	2.7e-10
Kcna5	1194.67	1.67521	0.285367	7.78e-11	4.64e-10
Sowaha	23.0683	1.67403	0.605021	0.000124242	0.000325635
Nnmt	7497.94	1.67288	0.16408	3.64e-26	6.78e-25
Amotl2	14492.7	1.67287	0.160881	4.42e-27	8.64e-26
Art3	16439.2	1.67285	0.194977	1.68e-19	2.06e-18
Aqp1	33909.2	1.67265	0.192563	6.61e-20	8.32e-19
Timp3	14439.4	1.6726	0.203183	3.26e-18	3.65e-17
Fam124a	1061.01	1.67182	0.193567	1.02e-19	1.27e-18
Gm45030	34.1215	1.67152	0.505577	1.94e-05	5.79e-05
Usp43	238.558	1.67065	0.150721	2.64e-30	5.83e-29
Rtn2	2231.53	1.66766	0.472143	8.4e-06	2.66e-05
D430019H16Rik	1382.86	1.66643	0.318858	3.27e-09	1.62e-08
Tns2	15777.2	1.66435	0.162281	2.04e-26	3.86e-25
Grid2	83.2132	1.66381	0.311284	1.73e-09	8.85e-09
Mir99b	11.724	1.66372	0.807187	0.00105273	0.00235307
Apod	3431.51	1.6632	0.338743	1.76e-08	8.04e-08
Gm26703	52.0256	1.66308	0.538962	4.4e-05	0.000124004
Fank1	17.0396	1.66268	0.591911	0.000112026	0.000295719
Prkg1	401.405	1.66115	0.269934	1.44e-11	9.18e-11
Adra2c	39.0267	1.65862	0.372324	1.68e-07	6.74e-07
Gstm6	209.997	1.65831	0.343294	2.7e-08	1.2e-07
Nos1	219.493	1.65757	0.553237	6.1e-05	0.000168016
Lmod1	583.588	1.65752	0.259416	3.22e-12	2.19e-11
Myrip	1029.68	1.65752	0.269162	1.43e-11	9.11e-11
Adipoq	136280	1.65651	0.188207	2.59e-20	3.34e-19
5930430L01Rik	446.338	1.65623	0.187756	2.18e-20	2.83e-19
Prkn	419.899	1.65501	0.155813	4.55e-28	9.35e-27
Gpihbp1	9947.44	1.65452	0.194979	4.16e-19	4.99e-18
Kank4os	20.6722	1.65291	0.523142	3.51e-05	0.000100607
Stard13	1924.68	1.6529	0.27265	2.67e-11	1.65e-10
Tmem179	3361.96	1.65266	0.242734	1.95e-13	1.49e-12
Me3	200.722	1.65217	0.461291	7.34e-06	2.34e-05
Cytl1	889.3	1.65199	0.35275	5.78e-08	2.46e-07
Gm47073	8.90948	1.65147	0.875419	0.00173082	0.00372728
Lpin3	1576.76	1.6507	0.177841	3.29e-22	4.83e-21
Gm26956	10.638	1.65042	1.0607	0.00406563	0.00811992
Gm30557	28.2217	1.6503	0.695825	0.000448922	0.00107062
Lgals12	18966.9	1.65009	0.109229	2.88e-53	1.26e-51
Dynlrb2	13.855	1.64883	1.02307	0.00354215	0.00716961
Gm38398	76.5154	1.64797	0.484983	1.5e-05	4.55e-05
Fam13a	19741.3	1.64763	0.211698	1.43e-16	1.41e-15
Sncg	36887.2	1.64667	0.285885	1.73e-10	9.93e-10
Fgf1	1669.22	1.64648	0.299201	7.71e-10	4.12e-09
Clmn	6843.11	1.64609	0.126076	1.18e-40	3.72e-39
Acta2	9997.52	1.6458	0.278628	7.19e-11	4.29e-10
Mog	11.2825	1.64505	1.07579	0.00438269	0.00869725
Gm37855	23.3357	1.6446	0.685991	0.000422424	0.00101336
Afap1l1	1778.05	1.64449	0.226871	8.65e-15	7.43e-14
Htra3	22927.2	1.64426	0.265944	1.3e-11	8.35e-11
Ret	892.776	1.64421	0.468174	9.89e-06	3.09e-05
Chst1	12806	1.6441	0.0866326	5.28e-82	3.96e-80
Fsd2	2843.34	1.64365	0.222357	2.98e-15	2.67e-14
Slc2a4	14471.9	1.64289	0.117816	6.96e-46	2.51e-44
A530016L24Rik	11162.9	1.64262	0.137136	9.51e-35	2.49e-33
Gm15420	11.9628	1.64232	0.878344	0.00184108	0.00394672
Dgat2	62973.7	1.63956	0.250616	1.28e-12	9.06e-12
Gabbr2	12.6982	1.63834	0.907251	0.00219265	0.00463558
Schip1	31.0492	1.63822	0.462883	9.11e-06	2.86e-05
Gm24505	34.8468	1.63814	0.726595	0.000649127	0.00151056
Gm30075	23.7324	1.63416	0.687727	0.000461923	0.00109929
Olfml1	1621.39	1.63369	0.185119	2.36e-20	3.06e-19
Gpld1	554.815	1.63176	0.202821	1.88e-17	1.99e-16
Ccdc159	539.51	1.62962	0.143996	2.38e-31	5.46e-30
Ncam2	80.8209	1.62937	0.622353	0.00022661	0.000568148
Atp6v0e2	1611.18	1.62851	0.274474	6.65e-11	3.98e-10
Gsn	688918	1.62753	0.186816	6.67e-20	8.39e-19
Mcf2l	6821.57	1.62752	0.15708	8.31e-27	1.61e-25
Gm5122	35.6919	1.62749	0.387116	6.04e-07	2.27e-06
Tcf15	1071.01	1.62595	0.185428	4.07e-20	5.18e-19
Col8a2	146.175	1.62557	0.38044	4.48e-07	1.71e-06
Egflam	1345.86	1.62533	0.175178	3.89e-22	5.68e-21
Slc22a3	3626.22	1.62525	0.224512	1.02e-14	8.73e-14
Tafa5	139.998	1.62524	0.255632	4.65e-12	3.12e-11
Lao1	30.4924	1.62324	0.427926	3.53e-06	1.19e-05
Gm47239	28.7293	1.62026	0.477127	1.68e-05	5.05e-05
Gm15609	142.374	1.61886	0.341051	4.9e-08	2.1e-07
Fam186a	43.9529	1.6138	0.464235	1.27e-05	3.89e-05
Ccdc152	385.559	1.61339	0.216656	2.3e-15	2.08e-14
Ugt1a6b	320	1.61301	0.43017	4.39e-06	1.45e-05
Fbxl16	76.5642	1.61116	0.313364	6.66e-09	3.2e-08
Gm36356	25.059	1.61086	1.04663	0.00450518	0.00891858
Dipk2b	539.329	1.60931	0.246179	1.54e-12	1.08e-11
P2ry2	409.288	1.60904	0.193277	2.07e-18	2.37e-17
Lnx1	869.87	1.60698	0.168297	3.28e-23	5.1e-22
BB218582	83.928	1.60688	0.400009	1.49e-06	5.28e-06
Lgi1	68.1682	1.60676	0.380194	5.98e-07	2.25e-06
Shisa2	480.712	1.60613	0.380411	6.11e-07	2.29e-06
Hsf3	99.2847	1.60609	0.28589	4.83e-10	2.64e-09
Gm44758	43.2594	1.60454	0.467436	1.55e-05	4.69e-05
Shc4	208.724	1.60403	0.484916	2.46e-05	7.2e-05
Shroom4	1835.48	1.60378	0.215945	2.81e-15	2.52e-14
Fbln2	7544.94	1.60357	0.255086	8.21e-12	5.37e-11
Ofcc1	60.4132	1.60271	0.397562	1.42e-06	5.08e-06
Rcan2	907.606	1.60254	0.312556	7.48e-09	3.56e-08
Gm21691	85.8376	1.60248	0.458969	1.25e-05	3.84e-05
Wnt9a	282.191	1.60229	0.154225	7.08e-27	1.37e-25
Gm12473	207.067	1.60068	0.283154	4.04e-10	2.23e-09
Gm11592	15.4191	1.60048	0.687493	0.000580088	0.00135968
Mapt	325.003	1.59976	0.29978	2.44e-09	1.23e-08
Fry	9257.41	1.59892	0.238398	5.14e-13	3.77e-12
Hspd1-ps4	1061.8	1.59887	0.432001	5.64e-06	1.83e-05
Elmod1	79.0785	1.59793	0.342495	8.01e-08	3.35e-07
Mrgprh	11.551	1.59732	0.864526	0.00213203	0.00451591
Col4a3	48.4557	1.59706	0.527686	6.73e-05	0.000184406
Aox3	356.07	1.59612	0.70206	0.00068437	0.00158523
Serpinf1	12301.9	1.59609	0.320609	1.68e-08	7.7e-08
Myl9	3786.43	1.59572	0.180444	2.45e-20	3.17e-19
Fbxo21	11725.4	1.59401	0.128393	5.78e-37	1.6e-35
Kirrel	4611.59	1.59401	0.207936	4.72e-16	4.48e-15
Mxra8	5184.37	1.59398	0.253815	8.97e-12	5.84e-11
Dgkb	76.7537	1.59375	0.289511	9.79e-10	5.17e-09
Pcdhgc3	1105.09	1.5921	0.150755	1.22e-27	2.46e-26
Mpp3	513.383	1.59148	0.219503	1.12e-14	9.51e-14
Sptb	1388.59	1.58984	0.304063	4.61e-09	2.25e-08
Pou3f1	30.8831	1.58877	0.746429	0.00103895	0.00232469
Cyp4a32	46.2995	1.58712	0.517223	6.05e-05	0.000166682
Igfals	2149.53	1.58644	0.310221	8.66e-09	4.09e-08
Dab2ip	8974.97	1.5812	0.15043	2.19e-27	4.34e-26
A930012L18Rik	25.2333	1.58099	0.462879	1.81e-05	5.41e-05
Gm27028	223.336	1.58039	0.204502	3.11e-16	2.99e-15
Mustn1	1696.05	1.58038	0.218421	1.32e-14	1.11e-13
Gm13717	50.8928	1.57936	0.322909	2.84e-08	1.26e-07
Sema6a	1156.65	1.57907	0.208175	9.51e-16	8.82e-15
Cavin1	65324.7	1.5786	0.20254	1.87e-16	1.83e-15
Gm44001	21.1109	1.57821	0.751056	0.00114691	0.00254766
A330076H08Rik	20.5565	1.57626	0.766615	0.00129928	0.00285818
Tcf23	65.136	1.5761	0.299697	4.17e-09	2.06e-08
Kbtbd12	99.0775	1.57441	0.539982	0.000105129	0.000278912
Plagl1	1735.75	1.5739	0.254972	1.96e-11	1.23e-10
Gask1a	152.618	1.57339	0.252926	1.45e-11	9.24e-11
Mir23b	19.3151	1.57333	0.57221	0.000179225	0.000457061
BC024139	44.3879	1.57329	0.382461	1.13e-06	4.09e-06
Cdh13	2734.95	1.57321	0.232961	4.26e-13	3.14e-12
Gm10685	31.9572	1.57199	0.39981	2.47e-06	8.47e-06
Sema3g	3740.31	1.57117	0.261071	5.23e-11	3.16e-10
Adra1d	472.901	1.57037	0.186656	1.2e-18	1.39e-17
Mpdz	6075.01	1.56928	0.245173	4.63e-12	3.11e-11
Ghr	45585.2	1.56648	0.19928	1.17e-16	1.16e-15
Limch1	2079.3	1.56645	0.175353	1.27e-20	1.68e-19
Eya4	218.081	1.56573	0.452909	1.64e-05	4.96e-05
2310040G07Rik	30.6835	1.56416	0.421365	6.21e-06	2e-05
Rtp3	224.719	1.56339	0.270308	2.24e-10	1.27e-09
Mgst3	11048	1.56295	0.119103	7.7e-41	2.44e-39
Filip1	677.228	1.56293	0.170646	1.64e-21	2.29e-20
Gm42791	41.1788	1.56179	0.515182	7.5e-05	0.000203699
Gm35290	249.935	1.561	0.251291	1.63e-11	1.03e-10
Cav1	88284.6	1.56035	0.249713	1.3e-11	8.3e-11
Kank4	483.956	1.56005	0.270766	2.6e-10	1.46e-09
Hba-a2	29772.7	1.55992	0.770749	0.00147032	0.00320489
Gm28729	13.2318	1.5589	0.732368	0.00111939	0.00249052
Gm42517	130.056	1.55714	0.447324	1.55e-05	4.7e-05
mt-Te	115.909	1.55662	0.268549	2.15e-10	1.22e-09
Rtn4rl1	1907	1.55644	0.214288	1.21e-14	1.03e-13
Gm20597	22.6532	1.55506	1.00505	0.00484401	0.00952625
A730049H05Rik	56.5171	1.55478	0.452778	1.87e-05	5.59e-05
Bves	123.518	1.55393	0.915888	0.00338909	0.00688933
Jup	12240.2	1.55307	0.126041	2.29e-36	6.31e-35
Mgll	49241.1	1.55292	0.244238	6.63e-12	4.38e-11
Gm27030	28.3257	1.55217	0.447677	1.67e-05	5.03e-05
Lgi4	314.199	1.55215	0.26841	2.38e-10	1.35e-09
Spaar	1790.81	1.5521	0.195501	6.71e-17	6.8e-16
Aplnr	1641	1.55129	0.230602	5.68e-13	4.14e-12
Svep1	8624.71	1.55001	0.132961	7.07e-33	1.73e-31
Pgm5	635.477	1.54996	0.27312	4.54e-10	2.5e-09
Lbp	4719.8	1.54945	0.699289	0.000908384	0.00205514
Gpt2	16691.1	1.54806	0.262685	1.25e-10	7.31e-10
Epb41l1	9615.22	1.54761	0.162359	5.24e-23	8.03e-22
Podxl2	317.842	1.54621	0.274155	5.67e-10	3.07e-09
Gm35190	9.80466	1.54617	0.950653	0.00407473	0.00813671
Lhfpl2	3554.83	1.54589	0.407389	4.82e-06	1.58e-05
Mir8116	73.2463	1.54497	0.401344	3.88e-06	1.29e-05
Xdh	32250.7	1.54429	0.18101	4.97e-19	5.91e-18
Sbsn	1987.89	1.5438	0.283298	1.7e-09	8.72e-09
Snta1	5862.79	1.54374	0.231631	9.04e-13	6.48e-12
Plin1	79881.6	1.54351	0.180598	4.38e-19	5.23e-18
Spink2	19.8269	1.54321	0.873709	0.00292245	0.0060237
Ybx2	979.836	1.54294	0.151508	8.16e-26	1.49e-24
Gipr	563.427	1.54103	0.176814	1.01e-19	1.26e-18
Pdgfrl	146.632	1.53958	0.298747	8.74e-09	4.12e-08
Trim66	46.5655	1.53917	0.598189	0.000341828	0.000831593
Prr16	1035.17	1.53905	0.325885	7.92e-08	3.31e-07
A330023F24Rik	619.98	1.53805	0.151044	8.46e-26	1.54e-24
Sec16b	1533	1.53676	0.193101	6.21e-17	6.31e-16
Cdc42ep1	4718.36	1.53619	0.199504	4.85e-16	4.6e-15
Cryab	6077.94	1.53419	0.346239	3.25e-07	1.26e-06
Cd59a	6602.03	1.53376	0.227115	5.18e-13	3.79e-12
Gm31728	68.2922	1.53349	0.272173	6.23e-10	3.36e-09
A330074K22Rik	53.4873	1.53317	0.437433	1.56e-05	4.73e-05
Ankdd1a	74.5905	1.53255	0.344023	2.93e-07	1.14e-06
Gm34388	9.0927	1.53242	0.872511	0.00306254	0.00628885
Gm28802	434.05	1.53179	0.500429	7.58e-05	0.0002057
Ugt3a2	60.1243	1.53005	0.442356	1.88e-05	5.62e-05
Ptger3	2936.47	1.52931	0.363135	8.94e-07	3.28e-06
Mir3100	9.59792	1.52923	0.883104	0.00327257	0.00667489
Kazald1	302.311	1.52919	0.189244	2.39e-17	2.51e-16
Itih5	28582.2	1.52895	0.240889	8.02e-12	5.25e-11
Robo4	5083.19	1.52775	0.244496	1.52e-11	9.66e-11
Vegfa	22038.2	1.52769	0.12745	1.58e-34	4.13e-33
Gm11730	291.12	1.52748	0.293607	7.12e-09	3.4e-08
Ttc9	202.449	1.52723	0.174979	9.73e-20	1.21e-18
Kctd15	1113.14	1.52695	0.176967	2.34e-19	2.84e-18
Cdkn1c	1915.25	1.52398	0.117217	4.66e-40	1.45e-38
Nox4	677.412	1.52347	0.291597	6.45e-09	3.1e-08
Trp53inp2	23244.3	1.52163	0.238944	7.25e-12	4.77e-11
Smkr-ps	647.18	1.51917	0.358207	8.21e-07	3.02e-06
Dmtn	2893.05	1.51844	0.276057	1.44e-09	7.45e-09
Tinagl1	9368.75	1.51453	0.181343	2.69e-18	3.05e-17
Acaa1b	3601.17	1.51282	0.259059	2.05e-10	1.17e-09
Cmbl	7145.51	1.51259	0.195725	4.39e-16	4.17e-15
Cavin2	30733.9	1.51195	0.170244	2.69e-20	3.46e-19
Adrb3	17696.3	1.51164	0.171329	4.53e-20	5.74e-19
Btnl9	7961.44	1.51126	0.234455	4.59e-12	3.08e-11
Aldh1a1	10144.3	1.51065	0.260401	2.61e-10	1.47e-09
Depp1	5762.71	1.50961	0.265435	5.13e-10	2.8e-09
Fbxo36	378.156	1.50943	0.170849	4.12e-20	5.24e-19
Jam2	4182.94	1.50909	0.169964	2.78e-20	3.58e-19
Gm10687	1434.23	1.50883	0.255981	1.51e-10	8.71e-10
Dlk1	79.1716	1.5079	0.46976	5e-05	0.000139646
Gm43012	187.074	1.50784	0.265301	5.29e-10	2.88e-09
Katnal2	598.714	1.50719	0.340147	3.67e-07	1.41e-06
Galnt15	9745.26	1.50682	0.246544	4e-11	2.44e-10
Adarb1	3140.43	1.50622	0.15808	6.72e-23	1.02e-21
Gm14403	621.225	1.50601	0.107125	2.91e-46	1.06e-44
Guca2b	30.0124	1.50576	0.439867	2.36e-05	6.94e-05
Cers1	34.8932	1.50567	0.484714	7.18e-05	0.00019576
Arhgef28	2081.45	1.50543	0.18597	2.39e-17	2.51e-16
Sgce	4347.81	1.50503	0.185928	2.4e-17	2.52e-16
Brsk2	36.822	1.50492	0.460849	4.17e-05	0.000118007
Ctsf	4305.54	1.50456	0.139368	1.54e-28	3.2e-27
1700112J16Rik	55.7685	1.50445	0.367484	1.66e-06	5.86e-06
Por	22866.5	1.50326	0.0792194	1.17e-81	8.73e-80
Slitrk4	130.546	1.50292	0.360226	1.19e-06	4.29e-06
A530013C23Rik	389.295	1.50251	0.218617	2.64e-13	1.99e-12
Map3k6	7999.81	1.50202	0.180436	3.61e-18	4.03e-17
Prokr1	49.288	1.50079	0.563979	0.000298937	0.000733367
Cngb3	21.7829	1.49831	0.636345	0.000721998	0.00166585
Ctcflos	4315.01	1.49637	0.209911	4.39e-14	3.55e-13
2900052L18Rik	559.728	1.49597	0.159212	2.5e-22	3.7e-21
Ccl24	836.095	1.49591	0.520485	0.000158477	0.000408162
Kcne1l	121.072	1.49579	0.272743	1.76e-09	9e-09
Styxl1	65.7209	1.49576	0.30623	4.33e-08	1.87e-07
4430402I18Rik	508.38	1.49566	0.225911	1.54e-12	1.08e-11
Hbb-bs	42553.6	1.49443	0.78322	0.002309	0.00486009
Mfsd4b2	19.4711	1.49441	0.746541	0.00183242	0.00393112
Sptbn5	504.521	1.49398	0.255757	2.22e-10	1.26e-09
Acox2	20.4959	1.49387	0.61528	0.000597958	0.00139824
Il22ra1	10.1355	1.49378	0.788789	0.00239474	0.00502326
Gm15972	149.661	1.49315	0.227193	2.17e-12	1.5e-11
Gm37352	138.939	1.49287	0.297289	2.17e-08	9.81e-08
Nanog	35.8572	1.49286	0.511537	0.000139279	0.000362048
Kcnc2	289.063	1.49196	0.285388	7.34e-09	3.5e-08
Lamb2	12719.8	1.49078	0.144353	2.42e-26	4.55e-25
Slc1a3	12671.2	1.49017	0.221168	7.14e-13	5.16e-12
Gm15650	32.2324	1.48993	0.404299	9.4e-06	2.94e-05
Unc45b	2324.88	1.48927	0.171543	1.78e-19	2.17e-18
Slc24a3	4031.02	1.48888	0.205992	2.21e-14	1.83e-13
Lipe	79151.6	1.48826	0.129404	6.05e-32	1.43e-30
Amotl1	12661.4	1.48786	0.19525	1.15e-15	1.06e-14
Gnat3	28.07	1.4874	0.452595	4.15e-05	0.000117535
Calr4	70.5075	1.48587	0.31347	9.28e-08	3.84e-07
Mcam	15468.6	1.48371	0.254101	2.37e-10	1.34e-09
Ranbp3l	159.375	1.48231	0.329939	3.08e-07	1.2e-06
Ccdc80	57985.1	1.48206	0.245949	7.68e-11	4.58e-10
Sat2	538.57	1.48199	0.187948	1.47e-16	1.45e-15
Gm34866	11.5514	1.48142	0.833741	0.00326255	0.00665731
Smim10l2a	111.265	1.48104	0.292288	1.81e-08	8.25e-08
Pde1a	2644.23	1.4806	0.178285	4.74e-18	5.25e-17
A830052D11Rik	38.0845	1.48018	0.449665	4.19e-05	0.000118619
Mall	721.976	1.47936	0.22772	3.84e-12	2.59e-11
Zfp970	3440.54	1.4792	0.114099	9.52e-40	2.94e-38
Hspg2	35727.4	1.4769	0.215556	3.47e-13	2.58e-12
Vcl	4791.13	1.47619	0.123123	1.99e-34	5.16e-33
Gm28643	24.2479	1.47544	0.523737	0.000203782	0.0005143
B3gat1	32.9824	1.47538	0.657997	0.00104524	0.00233766
Smim38	653.648	1.47299	0.476941	8.63e-05	0.000232086
D930007P13Rik	36.3754	1.47293	0.433402	2.95e-05	8.55e-05
C1qtnf2	222.683	1.47249	0.280036	6.83e-09	3.27e-08
Ccm2l	1981.36	1.47244	0.194892	2.05e-15	1.86e-14
Gm45424	22.1914	1.4713	0.56654	0.000398848	0.000960023
Hlf	2305.91	1.47125	0.16915	1.68e-19	2.07e-18
Vsig2	1340.8	1.47064	0.277905	5.74e-09	2.77e-08
Nek10	15.0292	1.47049	0.641159	0.000926716	0.0020934
Sox7	1017.87	1.47048	0.233304	1.42e-11	9.03e-11
A430027H14Rik	13.88	1.46805	0.756949	0.00228653	0.0048151
Kank3	10501.7	1.46798	0.202836	2.28e-14	1.89e-13
Gm13375	514.96	1.46755	0.190928	7.59e-16	7.09e-15
Il34	2038.22	1.46736	0.183622	6.73e-17	6.82e-16
Unc93a2	153.675	1.46735	0.26123	9.43e-10	4.98e-09
Dmd	1263.11	1.46703	0.185589	1.35e-16	1.34e-15
Clrn1	23.7345	1.46672	0.63085	0.000862155	0.00195993
Sema3b	2135.04	1.46607	0.209864	1.42e-13	1.1e-12
Plpp7	310.022	1.46509	0.51397	0.000190879	0.000484481
Tmem255b	299.893	1.46425	0.191286	9.87e-16	9.14e-15
Nova2	869.461	1.46375	0.211558	2.3e-13	1.75e-12
Snhg11	13307.2	1.46375	0.140217	8.57e-27	1.66e-25
Gm17597	48.4911	1.46085	0.451186	5.46e-05	0.000151713
Gm10030	53.9687	1.46011	0.333525	5.78e-07	2.18e-06
Gm14411	31.6043	1.46008	0.553561	0.000368528	0.000892044
Mill2	2103.28	1.46005	0.152314	4.85e-23	7.46e-22
Sorbs1	17117.6	1.45996	0.178101	1.29e-17	1.38e-16
Ctif	2061.74	1.45956	0.172037	1.14e-18	1.33e-17
Gm39228	30.8328	1.45861	0.505272	0.000174641	0.000446048
Gm17308	11.1762	1.45768	0.72472	0.00197305	0.00420329
Gm26588	172.21	1.45738	0.305219	8.91e-08	3.7e-07
Halr1	25.6426	1.45602	0.578284	0.000526406	0.00124174
Cdsn	4073.55	1.45598	0.419849	2.46e-05	7.2e-05
Ypel4	552.338	1.45494	0.303077	7.94e-08	3.31e-07
Zfp354b	244.569	1.45471	0.209117	1.85e-13	1.41e-12
Ank3	1379.4	1.45364	0.297198	5.08e-08	2.18e-07
Gm34294	150.046	1.45237	0.271198	4.41e-09	2.16e-08
Klf15	6937.66	1.45182	0.109216	1.42e-41	4.57e-40
Sema6c	1044.13	1.45181	0.211417	3.51e-13	2.61e-12
Adcy9	849.791	1.45157	0.148727	9.23e-24	1.49e-22
Cd36	134176	1.45145	0.152459	9.53e-23	1.44e-21
Tnxa	781.544	1.45058	0.334198	7.14e-07	2.65e-06
Eif4ebp1	13472.6	1.45053	0.143706	3.27e-25	5.81e-24
Ighv11-2	128.407	1.44921	0.45952	7.61e-05	0.000206623
Gm28876	120.93	1.44906	0.349813	1.72e-06	6.06e-06
Gm49970	42.8289	1.44893	0.392602	1.09e-05	3.39e-05
Grhl3	43.677	1.44869	0.86905	0.00452669	0.00895517
Jcad	4524.49	1.44869	0.201312	3.38e-14	2.76e-13
Hrct1	1970.53	1.44855	0.220529	2.75e-12	1.88e-11
Amy1	24174.6	1.44848	0.204129	7.02e-14	5.58e-13
Pmepa1	10292.6	1.44837	0.270091	4.32e-09	2.12e-08
Gng7	728.37	1.44677	0.118532	1.66e-35	4.45e-34
Map6	723.709	1.44673	0.262485	1.89e-09	9.67e-09
Foxo6	69.6268	1.44609	0.365966	3.9e-06	1.3e-05
BC028777	33.4358	1.44484	0.380115	7.21e-06	2.3e-05
Rarres2	9716.81	1.44391	0.209129	2.81e-13	2.12e-12
Card10	3778.07	1.44381	0.150979	6.55e-23	9.99e-22
Smarcd3	901.769	1.44355	0.148546	1.45e-23	2.31e-22
Klhdc8b	5171.22	1.44247	0.144815	1.31e-24	2.24e-23
Pxdn	20343.4	1.44159	0.20149	4.74e-14	3.81e-13
Tvp23bos	60.3818	1.44132	0.433964	4.42e-05	0.000124462
Gpc4	2335.45	1.44112	0.181684	1.23e-16	1.22e-15
Tspan4	5963.49	1.44094	0.210227	4.04e-13	2.99e-12
Rgs7bp	939.797	1.44076	0.351604	2.16e-06	7.48e-06
Gm15984	83.676	1.44058	0.310499	1.86e-07	7.41e-07
Syt3	245.593	1.44049	0.185315	4.38e-16	4.17e-15
4930474M22Rik	12.9674	1.44035	0.836314	0.00407126	0.00813047
Ppl	1500.36	1.4399	0.199492	3.01e-14	2.46e-13
Gm4876	443.739	1.4387	0.364979	4.19e-06	1.39e-05
Sord	4539.33	1.43814	0.105656	2.05e-43	6.92e-42
Tmprss6	301.204	1.43704	0.34792	1.91e-06	6.66e-06
Gm4118	29.5259	1.43688	0.419101	3.07e-05	8.88e-05
Clca1	400.29	1.43592	0.347967	1.95e-06	6.79e-06
Gm10419	110.806	1.43573	0.458981	8.75e-05	0.000234882
Gja5	498.645	1.43495	0.332613	8.61e-07	3.16e-06
Col24a1	100.836	1.43386	0.425609	3.85e-05	0.000109591
Gria4	97.027	1.4338	0.424623	3.74e-05	0.000106851
Angptl2	15334.3	1.43378	0.248504	4.53e-10	2.49e-09
Gm29100	80.5027	1.43376	0.281357	1.94e-08	8.8e-08
Gfra1	172.302	1.43368	0.560097	0.000505063	0.00119534
Sparcl1	16779.2	1.43245	0.235682	7.04e-11	4.2e-10
Vldlr	4965.14	1.43163	0.21282	1.02e-12	7.26e-12
Gm2415	949.732	1.43144	0.175824	2.35e-17	2.47e-16
Pacrg	25.1676	1.43115	0.631718	0.00112687	0.00250552
Gm826	19.3812	1.43005	0.557832	0.000505927	0.00119714
Kiss1r	321.817	1.42987	0.160179	2.67e-20	3.44e-19
Dlc1	19433.8	1.42987	0.114958	1.01e-36	2.78e-35
Slc1a7	20.0853	1.42975	0.523608	0.000312545	0.000763973
Tef	20909	1.42955	0.212445	1.01e-12	7.23e-12
Ptprm	3924.19	1.42891	0.168077	1.14e-18	1.33e-17
Ptprz1	160.126	1.42852	0.402303	2.03e-05	6.03e-05
Sspn	4438.52	1.42686	0.198336	3.81e-14	3.09e-13
Crybb3	168.752	1.42651	0.260376	2.51e-09	1.26e-08
Cnga4	26.2466	1.42644	0.426149	4.28e-05	0.000120948
Rgs4	584.7	1.42587	0.246886	4.54e-10	2.5e-09
4930425P05Rik	36.5837	1.42566	0.600405	0.000861941	0.00195964
5430425K12Rik	108.384	1.42528	0.521966	0.00031766	0.000775914
Gm10384	49.5174	1.42516	0.436618	5.76e-05	0.000159138
Fmn2	49.3222	1.42505	0.436344	5.72e-05	0.000158261
Magix	410.985	1.42446	0.205821	2.74e-13	2.07e-12
Arhgap23	4223.84	1.42358	0.192629	9.04e-15	7.75e-14
Gm13431	37.876	1.42355	0.453809	8.92e-05	0.000239026
Hbb-bt	22343.1	1.42306	0.769265	0.00317423	0.00649562
Paqr4	1479.54	1.42271	0.204541	2.16e-13	1.64e-12
Rab3d	6646.61	1.42235	0.122251	1.76e-32	4.25e-31
Tmod1	530.901	1.42215	0.463633	0.000112746	0.000297519
Gm26708	48.3901	1.42177	0.430414	5.09e-05	0.000142034
Pla2g2e	92.8143	1.42162	0.827296	0.00429306	0.00853516
Ctdspl	9376.55	1.42087	0.1529	9.58e-22	1.36e-20
Uaca	4039.48	1.42062	0.136461	1.43e-26	2.74e-25
Gnai1	9814.3	1.42037	0.300201	1.3e-07	5.29e-07
Cav2	26511.2	1.42035	0.206073	3.41e-13	2.55e-12
Cxxc4	345.57	1.41961	0.13005	6.27e-29	1.33e-27
Ctxn3	42.5123	1.41952	0.788918	0.00359592	0.00726536
A730056A06Rik	29.0917	1.41939	0.480093	0.000162727	0.000418014
Lhx6	686.229	1.41912	0.227258	2.62e-11	1.63e-10
Fam57b	964.39	1.41843	0.288311	5.15e-08	2.21e-07
Sh3tc2	438.76	1.41791	0.219581	6.65e-12	4.39e-11
Ednra	1060.7	1.41783	0.104764	6.54e-43	2.18e-41
Car3	724229	1.41754	0.156249	7.54e-21	1.01e-19
Ndufa4l2	516.771	1.41701	0.235344	1.07e-10	6.31e-10
Gm9696	15.6228	1.41686	0.697118	0.00210229	0.00445652
Rgma	2424.67	1.41676	0.161692	1.24e-19	1.54e-18
Cyp46a1	177.312	1.41652	0.253118	1.35e-09	6.99e-09
Fam221b	16.971	1.41564	0.539588	0.000449029	0.00107077
Pxmp2	2102.34	1.41345	0.130419	1.52e-28	3.17e-27
Mn1	443.844	1.41248	0.330978	1.17e-06	4.22e-06
Zyg11a	323.909	1.41241	0.249936	1e-09	5.27e-09
Syp	604.173	1.41185	0.243656	4.33e-10	2.38e-09
Rufy4	561.754	1.41183	0.233228	9.01e-11	5.33e-10
Acr	88.5333	1.41152	0.330308	1.15e-06	4.13e-06
Tcaf1	5447.24	1.41048	0.207254	6.55e-13	4.74e-12
Myo1d	1477.69	1.41029	0.27587	1.98e-08	8.98e-08
Gm10614	113.076	1.40983	0.354764	4.16e-06	1.38e-05
Chp2	1132.86	1.40973	0.218791	7.57e-12	4.97e-11
Flt1	7092.06	1.40903	0.189152	6.21e-15	5.4e-14
Sycp3	399.597	1.40842	0.357598	4.84e-06	1.59e-05
Hba-a1	36137.5	1.40837	0.774574	0.00354448	0.00717187
Slc1a5	130981	1.40832	0.114126	3.79e-36	1.04e-34
4933417O13Rik	17.8462	1.40795	0.645919	0.00150616	0.00327907
Nrbp2	9478.27	1.40681	0.137786	1.23e-25	2.21e-24
Chrna5	30.3255	1.40602	0.806789	0.00422378	0.00841017
Adgrg1	7223.01	1.40493	0.190847	1.22e-14	1.04e-13
Itgb5	9150.33	1.40471	0.189358	8.01e-15	6.9e-14
Gm45204	12.9156	1.40457	0.644848	0.00152821	0.00332216
Fam13c	507.406	1.40447	0.217114	6.56e-12	4.34e-11
Pdgfd	1012.03	1.40411	0.268551	1.1e-08	5.13e-08
Olfm1	2666.33	1.40225	0.325897	1.05e-06	3.8e-06
Gm14379	58.7096	1.40205	0.345711	3.06e-06	1.04e-05
Tspan17	3465.94	1.40141	0.241168	4.12e-10	2.27e-09
Clstn2	216.115	1.40083	0.282341	4.51e-08	1.95e-07
Acsm5	1854.63	1.40061	0.172573	3.34e-17	3.47e-16
Abcg4	179.378	1.4001	0.233533	1.36e-10	7.9e-10
Npr2	5056.33	1.40003	0.200955	2.22e-13	1.69e-12
Plaat3	43258.1	1.39948	0.151559	1.84e-21	2.55e-20
Prkaa2	1150.79	1.39945	0.283582	5.2e-08	2.22e-07
Syt7	1214.89	1.39905	0.138469	3.78e-25	6.67e-24
4930458D05Rik	286.286	1.39844	0.328641	1.31e-06	4.7e-06
Mgp	3297.87	1.39795	0.272179	1.85e-08	8.39e-08
Exd1	688.081	1.39725	0.146557	1.08e-22	1.63e-21
Lyplal1	1159.05	1.39537	0.114274	1.99e-35	5.34e-34
Cela1	520.157	1.39448	0.382854	1.66e-05	5e-05
Nes	2120.51	1.39422	0.28008	4.27e-08	1.85e-07
Gm33111	10.4244	1.39359	0.767817	0.00371112	0.00747382
Tshz2	3453.15	1.39298	0.183805	2.49e-15	2.25e-14
Gm40617	211.586	1.39253	0.244277	8.21e-10	4.37e-09
Hepacam	46.4786	1.39229	0.683011	0.00222675	0.00470136
Gm44256	32.1613	1.39177	0.513091	0.000378933	0.000914792
Notch4	4117.55	1.39173	0.234449	2.03e-10	1.16e-09
Slc7a15	29.5896	1.39042	0.530364	0.000494478	0.00117169
Slc9a3r2	5977.45	1.39036	0.0901438	8.54e-55	3.86e-53
Slc43a1	4277.18	1.39013	0.20325	5.68e-13	4.14e-12
Gm44776	28.0267	1.38973	0.520189	0.000429855	0.00102931
Sntg2	253.645	1.38928	0.29054	1.17e-07	4.79e-07
Retsat	5158.56	1.38862	0.12029	5.96e-32	1.41e-30
Gjc1	1318.88	1.38853	0.226955	6.71e-11	4.02e-10
Sort1	21353.1	1.38828	0.172248	5.61e-17	5.73e-16
Gm7598	81.5421	1.38766	0.257901	5.16e-09	2.5e-08
Tril	891.191	1.38736	0.200657	3.41e-13	2.55e-12
Acot4	880.478	1.38729	0.281152	5.51e-08	2.35e-07
Auts2	676.25	1.38688	0.228516	9.17e-11	5.42e-10
Cd300lg	11699.5	1.38603	0.153378	1.21e-20	1.6e-19
Ppfia3	129.765	1.38583	0.260284	7.09e-09	3.39e-08
Sulf2	11348.3	1.38528	0.14984	1.77e-21	2.46e-20
9330162012Rik	158.682	1.38493	0.23624	3.26e-10	1.82e-09
Slc2a12	202.682	1.38468	0.190251	2.5e-14	2.06e-13
Mamdc2	385.811	1.38442	0.267605	1.61e-08	7.39e-08
Gm13652	21.4835	1.38375	0.508208	0.000378831	0.000914641
Neil2	731.263	1.38249	0.192044	4.52e-14	3.65e-13
Gm30082	84.9444	1.38203	0.311241	6.14e-07	2.3e-06
Wnk2	1404.8	1.38143	0.24272	9.1e-10	4.82e-09
Gm13110	16.9258	1.38124	0.753166	0.00367674	0.00740838
Reep6	1437.35	1.38081	0.139308	2.86e-24	4.78e-23
Grina	35241.1	1.38016	0.120084	1.12e-31	2.59e-30
Mmp28	2025.94	1.38011	0.195075	1.12e-13	8.79e-13
Gm26739	73.6282	1.37931	0.280688	6.32e-08	2.67e-07
Acad12	2451.62	1.37887	0.124882	1.9e-29	4.09e-28
Col18a1	7747	1.37865	0.27474	3.73e-08	1.63e-07
Klhdc7a	21003.6	1.37845	0.321102	1.21e-06	4.36e-06
Gm12339	23.8459	1.37825	0.467139	0.000194484	0.000492729
Cpeb3	1528.84	1.37814	0.165202	5.63e-18	6.2e-17
Drd1	49.0059	1.37743	0.350013	5.6e-06	1.82e-05
Kdr	8353.5	1.37663	0.178974	1.12e-15	1.03e-14
Acox1	43003.6	1.37644	0.117603	9.67e-33	2.35e-31
Gm9796	23.605	1.37585	0.480339	0.000256001	0.000636431
Snrpn	509.464	1.37572	0.213708	9.2e-12	5.98e-11
Srpx2	2675.58	1.37516	0.293626	2.01e-07	7.99e-07
Gm34934	266.16	1.37514	0.276566	4.79e-08	2.06e-07
Cpe	2803.09	1.37431	0.209127	3.8e-12	2.57e-11
Slc2a13	941.046	1.37388	0.380978	2.07e-05	6.15e-05
Epm2a	986.271	1.37378	0.206877	2.4e-12	1.65e-11
Gm10734	79.3772	1.37362	0.337439	3.24e-06	1.1e-05
Pygb	17929.4	1.37304	0.201937	8.11e-13	5.83e-12
Gm50431	1108.96	1.37286	0.258722	8.29e-09	3.92e-08
Cbs	983.59	1.37252	0.173963	2.38e-16	2.31e-15
Car4	3347.72	1.37223	0.193233	9.62e-14	7.56e-13
Gm11946	39.7937	1.37062	0.351359	6.63e-06	2.13e-05
Klhl38	35.4482	1.36914	0.64269	0.00191962	0.00410094
4930578M01Rik	269.298	1.36855	0.374044	1.73e-05	5.21e-05
Cd302	6189.46	1.36847	0.132924	6.07e-26	1.12e-24
Inca1	880.597	1.36829	0.0949081	3.37e-48	1.29e-46
Plxna2	2505.47	1.36827	0.235822	5.04e-10	2.75e-09
Kcnn2	28.5309	1.36815	0.525725	0.000565999	0.00132824
Msrb3	5465.43	1.3679	0.140047	1.27e-23	2.04e-22
A530053G22Rik	993.43	1.36753	0.171788	1.38e-16	1.36e-15
Sprn	24.5072	1.36661	0.583839	0.00114757	0.00254889
Ston2	1620.72	1.36647	0.285021	1.22e-07	4.96e-07
Klf9	12005.6	1.36583	0.135588	6e-25	1.05e-23
Trf	88653.8	1.36577	0.256527	7.76e-09	3.69e-08
Smtn	3568.56	1.36543	0.13481	3.43e-25	6.08e-24
DXBay18	29.2687	1.36509	0.504028	0.000423574	0.00101581
Hectd2os	76.2554	1.3645	0.428228	9.57e-05	0.000255332
Gprc5b	6238.3	1.36339	0.149269	5.5e-21	7.41e-20
Plekha4	1573	1.36273	0.278988	7.89e-08	3.3e-07
Mt3	134.775	1.36097	0.720874	0.00344793	0.00699568
Gm3211	33.8547	1.36085	0.517255	0.000536695	0.00126412
Gm25135	52.3158	1.35988	0.435888	0.000121544	0.000319203
4930505A04Rik	15.8322	1.35982	0.62594	0.00178633	0.00383842
Gata6os	66.6595	1.3596	0.29496	3.07e-07	1.19e-06
Nxf7	521.728	1.35919	0.3173	1.37e-06	4.91e-06
Peg3	10269.3	1.35901	0.319527	1.57e-06	5.57e-06
Col4a2	33967	1.35843	0.268999	3.45e-08	1.51e-07
Enox1	245.373	1.35819	0.220313	5.74e-11	3.45e-10
Lpl	419355	1.35808	0.168362	6.1e-17	6.2e-16
Plppr2	1017.7	1.35697	0.114836	2.79e-33	6.91e-32
C130012C08Rik	467.924	1.35695	0.256747	9.98e-09	4.69e-08
9330102E08Rik	338.402	1.35684	0.250327	4.75e-09	2.32e-08
Gstm1	13126.4	1.35621	0.149356	9.29e-21	1.24e-19
Pkp2	2403.57	1.3562	0.342134	5.45e-06	1.78e-05
Dcst2	910.493	1.35583	0.163701	1.03e-17	1.12e-16
Paqr9	3255.24	1.35565	0.32737	2.6e-06	8.9e-06
Frem2	54.5808	1.3554	0.609102	0.00159295	0.00345337
Aplp2	70245.7	1.35473	0.177481	1.95e-15	1.77e-14
Higd1b	337.773	1.35403	0.190776	1.07e-13	8.4e-13
Ccl11	2777.21	1.35255	0.275984	7.6e-08	3.18e-07
Chrd	932.901	1.35254	0.281796	1.26e-07	5.12e-07
H6pd	18643.4	1.3522	0.146316	2.12e-21	2.93e-20
Thpo	219.963	1.35208	0.188698	6.62e-14	5.27e-13
Insc	45.9079	1.35136	0.49261	0.00040304	0.000969324
Gm15894	46.075	1.351	0.523722	0.000642053	0.00149515
Rbp7	3139.52	1.35096	0.250301	5.54e-09	2.68e-08
Cdkl2	1491.02	1.35024	0.153373	1.16e-19	1.44e-18
Frzb	64.7067	1.35012	0.480315	0.000331795	0.000808351
Fggy	1616.8	1.34954	0.165594	3.2e-17	3.32e-16
Dkk2	169.774	1.34949	0.271536	5.42e-08	2.32e-07
Mgat3	518.111	1.34938	0.157688	1.02e-18	1.19e-17
Flvcr2	215.682	1.34937	0.316847	1.6e-06	5.66e-06
Dysf	2854.11	1.34903	0.214655	2.79e-11	1.73e-10
Tmem159	3492.87	1.3488	0.127447	3.2e-27	6.29e-26
Hip1	6903.39	1.34856	0.256124	1.15e-08	5.38e-08
Kifc3	1284.07	1.34825	0.0997468	1.13e-42	3.76e-41
Mrln	53.4737	1.3482	0.673408	0.00276719	0.00573222
Vgll3	1598.14	1.34817	0.371128	2.09e-05	6.19e-05
Lrrn1	119.102	1.34792	0.407939	6.85e-05	0.000187424
Wfdc21	2825.39	1.34789	0.396701	4.94e-05	0.000138075
Pid1	2684.88	1.34719	0.190891	1.48e-13	1.14e-12
Gnao1	418.89	1.34713	0.304333	7.61e-07	2.82e-06
Gm16559	84.2346	1.34706	0.318906	1.88e-06	6.56e-06
Gm35665	104.719	1.34672	0.298211	5.04e-07	1.91e-06
B430212C06Rik	110.813	1.34644	0.289378	2.64e-07	1.04e-06
Phlda3	12834.2	1.34573	0.265375	3.27e-08	1.44e-07
Lpin1	29610.9	1.34537	0.243924	2.93e-09	1.47e-08
Gm37310	277.309	1.34517	0.432709	0.000133641	0.000348374
Aifm3	272.079	1.34508	0.451035	0.000200405	0.000506429
Best3	54.9043	1.3447	0.468768	0.000284912	0.000701805
Fgf13	1578.35	1.34419	0.347495	8.47e-06	2.68e-05
AI314278	13.1208	1.34396	0.749358	0.00444681	0.00881338
Btbd17	57.5203	1.34391	0.334836	4.68e-06	1.54e-05
Peli3	448.05	1.34359	0.162876	1.44e-17	1.54e-16
Ntrk2	14004.8	1.34347	0.257623	1.55e-08	7.11e-08
Ccn3	545.013	1.34273	0.426893	0.000119676	0.000314785
Slc9b2	231.684	1.3425	0.356377	1.27e-05	3.9e-05
Gm12963	67.9953	1.34249	0.297124	5.08e-07	1.93e-06
Hp	31201.7	1.34208	0.337321	5.45e-06	1.77e-05
Peli2	4480.42	1.34207	0.186535	5.59e-14	4.47e-13
Gm42892	159.091	1.34194	0.222459	1.41e-10	8.16e-10
Fam181b	64.7857	1.34193	0.263966	3.11e-08	1.37e-07
Hfe	3581.78	1.34153	0.287857	2.6e-07	1.02e-06
D630024D03Rik	47.0013	1.3414	0.491703	0.000437359	0.00104484
Gm36210	101.223	1.34105	0.278465	1.22e-07	4.98e-07
Gm14319	34.1386	1.34061	0.465983	0.000282202	0.000695709
Jakmip3	87.97	1.34051	0.398766	5.78e-05	0.000159822
Gm18258	114.464	1.33965	0.328683	3.67e-06	1.23e-05
Adh7	525.525	1.33949	0.36845	2.14e-05	6.33e-05
Gm15498	51.2864	1.33937	0.495623	0.00047456	0.00112744
Gm14257	11.2706	1.33922	0.668942	0.00284453	0.00588056
Fmo4	191.461	1.33903	0.225036	2.35e-10	1.33e-09
Gm45218	65.9776	1.33869	0.381549	3.44e-05	9.87e-05
Gm29674	30.0422	1.33772	0.589503	0.00151628	0.00329896
Gm44710	104.684	1.3373	0.27579	1.05e-07	4.34e-07
2700069I18Rik	32.2019	1.33712	0.574039	0.00130733	0.00287453
Glt8d2	530.992	1.33668	0.198169	1.38e-12	9.76e-12
Tmem43	16588.8	1.33578	0.134706	3.35e-24	5.58e-23
Paqr6	712.753	1.33432	0.279688	1.57e-07	6.32e-07
Cacng7	983.552	1.33424	0.235683	1.34e-09	6.95e-09
Lgr4	2220.88	1.33401	0.176265	3.52e-15	3.12e-14
Gm43150	41.8236	1.33356	0.450881	0.000226385	0.000567767
Rhobtb1	2225.63	1.33341	0.163912	3.87e-17	4e-16
Gm16168	297.408	1.33309	0.188457	1.4e-13	1.08e-12
Muc2	104.269	1.33225	0.323059	3.09e-06	1.05e-05
Gm12925	45.1457	1.33218	0.313023	1.74e-06	6.13e-06
Dst	32605.5	1.3318	0.136556	1.73e-23	2.74e-22
Car14	54.0172	1.33164	0.747894	0.00472985	0.0093165
BC049987	73.7484	1.32997	0.607212	0.00188701	0.00403675
Gm50100	29.6338	1.32959	0.513465	0.000676009	0.00156724
Zfp641	591.277	1.32938	0.178829	9.99e-15	8.54e-14
Lrrc4	172.954	1.32912	0.226166	3.83e-10	2.12e-09
Galnt17	202.322	1.32892	0.276524	1.35e-07	5.48e-07
Tbx2	697.152	1.32878	0.182728	3.36e-14	2.74e-13
Hoxc5	541.833	1.32871	0.351787	1.3e-05	3.97e-05
Thnsl2	968.801	1.32769	0.114883	6.74e-32	1.58e-30
Slit2	427.081	1.32709	0.224602	3.19e-10	1.78e-09
Gm12729	15.8395	1.32591	0.631745	0.00237431	0.00498572
Fam107a	1274.6	1.32542	0.307762	1.43e-06	5.11e-06
Lrrn4	146.997	1.32523	0.183446	4.85e-14	3.9e-13
Hipk2	6125.58	1.3246	0.164567	8.14e-17	8.16e-16
Akap6	186.396	1.32421	0.376998	3.6e-05	0.000103018
Angptl3	96.2689	1.3242	0.242583	4.42e-09	2.17e-08
Gstt1	6742.37	1.32374	0.104784	1.4e-37	4.01e-36
Heph	5528.9	1.3237	0.226712	4.93e-10	2.69e-09
Adamtsl4	3648.83	1.32355	0.268108	7.18e-08	3.02e-07
Arhgef15	2686.31	1.32345	0.146326	1.49e-20	1.96e-19
Gm12811	10.0367	1.32302	0.732466	0.00458771	0.00906071
Plp1	1326.22	1.32293	0.387888	5.23e-05	0.00014554
Vwf	7668.33	1.32266	0.16914	5.18e-16	4.9e-15
C130074G19Rik	9957.87	1.32265	0.269071	8.02e-08	3.35e-07
Tmeff2	1534.56	1.32231	0.329683	5.18e-06	1.69e-05
Pnpla2	99914.6	1.322	0.0802946	6.8e-62	3.59e-60
Cpn2	37.7308	1.32164	0.427157	0.000153933	0.000397281
Gm44220	654.762	1.32151	0.175644	5.22e-15	4.57e-14
Sncaip	611.412	1.32047	0.226118	4.96e-10	2.71e-09
4933428G20Rik	62.2741	1.32008	0.350096	1.38e-05	4.2e-05
Hnmt	1863.2	1.32006	0.189486	3.18e-13	2.38e-12
Gask1b	2169.4	1.31994	0.241843	4.53e-09	2.21e-08
Ces1d	92201	1.31983	0.111921	4.37e-33	1.08e-31
Gabre	486.132	1.31968	0.378589	4.04e-05	0.0001147
B4galnt3	51.5044	1.31945	0.586826	0.00169808	0.00366379
Lypd1	24.424	1.31944	0.715625	0.00427877	0.00851032
1700006J14Rik	41.7434	1.31934	0.543995	0.0010885	0.002425
Atp9a	12283.6	1.31893	0.188953	2.9e-13	2.18e-12
Cdh5	9692.92	1.31884	0.236295	2.26e-09	1.14e-08
Gm45437	86.9222	1.31859	0.307474	1.6e-06	5.65e-06
Ighv1-11	250.512	1.31819	0.694439	0.00381853	0.00767117
Tenm4	12118.6	1.318	0.398907	7.74e-05	0.000209781
Lox	3731.11	1.31781	0.238297	3.04e-09	1.52e-08
C1qtnf7	544.74	1.31746	0.282163	2.77e-07	1.08e-06
Ttll7	638.132	1.31693	0.240879	4.35e-09	2.14e-08
Wipf3	275.523	1.31608	0.244588	7.06e-09	3.37e-08
Epdr1	1251.62	1.31599	0.260225	4e-08	1.74e-07
Bcam	6513.97	1.31599	0.130178	5.19e-25	9.08e-24
Ltbp3	22079.6	1.31555	0.103101	2.88e-38	8.4e-37
4833411C07Rik	98.8912	1.31543	0.260873	4.32e-08	1.87e-07
Syde2	2386.62	1.31526	0.238504	3.35e-09	1.67e-08
Nol3	1351.12	1.31498	0.303133	1.3e-06	4.66e-06
Fam229b	330.835	1.31462	0.200845	5.89e-12	3.91e-11
Zfp185	1746.67	1.31459	0.26881	9.43e-08	3.9e-07
Rassf10	234.114	1.31453	0.211329	4.89e-11	2.96e-10
Stx1b	2134.4	1.3137	0.178631	1.94e-14	1.62e-13
Tek	3061.44	1.31369	0.183116	7.34e-14	5.84e-13
Gm12426	66.9246	1.31301	0.462588	0.000352587	0.000855652
Mst1r	1778.99	1.31294	0.172271	2.56e-15	2.3e-14
Lrrc39	877.611	1.31293	0.259644	4.06e-08	1.76e-07
Rras	9023.96	1.31218	0.15606	4.3e-18	4.79e-17
Nid1	39008	1.31192	0.254416	2.41e-08	1.08e-07
Cnn1	1177.29	1.31185	0.310614	2.19e-06	7.58e-06
Evpl	935.371	1.31178	0.349034	1.5e-05	4.54e-05
Gm47863	278.183	1.31177	0.163582	1.1e-16	1.09e-15
Sox6	1618.55	1.31107	0.159546	2.15e-17	2.27e-16
Rasl12	2002.85	1.31104	0.259219	4.07e-08	1.77e-07
Tacc2	5077.39	1.31078	0.160637	3.48e-17	3.61e-16
Gm30984	51.0448	1.31013	0.427319	0.000176405	0.000450259
Wnt7b	722.518	1.31004	0.355996	2.04e-05	6.06e-05
Ociad2	336.178	1.30962	0.313318	2.67e-06	9.13e-06
Six1	1178.99	1.30927	0.203194	1.18e-11	7.62e-11
Pomgnt2	844.504	1.30893	0.142848	5.32e-21	7.18e-20
Kcnn1	473.51	1.30886	0.123172	2.4e-27	4.75e-26
Sox17	2995.35	1.30757	0.178958	2.84e-14	2.33e-13
Tead1	9960.09	1.30753	0.170173	1.62e-15	1.48e-14
Cercam	1054.44	1.30727	0.213061	8.59e-11	5.09e-10
Fhod3	495.256	1.30725	0.30656	1.87e-06	6.52e-06
Col28a1	700.016	1.3068	0.213201	8.95e-11	5.29e-10
Fkbp9	16460.5	1.30608	0.119712	1.11e-28	2.34e-27
Gm44523	8.44982	1.3056	0.726135	0.00490611	0.00964196
Hrh1	128.512	1.30552	0.231715	1.77e-09	9.04e-09
Sqor	7854.14	1.30549	0.11436	3.8e-31	8.68e-30
Hoxc8	2910.46	1.30546	0.237948	4.1e-09	2.02e-08
Zbtb16	13908	1.30515	0.256352	3.5e-08	1.53e-07
Akr1c19	46.3343	1.30507	0.419734	0.000156486	0.000403429
Enpp5	7324.4	1.30493	0.135336	5.72e-23	8.76e-22
Spaca6	3071.29	1.30427	0.147431	9.69e-20	1.21e-18
Epas1	25844	1.30382	0.141773	3.99e-21	5.42e-20
Lama4	11498.5	1.30247	0.148792	2.23e-19	2.72e-18
Tmem8b	892.266	1.30208	0.141078	2.96e-21	4.05e-20
Svip	1168.83	1.30138	0.278481	2.9e-07	1.13e-06
Tmem200c	28.2591	1.30087	0.62587	0.00269871	0.00560265
Ecm2	1615.7	1.30048	0.127893	3.02e-25	5.37e-24
Col4a1	53089.3	1.29965	0.252597	2.7e-08	1.2e-07
Smad6	795.594	1.29956	0.162942	1.64e-16	1.62e-15
A930033H14Rik	346.278	1.29951	0.175039	1.22e-14	1.04e-13
Adra2b	23.9814	1.29947	0.576093	0.00178713	0.00383977
Gstz1	33885.4	1.29928	0.148314	2.13e-19	2.6e-18
Gm33699	487.232	1.29889	0.323245	5.54e-06	1.8e-05
Fxyd6	1889.16	1.29857	0.237946	4.97e-09	2.42e-08
Clca3a2	2149.31	1.29714	0.226004	9.92e-10	5.23e-09
2610203C22Rik	156.174	1.29626	0.228878	1.55e-09	8e-09
Cdh9	141.87	1.29602	0.491447	0.000671521	0.00155806
Pdzd2	11155.5	1.29563	0.162902	2e-16	1.95e-15
Sptbn1	65939.9	1.29492	0.190795	1.24e-12	8.79e-12
Snrk	24259.3	1.29479	0.202838	1.86e-11	1.17e-10
Gm15756	24.436	1.29445	0.463559	0.00043386	0.00103795
Cdc42ep4	6615.88	1.29432	0.128296	7.02e-25	1.22e-23
Rusc2	4326.98	1.29424	0.146984	1.46e-19	1.8e-18
Ptgfr	687.022	1.29422	0.263806	9.5e-08	3.93e-07
Pdzd7	384.423	1.29408	0.235868	4.3e-09	2.11e-08
Gstm4	1425.35	1.29366	0.1354	1.41e-22	2.11e-21
Hebp1	7149.49	1.29351	0.221657	5.7e-10	3.09e-09
Cebpa	44992.5	1.2935	0.0723953	2.47e-72	1.62e-70
Gm36107	35.4099	1.29296	0.403764	0.000120905	0.000317805
A030001D20Rik	188.268	1.29296	0.223703	7.96e-10	4.25e-09
Tmem44	1259.9	1.29124	0.111582	6.6e-32	1.55e-30
Shank3	6870.31	1.29061	0.183759	2.4e-13	1.82e-12
Trim67	421.999	1.2905	0.273339	2.41e-07	9.47e-07
Meg3	5033.1	1.29004	0.340657	1.46e-05	4.45e-05
Apold1	460.933	1.28968	0.250574	2.79e-08	1.24e-07
Nacc2	4120.69	1.28925	0.227355	1.53e-09	7.91e-09
Eda	349.695	1.2891	0.200401	1.38e-11	8.83e-11
Proc	708.978	1.28838	0.383656	7.23e-05	0.000197044
Ppp1r9a	3081.63	1.28807	0.115938	1.31e-29	2.85e-28
Tbata	39.2078	1.28792	0.492745	0.000738425	0.00170076
Cyp2j9	593.55	1.28746	0.199157	1.13e-11	7.28e-11
Gcgr	74.0304	1.2869	0.30625	2.66e-06	9.11e-06
Gpr160	1532.61	1.28649	0.163768	4.55e-16	4.32e-15
Tmem120b	5473.72	1.28642	0.13595	3.5e-22	5.12e-21
Adgrl4	4924.35	1.28634	0.219623	5.17e-10	2.82e-09
9030619P08Rik	28.8026	1.28628	0.654834	0.00364819	0.00735776
B930018H19Rik	31.8968	1.28606	0.453044	0.000390921	0.000942001
Dpep1	11265.8	1.2856	0.31738	5.11e-06	1.67e-05
Gm16143	17.2882	1.28554	0.496489	0.000796717	0.00182381
Sh3d21	1261.6	1.28517	0.191583	2.22e-12	1.54e-11
Rab34	5301.69	1.28513	0.164581	6.65e-16	6.25e-15
Copz2	2919.71	1.28395	0.170455	5.72e-15	4.99e-14
Cxcl17	134.022	1.28377	0.245828	1.91e-08	8.69e-08
Ttll2	22.0353	1.28235	0.567492	0.0018784	0.00402017
Gm38342	24.5827	1.28161	0.428558	0.000250511	0.000624098
Tmbim1	11162.1	1.28063	0.111953	3.22e-31	7.36e-30
Sbspon	64.3643	1.28053	0.527701	0.00124774	0.00275428
Gm5578	510.484	1.28053	0.403356	0.000139228	0.00036198
Prex2	2624.42	1.28021	0.201936	2.63e-11	1.63e-10
Cuedc1	6894.02	1.28	0.164231	7.62e-16	7.12e-15
Car1	65.3634	1.27967	0.280277	5.3e-07	2e-06
Sel1l3	318.44	1.27941	0.393376	0.00010783	0.000285408
Pcdhgb2	153.721	1.27913	0.232338	4.11e-09	2.03e-08
Bnc2	566.881	1.27912	0.252993	4.69e-08	2.02e-07
Drc3	137.24	1.27903	0.261282	1.07e-07	4.39e-07
Matn2	3044.66	1.27883	0.344649	2.06e-05	6.12e-05
Smoc2	2507.25	1.27862	0.3244	8.26e-06	2.61e-05
Kif26a	1228.71	1.27845	0.211552	1.72e-10	9.89e-10
H4c1	81.938	1.27813	0.354628	3.1e-05	8.95e-05
Rims2	93.8025	1.27799	0.637455	0.00342838	0.00696022
Col15a1	17413.7	1.27731	0.441233	0.000341764	0.000831522
Parva	9227.2	1.27701	0.157501	6.14e-17	6.24e-16
9530082P21Rik	879.67	1.27698	0.113241	2.09e-30	4.65e-29
Nfix	10260.7	1.2769	0.134426	2.57e-22	3.79e-21
Zfp651	2240.41	1.27689	0.198767	1.54e-11	9.75e-11
Tmem205	5752.89	1.27627	0.126977	1.11e-24	1.9e-23
1700020L24Rik	573.306	1.27601	0.19325	4.71e-12	3.15e-11
Eef2k	4189.5	1.27514	0.12823	3.27e-24	5.46e-23
Ltbp4	16214.1	1.27478	0.167436	3.19e-15	2.84e-14
Zfp982	449.584	1.27451	0.256076	7.18e-08	3.02e-07
Gm6821	15.6292	1.2744	0.634252	0.00343453	0.0069709
Efna5	1027.93	1.2739	0.155371	2.93e-17	3.06e-16
Wwc2	4642.5	1.27236	0.178663	1.28e-13	9.93e-13
Pdgfb	3427.35	1.27218	0.173753	2.94e-14	2.41e-13
Gm38317	149.05	1.27195	0.264885	1.75e-07	7e-07
Myadm	10671.2	1.27189	0.185137	7.67e-13	5.53e-12
Rpl39l	247.98	1.27103	0.452884	0.000455504	0.00108489
Gm6249	28.4435	1.27099	0.67321	0.00450601	0.00891948
Dmpk	8059.45	1.27087	0.165647	2.06e-15	1.86e-14
Acsl1	114848	1.27022	0.168688	6.17e-15	5.37e-14
Fcgrt	20516	1.27016	0.144504	1.85e-19	2.27e-18
Gm43413	241.511	1.26973	0.169739	9.02e-15	7.73e-14
3830417A13Rik	238.087	1.26966	0.389044	0.000107943	0.000285642
Scrn1	366.85	1.26926	0.318428	7.15e-06	2.28e-05
Cd59b	473.258	1.269	0.212699	2.87e-10	1.61e-09
Gstt3	2038.91	1.26864	0.197193	1.49e-11	9.49e-11
Tmem178	54.8022	1.26809	0.466888	0.000598095	0.00139842
Ndn	2770.16	1.26803	0.177913	1.25e-13	9.72e-13
Zfp385b	54.9043	1.26795	0.450835	0.000452956	0.00107937
Pamr1	2097.69	1.26781	0.234028	7.05e-09	3.37e-08
Slc27a1	54651.9	1.26757	0.181858	3.86e-13	2.86e-12
Atoh8	685.662	1.26732	0.18814	1.97e-12	1.37e-11
Pkia	1919.94	1.26727	0.431725	0.000314161	0.000767706
Myct1	860.672	1.26657	0.22259	1.5e-09	7.76e-09
A930018P22Rik	22.025	1.2664	0.477036	0.000715071	0.00165068
Ppbp	48.9073	1.26601	0.357726	4.14e-05	0.000117171
Mapk15	52.7898	1.2656	0.414264	0.000217662	0.000547809
Gsta4	2689.56	1.26543	0.241627	1.9e-08	8.65e-08
Ncam1	162.469	1.26533	0.309287	4.68e-06	1.54e-05
Pacsin3	3151.2	1.26446	0.133452	3.39e-22	4.97e-21
Trim16	1097.84	1.26401	0.172406	2.83e-14	2.32e-13
Fgf11	1336.16	1.26385	0.14846	2.14e-18	2.44e-17
Sap30bpos	72.6921	1.26354	0.266302	2.4e-07	9.44e-07
Prickle4	33.8373	1.26271	0.353169	3.67e-05	0.000104766
Gm45494	72.7071	1.26235	0.293038	1.85e-06	6.47e-06
Gm42949	30.9849	1.26165	0.531522	0.00152795	0.00332216
Gm43272	102	1.26133	0.285143	1.1e-06	3.99e-06
Cntnap2	50.4605	1.25981	0.456088	0.00054091	0.00127303
Cys1	1268.52	1.2596	0.125403	1.27e-24	2.18e-23
Scnn1a	1694.2	1.25919	0.40404	0.000183245	0.00046647
Dagla	685.671	1.25848	0.139328	2.18e-20	2.83e-19
Vegfd	1883.17	1.25731	0.30034	3.22e-06	1.09e-05
Hoxd4	263.892	1.25721	0.310887	5.9e-06	1.91e-05
Tmem88	816.543	1.25678	0.185816	1.71e-12	1.19e-11
Aldh6a1	29609.4	1.25675	0.0910367	3.19e-44	1.1e-42
Hhipl1	588.412	1.25669	0.263199	2.13e-07	8.43e-07
Prxl2b	4158.19	1.25656	0.322644	1.09e-05	3.38e-05
Mfsd4b1	96.0996	1.25605	0.251599	7.16e-08	3.01e-07
Gabrq	32.3485	1.25603	0.564233	0.00223149	0.0047101
Camk1	5239.29	1.25503	0.168847	1.37e-14	1.16e-13
Gm29054	13.4477	1.25445	0.595005	0.00294441	0.00606686
Rgsl1	103.141	1.25381	0.403243	0.000191556	0.000485938
Amhr2	150.163	1.25368	0.390225	0.00013643	0.000355213
Slc16a12	661.846	1.25347	0.469444	0.000719401	0.00166018
Ahnak	92741.2	1.2534	0.187534	2.99e-12	2.04e-11
Cpeb1	2654.34	1.25319	0.153245	3.8e-17	3.93e-16
Col6a1	21283.3	1.25315	0.273979	5.67e-07	2.14e-06
Erg	1892.13	1.25309	0.222637	2.27e-09	1.14e-08
Dhdh	8282.45	1.25259	0.162725	1.82e-15	1.65e-14
Gm15519	1238.18	1.25071	0.367421	7.15e-05	0.000195168
Slc44a3	1492.85	1.25059	0.172103	4.84e-14	3.89e-13
Bche	6760.76	1.2505	0.221348	2.03e-09	1.03e-08
Togaram2	109.222	1.24997	0.546595	0.00197214	0.00420201
Osbpl6	667.997	1.24964	0.140097	6.28e-20	7.92e-19
Atp1a2	74690.5	1.24943	0.20115	6.76e-11	4.04e-10
Eps8l2	1049.55	1.24866	0.21323	6.06e-10	3.28e-09
Plaat5	90.5924	1.24852	0.237074	1.74e-08	7.95e-08
Nqo1	414.628	1.24848	0.180817	6.61e-13	4.79e-12
Ankrd29	566.126	1.2481	0.322419	1.24e-05	3.81e-05
Vnn3	2682.98	1.24776	0.163872	3.54e-15	3.14e-14
Pbld1	562.47	1.2473	0.195567	2.34e-11	1.46e-10
Epha4	320.255	1.24654	0.244662	4.37e-08	1.89e-07
Epor	566.768	1.24648	0.15574	1.63e-16	1.6e-15
Csgalnact1	540.083	1.2457	0.268678	4.35e-07	1.66e-06
Ccn2	2441.15	1.24552	0.352515	4.59e-05	0.000128854
Slc25a23	7095.21	1.2455	0.0831589	1.45e-51	6.2e-50
Dpt	58584.2	1.24461	0.255275	1.35e-07	5.48e-07
Calr3	274.986	1.24451	0.149849	1.36e-17	1.46e-16
Gm6532	401.166	1.24362	0.266275	3.72e-07	1.43e-06
Prkcg	555.108	1.24356	0.250728	8.88e-08	3.69e-07
Hmcn2	818.791	1.24348	0.336038	2.47e-05	7.23e-05
Nt5c1b	40.5264	1.24265	0.380164	0.000117985	0.000310545
Wnt5a	2233.67	1.24234	0.19017	8.62e-12	5.62e-11
Zfp697	515.807	1.24189	0.145665	2.1e-18	2.39e-17
Grik3	454.83	1.24149	0.359882	6.3e-05	0.000173348
Zfp449	576.675	1.24145	0.201727	1e-10	5.9e-10
Pde7b	1036.99	1.24105	0.20289	1.27e-10	7.38e-10
Gm26814	11.2873	1.24084	0.656396	0.00492796	0.00968007
Hibch	9565.08	1.2408	0.0814937	3.42e-53	1.49e-51
Myh11	5521.82	1.24007	0.225632	5.07e-09	2.46e-08
Boc	1532.03	1.23962	0.254382	1.4e-07	5.65e-07
Rtkn	547.606	1.23874	0.119164	3.7e-26	6.89e-25
Gm49767	119.911	1.2376	0.377525	0.000116531	0.000306856
5033425B01Rik	63.7264	1.23737	0.348897	4.51e-05	0.000126864
Acer2	4367.05	1.23728	0.177847	4.78e-13	3.51e-12
Abca8a	7777.9	1.23642	0.153176	9.71e-17	9.69e-16
Aloxe3	114.459	1.23634	0.323365	1.57e-05	4.76e-05
P2ry1	269.197	1.23563	0.326819	1.87e-05	5.58e-05
Asph	14615.7	1.23561	0.197634	5.52e-11	3.32e-10
Gm13479	10.5178	1.23556	0.62664	0.00422857	0.00841828
Col4a4	212.748	1.23493	0.433336	0.000460585	0.00109633
Map1lc3a	10386.6	1.23487	0.134544	6.26e-21	8.39e-20
Tent5b	282.204	1.23463	0.202648	1.51e-10	8.74e-10
Sugct	492.823	1.2346	0.155098	2.42e-16	2.35e-15
Adh1	11725.5	1.23446	0.143468	1.09e-18	1.27e-17
Akr1b8	1343.49	1.23405	0.171283	8.13e-14	6.44e-13
Gm19426	287.752	1.23368	0.285432	1.95e-06	6.77e-06
Adhfe1	9191.44	1.23359	0.110645	1.05e-29	2.29e-28
Dpyd	1540.91	1.23358	0.0959772	1.21e-38	3.59e-37
Slc38a11	32.6151	1.23281	0.423501	0.000386589	0.000932228
Thra	5751.73	1.2327	0.124254	4.89e-24	8.08e-23
Prkar2b	40593.4	1.23253	0.120762	2.7e-25	4.8e-24
Lrrc36	340.64	1.23189	0.207432	3.93e-10	2.17e-09
4732471J01Rik	628	1.23167	0.20227	1.56e-10	9.01e-10
Epn2	6607.5	1.23164	0.142139	6.49e-19	7.68e-18
Fermt2	8608.85	1.2311	0.170893	8.27e-14	6.55e-13
Gm49240	19.4786	1.23085	0.531712	0.00197347	0.00420382
Sntb1	6037.58	1.23084	0.212548	9.58e-10	5.06e-09
Nme5	66.6942	1.23069	0.330238	2.35e-05	6.9e-05
Ido1	9034.6	1.23053	0.295483	3.93e-06	1.31e-05
Gm45047	20.8761	1.23007	0.527835	0.00190558	0.00407242
Gm21284	43.7614	1.23005	0.41328	0.000319966	0.000781223
Gm960	75.5167	1.22988	0.318948	1.42e-05	4.32e-05
Gpr1	327.509	1.22968	0.541973	0.00221316	0.00467433
Mpp4	127.813	1.22964	0.272077	8.04e-07	2.97e-06
Fxyd1	8062.4	1.22924	0.131359	1.19e-21	1.67e-20
Gm4832	15.738	1.22919	0.571067	0.00290622	0.00599602
Fam131c	48.3098	1.22895	0.503253	0.00144868	0.00316034
Hoxd8	1447.89	1.22861	0.291328	3.15e-06	1.07e-05
Gm41349	38.9477	1.22777	0.416405	0.00035164	0.000853528
Ubxn10	29.2421	1.22739	0.647012	0.00507495	0.00994482
BC067074	929.973	1.22731	0.167921	3.87e-14	3.14e-13
Gm12996	71.362	1.22598	0.298827	5.21e-06	1.7e-05
Gm13523	34.571	1.22575	0.464268	0.000867741	0.00197206
Cavin4	214.488	1.22566	0.617905	0.00426062	0.00847923
Fam189a2	1107.31	1.22496	0.183891	3.89e-12	2.62e-11
Igf1os	100.678	1.22418	0.243083	6.48e-08	2.74e-07
Entpd2	1633.15	1.22389	0.208812	6.47e-10	3.49e-09
C7	155.904	1.22371	0.389201	0.000192322	0.000487723
Lmo1	653.645	1.22298	0.174214	3.23e-13	2.41e-12
Hk2	7426.68	1.22286	0.194692	4.82e-11	2.92e-10
Kif13a	4784.94	1.22285	0.120903	7.19e-25	1.25e-23
Dusp3	5695.72	1.22222	0.238511	4.12e-08	1.79e-07
Dach1	541.167	1.22192	0.271138	8.79e-07	3.23e-06
Sgcd	996.401	1.22175	0.204507	3.3e-10	1.84e-09
9530053A07Rik	34.4249	1.22027	0.359898	8.45e-05	0.000227512
4933412A08Rik	35.9353	1.22014	0.421724	0.000428201	0.00102586
Meiob	142.593	1.22002	0.303142	7.41e-06	2.36e-05
Dll4	1290.99	1.21986	0.298475	5.71e-06	1.85e-05
Adamts2	8869.89	1.21978	0.335683	3.49e-05	0.000100093
Slc22a17	2721.36	1.21877	0.159699	3.46e-15	3.07e-14
Hykk	446.687	1.21849	0.166361	3.57e-14	2.91e-13
mt-Tg	31.1937	1.2179	0.4299	0.000516588	0.00122053
Dock6	5547.18	1.21738	0.143666	3.61e-18	4.03e-17
Cspg4	3162.61	1.21733	0.180849	2.49e-12	1.71e-11
Ankrd42	253.44	1.21626	0.175258	5.85e-13	4.26e-12
Rdh16	23.9958	1.21592	0.564743	0.00303988	0.00624777
Ankrd1	37.1691	1.21459	0.507666	0.00172987	0.0037259
Ttc8	1432.5	1.21409	0.130785	2.55e-21	3.5e-20
H4c8	777.345	1.21386	0.207332	7e-10	3.76e-09
Abhd3	551.569	1.21366	0.191289	3.31e-11	2.03e-10
Slc4a3	1370.14	1.21296	0.119221	4.05e-25	7.12e-24
Tie1	5783.36	1.2128	0.194552	6.76e-11	4.05e-10
Gm30173	146.727	1.21271	0.382735	0.000185263	0.00047124
Bmx	138.359	1.2127	0.297449	6.12e-06	1.97e-05
Gm15704	35.0923	1.21241	0.460621	0.000932674	0.00210464
Bcl6b	783.161	1.21174	0.275885	1.55e-06	5.48e-06
Oplah	6563.56	1.21165	0.139911	7.32e-19	8.62e-18
Pink1	17231	1.21139	0.107043	1.71e-30	3.83e-29
2810459M11Rik	92.9525	1.21113	0.269271	9.55e-07	3.49e-06
Plpp3	13632.5	1.21062	0.25693	3.47e-07	1.34e-06
C4b	59827.6	1.20961	0.20852	9.8e-10	5.17e-09
Gstm2	4993.77	1.20938	0.206253	6.75e-10	3.63e-09
Ano10	5376.2	1.20901	0.117587	1.35e-25	2.44e-24
4933431E20Rik	454.518	1.20874	0.171637	2.9e-13	2.18e-12
Fxyd2	2807.96	1.20851	0.221914	7.6e-09	3.61e-08
Rgs6	97.3424	1.20847	0.417497	0.000445917	0.00106399
Tmprss2	13646.4	1.20837	0.413227	0.000407867	0.000980433
Aldh1l1	11743.9	1.20834	0.225124	1.17e-08	5.47e-08
Inhba	64.9456	1.20808	0.296578	6.32e-06	2.04e-05
Efemp1	9452.92	1.20795	0.387427	0.000222587	0.000559191
Slc25a48	122.176	1.20756	0.354717	8.46e-05	0.000227661
Gm43618	99.1078	1.20755	0.387092	0.000221719	0.000557306
Nsg1	362.919	1.20737	0.238252	5.87e-08	2.49e-07
Igf1	10271.9	1.20711	0.188577	2.35e-11	1.47e-10
Neo1	2686.33	1.20693	0.125179	8.5e-23	1.29e-21
Cnnm2	3907.99	1.20648	0.174515	7.31e-13	5.28e-12
Selp	281.987	1.20641	0.249944	2e-07	7.96e-07
Tm4sf1	5012.09	1.20634	0.168708	1.34e-13	1.04e-12
Gm10575	315.655	1.20616	0.160566	9.11e-15	7.8e-14
B430010I23Rik	667.099	1.20583	0.192914	6.24e-11	3.75e-10
Gas1	2503.97	1.20564	0.145578	1.92e-17	2.03e-16
Gm6981	17.4998	1.20561	0.473086	0.00119831	0.0026531
Evc2	1586.5	1.20507	0.0989538	6.61e-35	1.75e-33
2810032G03Rik	54.3826	1.20474	0.45186	0.000874109	0.00198501
Baalc	19.1809	1.20384	0.483019	0.00139671	0.0030526
Cc2d2a	1795.25	1.2037	0.142638	5.11e-18	5.66e-17
Slc19a3	29.924	1.20355	0.507762	0.00190275	0.00406711
Il17rc	3047.66	1.20217	0.142476	5.2e-18	5.74e-17
Daam2	943.738	1.20189	0.198674	2.24e-10	1.27e-09
Nupr1	4394.52	1.20105	0.17814	2.45e-12	1.69e-11
Irs3	1310.41	1.20096	0.206207	8.82e-10	4.68e-09
Optn	3477.8	1.20059	0.203436	5.55e-10	3.01e-09
Tcim	9111.96	1.20047	0.154817	1.42e-15	1.31e-14
Sult1a1	20151.2	1.20035	0.216879	4.75e-09	2.32e-08
Fgf2os	24.1933	1.20031	0.440583	0.000755374	0.00173709
Ctnnal1	1571.8	1.19994	0.241678	1.02e-07	4.22e-07
Frmpd1	57.5456	1.19952	0.460835	0.00105963	0.00236711
Col5a2	13188.1	1.19906	0.233956	4.48e-08	1.93e-07
Tekt2	147.443	1.19875	0.223939	1.32e-08	6.1e-08
Smim1	1540.03	1.19863	0.173984	8.91e-13	6.39e-12
Dipk1b	468.994	1.19809	0.234984	5.17e-08	2.21e-07
Cd163	5227.06	1.19715	0.600555	0.00459186	0.00906663
Apbb1	671.706	1.19668	0.133069	3.96e-20	5.05e-19
Plekha6	4552.14	1.19642	0.22424	1.46e-08	6.75e-08
Pclo	180.334	1.19629	0.431095	0.000663751	0.00154155
Gabarapl1	9139.66	1.19621	0.139308	1.47e-18	1.69e-17
Gm27000	308.642	1.1961	0.502567	0.00190911	0.00407922
Scd1	1.05199e+06	1.19586	0.363635	0.000132154	0.000344956
Edil3	37.3938	1.19585	0.472936	0.00130919	0.00287837
Cdc42bpa	3800.2	1.19543	0.162401	2.96e-14	2.42e-13
Abhd14b	2098.59	1.19491	0.114689	3.41e-26	6.38e-25
Nhsl2	1469.39	1.19484	0.186002	2.12e-11	1.33e-10
Chrna1os	188.742	1.19463	0.181287	7.07e-12	4.66e-11
Sult5a1	1100.37	1.19451	0.468829	0.00125052	0.00275965
Gm9869	53.8491	1.1928	0.368711	0.00016029	0.000412156
Gm29107	174.45	1.19278	0.213527	3.65e-09	1.81e-08
Lrp1	44004.3	1.19259	0.256809	5.15e-07	1.95e-06
Actg2	310.205	1.19257	0.2689	1.37e-06	4.89e-06
Papss2	6516.72	1.1925	0.122148	2.74e-23	4.28e-22
Pgm1	11713.4	1.19246	0.110875	9.51e-28	1.93e-26
Mturn	6338.31	1.1918	0.149831	2.99e-16	2.88e-15
Igsf1	44.7221	1.19178	0.487896	0.00165811	0.00358377
Jag2	2292.17	1.19175	0.144033	2.16e-17	2.27e-16
Kcnu1	70.839	1.19116	0.35393	0.000103183	0.000273968
Vwa3a	888.501	1.1911	0.191837	8.6e-11	5.09e-10
Nedd4	62236.4	1.19041	0.0870802	2.64e-43	8.88e-42
Efr3b	532.959	1.19023	0.205906	1.19e-09	6.21e-09
Gm45114	28.9795	1.19017	0.394586	0.000329143	0.000801971
Thrb	1618.53	1.19012	0.184973	2.02e-11	1.27e-10
Arhgef10	2690.47	1.18994	0.191716	8.75e-11	5.18e-10
Fxyd7	130.596	1.18934	0.245923	2.04e-07	8.09e-07
Gm37969	65.0229	1.18883	0.30501	1.4e-05	4.28e-05
Prelid3a	58.824	1.18866	0.386631	0.000275481	0.00068103
Apbb2	2764.4	1.18862	0.134403	1.57e-19	1.93e-18
Tjp1	7923.17	1.18827	0.14529	4.84e-17	4.96e-16
Arap3	4929.54	1.18827	0.185353	2.37e-11	1.48e-10
Sik2	10126.5	1.18687	0.124222	2.13e-22	3.16e-21
Pygo1	557.422	1.18636	0.152267	1.12e-15	1.03e-14
Wdpcp	624.475	1.18626	0.142221	1.25e-17	1.35e-16
Scn7a	9678.19	1.18618	0.173687	1.42e-12	9.98e-12
Angptl4	27379.1	1.18603	0.301606	1.23e-05	3.79e-05
4731419I09Rik	65.4258	1.18591	0.293514	7.9e-06	2.51e-05
Emc9	2992.43	1.18586	0.13861	2.01e-18	2.29e-17
Smad9	71.658	1.18538	0.253794	4.66e-07	1.77e-06
Hydin	45.5379	1.18523	0.536032	0.00296857	0.00611291
Lrig3	902.271	1.1844	0.175159	2.28e-12	1.58e-11
Lrrc3	446.508	1.18413	0.30201	1.3e-05	3.98e-05
Zfp354a	351.47	1.18366	0.135247	3.62e-19	4.35e-18
9130017K11Rik	32.5958	1.1828	0.4185	0.000601711	0.00140659
Kbtbd13	63.3198	1.18254	0.524138	0.00270031	0.00560448
Hacd4	1026	1.18166	0.369472	0.000189051	0.000480202
Serpine2	1541.59	1.18151	0.232274	5.85e-08	2.49e-07
Opn3	1938.13	1.1814	0.196569	3.08e-10	1.72e-09
Ctnnbip1	1338.44	1.1811	0.154128	3.12e-15	2.78e-14
1700093K21Rik	37.0474	1.18108	0.543457	0.00328342	0.00669527
Mmp27	328.661	1.18081	0.460259	0.00125571	0.00276982
Rgcc	17895.2	1.18072	0.152012	1.38e-15	1.27e-14
Cfap97d1	14.4247	1.18067	0.515939	0.00251991	0.00526287
Prps1	8100.21	1.18053	0.208972	2.66e-09	1.33e-08
2900026A02Rik	3975.53	1.18045	0.140894	9.33e-18	1.01e-16
Tshr	4173.62	1.17993	0.358183	0.000137729	0.000358398
Gli2	546.601	1.17961	0.175018	2.7e-12	1.85e-11
Nalcn	29.0939	1.17949	0.41354	0.000564547	0.00132523
Gm15737	34.1497	1.17936	0.522807	0.0027334	0.00566718
Plxdc2	3443.52	1.17921	0.235684	9.09e-08	3.77e-07
Echdc2	4805	1.1786	0.125241	8.7e-22	1.23e-20
Il17rd	1134.26	1.17857	0.179291	8.36e-12	5.46e-11
Rasd2	123.257	1.17846	0.427528	0.000748554	0.00172191
Ntf3	176.209	1.17831	0.261725	1.06e-06	3.85e-06
Ccdc103	45.9023	1.17771	0.39	0.000341223	0.000830292
Mindy4	613.958	1.17695	0.192065	1.51e-10	8.71e-10
Tcf7l1	1569.76	1.17685	0.150253	8.37e-16	7.78e-15
Ube2e2	1357.25	1.17643	0.150068	7.94e-16	7.4e-15
Blcap	9818.27	1.17643	0.159915	3.28e-14	2.68e-13
Prkd1	2687.54	1.17606	0.236529	1.08e-07	4.43e-07
Ptchd4	38.3218	1.17551	0.498122	0.00216203	0.00457413
Gpr27	317.455	1.17532	0.400487	0.000447667	0.00106784
Rimklb	107.11	1.17518	0.463342	0.00138498	0.00302977
Esam	6676.27	1.17494	0.226078	3.35e-08	1.47e-07
Cd1d1	14991.8	1.17464	0.291283	8.51e-06	2.69e-05
Spire2	132.889	1.17401	0.249298	4.03e-07	1.55e-06
Ptpn14	5802.52	1.17397	0.150901	1.28e-15	1.18e-14
Sema3f	2840.85	1.17358	0.118666	8.31e-24	1.35e-22
Aph1b	1245.66	1.17326	0.117811	4.17e-24	6.91e-23
Slc6a9	249.39	1.173	0.192215	1.79e-10	1.03e-09
Proca1	1797.57	1.17287	0.118275	6.38e-24	1.05e-22
mt-Tc	1484.8	1.17241	0.207626	2.78e-09	1.39e-08
Kcnab1	85.22	1.17238	0.304613	1.82e-05	5.44e-05
Lhcgr	21.5121	1.17238	0.493934	0.00211501	0.00448188
Gm15418	53.9932	1.17234	0.409772	0.00056501	0.00132618
2700046G09Rik	426.697	1.1723	0.163595	1.36e-13	1.05e-12
Sytl4	482.713	1.17075	0.114785	3.64e-25	6.43e-24
Krt78	152.934	1.17061	0.573837	0.00455842	0.00901114
Klhl2	7714.24	1.17051	0.122632	2.48e-22	3.67e-21
Mfsd7a	874.8	1.17035	0.230525	6.42e-08	2.71e-07
Frmd7	85.4977	1.17025	0.350226	0.000121417	0.00031894
Ttc12	290.723	1.16992	0.206325	2.44e-09	1.23e-08
Carhsp1	10621.3	1.16957	0.228227	5.01e-08	2.15e-07
Ppip5k1	7356.35	1.16947	0.122744	2.94e-22	4.32e-21
Abhd15	1720.63	1.16926	0.152181	2.78e-15	2.49e-14
St6galnac2	207.141	1.16901	0.237599	1.44e-07	5.83e-07
Syt17	84.8713	1.1687	0.53651	0.003392	0.00689405
Zmynd12	36.0105	1.16843	0.361536	0.000177613	0.000453196
Napepld	1379.44	1.16837	0.152089	2.82e-15	2.52e-14
Tslp	168.961	1.16829	0.279373	4.63e-06	1.52e-05
Vegfb	8039.69	1.16822	0.128517	1.81e-20	2.36e-19
Prss36	1339.99	1.16805	0.154526	7.31e-15	6.33e-14
Bahcc1	1546.49	1.1677	0.132702	2.51e-19	3.04e-18
Ebf2	2183.12	1.16686	0.185968	6.18e-11	3.72e-10
9330159M07Rik	510.177	1.16682	0.126568	5.52e-21	7.43e-20
Zfp791	267.465	1.16676	0.290659	9.47e-06	2.96e-05
Ehhadh	2623.53	1.16655	0.110572	9.41e-27	1.81e-25
Haglr	48.9943	1.16654	0.517179	0.00286402	0.00591566
Map7d3	198.537	1.16634	0.24135	2.26e-07	8.92e-07
Gm10385	25.3143	1.1662	0.418649	0.000720654	0.00166291
Gsto2	217.705	1.16602	0.221265	2.34e-08	1.05e-07
Slc6a8	2187.87	1.1659	0.094632	1.32e-35	3.56e-34
Igfbp4	45442.9	1.1655	0.123227	5.8e-22	8.34e-21
Tnxb	20193.3	1.16514	0.373711	0.000261844	0.00064993
Gm31036	24.4546	1.16474	0.416811	0.000706443	0.00163267
Nudt18	4701.82	1.16396	0.18646	7.67e-11	4.57e-10
Gm11748	71.3344	1.1637	0.445319	0.00117754	0.0026103
Alk	82.4782	1.16235	0.315702	3.62e-05	0.000103527
Nrg4	6985.37	1.16228	0.191294	2.2e-10	1.25e-09
Gm9429	32.0076	1.16223	0.384254	0.000356121	0.000863696
Tmem246	331.718	1.16214	0.233595	1.12e-07	4.59e-07
Slc28a1	28.7939	1.16169	0.553553	0.00414717	0.00826947
Zcchc14	4057.93	1.16166	0.109499	5.12e-27	9.98e-26
Ushbp1	8771.42	1.16164	0.191218	2.22e-10	1.26e-09
Gldc	297.618	1.1614	0.360063	0.000186226	0.000473515
Aifm2	15603.5	1.16126	0.165154	3.74e-13	2.77e-12
mt-Tn	950.04	1.16036	0.146328	4.07e-16	3.89e-15
Slc16a7	2670.8	1.15998	0.119356	4.75e-23	7.3e-22
Negr1	2238.96	1.15996	0.0811615	4.72e-47	1.74e-45
4933417A18Rik	37.3949	1.15984	0.364158	0.000214361	0.000539789
Gm5820	44.1367	1.15966	0.478519	0.00195802	0.00417694
4930426I24Rik	43.3209	1.159	0.354377	0.000161473	0.000415017
Pck1	178538	1.15871	0.182459	3.9e-11	2.38e-10
Adamtsl1	1209.14	1.15853	0.3983	0.000515749	0.00121892
Tmem45b	12243.8	1.15851	0.235626	1.53e-07	6.14e-07
Sardh	1719.58	1.15835	0.22422	4.19e-08	1.82e-07
Fat4	927.273	1.15807	0.154253	1.12e-14	9.54e-14
Kcnk3	1742.74	1.15741	0.264129	1.99e-06	6.9e-06
Pcyox1	8395.23	1.15717	0.104016	1.83e-29	3.95e-28
Ptpdc1	1413.92	1.15705	0.148784	1.4e-15	1.28e-14
Hacd1	929.819	1.15624	0.176419	1.03e-11	6.69e-11
Medag	2298.91	1.15621	0.282959	7.28e-06	2.32e-05
Dolk	5222.45	1.1555	0.11357	4.97e-25	8.69e-24
4931406P16Rik	6491.56	1.1555	0.211755	8.69e-09	4.1e-08
Sema5b	50.736	1.15546	0.321701	5.21e-05	0.00014521
Scd3	649.159	1.15488	0.478501	0.00204242	0.00434011
Nav3	846.629	1.1542	0.208383	5.5e-09	2.66e-08
Twist1	2319.98	1.15413	0.220123	2.82e-08	1.25e-07
Pls3	5243.59	1.15374	0.14945	2.21e-15	2e-14
Cd151	18012.8	1.15338	0.185835	1e-10	5.89e-10
Caskin2	3395.71	1.15325	0.136179	4.76e-18	5.27e-17
A230020J21Rik	20.5664	1.15302	0.50028	0.00267892	0.00556498
Ugt1a6a	132.548	1.15298	0.298815	1.88e-05	5.61e-05
Megf9	2780.14	1.15288	0.205002	3.4e-09	1.69e-08
Gm16008	427.784	1.15244	0.145557	4.63e-16	4.4e-15
Cd109	215.901	1.15216	0.226963	6.87e-08	2.89e-07
Sdsl	410.428	1.152	0.274313	4.55e-06	1.5e-05
Fdft1	3988.45	1.15158	0.116955	1.39e-23	2.21e-22
Dpysl5	165.547	1.1514	0.451362	0.00145479	0.00317279
Col5a3	12109	1.15104	0.416364	0.000810055	0.00185094
Ormdl3	17201.4	1.15094	0.141356	7.47e-17	7.51e-16
Ppp2r3a	1900.05	1.15075	0.189882	2.52e-10	1.42e-09
0610025J13Rik	21.0443	1.15018	0.445744	0.0013518	0.0029635
A930001C03Rik	43.0833	1.14998	0.350184	0.000159508	0.000410326
Gm50269	34.495	1.1496	0.489427	0.00244005	0.00510877
Radil	599.161	1.1485	0.224364	5.57e-08	2.38e-07
Gm28230	59.8098	1.14789	0.305875	2.9e-05	8.42e-05
Dok7	72.6256	1.14788	0.554672	0.00463418	0.0091456
Tsc22d1	13599.2	1.1478	0.122221	1.17e-21	1.64e-20
Ginm1	10663	1.14725	0.13922	3.34e-17	3.48e-16
Gbp11	639.305	1.1472	0.300139	2.22e-05	6.53e-05
Gm17110	34.761	1.14698	0.440247	0.00127937	0.00281831
Aldh5a1	1135.37	1.14697	0.171913	4.82e-12	3.23e-11
Rbfox2	6318.77	1.14679	0.159224	1.14e-13	8.9e-13
Rhpn1	75.477	1.14621	0.434704	0.00117823	0.00261158
Gm16759	12.9645	1.14592	0.550292	0.00453923	0.00897545
B230118H07Rik	1706.01	1.1453	0.133565	1.96e-18	2.24e-17
Gm35558	177.991	1.14511	0.243995	4.84e-07	1.84e-06
Fabp4	681058	1.14493	0.126279	2.43e-20	3.15e-19
Mmp11	719.831	1.14483	0.212088	1.25e-08	5.82e-08
Maoa	1837.77	1.14476	0.137146	1.38e-17	1.48e-16
Ephb3	1589.36	1.1442	0.244045	4.96e-07	1.88e-06
Slc35e4	2514.2	1.14409	0.340236	0.000124229	0.000325635
2810433D01Rik	61.6239	1.14401	0.329526	8.44e-05	0.000227343
L3hypdh	2501.56	1.14298	0.18399	1e-10	5.89e-10
Epb41l4a	415.017	1.14181	0.209069	8.89e-09	4.19e-08
Mocs1	4499.87	1.14165	0.128999	1.75e-19	2.15e-18
Mccc2	6657.76	1.14161	0.100289	1.03e-30	2.32e-29
Miga2	8247.49	1.14159	0.0747958	2.78e-53	1.22e-51
Fads6	1031.78	1.1415	0.280144	8.06e-06	2.55e-05
A930004D18Rik	322.695	1.14147	0.189659	3.37e-10	1.88e-09
Nr1d2	8641.02	1.14144	0.23641	2.53e-07	9.93e-07
Pcdhga6	115.632	1.14135	0.321251	6.34e-05	0.000174256
Fitm2	13484.3	1.14117	0.0946904	3.88e-34	9.95e-33
Cdc42ep2	1153.43	1.14056	0.200191	2.32e-09	1.17e-08
Gm15774	81.2469	1.13981	0.272367	5.06e-06	1.66e-05
Gm9754	59.2939	1.13971	0.339536	0.000128902	0.000336989
Mfsd13b	57.8567	1.13891	0.319855	6.21e-05	0.000170958
Scarb1	10605.9	1.13817	0.153015	2.03e-14	1.69e-13
Gm27222	88.6583	1.13764	0.258882	2.01e-06	7e-06
Ptpru	815.578	1.1374	0.165782	1.36e-12	9.57e-12
Mcc	1402.4	1.1374	0.15283	1.98e-14	1.65e-13
Mmd	28271.1	1.13714	0.227804	1.12e-07	4.61e-07
Il17d	543.328	1.13693	0.13623	1.43e-17	1.53e-16
Ephb4	4013.99	1.13671	0.0974293	3.88e-32	9.23e-31
Enpp3	715.031	1.13624	0.306489	3.61e-05	0.00010329
Kctd17	5632.08	1.13614	0.151979	1.54e-14	1.3e-13
Bckdha	2824.21	1.13612	0.0687377	4.81e-62	2.58e-60
9330198I05Rik	20.4544	1.13607	0.451816	0.00169277	0.00365367
2700033N17Rik	65.1782	1.13592	0.307323	3.77e-05	0.000107594
Akap12	4838.9	1.13552	0.198994	2.24e-09	1.13e-08
Gm14393	25.8241	1.13524	0.499667	0.00308535	0.00632855
Prnp	26061.5	1.13518	0.190046	4.55e-10	2.5e-09
5033421B08Rik	53.2383	1.1351	0.343312	0.000155999	0.000402349
Rai2	545.306	1.13491	0.154777	4.54e-14	3.66e-13
Pfkfb1	3691.08	1.13451	0.10599	2.02e-27	4.02e-26
Mlxipl	11195.6	1.13416	0.21539	2.68e-08	1.19e-07
Kif1a	411.959	1.13406	0.513738	0.00359382	0.007263
Heyl	520.644	1.13404	0.274276	6.41e-06	2.06e-05
Rcor2	452.664	1.13371	0.159844	2.65e-13	2e-12
Adcyap1r1	1904.59	1.1335	0.262556	2.89e-06	9.85e-06
4930429F24Rik	130.047	1.13305	0.274777	6.75e-06	2.16e-05
Acad11	7475.34	1.13304	0.137447	3.43e-17	3.56e-16
Shox2	672.755	1.1328	0.217411	3.62e-08	1.58e-07
Pkd2	6071.5	1.13269	0.144071	7.72e-16	7.2e-15
Crocc2	48.941	1.13248	0.476824	0.00243624	0.00510169
Gm45714	84.7331	1.1323	0.289528	1.64e-05	4.95e-05
Esr1	6571.52	1.13194	0.181326	8.57e-11	5.08e-10
Mirg	98.8676	1.13112	0.2685	4.63e-06	1.52e-05
Mtus1	7209.95	1.13111	0.135178	1.21e-17	1.31e-16
C1qtnf1	3343.62	1.13086	0.335452	0.000126526	0.000331218
Tmcc3	10384.9	1.13086	0.172754	1.19e-11	7.65e-11
Tcea3	744.89	1.13084	0.439582	0.00148154	0.00322815
Capn6	27.8558	1.13068	0.445024	0.00161212	0.00349147
Nos3	3073.07	1.13053	0.145144	1.39e-15	1.27e-14
Cnksr1	540.376	1.13045	0.299112	2.79e-05	8.1e-05
Spp1	258.779	1.13044	0.402491	0.000769265	0.0017656
Gm13056	73.8324	1.13001	0.350096	0.000207468	0.000523157
Ddr2	11009.2	1.1294	0.305722	3.89e-05	0.000110764
Cyp2j6	1459.44	1.12884	0.127441	1.71e-19	2.1e-18
Olfml2b	1964.32	1.12833	0.372158	0.000394369	0.000949921
Kcnk4	123.901	1.12831	0.248946	1.1e-06	3.99e-06
Grtp1	586.883	1.12821	0.214171	2.7e-08	1.2e-07
2600006K01Rik	78.5418	1.12812	0.266393	4.25e-06	1.41e-05
Tspan12	8190.57	1.12798	0.144265	1.11e-15	1.02e-14
Klhdc9	51.2837	1.12756	0.450383	0.00179612	0.00385839
Gm9968	27.2056	1.12738	0.408793	0.0009005	0.00203905
Gm12781	28.5975	1.12729	0.417763	0.00106534	0.00237833
Gper1	113.043	1.12724	0.229759	1.8e-07	7.18e-07
Tmem204	1472.78	1.12711	0.155581	8.96e-14	7.07e-13
Stard9	3092.45	1.12695	0.185471	2.48e-10	1.4e-09
Ptprg	3381.12	1.12663	0.175326	2.67e-11	1.65e-10
Gamt	1259.76	1.12626	0.324944	9.19e-05	0.000245812
Hoxb3os	154.271	1.126	0.202543	5.4e-09	2.61e-08
C2	2302.59	1.12582	0.145091	1.78e-15	1.62e-14
Hspb8	4536.68	1.12572	0.234941	3.2e-07	1.24e-06
Ehbp1	1674.84	1.12564	0.137528	5.73e-17	5.83e-16
Celsr2	6901.29	1.12523	0.192103	9.49e-10	5.01e-09
A930012O16Rik	133.568	1.12507	0.20099	4.35e-09	2.14e-08
Dock9	14784.5	1.12497	0.149494	1.1e-14	9.36e-14
Ntn4	1420.55	1.12462	0.253947	1.81e-06	6.33e-06
Gm44956	88.5277	1.12406	0.469695	0.00240267	0.00503676
Edn1	676.335	1.12373	0.302694	3.7e-05	0.000105747
Fam102b	6081.28	1.12326	0.18461	2.39e-10	1.35e-09
2810414N06Rik	376.315	1.1229	0.216804	4.43e-08	1.91e-07
P2rx6	374.426	1.1229	0.157461	2.08e-13	1.58e-12
Gm12523	54.0306	1.12287	0.381922	0.00053456	0.00125947
Gm18609	74.0762	1.12283	0.344797	0.000193233	0.000489877
1110032A03Rik	2585.39	1.12275	0.140304	2.58e-16	2.5e-15
Tmprss4	221.04	1.12126	0.420876	0.00119755	0.00265168
4933406C10Rik	308.743	1.12123	0.190012	7.4e-10	3.97e-09
Gpt	7677.16	1.1211	0.290436	2.09e-05	6.2e-05
Slc16a10	3738.11	1.12107	0.193817	1.49e-09	7.69e-09
Agmo	3615.47	1.12066	0.110424	7.27e-25	1.26e-23
Gm40761	303.594	1.12036	0.463515	0.00229493	0.00483149
Ebf3	2524.73	1.1201	0.203164	7.16e-09	3.42e-08
Speg	1921.32	1.11974	0.268075	5.62e-06	1.83e-05
Plcb4	4231.45	1.11973	0.158297	3.19e-13	2.39e-12
Zcchc24	10972.4	1.11936	0.15006	1.85e-14	1.54e-13
1810013D15Rik	26.6908	1.11911	0.460701	0.00223727	0.00472104
Akap7	2869.16	1.11874	0.120645	3.92e-21	5.34e-20
Emcn	1990.02	1.11851	0.136497	5.41e-17	5.53e-16
Sox6os	322.792	1.11838	0.22786	1.83e-07	7.32e-07
Stab1	7948.98	1.11837	0.244919	9.73e-07	3.55e-06
Plcb1	2196.3	1.1183	0.199008	3.93e-09	1.94e-08
Olfr1394	25.9014	1.11816	0.393792	0.00073499	0.00169324
Osbpl1a	5024.05	1.11804	0.122308	1.34e-20	1.77e-19
Ptp4a1	520.716	1.11765	0.196879	2.83e-09	1.41e-08
Ptgs1	1091.42	1.11743	0.24299	8.38e-07	3.08e-06
Rilp	926.38	1.11732	0.149064	1.41e-14	1.19e-13
Hecw2	883.526	1.11719	0.174748	3.41e-11	2.1e-10
Gm16499	40.0531	1.11687	0.378319	0.000526393	0.00124174
Dmrt2	1755.59	1.11652	0.270582	7.07e-06	2.26e-05
Ntm	95.3653	1.11605	0.354794	0.000286251	0.000704515
Per2	7407.51	1.11549	0.155632	1.64e-13	1.26e-12
Fbxw8	5725.16	1.11537	0.156629	2.29e-13	1.74e-12
Mical2	1417.85	1.11487	0.213762	3.75e-08	1.64e-07
Zfp532	1384.69	1.11473	0.145897	4.68e-15	4.11e-14
Cd99l2	5839.82	1.11448	0.0997256	1.19e-29	2.6e-28
Sgip1	287.497	1.11445	0.220854	9.18e-08	3.8e-07
Mocos	871.047	1.11418	0.174462	3.6e-11	2.21e-10
App	31245.3	1.11411	0.166154	4.29e-12	2.89e-11
Nova1	2599.39	1.11402	0.370895	0.000453708	0.00108105
Gm8162	117.621	1.11399	0.341715	0.000197115	0.00049854
Fmo5	2734.64	1.11357	0.108379	2.03e-25	3.65e-24
Wipi1	2773.19	1.11353	0.178945	1.03e-10	6.08e-10
Smo	3450.22	1.11286	0.13191	7.18e-18	7.84e-17
Olfm2	338.247	1.11267	0.387346	0.000679755	0.00157547
5430430B14Rik	256.667	1.11235	0.291272	2.54e-05	7.43e-05
Vstm2b	72.2775	1.11136	0.490562	0.00341298	0.00693431
Mid2	1873.41	1.1111	0.137368	1.33e-16	1.32e-15
Kif5a	714.111	1.11094	0.191384	1.36e-09	7.08e-09
4932702P03Rik	27.4072	1.11092	0.464095	0.00251584	0.00525534
Sybu	1007.37	1.11092	0.221623	1.1e-07	4.53e-07
Thap8	71.6685	1.11088	0.391751	0.000762934	0.00175243
Gpx7	1185	1.11077	0.231921	3.41e-07	1.32e-06
Kif1b	16868.4	1.11054	0.128977	1.61e-18	1.85e-17
Ces1f	10468.8	1.10989	0.117024	5.46e-22	7.87e-21
Tbc1d2	804.778	1.10934	0.10815	2.47e-25	4.4e-24
Ccdc89	41.6383	1.10859	0.366828	0.000436628	0.00104351
Gm46515	14.9211	1.10839	0.509141	0.00421749	0.00839977
Dzank1	210.315	1.10814	0.18619	5.69e-10	3.08e-09
Steap3	3799.43	1.10809	0.263169	5.06e-06	1.66e-05
Vsig10l	500.979	1.10767	0.206606	1.74e-08	7.95e-08
Nr3c2	780.331	1.10749	0.112563	1.73e-23	2.74e-22
Fzd1	2249.1	1.10701	0.165694	5.19e-12	3.46e-11
Pcdhga5	179.658	1.10694	0.209544	2.68e-08	1.2e-07
Adamtsl5	1333.38	1.10681	0.221346	1.19e-07	4.87e-07
Dlec1	243.4	1.1054	0.304462	5.39e-05	0.000149845
9330159F19Rik	629.441	1.10537	0.317185	9.24e-05	0.000247112
Pcdhgb6	227.239	1.10535	0.152488	9.33e-14	7.35e-13
Lsamp	63.2674	1.10521	0.330122	0.000150382	0.000388883
Ajuba	1293.63	1.10487	0.165838	5.93e-12	3.93e-11
Parvaos	64.729	1.10474	0.258886	3.99e-06	1.33e-05
Megf8	7231.11	1.1047	0.100874	1.5e-28	3.13e-27
Pfn4	24.5337	1.10466	0.44405	0.0020324	0.00432193
Plppr4	210.535	1.10406	0.516241	0.00466035	0.0091934
Selenop	52524.4	1.10309	0.168423	1.27e-11	8.17e-11
Tmem52	308.831	1.10265	0.418473	0.00138729	0.00303454
Gm6990	65.7467	1.10248	0.477132	0.00316914	0.00648633
Cacna2d1	1638.74	1.10223	0.296072	3.83e-05	0.000109288
Nudt12	1767.23	1.1021	0.104853	1.77e-26	3.37e-25
Cds1	1309.57	1.10206	0.143553	3.67e-15	3.25e-14
Kcnq1	197.68	1.10198	0.188074	1.01e-09	5.34e-09
Synpo2	11297.3	1.10189	0.347633	0.000278192	0.000687114
Pltp	8626.28	1.10185	0.210743	3.66e-08	1.6e-07
Cntln	962.346	1.10115	0.155273	2.97e-13	2.23e-12
Aspn	2519.09	1.10092	0.261349	5.14e-06	1.68e-05
Pparg	7603.43	1.1009	0.305656	6.11e-05	0.000168211
Ece1	10973.7	1.10089	0.105845	5.68e-26	1.05e-24
Tmem178b	272.013	1.10048	0.394675	0.000909133	0.00205643
Bean1	39.2475	1.10015	0.46638	0.00284697	0.00588406
Calhm5	242.355	1.09997	0.251505	2.52e-06	8.66e-06
Acyp2	1584.55	1.09978	0.170703	2.62e-11	1.62e-10
2510016D11Rik	201.469	1.09968	0.196245	4.58e-09	2.24e-08
Txnrd3	1087.77	1.09892	0.113682	9.69e-23	1.46e-21
Iglon5	197.373	1.09892	0.368697	0.000514367	0.00121577
Enpp6	158.013	1.09886	0.380367	0.00068001	0.0015759
Acbd4	6429.72	1.09856	0.137073	2.53e-16	2.45e-15
Txnip	129486	1.09824	0.272952	1.16e-05	3.58e-05
Sfrp2	993.832	1.09817	0.370245	0.000539296	0.00126961
Cyyr1	5242.89	1.09764	0.155245	3.51e-13	2.61e-12
Tpte	43.8647	1.09752	0.324867	0.000138879	0.000361114
Cyp2ab1	267.363	1.09741	0.264385	6.8e-06	2.18e-05
Clvs1	52.937	1.09726	0.449289	0.00234241	0.00492441
Serpina3n	9172.64	1.09705	0.344368	0.000268384	0.000665047
Camk2n1	3197.67	1.0969	0.189877	1.68e-09	8.65e-09
Olfr920	129.796	1.09686	0.280539	1.86e-05	5.57e-05
Slc43a3	9530.14	1.09684	0.239069	9.46e-07	3.46e-06
Ophn1	2678.19	1.09682	0.186375	8.84e-10	4.69e-09
Gm15912	110.596	1.09673	0.324528	0.000138729	0.000360764
Ramp2	4388.43	1.09672	0.19326	3.07e-09	1.53e-08
Zfp454	95.4766	1.09662	0.216852	9.21e-08	3.81e-07
Ccdc187	118.392	1.09657	0.488438	0.00377175	0.00758622
Gm38114	30.3944	1.09641	0.355644	0.000376012	0.000908298
Vmn2r1	20.9012	1.0964	0.498481	0.00418548	0.00833952
Hacd2	11602.8	1.09629	0.187497	1.11e-09	5.83e-09
Fam129b	10185.1	1.09589	0.180633	2.92e-10	1.63e-09
Gm16050	23.3501	1.0958	0.511895	0.00477778	0.00940384
Ly6c1	15186.4	1.09516	0.244582	1.59e-06	5.64e-06
Hpd	162.778	1.09502	0.461493	0.00280374	0.00580232
Cgn	2208.67	1.09493	0.203437	1.62e-08	7.43e-08
mt-Nd4l	56230.1	1.0949	0.148593	3.97e-14	3.21e-13
5430401H09Rik	52.7216	1.09419	0.293773	3.92e-05	0.000111407
Gm16348	126.723	1.09416	0.3904	0.000892022	0.0020216
A830018L16Rik	194.399	1.09405	0.198549	7.94e-09	3.77e-08
Rtl8b	4342.08	1.09387	0.18586	8.9e-10	4.72e-09
Gm21917	20.1953	1.09363	0.504176	0.00452248	0.00894983
Gm10699	45.048	1.09361	0.377181	0.000671338	0.00155779
4930517E14Rik	44.7822	1.09345	0.348742	0.000320612	0.000782721
2700081O15Rik	5303.65	1.0932	0.156032	5.63e-13	4.11e-12
Rnd2	498.036	1.09292	0.216668	9.96e-08	4.11e-07
Popdc2	713.864	1.0927	0.202236	1.45e-08	6.7e-08
Clstn1	7396.93	1.09251	0.0883341	9.33e-36	2.53e-34
Hoxb3	258.468	1.09244	0.147361	2.86e-14	2.34e-13
Oscp1	728.664	1.09203	0.1843	7.04e-10	3.78e-09
Gm9791	425.913	1.09192	0.22541	2.77e-07	1.08e-06
Fndc3b	6402.97	1.09189	0.188208	1.48e-09	7.65e-09
Tnk1	671.999	1.09151	0.225631	2.86e-07	1.12e-06
Adgrg2	2103.62	1.09107	0.157691	1.05e-12	7.48e-12
Gm10222	56166.8	1.091	0.151122	1.21e-13	9.46e-13
Abca4	95.5601	1.0908	0.245978	1.97e-06	6.86e-06
Lix1l	3533.02	1.09071	0.143638	7.28e-15	6.31e-14
Fah	7285.87	1.0906	0.232318	5.8e-07	2.19e-06
Kcnj2	353.875	1.09005	0.271156	1.21e-05	3.73e-05
Grb10	6656.95	1.08972	0.23664	8.93e-07	3.28e-06
Plcd1	2004.04	1.08963	0.179297	2.79e-10	1.57e-09
Zfhx3	1300.51	1.08933	0.133698	8.76e-17	8.76e-16
Syde1	2874.74	1.08907	0.212334	6.47e-08	2.73e-07
9130214F15Rik	45.1564	1.089	0.389986	0.000935914	0.00211155
Chn1	762.241	1.08892	0.184871	8.79e-10	4.67e-09
Gm29163	65.0101	1.08871	0.282477	2.4e-05	7.04e-05
Anxa5	25797.6	1.08861	0.216726	1.13e-07	4.62e-07
4930412C18Rik	662.397	1.088	0.344779	0.000305897	0.000749196
Reep1	403.457	1.08785	0.351437	0.000372164	0.000900293
Fam217a	212.916	1.08759	0.331736	0.000203102	0.000512693
Mpig6b	43.7482	1.08742	0.33207	0.000205888	0.000519394
Pdk4	11110.1	1.08734	0.205919	2.9e-08	1.28e-07
Sfxn5	2067.71	1.08675	0.146292	2.59e-14	2.14e-13
Tmem220	481.942	1.08582	0.222347	2.32e-07	9.14e-07
Ccdc189	272.81	1.08582	0.166071	1.45e-11	9.25e-11
Sgtb	248.225	1.08574	0.150862	1.46e-13	1.12e-12
Gm50390	130.258	1.08518	0.25919	6.06e-06	1.96e-05
Clip4	2127.97	1.08514	0.257178	5.26e-06	1.72e-05
Stard8	3702.97	1.08475	0.280163	2.26e-05	6.66e-05
Echdc3	1590.21	1.08468	0.147461	4.51e-14	3.64e-13
Nfic	7373.34	1.08436	0.134551	1.84e-16	1.8e-15
Cadm3	1933.69	1.08431	0.299232	5.95e-05	0.000164269
Prodh	6529.25	1.08404	0.188187	1.94e-09	9.86e-09
Plce1	3180.55	1.08397	0.181332	5.25e-10	2.86e-09
Gm49327	269.804	1.08376	0.183374	7.93e-10	4.23e-09
Tmem266	84.129	1.08374	0.346224	0.000337383	0.000821372
Slc36a2	10336.2	1.08333	0.104174	6.12e-26	1.13e-24
Psat1	6337.17	1.08289	0.221488	2.27e-07	8.97e-07
Hsdl2	9620.21	1.08231	0.128053	6.93e-18	7.59e-17
Unc13b	3211.27	1.0822	0.149085	9.33e-14	7.35e-13
Maob	3691.29	1.08194	0.105343	2.35e-25	4.19e-24
Fer1l4	1142	1.08168	0.365811	0.000587833	0.00137619
Adam3	90.7424	1.08164	0.276457	1.94e-05	5.79e-05
Acvr1c	5160.65	1.08161	0.180484	4.82e-10	2.64e-09
Plekhg5	4276.67	1.08154	0.110606	3.42e-23	5.31e-22
Cfh	4486.8	1.08153	0.348623	0.000372117	0.00090027
Mboat2	505.401	1.08145	0.149627	1.18e-13	9.17e-13
Ptprt	45.0859	1.08121	0.440253	0.0023964	0.00502606
Wdfy3	6402	1.08112	0.0898272	5.73e-34	1.45e-32
Gm11266	376.338	1.08106	0.152026	2.76e-13	2.08e-12
Syt14	159.715	1.08102	0.373846	0.000718468	0.00165835
Pih1d2	102.438	1.08078	0.244701	2.21e-06	7.65e-06
Fcrls	2587.38	1.08074	0.417738	0.00170641	0.00367907
Gm31305	117.367	1.08067	0.26797	1.19e-05	3.65e-05
Bcl2l2	4925.89	1.0801	0.159042	2.65e-12	1.82e-11
Phldb2	1470.75	1.08004	0.105138	2.31e-25	4.14e-24
Krt79	257.005	1.08002	0.343395	0.000325506	0.000793683
Fbxo27	232.556	1.07999	0.285084	3.2e-05	9.24e-05
Pcdh1	2712.67	1.07982	0.115194	1.72e-21	2.39e-20
Magi1	1647.51	1.07949	0.158329	2.21e-12	1.53e-11
Gstk1	3284.72	1.0793	0.153439	4.82e-13	3.54e-12
Ifi27l2b	37.9321	1.07923	0.336872	0.000269024	0.000666421
Selenbp2	193.076	1.07913	0.259825	7.15e-06	2.28e-05
Gprc5a	125.989	1.07859	0.290281	4.27e-05	0.000120776
Prdm16	938.507	1.07835	0.175889	2.07e-10	1.18e-09
Gfra3	89.0502	1.07718	0.237408	1.28e-06	4.59e-06
Nicn1	1658.51	1.07715	0.11228	2.11e-22	3.14e-21
Rab13	1574.26	1.07631	0.148005	8.62e-14	6.81e-13
Abi3bp	3695.69	1.07555	0.109765	2.85e-23	4.45e-22
Tfr2	149.324	1.07546	0.19652	1.04e-08	4.89e-08
Tmem53	800.28	1.0754	0.146204	4.65e-14	3.75e-13
Adam15	11045.8	1.07539	0.172315	1.04e-10	6.13e-10
Glrb	54.0057	1.07539	0.34589	0.000371917	0.000899879
Celsr3	79.3217	1.07455	0.352323	0.000450804	0.00107457
Ppp1r13l	1402.43	1.07435	0.132053	1.01e-16	1.01e-15
Hoga1	247.657	1.07407	0.244852	2.59e-06	8.89e-06
Wtip	1208.79	1.07403	0.145305	3.57e-14	2.9e-13
Kctd12b	1875.02	1.07398	0.154527	8.92e-13	6.39e-12
Lrrc46	32.1649	1.07393	0.483703	0.00432584	0.00859454
Npdc1	9010.51	1.07371	0.164749	1.74e-11	1.1e-10
Tmem273	316.823	1.07344	0.188712	3.06e-09	1.53e-08
Trpv4	1152.61	1.07325	0.192222	5.6e-09	2.71e-08
Septin4	1938.41	1.07231	0.24566	2.88e-06	9.79e-06
Rab40b	606.282	1.07222	0.131175	7.44e-17	7.48e-16
Arhgef17	2856.6	1.07215	0.102991	5.64e-26	1.04e-24
Hyal1	729.96	1.07194	0.159337	4.23e-12	2.84e-11
Cry2	4995.27	1.07183	0.124142	1.49e-18	1.71e-17
Lonrf2	122.824	1.07169	0.308598	0.00010841	0.000286749
Rap1gap2	2400.4	1.07154	0.268509	1.46e-05	4.43e-05
Phka2	5865.19	1.07106	0.0904723	6.3e-33	1.55e-31
Tbkbp1	2305.04	1.0708	0.170282	7.82e-11	4.65e-10
Chdh	6771.16	1.0707	0.16107	7.32e-12	4.81e-11
Retn	72261.3	1.0705	0.198956	1.77e-08	8.06e-08
Glyatl3	21.6749	1.07013	0.481541	0.00436391	0.00866362
Scn1b	3262.21	1.07008	0.319172	0.00016697	0.000428122
Slc7a8	886.842	1.07005	0.276305	2.37e-05	6.96e-05
Nat8l	9726.76	1.0699	0.151138	3.6e-13	2.67e-12
4632418H02Rik	68.7646	1.06981	0.301384	8.24e-05	0.000222359
2210408I21Rik	280.737	1.06964	0.187282	2.7e-09	1.35e-08
Gm14488	16.9645	1.06923	0.473368	0.00402733	0.00805112
Gpr161	476.73	1.0692	0.245005	2.92e-06	9.93e-06
Ednrb	2206.58	1.06899	0.342267	0.000363059	0.000879348
Catip	49.1674	1.06893	0.296553	6.74e-05	0.000184525
Mir7211	27.2392	1.06887	0.385356	0.00106009	0.00236774
Pabpc1l	321.795	1.06881	0.268544	1.54e-05	4.65e-05
Cd164l2	1020.69	1.06828	0.285572	4.01e-05	0.000113902
Dram1	7495.42	1.06784	0.162304	1.17e-11	7.54e-11
Ak5	71.5982	1.06765	0.456995	0.00337521	0.00686526
Lamc1	20916.7	1.06763	0.200483	2.42e-08	1.08e-07
Nphp1	1465.57	1.06744	0.083267	3.3e-38	9.62e-37
Sec31b	1225.84	1.0674	0.0955585	1.47e-29	3.19e-28
Col6a2	17713.7	1.06735	0.272446	1.99e-05	5.93e-05
Arvcf	1355.46	1.06669	0.108697	2.53e-23	3.97e-22
Mir6392	359.152	1.06659	0.426942	0.00226525	0.00477497
Acadsb	14132.7	1.06656	0.121369	3.89e-19	4.66e-18
Tenm2	100.034	1.06647	0.418841	0.00199987	0.00425659
Gpr75	32.4932	1.06628	0.402755	0.00152509	0.00331661
Plekhb1	2461.84	1.06609	0.259443	9.02e-06	2.84e-05
Car5b	13664.8	1.06601	0.14047	8.15e-15	7.02e-14
Nfia	5723.25	1.06575	0.122506	8.51e-19	1e-17
Gm15535	116.38	1.06564	0.267367	1.52e-05	4.59e-05
Uchl1	329.767	1.06559	0.370981	0.000803018	0.00183664
Firre	11444.8	1.06525	0.0749751	2.14e-46	7.8e-45
Lzts2	10009.4	1.06467	0.149841	3.02e-13	2.27e-12
Alox12	155.134	1.06457	0.284916	4.13e-05	0.000117054
Eppk1	2786.26	1.06443	0.189291	4.58e-09	2.24e-08
4930570G19Rik	117.569	1.06397	0.264316	1.29e-05	3.95e-05
C1rl	786.038	1.06363	0.130686	1.02e-16	1.02e-15
Cyp21a2-ps	43.8007	1.0625	0.311542	0.000139771	0.000363153
Rtl8c	944.98	1.06246	0.167951	6.3e-11	3.78e-10
Fkbp7	1840.46	1.06225	0.181	1.09e-09	5.71e-09
Gm41381	71.0656	1.06177	0.272437	2.2e-05	6.51e-05
Lctl	1300.77	1.06158	0.436111	0.00271261	0.00562654
C4a	1415.89	1.06088	0.243749	3.16e-06	1.07e-05
Il17re	1204.73	1.0607	0.228789	8.46e-07	3.11e-06
Kcnab3	166.752	1.06053	0.307215	0.000121253	0.000318579
Skint3	133.15	1.06025	0.428946	0.00247857	0.00518299
Nrep	4062.73	1.05966	0.201265	3.44e-08	1.51e-07
Gm14412	42.7213	1.05927	0.456802	0.00362354	0.00731303
Rasip1	2341.29	1.05863	0.20217	4.03e-08	1.75e-07
Chpt1	41596.2	1.05858	0.156905	3.86e-12	2.61e-11
4732491K20Rik	95.7801	1.05829	0.253614	7.04e-06	2.25e-05
Slc48a1	10353.9	1.05825	0.194908	1.4e-08	6.47e-08
AI661453	815.852	1.0582	0.190541	6.96e-09	3.33e-08
Ankef1	9217.36	1.05802	0.230714	1.08e-06	3.93e-06
Pank3	28477.1	1.05781	0.193369	1.12e-08	5.21e-08
Rtl8a	4049.87	1.05772	0.185329	2.87e-09	1.44e-08
Tmem252	837.901	1.0575	0.166172	5e-11	3.03e-10
Usp35	3454.04	1.05686	0.199886	3.08e-08	1.36e-07
Ffar2	3009.17	1.05649	0.14933	3.86e-13	2.86e-12
1010001B22Rik	98.6702	1.05645	0.287807	5.47e-05	0.000151839
Nepn	103.581	1.05612	0.23438	1.59e-06	5.62e-06
Zhx3	4895.97	1.05581	0.130385	1.47e-16	1.45e-15
Marchf8	6443.28	1.05555	0.130266	1.4e-16	1.39e-15
BC060293	69.6271	1.05555	0.313046	0.00016393	0.000420919
Hoxc4	446.891	1.05543	0.232873	1.41e-06	5.02e-06
Gm15417	1972.85	1.05525	0.141554	2.35e-14	1.94e-13
Samd12	363.257	1.05508	0.187983	5.02e-09	2.44e-08
Gm26532	772.651	1.0548	0.20731	8.96e-08	3.72e-07
Adm	800.522	1.05466	0.187849	4.97e-09	2.42e-08
Crat	16314.1	1.05438	0.0848281	4.86e-36	1.33e-34
Gm43180	19	1.05437	0.452921	0.00360768	0.00728727
Cdc42bpb	5809.21	1.0543	0.111032	5.83e-22	8.37e-21
Gm5218	20.336	1.05413	0.463916	0.00411676	0.00821647
Lin7a	62.0595	1.05384	0.257839	1.03e-05	3.21e-05
Lmbr1	1451.33	1.05363	0.142769	4.14e-14	3.35e-13
Dip2c	1487.24	1.05349	0.111631	1.02e-21	1.44e-20
Fsd1l	805.884	1.0526	0.182775	2.16e-09	1.09e-08
Tmem14a	623.637	1.05258	0.18915	6.65e-09	3.19e-08
Gm43823	106.684	1.05247	0.232678	1.48e-06	5.26e-06
Acss3	3798.62	1.05237	0.163643	3.28e-11	2.02e-10
Acy3	1020.89	1.05229	0.139644	1.28e-14	1.08e-13
Nos2	351.864	1.05205	0.270042	2.29e-05	6.73e-05
Akt2	23665.3	1.05203	0.116763	5.5e-20	6.94e-19
Eln	9879.31	1.05182	0.246129	4.63e-06	1.52e-05
Scamp5	1424.08	1.05176	0.227116	8.92e-07	3.27e-06
A330041J22Rik	28.4099	1.05153	0.421072	0.00239346	0.00502102
Fgf2	3308.64	1.05125	0.221145	4.93e-07	1.87e-06
Itga8	432.148	1.0511	0.218596	3.77e-07	1.45e-06
Col1a1	33885.9	1.051	0.308591	0.000147636	0.000382201
Rhob	33401.9	1.05078	0.22503	7.44e-07	2.76e-06
Pard3b	880.831	1.05067	0.118988	2.8e-19	3.38e-18
Gm15410	24.0527	1.05045	0.44076	0.00319951	0.00654451
Rnf150	2133.99	1.04954	0.131115	3.19e-16	3.07e-15
Emp2	2423.6	1.0495	0.108551	1.11e-22	1.67e-21
Gm7638	25.8613	1.04923	0.433028	0.00291269	0.00600569
Cfap52	22.1179	1.04919	0.427701	0.00270117	0.00560578
D830050J10Rik	292.054	1.0486	0.182804	2.49e-09	1.25e-08
Arhgef9	695.156	1.0486	0.11523	2.44e-20	3.15e-19
Pcyt1a	3136.19	1.04823	0.13691	5.1e-15	4.47e-14
Gm11816	148.071	1.04763	0.346128	0.000531695	0.00125334
Pdk2	6812.87	1.04739	0.114425	1.49e-20	1.96e-19
Gm16230	29.4026	1.04721	0.364093	0.000845322	0.00192445
Syap1	10157.1	1.04682	0.170309	2.07e-10	1.18e-09
Zkscan4	203.116	1.04643	0.181025	1.93e-09	9.85e-09
Mgst1	41666.3	1.04628	0.120655	1.15e-18	1.34e-17
Pcdhga3	68.5491	1.04622	0.286216	5.99e-05	0.000165253
Gm43205	221.1	1.04599	0.161068	2.21e-11	1.38e-10
Neat1	166988	1.04574	0.206335	1.02e-07	4.22e-07
Klhl23	353.153	1.0456	0.210908	1.81e-07	7.23e-07
Ephb1	153.632	1.04549	0.319992	0.000243385	0.00060737
Pim3	10315	1.045	0.0994853	2.27e-26	4.29e-25
Sox10	1887.41	1.04473	0.215978	3.33e-07	1.29e-06
AC160336.1	294.374	1.04473	0.276952	3.83e-05	0.000109275
Agbl2	47.7556	1.04447	0.292785	8.39e-05	0.000226041
Plekhg6	616.577	1.04446	0.240318	3.42e-06	1.15e-05
Stpg1	27.8254	1.04445	0.41247	0.00224026	0.00472649
Ech1	22702.4	1.04431	0.105647	1.33e-23	2.12e-22
Cd93	4268.2	1.04396	0.23596	2.41e-06	8.28e-06
Kank2	4281.33	1.04395	0.215353	3.17e-07	1.23e-06
Plcd3	1377.07	1.0439	0.122987	5.73e-18	6.31e-17
Gab1	2405.7	1.04383	0.135092	2.98e-15	2.67e-14
Cgnl1	10055.2	1.04372	0.106827	4.16e-23	6.42e-22
Plscr4	2629.51	1.04371	0.188896	8.55e-09	4.04e-08
Rbpms2	2058.32	1.04355	0.127345	6.83e-17	6.91e-16
Cux2	61.9686	1.04319	0.420649	0.00257571	0.00536615
Dzip1l	499.461	1.04239	0.169752	2.18e-10	1.24e-09
Phgdh	16425.8	1.04226	0.214676	3.07e-07	1.19e-06
Colgalt2	342.567	1.04214	0.217499	4.21e-07	1.61e-06
Poln	315.387	1.04198	0.355382	0.000726911	0.0016762
Gm45909	620.739	1.04187	0.246819	6.01e-06	1.94e-05
Ccdc27	46.877	1.04147	0.317596	0.000236746	0.000591676
1500002F19Rik	42.9574	1.04143	0.305121	0.000148407	0.000384068
Dhrs3	11127.1	1.04143	0.236068	2.57e-06	8.81e-06
Rbp4	15310.2	1.04097	0.331145	0.000373405	0.000902583
Shank2	381.853	1.0406	0.362306	0.000875058	0.00198678
Fam184a	159.498	1.0405	0.250642	8.17e-06	2.59e-05
Afap1l2	715.012	1.04027	0.122882	7.01e-18	7.67e-17
Amot	737.685	1.03903	0.230343	1.64e-06	5.78e-06
Pxmp4	5898.22	1.03895	0.106682	5.74e-23	8.78e-22
Gm7357	45.2263	1.03851	0.35681	0.000785062	0.00179923
Lmx1b	2039.01	1.03794	0.298394	0.000118746	0.000312408
Zfyve9	1991.57	1.03778	0.09746	4.99e-27	9.73e-26
Pard3	2075.56	1.03763	0.114423	3.37e-20	4.31e-19
[truncated: 21,631 more rows]
